# Supplementary material for: Mesangial cell-derived CircRNAs in chronic glomerulonephritis: RNA sequencing and bioinformatics analysis
Source: Ren Fail. 2024 Jul 1;46(2):2371059. doi: 10.1080/0886022X.2024.2371059 (PMC467094; doi:10.1080/0886022X.2024.2371059)
Supplement: Supplemental Material [file IRNF_A_2371059_SM1376.zip]

Archive with 15 entries (15 files):
- Supplementary File 1.xlsx
- Supplementary File 10.xlsx
- Supplementary File 11.xlsx
- Supplementary File 12.xlsx
- Supplementary File 13.xlsx
- Supplementary File 14.xlsx
- Supplementary File 15.xlsx
- Supplementary File 2.pdf
- Supplementary File 3.xlsx
- Supplementary File 4.xlsx
- Supplementary File 5.xlsx
- Supplementary File 6.xlsx
- Supplementary File 7.xlsx
- Supplementary File 8.xlsx
- Supplementary File 9.xlsx
