# Supplementary material for: Mesangial cell-derived CircRNAs in chronic glomerulonephritis: RNA sequencing and bioinformatics analysis
Source: Ren Fail. 2024 Jul 1;46(2):2371059. doi: 10.1080/0886022X.2024.2371059 (PMC467094; doi:10.1080/0886022X.2024.2371059)
Supplement: Supplemental Material [file IRNF_A_2371059_SM1376.zip › Supplementary File 1.xlsx]

## Sheet: IL-1beta
Group	Absorbance	Concentration（pg/ml）
S0	0.1853	0
S1	0.3524	3.91
S2	0.4968	7.81
S3	0.9035	15.63
S4	1.3121	31.25
S5	1.5842	62.5
S6	2.0341	125
S7	2.6823	250
Control	0.6841	3.85648
Control	0.5993	2.46641
Control	0.707	4.35772
Control	0.5943	2.40736
Control	0.6633	3.44759
Control	0.701	4.22121
Control	0.3782	2.29332
Control	0.6617	3.41797
LPS（3μg/ml）	1.0926	20.8356
LPS（3μg/ml）	1.0248	16.8388
LPS（3μg/ml）	1.1238	22.8324
LPS（3μg/ml）	0.9764	14.2726
LPS（3μg/ml）	1.0446	17.9575
LPS（3μg/ml）	1.0473	18.1131
LPS（3μg/ml）	1.1997	28.1049
LPS（3μg/ml）	1.0718	19.5595

## Sheet: IL-6
Group	Absorbance	Concentration（pg/ml）
S0	0.2352	0
S1	0.2997	1.56
S2	0.4025	3.13
S3	0.5843	6.25
S4	0.7956	12.5
S5	0.9113	25
S6	1.4827	50
S7	1.9986	100
Control	0.4254	3.46397
Control	0.5031	5.19831
Control	0.4354	3.66986
Control	0.4852	4.77137
Control	0.4113	3.18237
Control	0.3804	2.60084
Control	0.4725	4.4784
Control	0.3727	2.46353
LPS（3μg/ml）	0.9285	20.171
LPS（3μg/ml）	0.9122	19.4267
LPS（3μg/ml）	0.9752	22.379
LPS（3μg/ml）	0.7323	12.1145
LPS（3μg/ml）	0.9924	23.2203
LPS（3μg/ml）	0.7556	12.9682
LPS（3μg/ml）	0.8843	18.1841
LPS（3μg/ml）	0.9605	21.6719

## Sheet: TNF-a
Group	Absorbance	Concentration（pg/ml）
S0	0.1879	0
S1	0.3054	15.63
S2	0.6849	31.25
S3	0.9523	62.5
S4	1.1241	125
S5	1.5248	250
S6	1.9054	500
S7	2.4432	1000
Control	0.9992	68.2355
Control	1.156	115.967
Control	1.1228	104.808
Control	1.0868	93.3465
Control	1.2568	153.314
Control	1.1103	100.753
Control	1.0534	83.3077
Control	1.2291	142.531
LPS（3μg/ml）	1.9199	528.957
LPS（3μg/ml）	2.0017	590.93
LPS（3μg/ml）	1.9785	573.004
LPS（3μg/ml）	1.8721	494.332
LPS（3μg/ml）	1.9579	557.319
LPS（3μg/ml）	1.6763	364.74
LPS（3μg/ml）	2.1073	676.011
LPS（3μg/ml）	2.0749	649.298
