# Supplementary material for: Mesangial cell-derived CircRNAs in chronic glomerulonephritis: RNA sequencing and bioinformatics analysis
Source: Ren Fail. 2024 Jul 1;46(2):2371059. doi: 10.1080/0886022X.2024.2371059 (PMC467094; doi:10.1080/0886022X.2024.2371059)
Supplement: Supplemental Material [file IRNF_A_2371059_SM1376.zip › Supplementary File 10.xlsx]

## Sheet: Sheet1
Target gene	Represen- tative transcript	Gene name	Number of 3P-seq tags supporting UTR + 5	Link to sites in UTRs	Site counts				6mer sites	Representative miRNA	Predicted occupancy			Cumulative weighted context++ score	Total context++ score	Aggregate PCT
	ENSMUST0000...				total	8mer	7mer-m8	7mer-A1			low miRNA	high miRNA	trans- fected miRNA
Nlrc3	180200	NLR family, CARD domain containing 3	24	Sites in UTR	2	0	1	1	18	mmu-miR-346-3p	0.0336	0.2452	1.6552	-2.63	-3.09	< 0.1
Tulp3	1562.6	tubby-like protein 3	128	Sites in UTR	13	0	13	0	3	mmu-miR-346-3p	0.0381	0.2736	1.6681	-1.94	-1.94	< 0.1
Mid1	112104	midline 1	43	Sites in UTR	9	0	9	0	0	mmu-miR-346-3p	0.0706	0.4983	2.7726	-1.59	-1.59	< 0.1
Tfe3	77680.4	transcription factor E3	2705	Sites in UTR	4	1	3	0	1	mmu-miR-346-3p	0.0311	0.221	1.2871	-1.22	-1.22	< 0.1
Aip	117831	aryl-hydrocarbon receptor-interacting protein	1773	Sites in UTR	3	1	2	0	0	mmu-miR-346-3p	0.0264	0.1826	0.9322	-1.21	-1.21	< 0.1
Cbx7	89293.5	chromobox 7	233	Sites in UTR	4	1	2	1	2	mmu-miR-346-3p	0.0398	0.2798	1.5429	-1.16	-1.24	< 0.1
Tmem104	100235	transmembrane protein 104	248	Sites in UTR	7	1	3	3	0	mmu-miR-346-3p	0.0384	0.2731	1.6176	-1.12	-1.12	< 0.1
Gphb5	51079.2	glycoprotein hormone beta 5	5	Sites in UTR	4	1	1	2	1	mmu-miR-346-3p	0.022	0.158	0.9613	-1.11	-1.11	< 0.1
Rab43	78647.5	RAB43, member RAS oncogene family	1244	Sites in UTR	4	1	2	1	8	mmu-miR-346-3p	0.0618	0.4407	2.6315	-1.07	-1.09	< 0.1
Decr2	40907.6	2-4-dienoyl-Coenzyme A reductase 2, peroxisomal	39	Sites in UTR	2	1	1	0	2	mmu-miR-346-3p	0.03	0.21	1.1532	-1.06	-1.08	< 0.1
Ube2m	165394	ubiquitin-conjugating enzyme E2M	127	Sites in UTR	2	1	1	0	1	mmu-miR-346-3p	0.0194	0.1355	0.7349	-1.06	-1.07	< 0.1
Crtc3	122255	CREB regulated transcription coactivator 3	193	Sites in UTR	4	0	2	2	1	mmu-miR-346-3p	0.0438	0.3119	1.8474	-1.04	-1.07	< 0.1
B430305J03Rik	66298.2	RIKEN cDNA B430305J03 gene	5	Sites in UTR	6	2	2	2	0	mmu-miR-346-3p	0.0211	0.1496	0.8575	-1.02	-1.2	< 0.1
Prelp	48432.5	proline arginine-rich end leucine-rich repeat	5811	Sites in UTR	4	2	2	0	0	mmu-miR-346-3p	0.0357	0.2506	1.3759	-1.02	-1.06	< 0.1
Mark2	32557.9	MAP/microtubule affinity-regulating kinase 2	75	Sites in UTR	5	0	5	0	1	mmu-miR-346-3p	0.033	0.2349	1.3963	-1.01	-1.11	< 0.1
Cdk16	115364	cyclin-dependent kinase 16	1518	Sites in UTR	2	2	0	0	2	mmu-miR-346-3p	0.0277	0.1914	0.9752	-1	-1	< 0.1
Sec62	29256.7	SEC62 homolog (S. cerevisiae)	1364	Sites in UTR	1*	0	0	0	3	mmu-miR-346-3p	0.0004	0.0032	0.0232	-1	0	< 0.1
Otud7b	90785.3	OTU domain containing 7B	1151	Sites in UTR	1*	0	0	0	5	mmu-miR-346-3p	0.0169	0.1224	0.7971	-1	0	< 0.1
Agpat1	37489.9	1-acylglycerol-3-phosphate O-acyltransferase 1 (lysophosphatidic acid acyltransferase, alpha)	478	Sites in UTR	5	0	4	1	0	mmu-miR-346-3p	0.0264	0.1872	1.0855	-0.97	-0.99	< 0.1
Trim62	35667.8	tripartite motif-containing 62	55	Sites in UTR	6	0	6	0	2	mmu-miR-346-3p	0.0215	0.1527	0.8927	-0.96	-1.04	< 0.1
Adamtsl4	117782	ADAMTS-like 4	11	Sites in UTR	2	0	2	0	1	mmu-miR-346-3p	0.0278	0.198	1.1759	-0.96	-0.96	< 0.1
Rgma	94312.6	repulsive guidance molecule family member A	540	Sites in UTR	4	1	2	1	5	mmu-miR-346-3p	0.0372	0.2652	1.5845	-0.94	-1.03	< 0.1
D930048N14Rik	117859	RIKEN cDNA D930048N14 gene	236	Sites in UTR	4	2	1	1	3	mmu-miR-346-3p	0.0366	0.2609	1.5449	-0.92	-0.92	< 0.1
Rps19bp1	52499.7	ribosomal protein S19 binding protein 1	2788	Sites in UTR	2	1	0	1	0	mmu-miR-346-3p	0.013	0.0919	0.5208	-0.92	-0.92	< 0.1
Tubgcp4	110658	tubulin, gamma complex associated protein 4	1090	Sites in UTR	3	2	0	1	0	mmu-miR-346-3p	0.0239	0.1668	0.8927	-0.9	-0.92	< 0.1
Cbx6	109623	chromobox 6	183	Sites in UTR	5	1	2	2	2	mmu-miR-346-3p	0.0331	0.2335	1.3223	-0.89	-1.1	< 0.1
Sh3pxd2b	38753.5	SH3 and PX domains 2B	545	Sites in UTR	5	1	3	1	3	mmu-miR-346-3p	0.0583	0.4147	2.4526	-0.88	-0.89	< 0.1
Pabpn1	116476	poly(A) binding protein, nuclear 1	1153	Sites in UTR	4	0	4	0	1	mmu-miR-346-3p	0.026	0.1846	1.061	-0.88	-0.9	< 0.1
Zfp609	159109	zinc finger protein 609	200	Sites in UTR	3	1	1	1	4	mmu-miR-346-3p	0.0377	0.2711	1.6915	-0.88	-1.07	< 0.1
Abcd1	2084.8	ATP-binding cassette, sub-family D (ALD), member 1	324	Sites in UTR	3	2	1	0	1	mmu-miR-346-3p	0.028	0.2	1.1949	-0.88	-0.97	< 0.1
Mknk2	3433.6	MAP kinase-interacting serine/threonine kinase 2	387	Sites in UTR	5	0	3	2	3	mmu-miR-346-3p	0.034	0.2435	1.4851	-0.88	-0.91	< 0.1
Cish	168260	cytokine inducible SH2-containing protein	1467	Sites in UTR	3	0	3	0	2	mmu-miR-346-3p	0.0392	0.27	1.3706	-0.88	-0.88	< 0.1
Kmt2d	178486	lysine (K)-specific methyltransferase 2D	273	Sites in UTR	2	1	1	0	2	mmu-miR-346-3p	0.0535	0.3888	2.5706	-0.88	-0.92	< 0.1
G6pd2	53876.3	glucose-6-phosphate dehydrogenase 2	154	Sites in UTR	2	1	1	0	0	mmu-miR-346-3p	0.0189	0.1319	0.7119	-0.87	-0.87	< 0.1
Cd3e	102832	CD3 antigen, epsilon polypeptide	9	Sites in UTR	2	1	1	0	2	mmu-miR-346-3p	0.0251	0.1776	1.0154	-0.87	-0.87	< 0.1
Nptx1	26670.4	neuronal pentraxin 1	13	Sites in UTR	6	2	1	3	2	mmu-miR-346-3p	0.0456	0.3196	1.765	-0.86	-0.86	< 0.1
Msrb1	101800	methionine sulfoxide reductase B1	9016	Sites in UTR	3	1	2	0	1	mmu-miR-346-3p	0.0162	0.1124	0.5908	-0.86	-0.86	< 0.1
Gchfr	57454.3	GTP cyclohydrolase I feedback regulator	197	Sites in UTR	2	0	2	0	1	mmu-miR-346-3p	0.02	0.1389	0.726	-0.86	-0.86	< 0.1
6430548M08Rik	34281.7	RIKEN cDNA 6430548M08 gene	218	Sites in UTR	9	2	3	4	3	mmu-miR-346-3p	0.0343	0.2446	1.4479	-0.86	-1.55	< 0.1
Gatsl2	16088.8	GATS protein-like 2	177	Sites in UTR	5	1	3	1	5	mmu-miR-346-3p	0.0509	0.3626	2.1357	-0.85	-0.95	< 0.1
Eif5a	164359	eukaryotic translation initiation factor 5A	4924	Sites in UTR	3	0	3	0	0	mmu-miR-346-3p	0.016	0.1134	0.6534	-0.85	-0.85	< 0.1
Stx1a	5509.5	syntaxin 1A (brain)	67	Sites in UTR	3	0	3	0	2	mmu-miR-346-3p	0.0192	0.1383	0.8814	-0.84	-0.84	< 0.1
Ttc28	156290	tetratricopeptide repeat domain 28	421	Sites in UTR	4	1	2	1	1	mmu-miR-346-3p	0.0357	0.2561	1.5849	-0.83	-0.83	< 0.1
Celsr1	16172.7	cadherin, EGF LAG seven-pass G-type receptor 1 (flamingo homolog, Drosophila)	372	Sites in UTR	3	2	0	1	1	mmu-miR-346-3p	0.0305	0.218	1.3284	-0.83	-0.84	< 0.1
Ngb	110176	neuroglobin	33	Sites in UTR	2	1	0	1	1	mmu-miR-346-3p	0.0199	0.1405	0.8035	-0.82	-0.85	< 0.1
Nedd8	10520.8	neural precursor cell expressed, developmentally down-regulated gene 8	5919	Sites in UTR	1	1	0	0	0	mmu-miR-346-3p	0.0131	0.09	0.4347	-0.82	-0.82	< 0.1
Tmem8c	9358.3	transmembrane protein 8C	25	Sites in UTR	3	0	3	0	2	mmu-miR-346-3p	0.024	0.171	0.9942	-0.82	-0.82	< 0.1
Mfap5	121656	microfibrillar associated protein 5	724	Sites in UTR	2	1	1	0	1	mmu-miR-346-3p	0.0174	0.1191	0.5789	-0.82	-1	< 0.1
Kcnh1	78470.6	potassium voltage-gated channel, subfamily H (eag-related), member 1	17	Sites in UTR	3	0	1	2	3	mmu-miR-346-3p	0.0343	0.2474	1.5563	-0.81	-0.81	< 0.1
Marveld1	61111.9	MARVEL (membrane-associating) domain containing 1	1933	Sites in UTR	3	0	3	0	2	mmu-miR-346-3p	0.028	0.2001	1.1921	-0.81	-0.81	< 0.1
Tma7	167504	translational machinery associated 7 homolog (S. cerevisiae)	27	Sites in UTR	1	1	0	0	1	mmu-miR-346-3p	0.0107	0.0752	0.4104	-0.81	-0.89	< 0.1
Bsn	35208.8	bassoon	9	Sites in UTR	3	0	1	2	3	mmu-miR-346-3p	0.04	0.2913	1.9622	-0.8	-1.07	< 0.1
Zfp207	188489	zinc finger protein 207	336	Sites in UTR	2	2	0	0	3	mmu-miR-346-3p	0.0324	0.2216	1.0735	-0.8	-0.8	< 0.1
Ndufa4l2	35735.9	NADH dehydrogenase (ubiquinone) 1 alpha subcomplex, 4-like 2	45	Sites in UTR	3	0	3	0	0	mmu-miR-346-3p	0.0173	0.1216	0.6841	-0.8	-0.8	< 0.1
Fam219a	108049	family with sequence similarity 219, member A	359	Sites in UTR	3	2	1	0	0	mmu-miR-346-3p	0.0216	0.1506	0.8072	-0.79	-0.82	< 0.1
Csdc2	38757.7	cold shock domain containing C2, RNA binding	472	Sites in UTR	2	1	1	0	1	mmu-miR-346-3p	0.0158	0.1112	0.6226	-0.79	-0.8	< 0.1
Slc25a10	26899.3	solute carrier family 25 (mitochondrial carrier, dicarboxylate transporter), member 10	5401	Sites in UTR	4	0	3	1	2	mmu-miR-346-3p	0.0233	0.1627	0.8766	-0.79	-0.94	< 0.1
3110062M04Rik	55097.5	RIKEN cDNA 3110062M04 gene	412	Sites in UTR	3	2	0	1	2	mmu-miR-346-3p	0.0112	0.0804	0.483	-0.78	-0.85	< 0.1
Fxyd6	85939.6	FXYD domain-containing ion transport regulator 6	1033	Sites in UTR	4	0	3	1	3	mmu-miR-346-3p	0.0186	0.133	0.7901	-0.78	-0.87	< 0.1
Plekho2	68944.7	pleckstrin homology domain containing, family O member 2	49	Sites in UTR	4	1	2	1	3	mmu-miR-346-3p	0.0475	0.3337	1.836	-0.78	-0.78	< 0.1
Slc15a1	88386.6	solute carrier family 15 (oligopeptide transporter), member 1	14	Sites in UTR	6	0	6	0	2	mmu-miR-346-3p	0.0186	0.1309	0.7372	-0.77	-0.77	< 0.1
Tspan9	112173	tetraspanin 9	534	Sites in UTR	7	1	4	2	3	mmu-miR-346-3p	0.0345	0.246	1.461	-0.77	-0.95	< 0.1
Timm13	20440.6	translocase of inner mitochondrial membrane 13	12322	Sites in UTR	1	1	0	0	0	mmu-miR-346-3p	0.0084	0.0591	0.317	-0.77	-0.77	< 0.1
Npr2	107874	natriuretic peptide receptor 2	741	Sites in UTR	3	0	3	0	1	mmu-miR-346-3p	0.0358	0.2497	1.3079	-0.77	-0.78	< 0.1
Sptb	21458.7	spectrin beta, erythrocytic	106	Sites in UTR	2	0	0	2	3	mmu-miR-346-3p	0.0358	0.2579	1.6199	-0.77	-0.77	< 0.1
Napa	6181.6	N-ethylmaleimide sensitive fusion protein attachment protein alpha	3958	Sites in UTR	3	0	2	1	1	mmu-miR-346-3p	0.0224	0.1579	0.8813	-0.77	-0.77	< 0.1
Anapc2	28341.5	anaphase promoting complex subunit 2	1062	Sites in UTR	2	0	2	0	0	mmu-miR-346-3p	0.013	0.091	0.498	-0.76	-0.77	< 0.1
Slc6a17	169449	solute carrier family 6 (neurotransmitter transporter), member 17	7	Sites in UTR	3	1	0	2	5	mmu-miR-346-3p	0.0564	0.3952	2.1872	-0.76	-0.76	< 0.1
Zfp710	166250	zinc finger protein 710	107	Sites in UTR	6	0	4	2	1	mmu-miR-346-3p	0.0458	0.3244	1.8483	-0.75	-0.8	< 0.1
A930003A15Rik	100083	RIKEN cDNA A930003A15 gene	43	Sites in UTR	1	1	0	0	0	mmu-miR-346-3p	0.0089	0.0633	0.3634	-0.75	-0.75	< 0.1
Fam102a	48375.5	family with sequence similarity 102, member A	206	Sites in UTR	5	1	2	2	2	mmu-miR-346-3p	0.0343	0.245	1.4638	-0.75	-0.75	< 0.1
Patz1	134089	POZ (BTB) and AT hook containing zinc finger 1	316	Sites in UTR	3	0	3	0	0	mmu-miR-346-3p	0.0201	0.1423	0.8188	-0.75	-0.77	< 0.1
Tpm2	30184.6	tropomyosin 2, beta	25201	Sites in UTR	2	1	0	1	0	mmu-miR-346-3p	0.0143	0.1014	0.566	-0.75	-0.75	< 0.1
C1qb	46384.8	complement component 1, q subcomponent, beta polypeptide	4259	Sites in UTR	2	1	0	1	2	mmu-miR-346-3p	0.0108	0.0744	0.3728	-0.75	-0.81	< 0.1
Phf19	28232.3	PHD finger protein 19	118	Sites in UTR	5	0	3	2	2	mmu-miR-346-3p	0.0381	0.2717	1.6022	-0.74	-0.74	< 0.1
Bmf	90219.7	BCL2 modifying factor	24	Sites in UTR	2	2	0	0	3	mmu-miR-346-3p	0.0153	0.1097	0.6605	-0.74	-1.1	< 0.1
Olfr288	165379	olfactory receptor 288	5	Sites in UTR	2	1	0	1	0	mmu-miR-346-3p	0.0125	0.0877	0.4887	-0.74	-0.74	< 0.1
Krt80	77196.4	keratin 80	1539	Sites in UTR	5	1	2	2	1	mmu-miR-346-3p	0.0414	0.2892	1.5783	-0.74	-0.74	< 0.1
Csf1	118593	colony stimulating factor 1 (macrophage)	1560	Sites in UTR	3	1	2	0	4	mmu-miR-346-3p	0.0381	0.2693	1.5389	-0.74	-0.74	< 0.1
Camk2a	102888	calcium/calmodulin-dependent protein kinase II alpha	1793	Sites in UTR	5	0	4	1	3	mmu-miR-346-3p	0.0338	0.2419	1.4541	-0.74	-0.76	< 0.1
Sp2	107626	Sp2 transcription factor	236	Sites in UTR	4	1	2	1	2	mmu-miR-346-3p	0.032	0.2225	1.1982	-0.74	-1.1	< 0.1
Micu1	165563	mitochondrial calcium uptake 1	773	Sites in UTR	2	1	1	0	0	mmu-miR-346-3p	0.0187	0.1298	0.6736	-0.74	-0.74	< 0.1
Nfic	20461.9	nuclear factor I/C	184	Sites in UTR	3	0	2	1	3	mmu-miR-346-3p	0.0379	0.2693	1.5742	-0.73	-0.96	< 0.1
Rnf44	177950	ring finger protein 44	2723	Sites in UTR	5	0	3	2	4	mmu-miR-346-3p	0.0479	0.3398	1.9725	-0.73	-0.73	< 0.1
Vamp2	117780	vesicle-associated membrane protein 2	828	Sites in UTR	3	0	3	0	2	mmu-miR-346-3p	0.0279	0.197	1.1199	-0.73	-0.85	< 0.1
Mrgprf	117718	MAS-related GPR, member F	69	Sites in UTR	3	0	2	1	1	mmu-miR-346-3p	0.023	0.1654	1.0238	-0.73	-0.73	< 0.1
Creb3l2	41093.5	cAMP responsive element binding protein 3-like 2	655	Sites in UTR	2	0	1	1	3	mmu-miR-346-3p	0.0337	0.242	1.4832	-0.73	-0.75	< 0.1
P2rx2	58016.1	purinergic receptor P2X, ligand-gated ion channel, 2	5	Sites in UTR	2	1	1	0	0	mmu-miR-346-3p	0.0111	0.0799	0.4951	-0.73	-0.73	< 0.1
Tbc1d20	28963.8	TBC1 domain family, member 20	2167	Sites in UTR	4	1	1	2	0	mmu-miR-346-3p	0.0359	0.2529	1.4035	-0.73	-0.74	< 0.1
Vsx2	21665.6	visual system homeobox 2	5	Sites in UTR	3	0	3	0	1	mmu-miR-346-3p	0.0249	0.1781	1.0859	-0.72	-0.72	< 0.1
Syce2	136026	synaptonemal complex central element protein 2	198	Sites in UTR	2	1	1	0	0	mmu-miR-346-3p	0.0067	0.0477	0.2869	-0.71	-0.91	< 0.1
Slc35e4	109995	solute carrier family 35, member E4	25	Sites in UTR	2	1	1	0	0	mmu-miR-346-3p	0.0154	0.1099	0.652	-0.71	-0.71	< 0.1
Gprc5b	8878.8	G protein-coupled receptor, family C, group 5, member B	580	Sites in UTR	4	2	2	0	0	mmu-miR-346-3p	0.0293	0.2059	1.1404	-0.71	-0.91	< 0.1
Doc2a	64110.8	double C2, alpha	30	Sites in UTR	4	1	2	1	1	mmu-miR-346-3p	0.0164	0.1188	0.766	-0.71	-0.78	< 0.1
Anapc7	122010	anaphase promoting complex subunit 7	3095	Sites in UTR	3	1	1	1	0	mmu-miR-346-3p	0.0123	0.0884	0.5406	-0.71	-0.71	< 0.1
Dab2ip	112987	disabled 2 interacting protein	31	Sites in UTR	2	1	0	1	6	mmu-miR-346-3p	0.0374	0.2703	1.7263	-0.7	-0.7	< 0.1
Calr	3912.6	calreticulin	20820	Sites in UTR	2	0	2	0	0	mmu-miR-346-3p	0.0201	0.1415	0.7801	-0.7	-0.7	< 0.1
Msc	27062.6	musculin	17	Sites in UTR	2	1	1	0	0	mmu-miR-346-3p	0.0167	0.1179	0.6563	-0.7	-0.7	< 0.1
Adam11	68150.5	a disintegrin and metallopeptidase domain 11	163	Sites in UTR	2	2	0	0	3	mmu-miR-346-3p	0.0375	0.2678	1.6114	-0.7	-0.7	< 0.1
BC018242	190387	cDNA sequence BC018242	93	Sites in UTR	3	1	2	0	1	mmu-miR-346-3p	0.0272	0.192	1.0807	-0.7	-0.7	< 0.1
Gm20521	134077	predicted gene 20521	1151	Sites in UTR	3	0	3	0	1	mmu-miR-346-3p	0.0195	0.1385	0.798	-0.7	-0.72	< 0.1
Pcyt1b	113933	phosphate cytidylyltransferase 1, choline, beta isoform	45	Sites in UTR	5	0	3	2	0	mmu-miR-346-3p	0.032	0.228	1.3494	-0.7	-0.81	< 0.1
Target gene	Represen- tative transcript	Gene name	Number of 3P-seq tags supporting UTR + 5	Link to sites in UTRs	Site counts				6mer sites	Representative miRNA	Predicted occupancy			Cumulative weighted context++ score	Total context++ score	Aggregate PCT
	ENSMUST0000...				total	8mer	7mer-m8	7mer-A1			low miRNA	high miRNA	trans- fected miRNA
Zfp738	137496	zinc finger protein 738	14	Sites in UTR	5	5	0	0	0	mmu-miR-7046-5p	N/A	N/A	N/A	-4.45	-4.45	< 0.1
6720489N17Rik	91563.4	RIKEN cDNA 6720489N17 gene	49	Sites in UTR	5	5	0	0	0	mmu-miR-7046-5p	N/A	N/A	N/A	-3.24	-3.24	< 0.1
A530054K11Rik	12314.8	RIKEN cDNA A530054K11 gene	22	Sites in UTR	4	1	2	1	0	mmu-miR-7046-5p	N/A	N/A	N/A	-2.98	-3.46	< 0.1
Zfp429	181071	zinc finger protein 429	9	Sites in UTR	5	4	0	1	1	mmu-miR-7046-5p	N/A	N/A	N/A	-2.55	-2.64	< 0.1
Gm2381	174558	predicted gene 2381	14	Sites in UTR	2	2	0	0	0	mmu-miR-7046-5p	N/A	N/A	N/A	-1.71	-1.71	< 0.1
Gm5141	167516	predicted gene 5141	98	Sites in UTR	1	1	0	0	0	mmu-miR-7046-5p	N/A	N/A	N/A	-1.44	-1.44	< 0.1
Zfp72	91481.2	zinc finger protein 72	209	Sites in UTR	1	1	0	0	0	mmu-miR-7046-5p	N/A	N/A	N/A	-1.35	-1.35	< 0.1
Zfp936	72829.3	zinc finger protein 936	2	Sites in UTR	2	1	0	1	0	mmu-miR-7046-5p	N/A	N/A	N/A	-1.33	-1.33	< 0.1
Gfra2	22699.8	glial cell line derived neurotrophic factor family receptor alpha 2	239	Sites in UTR	3	1	0	2	0	mmu-miR-7046-5p	N/A	N/A	N/A	-1.03	-1.04	< 0.1
Kcnk6	85818.4	potassium inwardly-rectifying channel, subfamily K, member 6	41	Sites in UTR	3	2	0	1	0	mmu-miR-7046-5p	N/A	N/A	N/A	-1	-1.02	< 0.1
Gon4l	107498	gon-4-like (C.elegans)	1695	Sites in UTR	3	2	0	1	0	mmu-miR-7046-5p	N/A	N/A	N/A	-1	-1	< 0.1
Erv3	40941.2	endogenous retroviral sequence 3	5	Sites in UTR	2	1	1	0	0	mmu-miR-7046-5p	N/A	N/A	N/A	-0.97	-0.97	< 0.1
EU599041	163106	expressed sequence EU599041	8	Sites in UTR	1	1	0	0	0	mmu-miR-7046-5p	N/A	N/A	N/A	-0.95	-0.95	< 0.1
Gm7221	173283	predicted gene 7221	13	Sites in UTR	2	1	1	0	0	mmu-miR-7046-5p	N/A	N/A	N/A	-0.9	-1.2	< 0.1
Gm5595	107992	predicted gene 5595	7	Sites in UTR	1	1	0	0	0	mmu-miR-7046-5p	N/A	N/A	N/A	-0.89	-0.89	< 0.1
Zfp748	181892	zinc finger protein 748	278	Sites in UTR	1	1	0	0	0	mmu-miR-7046-5p	N/A	N/A	N/A	-0.89	-0.89	< 0.1
Cenpt	40776.4	centromere protein T	161	Sites in UTR	1	1	0	0	1	mmu-miR-7046-5p	N/A	N/A	N/A	-0.88	-0.88	< 0.1
Zfp65	127979	zinc finger protein 65	45	Sites in UTR	1	1	0	0	0	mmu-miR-7046-5p	N/A	N/A	N/A	-0.87	-0.96	< 0.1
9830147E19Rik	98503.3	RIKEN cDNA 9830147E19 gene	2	Sites in UTR	1	1	0	0	0	mmu-miR-7046-5p	N/A	N/A	N/A	-0.86	-0.86	< 0.1
Myct1	51809.8	myc target 1	499	Sites in UTR	2	1	0	1	0	mmu-miR-7046-5p	N/A	N/A	N/A	-0.85	-1.01	< 0.1
Zfp935	76195.5	zinc finger protein 935	20	Sites in UTR	1	1	0	0	0	mmu-miR-7046-5p	N/A	N/A	N/A	-0.85	-0.85	< 0.1
Epas1	24954.9	endothelial PAS domain protein 1	55091	Sites in UTR	5	0	0	5	0	mmu-miR-7046-5p	N/A	N/A	N/A	-0.85	-0.85	< 0.1
E030018B13Rik	177638	RIKEN cDNA E030018B13 gene	16	Sites in UTR	2	1	0	1	0	mmu-miR-7046-5p	N/A	N/A	N/A	-0.84	-0.84	< 0.1
Zfp703	127097	zinc finger protein 703	652	Sites in UTR	2	1	1	0	3	mmu-miR-7046-5p	N/A	N/A	N/A	-0.83	-0.83	< 0.1
Podxl	26698.7	podocalyxin-like	642	Sites in UTR	3	1	0	2	0	mmu-miR-7046-5p	N/A	N/A	N/A	-0.83	-0.84	< 0.1
Slc7a8	22787.6	solute carrier family 7 (cationic amino acid transporter, y+ system), member 8	33	Sites in UTR	3	1	2	0	0	mmu-miR-7046-5p	N/A	N/A	N/A	-0.81	-0.81	< 0.1
Zfp386	183125	zinc finger protein 386 (Kruppel-like)	462	Sites in UTR	2	2	0	0	0	mmu-miR-7046-5p	N/A	N/A	N/A	-0.81	-1.85	< 0.1
Denr	23869.9	density-regulated protein	3850	Sites in UTR	1	1	0	0	0	mmu-miR-7046-5p	N/A	N/A	N/A	-0.8	-0.81	< 0.1
Ppt1	30412.5	palmitoyl-protein thioesterase 1	960	Sites in UTR	2	1	1	0	0	mmu-miR-7046-5p	N/A	N/A	N/A	-0.8	-0.95	< 0.1
Cxcl17	74040.3	chemokine (C-X-C motif) ligand 17	238	Sites in UTR	1	1	0	0	0	mmu-miR-7046-5p	N/A	N/A	N/A	-0.8	-0.8	< 0.1
Wnt1	23734.7	wingless-related MMTV integration site 1	5	Sites in UTR	2	1	1	0	0	mmu-miR-7046-5p	N/A	N/A	N/A	-0.76	-0.76	< 0.1
Slc41a1	86559.6	solute carrier family 41, member 1	351	Sites in UTR	2	1	0	1	1	mmu-miR-7046-5p	N/A	N/A	N/A	-0.76	-0.77	< 0.1
Cyp1a1	34865.4	cytochrome P450, family 1, subfamily a, polypeptide 1	78	Sites in UTR	2	1	1	0	0	mmu-miR-7046-5p	N/A	N/A	N/A	-0.76	-0.79	< 0.1
Cd3g	2101.6	CD3 antigen, gamma polypeptide	27	Sites in UTR	1	1	0	0	1	mmu-miR-7046-5p	N/A	N/A	N/A	-0.75	-0.82	< 0.1
Tes	76654.7	testis derived transcript	1612	Sites in UTR	1	1	0	0	0	mmu-miR-7046-5p	N/A	N/A	N/A	-0.74	-0.74	< 0.1
Zfp759	52716.7	zinc finger protein 759	167	Sites in UTR	1	0	0	1	0	mmu-miR-7046-5p	N/A	N/A	N/A	-0.73	-0.73	< 0.1
Gm14305	108981	predicted gene 14305	0	Sites in UTR	3	0	0	3	2	mmu-miR-7046-5p	N/A	N/A	N/A	-0.73	-0.73	< 0.1
Txndc12	30296.8	thioredoxin domain containing 12 (endoplasmic reticulum)	1378	Sites in UTR	1	1	0	0	0	mmu-miR-7046-5p	N/A	N/A	N/A	-0.72	-0.72	< 0.1
Gm14434	122097	predicted gene 14434	0	Sites in UTR	3	0	0	3	2	mmu-miR-7046-5p	N/A	N/A	N/A	-0.71	-0.71	< 0.1
Gm4724	109045	predicted gene 4724	0	Sites in UTR	3	0	0	3	2	mmu-miR-7046-5p	N/A	N/A	N/A	-0.71	-0.71	< 0.1
Gm11007	178120	predicted gene 11007	0	Sites in UTR	3	0	0	3	2	mmu-miR-7046-5p	N/A	N/A	N/A	-0.71	-0.71	< 0.1
Gm2007	178133	predicted gene 2007	0	Sites in UTR	3	0	0	3	2	mmu-miR-7046-5p	N/A	N/A	N/A	-0.71	-0.71	< 0.1
Gm13152	105721	predicted gene 13152	8	Sites in UTR	1	1	0	0	0	mmu-miR-7046-5p	N/A	N/A	N/A	-0.7	-0.7	< 0.1
Gm6710	109012	predicted gene 6710	0	Sites in UTR	3	0	0	3	2	mmu-miR-7046-5p	N/A	N/A	N/A	-0.7	-0.7	< 0.1
Target gene	Represen- tative transcript	Gene name	Number of 3P-seq tags supporting UTR + 5	Link to sites in UTRs	Site counts				6mer sites	Representative miRNA	Predicted occupancy			Cumulative weighted context++ score	Total context++ score	Aggregate PCT
	ENSMUST0000...				total	8mer	7mer-m8	7mer-A1			low miRNA	high miRNA	trans- fected miRNA
Tulp3	1562.6	tubby-like protein 3	128	Sites in UTR	15*	0	14	0	1	mmu-miR-6953-5p	N/A	N/A	N/A	-2.67	-2.67	< 0.1
Tmem26	80995.6	transmembrane protein 26	77	Sites in UTR	6	5	1	0	0	mmu-miR-6953-5p	N/A	N/A	N/A	-1.99	-2.1	< 0.1
Nhlrc4	85027.3	NHL repeat containing 4	27	Sites in UTR	3	1	2	0	0	mmu-miR-6953-5p	N/A	N/A	N/A	-1.08	-1.08	< 0.1
Slc15a1	88386.6	solute carrier family 15 (oligopeptide transporter), member 1	14	Sites in UTR	6	0	6	0	0	mmu-miR-6953-5p	N/A	N/A	N/A	-1.07	-1.07	< 0.1
Glrx	22082.7	glutaredoxin	2647	Sites in UTR	3	1	2	0	0	mmu-miR-6953-5p	N/A	N/A	N/A	-1.04	-1.13	< 0.1
Relt	8462.4	RELT tumor necrosis factor receptor	46	Sites in UTR	3	2	1	0	0	mmu-miR-6953-5p	N/A	N/A	N/A	-1.04	-1.04	< 0.1
Calm1	110082	calmodulin 1	29214	Sites in UTR	2	1	0	1	2	mmu-miR-6953-5p	N/A	N/A	N/A	-1.02	-1.08	< 0.1
Aes	2518.8	amino-terminal enhancer of split	7865	Sites in UTR	2	1	1	0	0	mmu-miR-6953-5p	N/A	N/A	N/A	-0.94	-0.95	< 0.1
Acsf2	103164	acyl-CoA synthetase family member 2	21	Sites in UTR	1	0	1	0	8	mmu-miR-6953-5p	N/A	N/A	N/A	-0.9	-0.9	< 0.1
Sept9	93907.5	septin 9	8050	Sites in UTR	4	0	4	0	2	mmu-miR-6953-5p	N/A	N/A	N/A	-0.85	-0.85	< 0.1
Golph3	59680.5	golgi phosphoprotein 3	2873	Sites in UTR	3	0	3	0	2	mmu-miR-6953-5p	N/A	N/A	N/A	-0.83	-0.91	< 0.1
Foxp3	115740	forkhead box P3	16	Sites in UTR	3	1	1	1	3	mmu-miR-6953-5p	N/A	N/A	N/A	-0.83	-1.34	< 0.1
Ube2m	165394	ubiquitin-conjugating enzyme E2M	127	Sites in UTR	1	1	0	0	1	mmu-miR-6953-5p	N/A	N/A	N/A	-0.83	-0.84	< 0.1
Ankrd52	14642.4	ankyrin repeat domain 52	1083	Sites in UTR	6	0	5	1	2	mmu-miR-6953-5p	N/A	N/A	N/A	-0.81	-0.84	< 0.1
Dtx3	116229	deltex 3 homolog (Drosophila)	137	Sites in UTR	2	1	1	0	1	mmu-miR-6953-5p	N/A	N/A	N/A	-0.8	-0.9	< 0.1
Med22	102899	mediator complex subunit 22	351	Sites in UTR	1	1	0	0	5	mmu-miR-6953-5p	N/A	N/A	N/A	-0.79	-0.8	< 0.1
Ppp1r27	26121.2	protein phosphatase 1, regulatory subunit 27	903	Sites in UTR	1	1	0	0	0	mmu-miR-6953-5p	N/A	N/A	N/A	-0.78	-0.78	< 0.1
Fam195b	34913.4	family with sequence similarity 195, member B	244	Sites in UTR	2	0	2	0	1	mmu-miR-6953-5p	N/A	N/A	N/A	-0.77	-0.77	< 0.1
1700011A15Rik	23781.7	RIKEN cDNA 1700011A15 gene	5	Sites in UTR	2	0	2	0	0	mmu-miR-6953-5p	N/A	N/A	N/A	-0.76	-0.76	< 0.1
1700018B24Rik	36023.1	RIKEN cDNA 1700018B24 gene	5	Sites in UTR	1	1	0	0	0	mmu-miR-6953-5p	N/A	N/A	N/A	-0.75	-0.75	< 0.1
Adig	59889.3	adipogenin	4216	Sites in UTR	3	2	1	0	3	mmu-miR-6953-5p	N/A	N/A	N/A	-0.75	-1.41	< 0.1
Nnat	173041	neuronatin	3599	Sites in UTR	2	0	2	0	1	mmu-miR-6953-5p	N/A	N/A	N/A	-0.75	-0.75	< 0.1
Wbp2	74628.7	WW domain binding protein 2	136	Sites in UTR	2	1	1	0	2	mmu-miR-6953-5p	N/A	N/A	N/A	-0.74	-0.8	< 0.1
Smim3	42710.6	small integral membrane protein 3	254	Sites in UTR	2	1	1	0	0	mmu-miR-6953-5p	N/A	N/A	N/A	-0.74	-0.74	< 0.1
Atp6v0c	24932.6	ATPase, H+ transporting, lysosomal V0 subunit C	8	Sites in UTR	2	1	1	0	1	mmu-miR-6953-5p	N/A	N/A	N/A	-0.73	-0.73	< 0.1
Gm7535	164167	predicted gene 7535	9	Sites in UTR	1	1	0	0	0	mmu-miR-6953-5p	N/A	N/A	N/A	-0.73	-0.73	< 0.1
Vsig4	50707.2	V-set and immunoglobulin domain containing 4	29	Sites in UTR	1	1	0	0	0	mmu-miR-6953-5p	N/A	N/A	N/A	-0.73	-0.73	< 0.1
Gnpda1	63814.9	glucosamine-6-phosphate deaminase 1	25	Sites in UTR	2	0	2	0	2	mmu-miR-6953-5p	N/A	N/A	N/A	-0.72	-0.74	< 0.1
Scrt1	96365.3	scratch homolog 1, zinc finger protein (Drosophila)	5	Sites in UTR	2	0	0	2	3	mmu-miR-6953-5p	N/A	N/A	N/A	-0.72	-0.72	< 0.1
Zbtb16	93852.3	zinc finger and BTB domain containing 16	1034	Sites in UTR	3	1	1	1	2	mmu-miR-6953-5p	N/A	N/A	N/A	-0.71	-0.72	< 0.1
Lyplal1	45388.7	lysophospholipase-like 1	331	Sites in UTR	1	1	0	0	1	mmu-miR-6953-5p	N/A	N/A	N/A	-0.7	-0.71	< 0.1
Target gene	Represen- tative transcript	Gene name	Number of 3P-seq tags supporting UTR + 5	Link to sites in UTRs	Site counts				6mer sites	Representative miRNA	Predicted occupancy			Cumulative weighted context++ score	Total context++ score	Aggregate PCT
	ENSMUST0000...				total	8mer	7mer-m8	7mer-A1			low miRNA	high miRNA	trans- fected miRNA
Zfp799	179695	zinc finger protein 799	214	Sites in UTR	4	2	0	2	1	mmu-miR-1195	N/A	N/A	N/A	-1.59	-1.86	< 0.1
Smco1	93183.3	single-pass membrane protein with coiled-coil domains 1	533	Sites in UTR	4	1	0	3	0	mmu-miR-1195	N/A	N/A	N/A	-1.12	-1.13	< 0.1
Gm17567	164429	predicted gene, 17567	42	Sites in UTR	3	2	0	1	4	mmu-miR-1195	N/A	N/A	N/A	-0.88	-1.02	< 0.1
Nupr1l	178355	nuclear protein transcriptional regulator 1 like	47	Sites in UTR	5	2	0	3	0	mmu-miR-1195	N/A	N/A	N/A	-0.82	-1.1	< 0.1
Nxnl1	163659	nucleoredoxin-like 1	24	Sites in UTR	3	2	0	1	1	mmu-miR-1195	N/A	N/A	N/A	-0.8	-0.8	< 0.1
Rad1	22856.9	RAD1 homolog (S. pombe)	481	Sites in UTR	2	1	0	1	0	mmu-miR-1195	N/A	N/A	N/A	-0.76	-0.78	< 0.1
Tmem88b	97742.2	transmembrane protein 88B	106	Sites in UTR	6	0	0	6	2	mmu-miR-1195	N/A	N/A	N/A	-0.76	-0.96	< 0.1
Efcab4a	53670.6	EF-hand calcium binding domain 4A	680	Sites in UTR	2	1	0	1	0	mmu-miR-1195	N/A	N/A	N/A	-0.74	-0.74	< 0.1
Car5b	33739.4	carbonic anhydrase 5b, mitochondrial	1940	Sites in UTR	7	1	0	6	0	mmu-miR-1195	N/A	N/A	N/A	-0.73	-1.13	< 0.1
Rab11b	57373.8	RAB11B, member RAS oncogene family	6437	Sites in UTR	4	1	1	2	0	mmu-miR-1195	N/A	N/A	N/A	-0.73	-0.9	< 0.1
Timmdc1	2925.5	translocase of inner mitochondrial membrane domain containing 1	915	Sites in UTR	2	1	0	1	0	mmu-miR-1195	N/A	N/A	N/A	-0.72	-0.72	< 0.1
C5ar2	98792.4	complement component 5a receptor 2	10	Sites in UTR	5	2	0	3	0	mmu-miR-1195	N/A	N/A	N/A	-0.7	-0.7	< 0.1
Hist1h4i	102977	histone cluster 1, H4i	1996	Sites in UTR	3	0	0	3	2	mmu-miR-1195	N/A	N/A	N/A	-0.7	-0.83	< 0.1
Target gene	Represen- tative transcript	Gene name	Number of 3P-seq tags supporting UTR + 5	Link to sites in UTRs	Site counts				6mer sites	Representative miRNA	Predicted occupancy			Cumulative weighted context++ score	Total context++ score	Aggregate PCT
	ENSMUST0000...				total	8mer	7mer-m8	7mer-A1			low miRNA	high miRNA	trans- fected miRNA
C2cd4d	169433	C2 calcium-dependent domain containing 4D	19	Sites in UTR	1	1	0	0	0	mmu-miR-1946a	N/A	N/A	N/A	-0.97	-0.97	< 0.1
Spi1	2180.7	spleen focus forming virus (SFFV) proviral integration oncogene	340	Sites in UTR	3	0	3	0	0	mmu-miR-1946a	N/A	N/A	N/A	-0.96	-0.96	< 0.1
Ikzf4	133342	IKAROS family zinc finger 4	87	Sites in UTR	3	1	1	1	0	mmu-miR-1946a	N/A	N/A	N/A	-0.88	-0.88	< 0.1
Otp	22195.1	orthopedia homolog (Drosophila)	6	Sites in UTR	3	1	2	0	3	mmu-miR-1946a	N/A	N/A	N/A	-0.87	-0.99	< 0.1
Igsf21	39331.8	immunoglobulin superfamily, member 21	6	Sites in UTR	1	1	0	0	0	mmu-miR-1946a	N/A	N/A	N/A	-0.77	-0.77	< 0.1
Ntng2	177689	netrin G2	189	Sites in UTR	2	1	1	0	1	mmu-miR-1946a	N/A	N/A	N/A	-0.75	-0.78	< 0.1
Sstr2	146390	somatostatin receptor 2	5	Sites in UTR	1	1	0	0	1	mmu-miR-1946a	N/A	N/A	N/A	-0.72	-0.72	< 0.1
Bhlhe41	111703	basic helix-loop-helix family, member e41	347	Sites in UTR	2	1	0	1	0	mmu-miR-1946a	N/A	N/A	N/A	-0.7	-0.72	< 0.1
Arhgap40	165398	Rho GTPase activating protein 40	3	Sites in UTR	1	1	0	0	0	mmu-miR-1946a	N/A	N/A	N/A	-0.7	-0.7	< 0.1
Target gene	Represen- tative transcript	Gene name	Number of 3P-seq tags supporting UTR + 5	Link to sites in UTRs	Site counts				6mer sites	Representative miRNA	Predicted occupancy			Cumulative weighted context++ score	Total context++ score	Aggregate PCT
	ENSMUST0000...				total	8mer	7mer-m8	7mer-A1			low miRNA	high miRNA	trans- fected miRNA
Cplx2	26985.8	complexin 2	77	Sites in UTR	25	2	22	1	1	mmu-miR-207	N/A	N/A	N/A	-4.76	-5	< 0.1
Emp2	78357.4	epithelial membrane protein 2	3979	Sites in UTR	11	1	10	0	3	mmu-miR-207	N/A	N/A	N/A	-2.91	-2.92	< 0.1
Cacna1e	187541	calcium channel, voltage-dependent, R type, alpha 1E subunit	8	Sites in UTR	5	3	2	0	2	mmu-miR-207	N/A	N/A	N/A	-1.71	-1.71	< 0.1
Ptx4	54930.6	pentraxin 4	18	Sites in UTR	13	1	12	0	0	mmu-miR-207	N/A	N/A	N/A	-1.3	-2.45	< 0.1
Ttc25	6976.7	tetratricopeptide repeat domain 25	14	Sites in UTR	5	2	1	2	3	mmu-miR-207	N/A	N/A	N/A	-1.16	-1.52	< 0.1
1500009C09Rik	143238	RIKEN cDNA 1500009C09 gene	5	Sites in UTR	3	1	0	2	2	mmu-miR-207	N/A	N/A	N/A	-0.94	-0.94	< 0.1
Fam124a	39064.7	family with sequence similarity 124, member A	64	Sites in UTR	3	3	0	0	1	mmu-miR-207	N/A	N/A	N/A	-0.91	-0.91	< 0.1
Rab3c	167824	RAB3C, member RAS oncogene family	43	Sites in UTR	18	2	16	0	1	mmu-miR-207	N/A	N/A	N/A	-0.89	-2.26	< 0.1
Ugt1a2	49289.8	UDP glucuronosyltransferase 1 family, polypeptide A2	13849	Sites in UTR	2	1	1	0	1	mmu-miR-207	N/A	N/A	N/A	-0.85	-0.94	< 0.1
Dync1h1	18851.8	dynein cytoplasmic 1 heavy chain 1	2032	Sites in UTR	1	1	0	0	0	mmu-miR-207	N/A	N/A	N/A	-0.82	-0.84	< 0.1
H2-Eb2	50325.8	histocompatibility 2, class II antigen E beta2	14	Sites in UTR	3	1	2	0	1	mmu-miR-207	N/A	N/A	N/A	-0.8	-0.82	< 0.1
C130074G19Rik	48308.5	RIKEN cDNA C130074G19 gene	1411	Sites in UTR	5	1	4	0	4	mmu-miR-207	N/A	N/A	N/A	-0.78	-0.9	< 0.1
Treml2	170941	triggering receptor expressed on myeloid cells-like 2	20	Sites in UTR	6	1	5	0	3	mmu-miR-207	N/A	N/A	N/A	-0.78	-0.81	< 0.1
6330419J24Rik	68106.3	RIKEN cDNA 6330419J24 gene	52	Sites in UTR	4	3	0	1	2	mmu-miR-207	N/A	N/A	N/A	-0.76	-0.93	< 0.1
Pigr	27675.8	polymeric immunoglobulin receptor	5709	Sites in UTR	4	2	1	1	0	mmu-miR-207	N/A	N/A	N/A	-0.76	-0.76	< 0.1
Dusp27	85992.2	dual specificity phosphatase 27 (putative)	190	Sites in UTR	2	1	1	0	0	mmu-miR-207	N/A	N/A	N/A	-0.75	-0.75	< 0.1
Rad54b	95145.6	RAD54 homolog B (S. cerevisiae)	235	Sites in UTR	5	1	1	3	1	mmu-miR-207	N/A	N/A	N/A	-0.74	-0.74	< 0.1
Prl3a1	49463.2	prolactin family 3, subfamily a, member 1	5	Sites in UTR	3	1	1	1	0	mmu-miR-207	N/A	N/A	N/A	-0.72	-0.72	< 0.1
Target gene	Represen- tative transcript	Gene name	Number of 3P-seq tags supporting UTR + 5	Link to sites in UTRs	Site counts				6mer sites	Representative miRNA	Predicted occupancy			Cumulative weighted context++ score	Total context++ score	Aggregate PCT
	ENSMUST0000...				total	8mer	7mer-m8	7mer-A1			low miRNA	high miRNA	trans- fected miRNA
Serinc3	17851.3	serine incorporator 3	5415	Sites in UTR	2	1	1	0	1	mmu-miR-3472	N/A	N/A	N/A	-0.8	-0.81	< 0.1
Rpa3	12627.4	replication protein A3	23	Sites in UTR	1	1	0	0	0	mmu-miR-3472	N/A	N/A	N/A	-0.72	-0.72	< 0.1
Target gene	Represen- tative transcript	Gene name	Number of 3P-seq tags supporting UTR + 5	Link to sites in UTRs	Site counts				6mer sites	Representative miRNA	Predicted occupancy			Cumulative weighted context++ score	Total context++ score	Aggregate PCT
	ENSMUST0000...				total	8mer	7mer-m8	7mer-A1			low miRNA	high miRNA	trans- fected miRNA
C2cd4d	169433	C2 calcium-dependent domain containing 4D	19	Sites in UTR	1	1	0	0	0	mmu-miR-1946a	N/A	N/A	N/A	-0.97	-0.97	< 0.1
Spi1	2180.7	spleen focus forming virus (SFFV) proviral integration oncogene	340	Sites in UTR	3	0	3	0	0	mmu-miR-1946a	N/A	N/A	N/A	-0.96	-0.96	< 0.1
Ikzf4	133342	IKAROS family zinc finger 4	87	Sites in UTR	3	1	1	1	0	mmu-miR-1946a	N/A	N/A	N/A	-0.88	-0.88	< 0.1
Otp	22195.1	orthopedia homolog (Drosophila)	6	Sites in UTR	3	1	2	0	3	mmu-miR-1946a	N/A	N/A	N/A	-0.87	-0.99
Target gene	Represen- tative transcript	Gene name	Number of 3P-seq tags supporting UTR + 5	Link to sites in UTRs	Site counts				6mer sites	Representative miRNA	Predicted occupancy			Cumulative weighted context++ score	Total context++ score	Aggregate PCT
	ENSMUST0000...				total	8mer	7mer-m8	7mer-A1			low miRNA	high miRNA	trans- fected miRNA
4932415D10Rik	171401	RIKEN cDNA 4932415D10 gene	5	Sites in UTR	10	0	1	9	2	mmu-miR-6923-5p	N/A	N/A	N/A	-1.15	-1.15	< 0.1
4930570N19Rik	166902	RIKEN cDNA 4930570N19 gene	5	Sites in UTR	1	1	0	0	0	mmu-miR-6923-5p	N/A	N/A	N/A	-1.01	-1.01	< 0.1
Syne3	67005.4	spectrin repeat containing, nuclear envelope family member 3	266	Sites in UTR	1*	0	0	0	5	mmu-miR-6923-5p	N/A	N/A	N/A	-1	0	< 0.1
Klf7	114086	Kruppel-like factor 7 (ubiquitous)	1571	Sites in UTR	1*	0	0	0	3	mmu-miR-6923-5p	N/A	N/A	N/A	-1	0	< 0.1
Lgals1	89377.5	lectin, galactose binding, soluble 1	439837	Sites in UTR	1	1	0	0	0	mmu-miR-6923-5p	N/A	N/A	N/A	-0.96	-0.96	< 0.1
Cst11	28934.2	cystatin 11	5	Sites in UTR	1	1	0	0	0	mmu-miR-6923-5p	N/A	N/A	N/A	-0.94	-0.94	< 0.1
S100a10	45756.8	S100 calcium binding protein A10 (calpactin)	37983	Sites in UTR	1	1	0	0	0	mmu-miR-6923-5p	N/A	N/A	N/A	-0.91	-0.91	< 0.1
Tbc1d21	40217.4	TBC1 domain family, member 21	5	Sites in UTR	1	1	0	0	0	mmu-miR-6923-5p	N/A	N/A	N/A	-0.83	-0.83	< 0.1
Mylpf	32910.7	myosin light chain, phosphorylatable, fast skeletal muscle	251396	Sites in UTR	1	1	0	0	0	mmu-miR-6923-5p	N/A	N/A	N/A	-0.83	-0.83	< 0.1
Tjp3	45744.6	tight junction protein 3	19	Sites in UTR	1	1	0	0	0	mmu-miR-6923-5p	N/A	N/A	N/A	-0.82	-0.82	< 0.1
Tmem221	52072.6	transmembrane protein 221	35	Sites in UTR	3	1	1	1	0	mmu-miR-6923-5p	N/A	N/A	N/A	-0.82	-0.83	< 0.1
Gm1965	160361	predicted gene 1965	5	Sites in UTR	2	1	1	0	2	mmu-miR-6923-5p	N/A	N/A	N/A	-0.78	-0.78	< 0.1
Pcp4l1	111332	Purkinje cell protein 4-like 1	93	Sites in UTR	4*	1	2	0	1	mmu-miR-6923-5p	N/A	N/A	N/A	-0.76	-1.19	< 0.1
Sprr2j-ps	29533.1	small proline-rich protein 2J, pseudogene	5	Sites in UTR	1	1	0	0	0	mmu-miR-6923-5p	N/A	N/A	N/A	-0.75	-0.75	< 0.1
Pou2f2	175774	POU domain, class 2, transcription factor 2	8	Sites in UTR	2	1	1	0	3	mmu-miR-6923-5p	N/A	N/A	N/A	-0.75	-0.75	< 0.1
Clec4f	14686.2	C-type lectin domain family 4, member f	293	Sites in UTR	3	1	1	1	1	mmu-miR-6923-5p	N/A	N/A	N/A	-0.73	-1.09	< 0.1
Calcrl	74262.3	calcitonin receptor-like	2526	Sites in UTR	3	1	2	0	0	mmu-miR-6923-5p	N/A	N/A	N/A	-0.73	-0.73	< 0.1
4930579F01Rik	12186.4	RIKEN cDNA 4930579F01 gene	6	Sites in UTR	1	1	0	0	0	mmu-miR-6923-5p	N/A	N/A	N/A	-0.72	-0.72	< 0.1
Rab21	20343.7	RAB21, member RAS oncogene family	3415	Sites in UTR	2	1	0	1	0	mmu-miR-6923-5p	N/A	N/A	N/A	-0.71	-0.71	< 0.1
Pcsk1n	41096.3	proprotein convertase subtilisin/kexin type 1 inhibitor	38	Sites in UTR	1	1	0	0	0	mmu-miR-6923-5p	N/A	N/A	N/A	-0.71	-0.71	< 0.1
Gadd45a	43098.6	growth arrest and DNA-damage-inducible 45 alpha	4064	Sites in UTR	1	1	0	0	0	mmu-miR-6923-5p	N/A	N/A	N/A	-0.7	-0.7	< 0.1
Fbxo44	151127	F-box protein 44	17	Sites in UTR	1	1	0	0	0	mmu-miR-6923-5p	N/A	N/A	N/A	-0.7	-0.7	< 0.1
Tmem243	115365	transmembrane protein 243, mitochondrial	1050	Sites in UTR	1	1	0	0	0	mmu-miR-6923-5p	N/A	N/A	N/A	-0.7	-0.7	< 0.1
Fez1	34630.9	fasciculation and elongation protein zeta 1 (zygin I)	207	Sites in UTR	2	1	1	0	0	mmu-miR-6923-5p	N/A	N/A	N/A	-0.7	-0.71	< 0.1
Target gene	Represen- tative transcript	Gene name	Number of 3P-seq tags supporting UTR + 5	Link to sites in UTRs	Site counts				6mer sites	Representative miRNA	Predicted occupancy			Cumulative weighted context++ score	Total context++ score	Aggregate PCT
	ENSMUST0000...				total	8mer	7mer-m8	7mer-A1			low miRNA	high miRNA	trans- fected miRNA
C2cd4d	169433	C2 calcium-dependent domain containing 4D	19	Sites in UTR	1	1	0	0	0	mmu-miR-1946a	N/A	N/A	N/A	-0.97	-0.97	< 0.1
Spi1	2180.7	spleen focus forming virus (SFFV) proviral integration oncogene	340	Sites in UTR	3	0	3	0	0	mmu-miR-1946a	N/A	N/A	N/A	-0.96	-0.96	< 0.1
Ikzf4	133342	IKAROS family zinc finger 4	87	Sites in UTR	3	1	1	1	0	mmu-miR-1946a	N/A	N/A	N/A	-0.88	-0.88	< 0.1
Otp	22195.1	orthopedia homolog (Drosophila)	6	Sites in UTR	3	1	2	0	3	mmu-miR-1946a	N/A	N/A	N/A	-0.87	-0.99	< 0.1
Igsf21	39331.8	immunoglobulin superfamily, member 21	6	Sites in UTR	1	1	0	0	0	mmu-miR-1946a	N/A	N/A	N/A	-0.77	-0.77	< 0.1
Ntng2	177689	netrin G2	189	Sites in UTR	2	1	1	0	1	mmu-miR-1946a	N/A	N/A	N/A	-0.75	-0.78	< 0.1
Sstr2	146390	somatostatin receptor 2	5	Sites in UTR	1	1	0	0	1	mmu-miR-1946a	N/A	N/A	N/A	-0.72	-0.72	< 0.1
Bhlhe41	111703	basic helix-loop-helix family, member e41	347	Sites in UTR	2	1	0	1	0	mmu-miR-1946a	N/A	N/A	N/A	-0.7	-0.72	< 0.1
Arhgap40	165398	Rho GTPase activating protein 40	3	Sites in UTR	1	1	0	0	0	mmu-miR-1946a	N/A	N/A	N/A	-0.7	-0.7	< 0.1
Target gene	Represen- tative transcript	Gene name	Number of 3P-seq tags supporting UTR + 5	Link to sites in UTRs	Site counts				6mer sites	Representative miRNA	Predicted occupancy			Cumulative weighted context++ score	Total context++ score	Aggregate PCT
	ENSMUST0000...				total	8mer	7mer-m8	7mer-A1			low miRNA	high miRNA	trans- fected miRNA
Klrd1	112063	killer cell lectin-like receptor, subfamily D, member 1	34	Sites in UTR	1	1	0	0	0	mmu-miR-7647-5p	N/A	N/A	N/A	-0.76	-0.76	< 0.1
Xiap	115094	X-linked inhibitor of apoptosis	2281	Sites in UTR	3	1	2	0	1	mmu-miR-7647-5p	N/A	N/A	N/A	-0.76	-0.76	< 0.1
Mtx2	28511.7	metaxin 2	5179	Sites in UTR	2	1	1	0	1	mmu-miR-7647-5p	N/A	N/A	N/A	-0.71	-0.94	< 0.1
Target gene	Represen- tative transcript	Gene name	Number of 3P-seq tags supporting UTR + 5	Link to sites in UTRs	Site counts				6mer sites	Representative miRNA	Predicted occupancy			Cumulative weighted context++ score	Total context++ score	Aggregate PCT
	ENSMUST0000...				total	8mer	7mer-m8	7mer-A1			low miRNA	high miRNA	trans- fected miRNA
Zfp799	179695	zinc finger protein 799	214	Sites in UTR	4	2	0	2	1	mmu-miR-1195	N/A	N/A	N/A	-1.59	-1.86	< 0.1
Smco1	93183.3	single-pass membrane protein with coiled-coil domains 1	533	Sites in UTR	4	1	0	3	0	mmu-miR-1195	N/A	N/A	N/A	-1.12	-1.13	< 0.1
Gm17567	164429	predicted gene, 17567	42	Sites in UTR	3	2	0	1	4	mmu-miR-1195	N/A	N/A	N/A	-0.88	-1.02	< 0.1
Nupr1l	178355	nuclear protein transcriptional regulator 1 like	47	Sites in UTR	5	2	0	3	0	mmu-miR-1195	N/A	N/A	N/A	-0.82	-1.1	< 0.1
Nxnl1	163659	nucleoredoxin-like 1	24	Sites in UTR	3	2	0	1	1	mmu-miR-1195	N/A	N/A	N/A	-0.8	-0.8	< 0.1
Rad1	22856.9	RAD1 homolog (S. pombe)	481	Sites in UTR	2	1	0	1	0	mmu-miR-1195	N/A	N/A	N/A	-0.76	-0.78	< 0.1
Tmem88b	97742.2	transmembrane protein 88B	106	Sites in UTR	6	0	0	6	2	mmu-miR-1195	N/A	N/A	N/A	-0.76	-0.96	< 0.1
Efcab4a	53670.6	EF-hand calcium binding domain 4A	680	Sites in UTR	2	1	0	1	0	mmu-miR-1195	N/A	N/A	N/A	-0.74	-0.74	< 0.1
Car5b	33739.4	carbonic anhydrase 5b, mitochondrial	1940	Sites in UTR	7	1	0	6	0	mmu-miR-1195	N/A	N/A	N/A	-0.73	-1.13	< 0.1
Rab11b	57373.8	RAB11B, member RAS oncogene family	6437	Sites in UTR	4	1	1	2	0	mmu-miR-1195	N/A	N/A	N/A	-0.73	-0.9	< 0.1
Timmdc1	2925.5	translocase of inner mitochondrial membrane domain containing 1	915	Sites in UTR	2	1	0	1	0	mmu-miR-1195	N/A	N/A	N/A	-0.72	-0.72	< 0.1
C5ar2	98792.4	complement component 5a receptor 2	10	Sites in UTR	5	2	0	3	0	mmu-miR-1195	N/A	N/A	N/A	-0.7	-0.7	< 0.1
Hist1h4i	102977	histone cluster 1, H4i	1996	Sites in UTR	3	0	0	3	2	mmu-miR-1195	N/A	N/A	N/A	-0.7	-0.83	< 0.1
Target gene	Represen- tative transcript	Gene name	Number of 3P-seq tags supporting UTR + 5	Link to sites in UTRs	Site counts				6mer sites	Representative miRNA	Predicted occupancy			Cumulative weighted context++ score	Total context++ score	Aggregate PCT
	ENSMUST0000...				total	8mer	7mer-m8	7mer-A1			low miRNA	high miRNA	trans- fected miRNA
Snx24	165032	sorting nexing 24	240	Sites in UTR	1*	0	0	0	3	mmu-miR-7032-5p	N/A	N/A	N/A	-1	0	< 0.1
Rps26	26420.5	ribosomal protein S26	5724	Sites in UTR	1	1	0	0	0	mmu-miR-7032-5p	N/A	N/A	N/A	-0.92	-1.04	< 0.1
C9	22749.1	complement component 9	739	Sites in UTR	2	1	1	0	0	mmu-miR-7032-5p	N/A	N/A	N/A	-0.85	-0.85	< 0.1
Mb	166179	myoglobin	7501	Sites in UTR	1	1	0	0	1	mmu-miR-7032-5p	N/A	N/A	N/A	-0.82	-0.85	< 0.1
Glt8d2	20485.4	glycosyltransferase 8 domain containing 2	32	Sites in UTR	2	1	0	1	1	mmu-miR-7032-5p	N/A	N/A	N/A	-0.82	-0.88	< 0.1
Inhbe	59718.4	inhibin beta E	320	Sites in UTR	3	1	0	2	0	mmu-miR-7032-5p	N/A	N/A	N/A	-0.72	-0.79	< 0.1
Wbscr17	86023.6	Williams-Beuren syndrome chromosome region 17 homolog (human)	136	Sites in UTR	3	1	0	2	1	mmu-miR-7032-5p	N/A	N/A	N/A	-0.72	-0.72	< 0.1
Target gene	Represen- tative transcript	Gene name	Number of 3P-seq tags supporting UTR + 5	Link to sites in UTRs	Site counts				6mer sites	Representative miRNA	Predicted occupancy			Cumulative weighted context++ score	Total context++ score	Aggregate PCT
	ENSMUST0000...				total	8mer	7mer-m8	7mer-A1			low miRNA	high miRNA	trans- fected miRNA
C2cd4d	169433	C2 calcium-dependent domain containing 4D	19	Sites in UTR	1	1	0	0	0	mmu-miR-1946a	N/A	N/A	N/A	-0.97	-0.97	< 0.1
Spi1	2180.7	spleen focus forming virus (SFFV) proviral integration oncogene	340	Sites in UTR	3	0	3	0	0	mmu-miR-1946a	N/A	N/A	N/A	-0.96	-0.96	< 0.1
Ikzf4	133342	IKAROS family zinc finger 4	87	Sites in UTR	3	1	1	1	0	mmu-miR-1946a	N/A	N/A	N/A	-0.88	-0.88	< 0.1
Otp	22195.1	orthopedia homolog (Drosophila)	6	Sites in UTR	3	1	2	0	3	mmu-miR-1946a	N/A	N/A	N/A	-0.87	-0.99	< 0.1
Igsf21	39331.8	immunoglobulin superfamily, member 21	6	Sites in UTR	1	1	0	0	0	mmu-miR-1946a	N/A	N/A	N/A	-0.77	-0.77	< 0.1
Ntng2	177689	netrin G2	189	Sites in UTR	2	1	1	0	1	mmu-miR-1946a	N/A	N/A	N/A	-0.75	-0.78	< 0.1
Sstr2	146390	somatostatin receptor 2	5	Sites in UTR	1	1	0	0	1	mmu-miR-1946a	N/A	N/A	N/A	-0.72	-0.72	< 0.1
Bhlhe41	111703	basic helix-loop-helix family, member e41	347	Sites in UTR	2	1	0	1	0	mmu-miR-1946a	N/A	N/A	N/A	-0.7	-0.72	< 0.1
Arhgap40	165398	Rho GTPase activating protein 40	3	Sites in UTR	1	1	0	0	0	mmu-miR-1946a	N/A	N/A	N/A	-0.7	-0.7	< 0.1
Target gene	Represen- tative transcript	Gene name	Number of 3P-seq tags supporting UTR + 5	Link to sites in UTRs	Site counts				6mer sites	Representative miRNA	Predicted occupancy			Cumulative weighted context++ score	Total context++ score	Aggregate PCT
	ENSMUST0000...				total	8mer	7mer-m8	7mer-A1			low miRNA	high miRNA	trans- fected miRNA
Snx24	165032	sorting nexing 24	240	Sites in UTR	1*	0	0	0	3	mmu-miR-7032-5p	N/A	N/A	N/A	-1	0	< 0.1
Rps26	26420.5	ribosomal protein S26	5724	Sites in UTR	1	1	0	0	0	mmu-miR-7032-5p	N/A	N/A	N/A	-0.92	-1.04	< 0.1
C9	22749.1	complement component 9	739	Sites in UTR	2	1	1	0	0	mmu-miR-7032-5p	N/A	N/A	N/A	-0.85	-0.85	< 0.1
Mb	166179	myoglobin	7501	Sites in UTR	1	1	0	0	1	mmu-miR-7032-5p	N/A	N/A	N/A	-0.82	-0.85	< 0.1
Glt8d2	20485.4	glycosyltransferase 8 domain containing 2	32	Sites in UTR	2	1	0	1	1	mmu-miR-7032-5p	N/A	N/A	N/A	-0.82	-0.88	< 0.1
Inhbe	59718.4	inhibin beta E	320	Sites in UTR	3	1	0	2	0	mmu-miR-7032-5p	N/A	N/A	N/A	-0.72	-0.79	< 0.1
Wbscr17	86023.6	Williams-Beuren syndrome chromosome region 17 homolog (human)	136	Sites in UTR	3	1	0	2	1	mmu-miR-7032-5p	N/A	N/A	N/A	-0.72	-0.72	< 0.1
Target gene	Represen- tative transcript	Gene name	Number of 3P-seq tags supporting UTR + 5	Link to sites in UTRs	Site counts				6mer sites	Representative miRNA	Predicted occupancy			Cumulative weighted context++ score	Total context++ score	Aggregate PCT
	ENSMUST0000...				total	8mer	7mer-m8	7mer-A1			low miRNA	high miRNA	trans- fected miRNA
Chtf8	177068	CTF8, chromosome transmission fidelity factor 8	192	Sites in UTR	5	1	0	4	1	mmu-miR-665-5p	N/A	N/A	N/A	-1.72	-1.72	< 0.1
Rab4b	93040.7	RAB4B, member RAS oncogene family	975	Sites in UTR	3	2	0	1	1	mmu-miR-665-5p	N/A	N/A	N/A	-1.41	-1.41	< 0.1
Rab43	78647.5	RAB43, member RAS oncogene family	1244	Sites in UTR	4	3	1	0	1	mmu-miR-665-5p	N/A	N/A	N/A	-1.41	-1.42	< 0.1
Gpr137	99774.4	G protein-coupled receptor 137	278	Sites in UTR	2	2	0	0	1	mmu-miR-665-5p	N/A	N/A	N/A	-1.34	-1.34	< 0.1
Syngr4	120299	synaptogyrin 4	10	Sites in UTR	3*	2	0	0	1	mmu-miR-665-5p	N/A	N/A	N/A	-1.28	-1.28	< 0.1
Tnfrsf1b	30336.5	tumor necrosis factor receptor superfamily, member 1b	113	Sites in UTR	4*	2	1	0	1	mmu-miR-665-5p	N/A	N/A	N/A	-1.27	-1.27	< 0.1
Hspb7	102486	heat shock protein family, member 7 (cardiovascular)	3639	Sites in UTR	2	2	0	0	1	mmu-miR-665-5p	N/A	N/A	N/A	-1.1	-1.15	< 0.1
Opa3	63976.8	optic atrophy 3	597	Sites in UTR	5*	1	1	2	1	mmu-miR-665-5p	N/A	N/A	N/A	-1.03	-1.05	< 0.1
Rprm	100089	reprimo, TP53 dependent G2 arrest mediator candidate	63	Sites in UTR	2	1	1	0	0	mmu-miR-665-5p	N/A	N/A	N/A	-1	-1	< 0.1
Trpv4	71968.3	transient receptor potential cation channel, subfamily V, member 4	30	Sites in UTR	3	2	1	0	0	mmu-miR-665-5p	N/A	N/A	N/A	-0.99	-0.99	< 0.1
Batf3	27943.4	basic leucine zipper transcription factor, ATF-like 3	52	Sites in UTR	2	1	0	1	1	mmu-miR-665-5p	N/A	N/A	N/A	-0.95	-0.95	< 0.1
Tmem229b	70174.8	transmembrane protein 229B	8	Sites in UTR	3	1	1	1	3	mmu-miR-665-5p	N/A	N/A	N/A	-0.92	-0.92	< 0.1
Tmem201	103208	transmembrane protein 201	448	Sites in UTR	3	1	1	1	1	mmu-miR-665-5p	N/A	N/A	N/A	-0.9	-0.9	< 0.1
Gm5423	168554	predicted gene 5423	2	Sites in UTR	3	1	1	1	1	mmu-miR-665-5p	N/A	N/A	N/A	-0.9	-0.9	< 0.1
Glyctk	36382.7	glycerate kinase	249	Sites in UTR	4*	1	0	2	2	mmu-miR-665-5p	N/A	N/A	N/A	-0.88	-0.92	< 0.1
Men1	113504	multiple endocrine neoplasia 1	68	Sites in UTR	2	2	0	0	0	mmu-miR-665-5p	N/A	N/A	N/A	-0.86	-0.86	< 0.1
Slc22a3	24595.2	solute carrier family 22 (organic cation transporter), member 3	642	Sites in UTR	2	2	0	0	0	mmu-miR-665-5p	N/A	N/A	N/A	-0.86	-0.86	< 0.1
Cc2d1a	117424	coiled-coil and C2 domain containing 1A	940	Sites in UTR	2	1	0	1	0	mmu-miR-665-5p	N/A	N/A	N/A	-0.85	-0.85	< 0.1
Sebox	125670	SEBOX homeobox	7	Sites in UTR	2	1	0	1	0	mmu-miR-665-5p	N/A	N/A	N/A	-0.84	-0.84	< 0.1
1700039E15Rik	176276	RIKEN cDNA 1700039E15 gene	5	Sites in UTR	2	2	0	0	1	mmu-miR-665-5p	N/A	N/A	N/A	-0.83	-0.83	< 0.1
Tfe3	77680.4	transcription factor E3	2705	Sites in UTR	3	2	1	0	0	mmu-miR-665-5p	N/A	N/A	N/A	-0.82	-0.82	< 0.1
Zfp651	93772.3	zinc finger protein 651	2088	Sites in UTR	6	0	2	4	4	mmu-miR-665-5p	N/A	N/A	N/A	-0.82	-1.71	< 0.1
Ceacam15	108498	carcinoembryonic antigen-related cell adhesion molecule 15	5	Sites in UTR	1	1	0	0	0	mmu-miR-665-5p	N/A	N/A	N/A	-0.81	-0.81	< 0.1
Dock3	44532.5	dedicator of cyto-kinesis 3	27	Sites in UTR	3	0	1	2	0	mmu-miR-665-5p	N/A	N/A	N/A	-0.81	-0.81	< 0.1
Rgs8	41776.6	regulator of G-protein signaling 8	5	Sites in UTR	3	2	0	1	0	mmu-miR-665-5p	N/A	N/A	N/A	-0.77	-0.77	< 0.1
Rbbp9	28915.5	retinoblastoma binding protein 9	80	Sites in UTR	2	1	1	0	0	mmu-miR-665-5p	N/A	N/A	N/A	-0.77	-0.8	< 0.1
Rhbdd3	101610	rhomboid domain containing 3	688	Sites in UTR	1	1	0	0	0	mmu-miR-665-5p	N/A	N/A	N/A	-0.76	-0.76	< 0.1
Wdr92	46955.6	WD repeat domain 92	1111	Sites in UTR	2	1	0	1	0	mmu-miR-665-5p	N/A	N/A	N/A	-0.76	-0.76	< 0.1
Clip3	14065.9	CAP-GLY domain containing linker protein 3	90	Sites in UTR	5	1	0	4	0	mmu-miR-665-5p	N/A	N/A	N/A	-0.76	-0.96	< 0.1
Apbb1	191011	amyloid beta (A4) precursor protein-binding, family B, member 1	167	Sites in UTR	2	1	0	1	0	mmu-miR-665-5p	N/A	N/A	N/A	-0.75	-0.75	< 0.1
Dpysl5	114729	dihydropyrimidinase-like 5	364	Sites in UTR	4	1	2	1	1	mmu-miR-665-5p	N/A	N/A	N/A	-0.74	-0.76	< 0.1
Trabd2b	94894.3	TraB domain containing 2B	881	Sites in UTR	4	2	1	1	1	mmu-miR-665-5p	N/A	N/A	N/A	-0.74	-0.83	< 0.1
Gpsm3	38244.9	G-protein signalling modulator 3 (AGS3-like, C. elegans)	123	Sites in UTR	1	1	0	0	0	mmu-miR-665-5p	N/A	N/A	N/A	-0.74	-0.74	< 0.1
Sirpa	103203	signal-regulatory protein alpha	915	Sites in UTR	2	1	0	1	0	mmu-miR-665-5p	N/A	N/A	N/A	-0.74	-0.74	< 0.1
Ighmbp2	25751.4	immunoglobulin mu binding protein 2	106	Sites in UTR	2	1	0	1	1	mmu-miR-665-5p	N/A	N/A	N/A	-0.72	-0.79	< 0.1
4930548H24Rik	31020.2	RIKEN cDNA 4930548H24 gene	6	Sites in UTR	1	1	0	0	0	mmu-miR-665-5p	N/A	N/A	N/A	-0.72	-0.72	< 0.1
Sp7	78508.5	Sp7 transcription factor 7	5	Sites in UTR	2	1	1	0	0	mmu-miR-665-5p	N/A	N/A	N/A	-0.71	-0.71	< 0.1
BC053393	50937.6	cDNA sequence BC053393	5	Sites in UTR	1	1	0	0	1	mmu-miR-665-5p	N/A	N/A	N/A	-0.7	-0.7	< 0.1
Wipf3	163746	WAS/WASL interacting protein family, member 3	445	Sites in UTR	3*	1	1	0	3	mmu-miR-665-5p	N/A	N/A	N/A	-0.7	-0.81	< 0.1
Target gene	Represen- tative transcript	Gene name	Number of 3P-seq tags supporting UTR + 5	Link to sites in UTRs	Site counts				6mer sites	Representative miRNA	Predicted occupancy			Cumulative weighted context++ score	Total context++ score	Aggregate PCT
	ENSMUST0000...				total	8mer	7mer-m8	7mer-A1			low miRNA	high miRNA	trans- fected miRNA
Gm9830	178509	predicted gene 9830	3	Sites in UTR	1	1	0	0	0	mmu-miR-24-1-5p	N/A	N/A	N/A	-0.77	-0.77	< 0.1
Rfpl4b	179279	ret finger protein-like 4B	5	Sites in UTR	1	1	0	0	0	mmu-miR-24-1-5p	N/A	N/A	N/A	-0.76	-0.76	< 0.1
Nasp	30457.6	nuclear autoantigenic sperm protein (histone-binding)	5454	Sites in UTR	1	1	0	0	0	mmu-miR-24-1-5p	N/A	N/A	N/A	-0.72	-0.72	< 0.1
Clec10a	102571	C-type lectin domain family 10, member A	253	Sites in UTR	1	1	0	0	0	mmu-miR-24-1-5p	N/A	N/A	N/A	-0.7	-0.7	< 0.1
Target gene	Represen- tative transcript	Gene name	Number of 3P-seq tags supporting UTR + 5	Link to sites in UTRs	Site counts				6mer sites	Representative miRNA	Predicted occupancy			Cumulative weighted context++ score	Total context++ score	Aggregate PCT
	ENSMUST0000...				total	8mer	7mer-m8	7mer-A1			low miRNA	high miRNA	trans- fected miRNA
Kras	111710	v-Ki-ras2 Kirsten rat sarcoma viral oncogene homolog	2205	Sites in UTR	5	2	2	1	2	mmu-miR-24-2-5p	N/A	N/A	N/A	-1.47	-1.74	< 0.1
Target gene	Represen- tative transcript	Gene name	Number of 3P-seq tags supporting UTR + 5	Link to sites in UTRs	Site counts				6mer sites	Representative miRNA	Predicted occupancy			Cumulative weighted context++ score	Total context++ score	Aggregate PCT
	ENSMUST0000...				total	8mer	7mer-m8	7mer-A1			low miRNA	high miRNA	trans- fected miRNA
Igfbp5	27377.8	insulin-like growth factor binding protein 5	3110	Sites in UTR	7	2	1	4	3	mmu-miR-7023-5p	N/A	N/A	N/A	-2.03	-2.59	< 0.1
Zfp703	127097	zinc finger protein 703	652	Sites in UTR	4	1	2	1	4	mmu-miR-7023-5p	N/A	N/A	N/A	-1.61	-1.78	< 0.1
Pvrl1	34510.7	poliovirus receptor-related 1	150	Sites in UTR	5	1	1	3	7	mmu-miR-7023-5p	N/A	N/A	N/A	-1.41	-1.41	< 0.1
Mex3a	172699	mex3 homolog A (C. elegans)	442	Sites in UTR	5	1	3	1	3	mmu-miR-7023-5p	N/A	N/A	N/A	-1.4	-1.45	< 0.1
Kcnc3	71062.5	potassium voltage gated channel, Shaw-related subfamily, member 3	68	Sites in UTR	6	3	2	1	5	mmu-miR-7023-5p	N/A	N/A	N/A	-1.18	-1.79	< 0.1
Pou2f2	175774	POU domain, class 2, transcription factor 2	8	Sites in UTR	4	1	2	1	9	mmu-miR-7023-5p	N/A	N/A	N/A	-1.17	-1.18	< 0.1
Klf12	97079.4	Kruppel-like factor 12	363	Sites in UTR	5	2	1	2	1	mmu-miR-7023-5p	N/A	N/A	N/A	-1.08	-1.15	< 0.1
Sncb	36825.8	synuclein, beta	5	Sites in UTR	1	1	0	0	4	mmu-miR-7023-5p	N/A	N/A	N/A	-1.08	-1.08	< 0.1
Map2	114015	microtubule-associated protein 2	343	Sites in UTR	2	2	0	0	1	mmu-miR-7023-5p	N/A	N/A	N/A	-1.06	-1.06	< 0.1
Kmt2d	178486	lysine (K)-specific methyltransferase 2D	273	Sites in UTR	4	0	2	2	4	mmu-miR-7023-5p	N/A	N/A	N/A	-1.06	-1.26	< 0.1
Eif4ebp2	20288.8	eukaryotic translation initiation factor 4E binding protein 2	13138	Sites in UTR	4	0	2	2	3	mmu-miR-7023-5p	N/A	N/A	N/A	-1.03	-1.09	< 0.1
Ankrd52	14642.4	ankyrin repeat domain 52	1083	Sites in UTR	6	1	2	3	8	mmu-miR-7023-5p	N/A	N/A	N/A	-1.01	-1.09	< 0.1
Celf5	118763	CUGBP, Elav-like family member 5	8	Sites in UTR	5	0	3	2	4	mmu-miR-7023-5p	N/A	N/A	N/A	-0.99	-0.99	< 0.1
Fam219a	108049	family with sequence similarity 219, member A	359	Sites in UTR	3	0	2	1	4	mmu-miR-7023-5p	N/A	N/A	N/A	-0.99	-1.12	< 0.1
Wnt9b	18630.2	wingless-type MMTV integration site 9B	5	Sites in UTR	4	1	2	1	2	mmu-miR-7023-5p	N/A	N/A	N/A	-0.97	-0.97	< 0.1
Vamp2	117780	vesicle-associated membrane protein 2	828	Sites in UTR	4	0	2	2	3	mmu-miR-7023-5p	N/A	N/A	N/A	-0.95	-1.16	< 0.1
Tead1	59768.1	TEA domain family member 1	731	Sites in UTR	7	0	4	3	2	mmu-miR-7023-5p	N/A	N/A	N/A	-0.89	-0.93	< 0.1
Nfic	20461.9	nuclear factor I/C	184	Sites in UTR	8	1	2	5	8	mmu-miR-7023-5p	N/A	N/A	N/A	-0.88	-1.44	< 0.1
Bin1	91967.6	bridging integrator 1	3005	Sites in UTR	2	1	0	1	2	mmu-miR-7023-5p	N/A	N/A	N/A	-0.87	-1.05	< 0.1
Gm20489	117736	predicted gene 20489	8	Sites in UTR	3	1	1	1	1	mmu-miR-7023-5p	N/A	N/A	N/A	-0.86	-0.88	< 0.1
Col1a1	1547.7	collagen, type I, alpha 1	8243	Sites in UTR	2	2	0	0	2	mmu-miR-7023-5p	N/A	N/A	N/A	-0.85	-0.86	< 0.1
Dynlrb1	109682	dynein light chain roadblock-type 1	2839	Sites in UTR	1	1	0	0	0	mmu-miR-7023-5p	N/A	N/A	N/A	-0.85	-0.85	< 0.1
Pacsin1	45896.4	protein kinase C and casein kinase substrate in neurons 1	263	Sites in UTR	4	0	3	1	7	mmu-miR-7023-5p	N/A	N/A	N/A	-0.84	-0.85	< 0.1
Gjb2	55698.7	gap junction protein, beta 2	2480	Sites in UTR	2	1	0	1	2	mmu-miR-7023-5p	N/A	N/A	N/A	-0.84	-0.84	< 0.1
Erf	45847.9	Ets2 repressor factor	401	Sites in UTR	3	0	3	0	3	mmu-miR-7023-5p	N/A	N/A	N/A	-0.81	-0.88	< 0.1
Gm20708	132298	predicted gene 20708	185	Sites in UTR	2	1	0	1	1	mmu-miR-7023-5p	N/A	N/A	N/A	-0.81	-0.86	< 0.1
Gnat1	10205.7	guanine nucleotide binding protein, alpha transducing 1	10	Sites in UTR	2	2	0	0	2	mmu-miR-7023-5p	N/A	N/A	N/A	-0.81	-0.81	< 0.1
Cplx2	26985.8	complexin 2	77	Sites in UTR	4	0	3	1	9	mmu-miR-7023-5p	N/A	N/A	N/A	-0.81	-1.12	< 0.1
Sst	4480.3	somatostatin	5	Sites in UTR	1	1	0	0	0	mmu-miR-7023-5p	N/A	N/A	N/A	-0.8	-0.8	< 0.1
Actb	100498	actin, beta	89378	Sites in UTR	2	1	0	1	1	mmu-miR-7023-5p	N/A	N/A	N/A	-0.8	-0.8	< 0.1
Rhog	98230.5	ras homolog gene family, member G	115	Sites in UTR	1	1	0	0	3	mmu-miR-7023-5p	N/A	N/A	N/A	-0.8	-0.8	< 0.1
Ccdc73	111114	coiled-coil domain containing 73	5	Sites in UTR	2	1	1	0	1	mmu-miR-7023-5p	N/A	N/A	N/A	-0.79	-0.79	< 0.1
Pknox2	177218	Pbx/knotted 1 homeobox 2	270	Sites in UTR	2	1	1	0	0	mmu-miR-7023-5p	N/A	N/A	N/A	-0.79	-0.8	< 0.1
Zfp646	50383.7	zinc finger protein 646	42	Sites in UTR	2	1	0	1	1	mmu-miR-7023-5p	N/A	N/A	N/A	-0.79	-0.81	< 0.1
Dagla	39327.5	diacylglycerol lipase, alpha	64	Sites in UTR	2	0	1	1	6	mmu-miR-7023-5p	N/A	N/A	N/A	-0.79	-0.79	< 0.1
Cyp2d26	6094.4	cytochrome P450, family 2, subfamily d, polypeptide 26	1170	Sites in UTR	1	1	0	0	0	mmu-miR-7023-5p	N/A	N/A	N/A	-0.77	-0.77	< 0.1
Pip4k2b	18691.8	phosphatidylinositol-5-phosphate 4-kinase, type II, beta	761	Sites in UTR	6*	0	3	2	4	mmu-miR-7023-5p	N/A	N/A	N/A	-0.77	-0.9	< 0.1
Prox1	175916	prospero homeobox 1	626	Sites in UTR	4	2	1	1	2	mmu-miR-7023-5p	N/A	N/A	N/A	-0.77	-0.94	< 0.1
Zfhx3	43896.9	zinc finger homeobox 3	295	Sites in UTR	3	0	0	3	1	mmu-miR-7023-5p	N/A	N/A	N/A	-0.77	-0.8	< 0.1
Lfng	31555.1	LFNG O-fucosylpeptide 3-beta-N-acetylglucosaminyltransferase	2087	Sites in UTR	4	0	1	3	2	mmu-miR-7023-5p	N/A	N/A	N/A	-0.76	-0.87	< 0.1
Pak4	40531.8	p21 protein (Cdc42/Rac)-activated kinase 4	74	Sites in UTR	2	1	1	0	5	mmu-miR-7023-5p	N/A	N/A	N/A	-0.76	-0.8	< 0.1
Elmod1	48409.8	ELMO/CED-12 domain containing 1	26	Sites in UTR	2	1	1	0	2	mmu-miR-7023-5p	N/A	N/A	N/A	-0.75	-0.87	< 0.1
Dhdh	11526.4	dihydrodiol dehydrogenase (dimeric)	4114	Sites in UTR	2	0	2	0	2	mmu-miR-7023-5p	N/A	N/A	N/A	-0.75	-0.75	< 0.1
AA386476	98781.2	expressed sequence AA386476	8	Sites in UTR	3	0	1	2	1	mmu-miR-7023-5p	N/A	N/A	N/A	-0.75	-0.84	< 0.1
Setd1b	163030	SET domain containing 1B	1000	Sites in UTR	5	1	1	3	10	mmu-miR-7023-5p	N/A	N/A	N/A	-0.74	-0.74	< 0.1
Zfp637	112861	zinc finger protein 637	511	Sites in UTR	1	1	0	0	0	mmu-miR-7023-5p	N/A	N/A	N/A	-0.74	-0.75	< 0.1
Alx4	111254	aristaless-like homeobox 4	37	Sites in UTR	4	1	3	0	2	mmu-miR-7023-5p	N/A	N/A	N/A	-0.74	-0.74	< 0.1
Palm2	102905	paralemmin 2	12	Sites in UTR	2	2	0	0	3	mmu-miR-7023-5p	N/A	N/A	N/A	-0.73	-0.82	< 0.1
Sar1b	20653.5	SAR1 gene homolog B (S. cerevisiae)	3097	Sites in UTR	1	1	0	0	0	mmu-miR-7023-5p	N/A	N/A	N/A	-0.72	-0.72	< 0.1
Chrnb3	79463.5	cholinergic receptor, nicotinic, beta polypeptide 3	5	Sites in UTR	2	1	1	0	3	mmu-miR-7023-5p	N/A	N/A	N/A	-0.72	-0.72	< 0.1
Msi1	150779	musashi RNA-binding protein 1	72	Sites in UTR	2	1	0	1	8	mmu-miR-7023-5p	N/A	N/A	N/A	-0.72	-0.73	< 0.1
Gm17509	165680	predicted gene, 17509	5	Sites in UTR	2	0	0	2	2	mmu-miR-7023-5p	N/A	N/A	N/A	-0.72	-0.72	< 0.1
Zfp710	166250	zinc finger protein 710	107	Sites in UTR	4	0	1	3	1	mmu-miR-7023-5p	N/A	N/A	N/A	-0.72	-0.75	< 0.1
Chil1	153856	chitinase-like 1	302	Sites in UTR	1	1	0	0	1	mmu-miR-7023-5p	N/A	N/A	N/A	-0.71	-0.71	< 0.1
Vmn1r63	75085.6	vomeronasal 1 receptor 63	5	Sites in UTR	2	0	1	1	0	mmu-miR-7023-5p	N/A	N/A	N/A	-0.71	-0.71	< 0.1
Afmid	73388.7	arylformamidase	185	Sites in UTR	2	1	0	1	1	mmu-miR-7023-5p	N/A	N/A	N/A	-0.71	-0.76	< 0.1
6330419J24Rik	68106.3	RIKEN cDNA 6330419J24 gene	52	Sites in UTR	4	1	1	2	2	mmu-miR-7023-5p	N/A	N/A	N/A	-0.71	-1.02	< 0.1
Zbtb20	114694	zinc finger and BTB domain containing 20	293	Sites in UTR	8	1	5	2	4	mmu-miR-7023-5p	N/A	N/A	N/A	-0.71	-0.87	< 0.1
Gm21847	178227	predicted gene, 21847	5	Sites in UTR	1	1	0	0	1	mmu-miR-7023-5p	N/A	N/A	N/A	-0.71	-0.71	< 0.1
Igf2	33.6	insulin-like growth factor 2	20	Sites in UTR	2	0	1	1	4	mmu-miR-7023-5p	N/A	N/A	N/A	-0.71	-0.71	< 0.1
Psg29	75934.5	pregnancy-specific glycoprotein 29	5	Sites in UTR	4	1	2	1	0	mmu-miR-7023-5p	N/A	N/A	N/A	-0.71	-0.71	< 0.1
Cartpt	22150.6	CART prepropeptide	5	Sites in UTR	1	1	0	0	0	mmu-miR-7023-5p	N/A	N/A	N/A	-0.7	-0.7	< 0.1
Pgap3	90827.6	post-GPI attachment to proteins 3	170	Sites in UTR	2	0	0	2	2	mmu-miR-7023-5p	N/A	N/A	N/A	-0.7	-0.7	< 0.1
Hoxb5	49272.4	homeobox B5	268	Sites in UTR	2	0	1	1	1	mmu-miR-7023-5p	N/A	N/A	N/A	-0.7	-0.71	< 0.1
Target gene	Represen- tative transcript	Gene name	Number of 3P-seq tags supporting UTR + 5	Link to sites in UTRs	Site counts				6mer sites	Representative miRNA	Predicted occupancy			Cumulative weighted context++ score	Total context++ score	Aggregate PCT
	ENSMUST0000...				total	8mer	7mer-m8	7mer-A1			low miRNA	high miRNA	trans- fected miRNA
Tox2	109428	TOX high mobility group box family member 2	256	Sites in UTR	9	0	9	0	0	mmu-miR-7118-5p	N/A	N/A	N/A	-2.57	-2.57	< 0.1
CDR1as	CDR1as	circular RNA CDR1as	0	Sites in UTR	1	1	0	0	0	mmu-miR-7118-5p	N/A	N/A	N/A	-2.41	-2.41	< 0.1
Fam163b	151224	family with sequence similarity 163, member B	9	Sites in UTR	9	0	9	0	1	mmu-miR-7118-5p	N/A	N/A	N/A	-2	-2	< 0.1
Sbk3	144863	SH3 domain binding kinase family, member 3	10	Sites in UTR	6	4	2	0	1	mmu-miR-7118-5p	N/A	N/A	N/A	-1.9	-1.9	< 0.1
Fxyd2	41005.5	FXYD domain-containing ion transport regulator 2	25803	Sites in UTR	2	2	0	0	0	mmu-miR-7118-5p	N/A	N/A	N/A	-1.33	-1.34	< 0.1
C1qtnf1	17590.3	C1q and tumor necrosis factor related protein 1	315	Sites in UTR	6	1	0	5	1	mmu-miR-7118-5p	N/A	N/A	N/A	-1.27	-1.97	< 0.1
Cd79a	3469.7	CD79A antigen (immunoglobulin-associated alpha)	7	Sites in UTR	3	2	1	0	0	mmu-miR-7118-5p	N/A	N/A	N/A	-1.26	-1.26	< 0.1
Rhoc	176347	ras homolog gene family, member C	2296	Sites in UTR	2	2	0	0	0	mmu-miR-7118-5p	N/A	N/A	N/A	-1.13	-1.13	< 0.1
Grin2b	53880.7	glutamate receptor, ionotropic, NMDA2B (epsilon 2)	5	Sites in UTR	10	3	4	3	3	mmu-miR-7118-5p	N/A	N/A	N/A	-1.13	-1.13	< 0.1
4931406B18Rik	13497.2	RIKEN cDNA 4931406B18 gene	5	Sites in UTR	4	0	4	0	2	mmu-miR-7118-5p	N/A	N/A	N/A	-1.12	-1.12	< 0.1
P2ry4	53373.1	pyrimidinergic receptor P2Y, G-protein coupled, 4	68	Sites in UTR	6	2	4	0	1	mmu-miR-7118-5p	N/A	N/A	N/A	-1.03	-1.1	< 0.1
9430020K01Rik	37029.5	RIKEN cDNA 9430020K01 gene	1094	Sites in UTR	5	1	4	0	0	mmu-miR-7118-5p	N/A	N/A	N/A	-1.03	-1.06	< 0.1
Aes	2518.8	amino-terminal enhancer of split	7865	Sites in UTR	2	2	0	0	0	mmu-miR-7118-5p	N/A	N/A	N/A	-1.01	-1.04	< 0.1
Pea15a	13842.6	phosphoprotein enriched in astrocytes 15A	1608	Sites in UTR	3	2	1	0	0	mmu-miR-7118-5p	N/A	N/A	N/A	-1	-1	< 0.1
Pgap2	120879	post-GPI attachment to proteins 2	1356	Sites in UTR	3	2	1	0	0	mmu-miR-7118-5p	N/A	N/A	N/A	-0.98	-1.13	< 0.1
Cux1	4097.1	cut-like homeobox 1	195	Sites in UTR	6	2	1	3	0	mmu-miR-7118-5p	N/A	N/A	N/A	-0.97	-1.5	< 0.1
Hoxd12	1878.5	homeobox D12	5	Sites in UTR	3	2	1	0	1	mmu-miR-7118-5p	N/A	N/A	N/A	-0.96	-0.96	< 0.1
H13	89059.3	histocompatibility 13	8360	Sites in UTR	2	2	0	0	1	mmu-miR-7118-5p	N/A	N/A	N/A	-0.94	-0.97	< 0.1
Tnfrsf23	152703	tumor necrosis factor receptor superfamily, member 23	68	Sites in UTR	3	0	3	0	3	mmu-miR-7118-5p	N/A	N/A	N/A	-0.93	-0.97	< 0.1
Tmem253	100638	transmembrane protein 253	25	Sites in UTR	2	1	1	0	1	mmu-miR-7118-5p	N/A	N/A	N/A	-0.91	-0.91	< 0.1
2310022A10Rik	67386.8	RIKEN cDNA 2310022A10 gene	2245	Sites in UTR	3	2	1	0	0	mmu-miR-7118-5p	N/A	N/A	N/A	-0.91	-0.91	< 0.1
Manf	159283	mesencephalic astrocyte-derived neurotrophic factor	10724	Sites in UTR	2	1	0	1	0	mmu-miR-7118-5p	N/A	N/A	N/A	-0.88	-0.88	< 0.1
Lta	25266.5	lymphotoxin A	16	Sites in UTR	2	2	0	0	0	mmu-miR-7118-5p	N/A	N/A	N/A	-0.88	-0.88	< 0.1
Proca1	60539.7	protein interacting with cyclin A1	104	Sites in UTR	2	1	1	0	0	mmu-miR-7118-5p	N/A	N/A	N/A	-0.87	-0.87	< 0.1
Gm6358	187643	predicted gene 6358	5	Sites in UTR	1	1	0	0	0	mmu-miR-7118-5p	N/A	N/A	N/A	-0.86	-0.86	< 0.1
Gria1	36315.1	glutamate receptor, ionotropic, AMPA1 (alpha 1)	53	Sites in UTR	4	3	1	0	2	mmu-miR-7118-5p	N/A	N/A	N/A	-0.86	-1.36	< 0.1
Zglp1	115494	zinc finger, GATA-like protein 1	12	Sites in UTR	2	1	1	0	0	mmu-miR-7118-5p	N/A	N/A	N/A	-0.84	-0.84	< 0.1
Eif4ebp2	20288.8	eukaryotic translation initiation factor 4E binding protein 2	13138	Sites in UTR	2	1	1	0	1	mmu-miR-7118-5p	N/A	N/A	N/A	-0.8	-0.9	< 0.1
Pet100	156380	PET100 homolog (S. cerevisiae)	3536	Sites in UTR	1	1	0	0	0	mmu-miR-7118-5p	N/A	N/A	N/A	-0.8	-0.8	< 0.1
Serf2	139253	small EDRK-rich factor 2	2428	Sites in UTR	4	1	3	0	0	mmu-miR-7118-5p	N/A	N/A	N/A	-0.79	-0.93	< 0.1
Npff	23814.7	neuropeptide FF-amide peptide precursor	36	Sites in UTR	1	1	0	0	0	mmu-miR-7118-5p	N/A	N/A	N/A	-0.79	-0.79	< 0.1
4933426M11Rik	68519.5	RIKEN cDNA 4933426M11 gene	1522	Sites in UTR	5	2	2	1	0	mmu-miR-7118-5p	N/A	N/A	N/A	-0.78	-0.8	< 0.1
Gng7	117805	guanine nucleotide binding protein (G protein), gamma 7	66	Sites in UTR	2	1	1	0	1	mmu-miR-7118-5p	N/A	N/A	N/A	-0.78	-0.81	< 0.1
Plagl1	121646	pleiomorphic adenoma gene-like 1	345	Sites in UTR	17	0	0	17	0	mmu-miR-7118-5p	N/A	N/A	N/A	-0.78	-0.78	< 0.1
Fgf1	117566	fibroblast growth factor 1	617	Sites in UTR	3	2	1	0	1	mmu-miR-7118-5p	N/A	N/A	N/A	-0.78	-0.81	< 0.1
Prelp	48432.5	proline arginine-rich end leucine-rich repeat	5811	Sites in UTR	4	0	1	3	0	mmu-miR-7118-5p	N/A	N/A	N/A	-0.78	-0.82	< 0.1
Pfkfb2	66863.7	6-phosphofructo-2-kinase/fructose-2,6-biphosphatase 2	152	Sites in UTR	3	1	2	0	0	mmu-miR-7118-5p	N/A	N/A	N/A	-0.78	-0.8	< 0.1
Tnfrsf22	75588.7	tumor necrosis factor receptor superfamily, member 22	126	Sites in UTR	4	0	4	0	4	mmu-miR-7118-5p	N/A	N/A	N/A	-0.78	-1.07	< 0.1
Cd4	24044.6	CD4 antigen	13	Sites in UTR	3	1	2	0	0	mmu-miR-7118-5p	N/A	N/A	N/A	-0.77	-0.77	< 0.1
Rell2	91932.6	RELT-like 2	13	Sites in UTR	3	1	1	1	0	mmu-miR-7118-5p	N/A	N/A	N/A	-0.77	-0.77	< 0.1
H2afx	52686.3	H2A histone family, member X	585	Sites in UTR	2	1	1	0	0	mmu-miR-7118-5p	N/A	N/A	N/A	-0.77	-0.77	< 0.1
Ddt	172820	D-dopachrome tautomerase	1021	Sites in UTR	1	1	0	0	0	mmu-miR-7118-5p	N/A	N/A	N/A	-0.76	-0.77	< 0.1
Hbq1a	20535.1	hemoglobin, theta 1A	15	Sites in UTR	2	2	0	0	1	mmu-miR-7118-5p	N/A	N/A	N/A	-0.76	-1.1	< 0.1
Romo1	88610.5	reactive oxygen species modulator 1	32	Sites in UTR	1	1	0	0	0	mmu-miR-7118-5p	N/A	N/A	N/A	-0.76	-0.91	< 0.1
Rab35	31492.9	RAB35, member RAS oncogene family	1528	Sites in UTR	3	2	1	0	1	mmu-miR-7118-5p	N/A	N/A	N/A	-0.76	-0.76	< 0.1
Wfdc16	109336	WAP four-disulfide core domain 16	8	Sites in UTR	2	1	0	1	0	mmu-miR-7118-5p	N/A	N/A	N/A	-0.76	-0.76	< 0.1
Efna3	29673.5	ephrin A3	13	Sites in UTR	3	0	3	0	0	mmu-miR-7118-5p	N/A	N/A	N/A	-0.76	-0.76	< 0.1
Cd24a	58714.8	CD24a antigen	1262	Sites in UTR	1	1	0	0	0	mmu-miR-7118-5p	N/A	N/A	N/A	-0.74	-0.74	< 0.1
D6Ertd527e	170124	DNA segment, Chr 6, ERATO Doi 527, expressed	7	Sites in UTR	2	2	0	0	0	mmu-miR-7118-5p	N/A	N/A	N/A	-0.74	-0.74	< 0.1
Mrgprf	117718	MAS-related GPR, member F	69	Sites in UTR	3	1	2	0	0	mmu-miR-7118-5p	N/A	N/A	N/A	-0.74	-0.74	< 0.1
Itga7	99112.2	integrin alpha 7	685	Sites in UTR	2	2	0	0	0	mmu-miR-7118-5p	N/A	N/A	N/A	-0.74	-0.74	< 0.1
Rbm43	102767	RNA binding motif protein 43	52	Sites in UTR	4	1	3	0	1	mmu-miR-7118-5p	N/A	N/A	N/A	-0.74	-0.92	< 0.1
Pirt	123434	phosphoinositide-interacting regulator of transient receptor potential channels	22	Sites in UTR	5	2	2	1	0	mmu-miR-7118-5p	N/A	N/A	N/A	-0.73	-0.88	< 0.1
Dcx	33642.4	doublecortin	5	Sites in UTR	3	1	0	2	3	mmu-miR-7118-5p	N/A	N/A	N/A	-0.73	-0.73	< 0.1
Cphx1	184016	cytoplasmic polyadenylated homeobox 1	5	Sites in UTR	4	0	2	2	0	mmu-miR-7118-5p	N/A	N/A	N/A	-0.73	-0.73	< 0.1
Cphx2	168149	cytoplasmic polyadenylated homeobox 2	5	Sites in UTR	4	0	2	2	0	mmu-miR-7118-5p	N/A	N/A	N/A	-0.72	-0.72	< 0.1
Cphx3	184577	cytoplasmic polyadenylated homeobox 3	5	Sites in UTR	4	0	2	2	0	mmu-miR-7118-5p	N/A	N/A	N/A	-0.72	-0.72	< 0.1
1700029F12Rik	91377.4	RIKEN cDNA 1700029F12 gene	5	Sites in UTR	2	0	2	0	1	mmu-miR-7118-5p	N/A	N/A	N/A	-0.72	-0.72	< 0.1
Gm1604A	97422.4	predicted gene 1604A	5	Sites in UTR	1	1	0	0	0	mmu-miR-7118-5p	N/A	N/A	N/A	-0.71	-0.71	< 0.1
Gm1604b	89120.5	predicted gene 1604b	0	Sites in UTR	1	1	0	0	0	mmu-miR-7118-5p	N/A	N/A	N/A	-0.71	-0.71	< 0.1
Gfra4	110239	glial cell line derived neurotrophic factor family receptor alpha 4	90	Sites in UTR	2	1	0	1	0	mmu-miR-7118-5p	N/A	N/A	N/A	-0.71	-0.71	< 0.1
Atf7	184616	activating transcription factor 7	227	Sites in UTR	2	1	1	0	1	mmu-miR-7118-5p	N/A	N/A	N/A	-0.71	-0.79	< 0.1
Znrf1	171182	zinc and ring finger 1	212	Sites in UTR	4	1	3	0	1	mmu-miR-7118-5p	N/A	N/A	N/A	-0.71	-0.78	< 0.1
3110082J24Rik	127749	RIKEN cDNA 3110082J24 gene	0	Sites in UTR	1	1	0	0	0	mmu-miR-7118-5p	N/A	N/A	N/A	-0.71	-0.71	< 0.1
Gm6594	97278.3	predicted pseudogene 6594	1	Sites in UTR	2	0	2	0	0	mmu-miR-7118-5p	N/A	N/A	N/A	-0.7	-0.7	< 0.1
Gabre	64780.3	gamma-aminobutyric acid (GABA) A receptor, subunit epsilon	33	Sites in UTR	3	1	0	2	1	mmu-miR-7118-5p	N/A	N/A	N/A	-0.7	-0.7	< 0.1
Gm10113	72437.3	predicted gene 10113	5	Sites in UTR	2	1	1	0	1	mmu-miR-7118-5p	N/A	N/A	N/A	-0.7	-0.7	< 0.1
Gdf11	26408.6	growth differentiation factor 11	123	Sites in UTR	4	1	2	1	2	mmu-miR-7118-5p	N/A	N/A	N/A	-0.7	-0.76	< 0.1
Target gene	Represen- tative transcript	Gene name	Number of 3P-seq tags supporting UTR + 5	Link to sites in UTRs	Site counts				6mer sites	Representative miRNA	Predicted occupancy			Cumulative weighted context++ score	Total context++ score	Aggregate PCT
	ENSMUST0000...				total	8mer	7mer-m8	7mer-A1			low miRNA	high miRNA	trans- fected miRNA
B230307C23Rik	122450	RIKEN cDNA B230307C23 gene	98	Sites in UTR	17	0	0	17	2	mmu-miR-7033-5p	N/A	N/A	N/A	-2.1	-2.46	< 0.1
Gm3055	105316	predicted gene 3055	0	Sites in UTR	13	0	1	12	0	mmu-miR-7033-5p	N/A	N/A	N/A	-1.14	-1.14	< 0.1
Zfp781	76281.5	zinc finger protein 781	0	Sites in UTR	13	0	1	12	0	mmu-miR-7033-5p	N/A	N/A	N/A	-1.12	-1.12	< 0.1
Gm2381	174558	predicted gene 2381	14	Sites in UTR	12	1	1	10	0	mmu-miR-7033-5p	N/A	N/A	N/A	-1.1	-1.13	< 0.1
Tacr1	32122.8	tachykinin receptor 1	8	Sites in UTR	3	2	1	0	2	mmu-miR-7033-5p	N/A	N/A	N/A	-1.08	-1.08	< 0.1
Naa15	29303.7	N(alpha)-acetyltransferase 15, NatA auxiliary subunit	2921	Sites in UTR	1*	0	0	0	3	mmu-miR-7033-5p	N/A	N/A	N/A	-1	0	< 0.1
Col22a1	159993	collagen, type XXII, alpha 1	50	Sites in UTR	2	0	1	1	2	mmu-miR-7033-5p	N/A	N/A	N/A	-0.99	-1.63	< 0.1
6330408A02Rik	119558	RIKEN cDNA 6330408A02 gene	71	Sites in UTR	5	1	2	2	2	mmu-miR-7033-5p	N/A	N/A	N/A	-0.94	-0.94	< 0.1
Igtp	168280	interferon gamma induced GTPase	470	Sites in UTR	4	1	2	1	1	mmu-miR-7033-5p	N/A	N/A	N/A	-0.92	-0.93	< 0.1
Zfp429	181071	zinc finger protein 429	9	Sites in UTR	5	1	0	4	1	mmu-miR-7033-5p	N/A	N/A	N/A	-0.9	-0.9	< 0.1
6720489N17Rik	91563.4	RIKEN cDNA 6720489N17 gene	49	Sites in UTR	7	0	0	7	0	mmu-miR-7033-5p	N/A	N/A	N/A	-0.89	-0.89	< 0.1
Galnt16	21558.6	UDP-N-acetyl-alpha-D-galactosamine:polypeptide N-acetylgalactosaminyltransferase 16	110	Sites in UTR	5	0	3	2	6	mmu-miR-7033-5p	N/A	N/A	N/A	-0.88	-2.26	< 0.1
Dll3	108315	delta-like 3 (Drosophila)	20	Sites in UTR	2	1	0	1	0	mmu-miR-7033-5p	N/A	N/A	N/A	-0.83	-0.83	< 0.1
Rpl39	115231	ribosomal protein L39	211	Sites in UTR	1	1	0	0	0	mmu-miR-7033-5p	N/A	N/A	N/A	-0.82	-0.82	< 0.1
Rell2	91932.6	RELT-like 2	13	Sites in UTR	3	1	1	1	0	mmu-miR-7033-5p	N/A	N/A	N/A	-0.82	-0.82	< 0.1
Lce3d	59053.1	late cornified envelope 3D	5	Sites in UTR	1	1	0	0	1	mmu-miR-7033-5p	N/A	N/A	N/A	-0.82	-0.82	< 0.1
Prdm11	111274	PR domain containing 11	40	Sites in UTR	10	1	6	3	7	mmu-miR-7033-5p	N/A	N/A	N/A	-0.8	-0.93	< 0.1
Slc31a2	84530.3	solute carrier family 31, member 2	293	Sites in UTR	3	1	1	1	1	mmu-miR-7033-5p	N/A	N/A	N/A	-0.75	-0.75	< 0.1
Rmdn3	94695.6	regulator of microtubule dynamics 3	667	Sites in UTR	4	1	1	2	0	mmu-miR-7033-5p	N/A	N/A	N/A	-0.75	-0.75	< 0.1
Dnajb12	146590	DnaJ (Hsp40) homolog, subfamily B, member 12	2499	Sites in UTR	3	2	1	0	1	mmu-miR-7033-5p	N/A	N/A	N/A	-0.75	-0.79	< 0.1
Gm6871	73410.6	predicted gene 6871	303	Sites in UTR	8	1	0	7	0	mmu-miR-7033-5p	N/A	N/A	N/A	-0.74	-0.78	< 0.1
Lce3c	55375.4	late cornified envelope 3C	5	Sites in UTR	1	1	0	0	1	mmu-miR-7033-5p	N/A	N/A	N/A	-0.74	-0.74	< 0.1
Pgf	4913.6	placental growth factor	33	Sites in UTR	4	1	1	2	1	mmu-miR-7033-5p	N/A	N/A	N/A	-0.74	-0.74	< 0.1
Pmvk	29564.6	phosphomevalonate kinase	267	Sites in UTR	2	1	1	0	0	mmu-miR-7033-5p	N/A	N/A	N/A	-0.72	-0.76	< 0.1
Styxl1	53906.5	serine/threonine/tyrosine interacting-like 1	21	Sites in UTR	2	1	1	0	0	mmu-miR-7033-5p	N/A	N/A	N/A	-0.72	-0.72	< 0.1
Zbtb16	93852.3	zinc finger and BTB domain containing 16	1034	Sites in UTR	6	0	2	4	2	mmu-miR-7033-5p	N/A	N/A	N/A	-0.71	-0.72	< 0.1
1700001C19Rik	61885.8	RIKEN cDNA 1700001C19 gene	15	Sites in UTR	2	2	0	0	0	mmu-miR-7033-5p	N/A	N/A	N/A	-0.71	-0.83	< 0.1
Zfp97	147630	zinc finger protein 97	5	Sites in UTR	8	0	0	8	0	mmu-miR-7033-5p	N/A	N/A	N/A	-0.71	-0.71	< 0.1
Galnt14	24858.6	UDP-N-acetyl-alpha-D-galactosamine:polypeptide N-acetylgalactosaminyltransferase 14	143	Sites in UTR	1	1	0	0	2	mmu-miR-7033-5p	N/A	N/A	N/A	-0.7	-0.8	< 0.1
Tchp	94441.5	trichoplein, keratin filament binding	332	Sites in UTR	2	1	0	1	0	mmu-miR-7033-5p	N/A	N/A	N/A	-0.7	-0.7	< 0.1
Zfp960	127027	zinc finger protein 960	5	Sites in UTR	8	0	0	8	0	mmu-miR-7033-5p	N/A	N/A	N/A	-0.7	-0.7	< 0.1
Target gene	Represen- tative transcript	Gene name	Number of 3P-seq tags supporting UTR + 5	Link to sites in UTRs	Site counts				6mer sites	Representative miRNA	Predicted occupancy			Cumulative weighted context++ score	Total context++ score	Aggregate PCT
	ENSMUST0000...				total	8mer	7mer-m8	7mer-A1			low miRNA	high miRNA	trans- fected miRNA
Prx	108355	periaxin	169	Sites in UTR	14	2	3	9	3	mmu-miR-6362	N/A	N/A	N/A	-1.58	-1.59	< 0.1
Prodh	3620.6	proline dehydrogenase	1676	Sites in UTR	3	2	0	1	2	mmu-miR-6362	N/A	N/A	N/A	-1.02	-1.02	< 0.1
Spsb3	68508.7	splA/ryanodine receptor domain and SOCS box containing 3	5	Sites in UTR	1	1	0	0	0	mmu-miR-6362	N/A	N/A	N/A	-0.73	-0.73	< 0.1
Target gene	Represen- tative transcript	Gene name	Number of 3P-seq tags supporting UTR + 5	Link to sites in UTRs	Site counts				6mer sites	Representative miRNA	Predicted occupancy			Cumulative weighted context++ score	Total context++ score	Aggregate PCT
	ENSMUST0000...				total	8mer	7mer-m8	7mer-A1			low miRNA	high miRNA	trans- fected miRNA
E030010N08Rik	138595	RIKEN cDNA E030010N08 gene	38	Sites in UTR	10	0	10	0	1	mmu-miR-1966-5p	N/A	N/A	N/A	-1.34	-1.34	< 0.1
Gstm3	4136.9	glutathione S-transferase, mu 3	1372	Sites in UTR	4	1	1	2	0	mmu-miR-1966-5p	N/A	N/A	N/A	-1.22	-1.22	< 0.1
Cd40lg	33466.1	CD40 ligand	14	Sites in UTR	4	1	3	0	1	mmu-miR-1966-5p	N/A	N/A	N/A	-1.1	-1.39	< 0.1
Gm6588	100882	predicted gene 6588	5	Sites in UTR	3	1	2	0	0	mmu-miR-1966-5p	N/A	N/A	N/A	-1.04	-1.04	< 0.1
Aif1l	1920.7	allograft inflammatory factor 1-like	572	Sites in UTR	4	1	2	1	3	mmu-miR-1966-5p	N/A	N/A	N/A	-0.97	-1.16	< 0.1
Fkbp8	119353	FK506 binding protein 8	7428	Sites in UTR	2	1	1	0	1	mmu-miR-1966-5p	N/A	N/A	N/A	-0.92	-0.92	< 0.1
Tspan7	115526	tetraspanin 7	3307	Sites in UTR	3	0	2	1	6	mmu-miR-1966-5p	N/A	N/A	N/A	-0.86	-0.86	< 0.1
Gstm1	4140.5	glutathione S-transferase, mu 1	65820	Sites in UTR	3	0	2	1	0	mmu-miR-1966-5p	N/A	N/A	N/A	-0.84	-0.84	< 0.1
Prx	108355	periaxin	169	Sites in UTR	2	1	0	1	1	mmu-miR-1966-5p	N/A	N/A	N/A	-0.82	-0.82	< 0.1
Lrrc59	21239.6	leucine rich repeat containing 59	13744	Sites in UTR	2	2	0	0	2	mmu-miR-1966-5p	N/A	N/A	N/A	-0.79	-0.81	< 0.1
Pabpn1	116476	poly(A) binding protein, nuclear 1	1153	Sites in UTR	3	0	3	0	4	mmu-miR-1966-5p	N/A	N/A	N/A	-0.78	-0.79	< 0.1
Fkbp4	32508.5	FK506 binding protein 4	7528	Sites in UTR	4	0	3	1	2	mmu-miR-1966-5p	N/A	N/A	N/A	-0.77	-1.14	< 0.1
Kctd11	50555.4	potassium channel tetramerisation domain containing 11	60	Sites in UTR	3	1	2	0	0	mmu-miR-1966-5p	N/A	N/A	N/A	-0.76	-0.86	< 0.1
Gpr45	179766	G protein-coupled receptor 45	5	Sites in UTR	2	2	0	0	0	mmu-miR-1966-5p	N/A	N/A	N/A	-0.76	-0.76	< 0.1
Il17a	27061.4	interleukin 17A	5	Sites in UTR	1	1	0	0	0	mmu-miR-1966-5p	N/A	N/A	N/A	-0.76	-0.76	< 0.1
Pik3r6	102613	phosphoinositide-3-kinase, regulatory subunit 6	78	Sites in UTR	2	1	1	0	0	mmu-miR-1966-5p	N/A	N/A	N/A	-0.75	-0.75	< 0.1
Ube2g2	174510	ubiquitin-conjugating enzyme E2G 2	1548	Sites in UTR	2	1	1	0	1	mmu-miR-1966-5p	N/A	N/A	N/A	-0.72	-0.72	< 0.1
Nccrp1	57974.3	non-specific cytotoxic cell receptor protein 1 homolog (zebrafish)	31	Sites in UTR	2	0	2	0	2	mmu-miR-1966-5p	N/A	N/A	N/A	-0.72	-0.72	< 0.1
Wiz	87703.6	widely-interspaced zinc finger motifs	184	Sites in UTR	2	1	1	0	0	mmu-miR-1966-5p	N/A	N/A	N/A	-0.72	-0.72	< 0.1
Gm19426	181711	predicted gene, 19426	103	Sites in UTR	1	1	0	0	1	mmu-miR-1966-5p	N/A	N/A	N/A	-0.72	-0.73	< 0.1
Ndufa4l2	35735.9	NADH dehydrogenase (ubiquinone) 1 alpha subcomplex, 4-like 2	45	Sites in UTR	2	0	2	0	2	mmu-miR-1966-5p	N/A	N/A	N/A	-0.72	-0.72	< 0.1
Tmem229b	70174.8	transmembrane protein 229B	8	Sites in UTR	2	1	1	0	3	mmu-miR-1966-5p	N/A	N/A	N/A	-0.7	-0.7	< 0.1
Limd2	45923.4	LIM domain containing 2	1423	Sites in UTR	4	0	4	0	0	mmu-miR-1966-5p	N/A	N/A	N/A	-0.7	-0.9	< 0.1
Gm16314	146673	predicted gene 16314	262	Sites in UTR	2	1	1	0	1	mmu-miR-1966-5p	N/A	N/A	N/A	-0.7	-0.71	< 0.1
Target gene	Represen- tative transcript	Gene name	Number of 3P-seq tags supporting UTR + 5	Link to sites in UTRs	Site counts				6mer sites	Representative miRNA	Predicted occupancy			Cumulative weighted context++ score	Total context++ score	Aggregate PCT
	ENSMUST0000...				total	8mer	7mer-m8	7mer-A1			low miRNA	high miRNA	trans- fected miRNA
Gm9755	32981.5	predicted pseudogene 9755	9	Sites in UTR	3	0	3	0	0	mmu-miR-7055-5p	N/A	N/A	N/A	-1	-1	< 0.1
Tufm	106392	Tu translation elongation factor, mitochondrial	297	Sites in UTR	3	0	3	0	0	mmu-miR-7055-5p	N/A	N/A	N/A	-0.9	-0.9	< 0.1
Sh2b2	5188.9	SH2B adaptor protein 2	40	Sites in UTR	5	1	3	1	0	mmu-miR-7055-5p	N/A	N/A	N/A	-0.87	-0.87	< 0.1
Prrg3	48790.6	proline rich Gla (G-carboxyglutamic acid) 3 (transmembrane)	304	Sites in UTR	6	1	3	2	1	mmu-miR-7055-5p	N/A	N/A	N/A	-0.8	-0.82	< 0.1
Hipk2	161779	homeodomain interacting protein kinase 2	4649	Sites in UTR	3	1	1	1	2	mmu-miR-7055-5p	N/A	N/A	N/A	-0.79	-0.82	< 0.1
Hist2h2aa2	78756.6	histone cluster 2, H2aa2	5	Sites in UTR	1	1	0	0	0	mmu-miR-7055-5p	N/A	N/A	N/A	-0.78	-0.78	< 0.1
Hist2h2aa1	74976.7	histone cluster 2, H2aa1	5	Sites in UTR	1	1	0	0	0	mmu-miR-7055-5p	N/A	N/A	N/A	-0.78	-0.78	< 0.1
Tcta	44725.7	T cell leukemia translocation altered gene	122	Sites in UTR	2	2	0	0	3	mmu-miR-7055-5p	N/A	N/A	N/A	-0.77	-1.05	< 0.1
Target gene	Represen- tative transcript	Gene name	Number of 3P-seq tags supporting UTR + 5	Link to sites in UTRs	Site counts				6mer sites	Representative miRNA	Predicted occupancy			Cumulative weighted context++ score	Total context++ score	Aggregate PCT
	ENSMUST0000...				total	8mer	7mer-m8	7mer-A1			low miRNA	high miRNA	trans- fected miRNA
Slc29a3	119595	solute carrier family 29 (nucleoside transporters), member 3	72	Sites in UTR	6	0	0	6	3	mmu-miR-7666-5p	N/A	N/A	N/A	-0.79	-0.88	< 0.1
