# Supplementary material for: Mesangial cell-derived CircRNAs in chronic glomerulonephritis: RNA sequencing and bioinformatics analysis
Source: Ren Fail. 2024 Jul 1;46(2):2371059. doi: 10.1080/0886022X.2024.2371059 (PMC467094; doi:10.1080/0886022X.2024.2371059)
Supplement: Supplemental Material [file IRNF_A_2371059_SM1376.zip › Supplementary File 11.xlsx]

## Sheet: CIRCRNA
overlapped genes
CSF1
DHDH
GRIN2B
SLC7A8
GCHFR
CBX6
RHOC
DTX3
RPS26
RGMA
PFKFB2
CD3G
KLF12
FEZ1
LYPLAL1
ZBTB20
ABCD1
MSC
NPFF
RNF44
CD3E
PCSK1N
POU2F2
PLAGL1
CBX7
OPA3
PIGR
IGF2
GDF11
RHOG
MRGPRF
RAB35
ANKRD52
MARVELD1
MED22
TTC28
TMEM243
