# Supplementary material for: Mesangial cell-derived CircRNAs in chronic glomerulonephritis: RNA sequencing and bioinformatics analysis
Source: Ren Fail. 2024 Jul 1;46(2):2371059. doi: 10.1080/0886022X.2024.2371059 (PMC467094; doi:10.1080/0886022X.2024.2371059)
Supplement: Supplemental Material [file IRNF_A_2371059_SM1376.zip › Supplementary File 12.xlsx]

## Sheet: riskscore
Tag	Time	Status	RiskScore
GSM2788832	100	0	-10.753
GSM2788833	100	0	-10.4151
GSM2788834	100	0	-9.89725
GSM2788835	100	0	-11.4596
GSM2788836	100	0	-10.3604
GSM2788837	100	0	-10.5276
GSM2788838	100	0	-9.27272
GSM2788839	100	0	-10.4927
GSM2788840	100	0	-10.3393
GSM2788841	100	0	-11.1063
GSM2788842	100	0	-10.149
GSM2788843	100	0	-10.2637
GSM2788844	100	0	-10.1951
GSM2788845	100	0	-10.6717
GSM2788846	100	0	-9.73109
GSM2788847	100	0	-11.0365
GSM2788848	100	0	-11.1077
GSM2788849	100	0	-8.96891
GSM2788850	100	1	-6.95776
GSM2788851	100	1	-7.75095
GSM2788852	100	1	-6.50239
GSM2788853	100	1	-7.46604
GSM2788854	100	1	-7.17276
GSM2788855	100	1	-6.67659
GSM2788856	100	0	-9.42807
GSM2788857	100	0	-10.1523
GSM2788858	100	0	-9.6558
GSM2788859	100	0	-9.8223
GSM2788860	100	0	-9.82086
GSM2788861	100	0	-8.981
GSM2788862	100	0	-10.4174
GSM2788863	100	0	-10.1844
GSM2788864	100	0	-10.7298
GSM2788865	100	0	-9.46623
GSM2788866	100	0	-10.6153
GSM2788867	100	0	-9.01117
GSM2788868	100	0	-8.85598
GSM2788869	100	0	-10.2663
GSM2788870	100	0	-10.1317
GSM2788871	100	0	-8.46712
GSM2788872	100	0	-10.3084
GSM2788873	100	0	-10.2548
GSM2788874	100	0	-11.0046
GSM2788875	100	0	-9.92157
GSM2788876	100	0	-10.269
GSM2788877	100	0	-11.3711
GSM2788878	100	0	-9.2567
GSM2788879	100	0	-8.98698
GSM2788880	100	0	-9.10357
GSM2788881	100	0	-10.447
GSM2788882	100	0	-11.2282
GSM2788883	100	0	-10.221
GSM2788884	100	0	-9.60077
GSM2788885	100	0	-9.70704
GSM3904827	100	0	-11.2906
GSM3904828	100	0	-11.2681
GSM3904829	100	0	-12.0508
GSM3904830	100	0	-10.9776
GSM3904831	100	0	-11.0605
GSM3904832	100	0	-11.1791
GSM3904833	100	0	-10.916
GSM3904834	100	0	-11.8668
GSM3904835	100	0	-9.85055
GSM3904836	100	0	-11.3695
GSM3904837	100	0	-11.7214
GSM3904838	100	0	-11.2029
GSM3904839	100	0	-11.4896
GSM3904840	100	0	-11.2542
GSM3904841	100	0	-11.506
GSM3904842	100	0	-11.6934
GSM3904843	100	0	-10.9292
GSM3904844	100	0	-10.5475
GSM3904845	100	0	-10.5277
GSM3904846	100	0	-10.9151
GSM3904847	100	0	-11.6724
GSM3904848	100	0	-10.5629
