# Supplementary material for: Mesangial cell-derived CircRNAs in chronic glomerulonephritis: RNA sequencing and bioinformatics analysis
Source: Ren Fail. 2024 Jul 1;46(2):2371059. doi: 10.1080/0886022X.2024.2371059 (PMC467094; doi:10.1080/0886022X.2024.2371059)
Supplement: Supplemental Material [file IRNF_A_2371059_SM1376.zip › Supplementary File 13.xlsx]

## Sheet: genemania-interactions
Gene 1	Gene 2	Weight	Network group	Network
MTOR	MLST8	0.00350794	Co-expression	Mallon-McKay-2013
RHEB	MAPKAP1	0.0124418	Co-expression	Mallon-McKay-2013
ACAT1	HMGCL	0.00983371	Co-expression	Roth-Zlotnik-2006
HMGCL	SEC13	0.00495537	Co-expression	Ramaswamy-Golub-2001
ACAT1	RHEB	0.011673	Co-expression	Ramaswamy-Golub-2001
SHH	BOC	0.00513918	Co-expression	Innocenti-Brown-2011
CDH2	HMGCL	0.0111356	Co-expression	Innocenti-Brown-2011
CDH2	RPS6KB1	0.0138273	Co-expression	Alizadeh-Staudt-2000
EIF4EBP1	MLST8	0.00405725	Co-expression	Dobbin-Giordano-2005
ACAT1	HMGCS2	0.00599649	Co-expression	Dobbin-Giordano-2005
ACAT1	HMGCL	0.00650404	Co-expression	Dobbin-Giordano-2005
CDH15	HMGCS2	0.0025114	Co-expression	Rieger-Chu-2004
HMGCL	HMGCS2	0.0028067	Co-expression	Arijs-Rutgeerts-2009
ACAT1	HMGCS2	0.0105496	Co-expression	Arijs-Rutgeerts-2009
ACAT1	HMGCL	0.00822234	Co-expression	Arijs-Rutgeerts-2009
AKT1S1	RPTOR	0.00505412	Co-expression	Jiang-de Kok-2017
CDH2	EIF4EBP1	0.00906788	Co-expression	Jiang-de Kok-2017
GSK3A	MTOR	0.0145031	Co-expression	Jiang-de Kok-2017
RPS6KB1	SEC13	0.0121079	Co-expression	Wu-Garvey-2007
SHH	HMGCS1	0.0155139	Co-localization	Schadt-Shoemaker-2004
ACAT1	HMGCL	0.00656494	Co-localization	Schadt-Shoemaker-2004
RPS6KB1	RICTOR	0.600021	Co-localization	Chen-Huang-2014
CDON	MTOR	0.000532748	Genetic Interactions	Lin-Smith-2010
SHH	HMGCS2	0.00476102	Genetic Interactions	Lin-Smith-2010
SHH	MTOR	0.00119843	Genetic Interactions	Lin-Smith-2010
SHH	CDON	0.000838442	Genetic Interactions	Lin-Smith-2010
SEC13	CDON	0.000597847	Genetic Interactions	Lin-Smith-2010
EIF4EBP1	CDON	0.00446977	Genetic Interactions	Lin-Smith-2010
RICTOR	BOC	0.00311636	Genetic Interactions	Lin-Smith-2010
RICTOR	CDON	0.001102	Genetic Interactions	Lin-Smith-2010
AKT1S1	MTOR	0.00217157	Genetic Interactions	Lin-Smith-2010
ACAT1	MLST8	0.0020196	Genetic Interactions	Lin-Smith-2010
CDH2	CDON	0.000337725	Genetic Interactions	Lin-Smith-2010
CDH15	CDON	0.000828719	Genetic Interactions	Lin-Smith-2010
MTOR	MLST8	0.0263012	Pathway	Wu-Stein-2010
SHH	BOC	0.37021	Pathway	Wu-Stein-2010
SHH	CDON	0.22957	Pathway	Wu-Stein-2010
RPTOR	MLST8	0.101363	Pathway	Wu-Stein-2010
RPTOR	MTOR	0.0361784	Pathway	Wu-Stein-2010
EIF4EBP1	MLST8	0.0712423	Pathway	Wu-Stein-2010
EIF4EBP1	MTOR	0.0254277	Pathway	Wu-Stein-2010
EIF4EBP1	RPTOR	0.0979967	Pathway	Wu-Stein-2010
MAPKAP1	MLST8	0.149818	Pathway	Wu-Stein-2010
MAPKAP1	MTOR	0.0534729	Pathway	Wu-Stein-2010
RHEB	MLST8	0.095043	Pathway	Wu-Stein-2010
RHEB	MTOR	0.0339227	Pathway	Wu-Stein-2010
RHEB	RPTOR	0.130736	Pathway	Wu-Stein-2010
RHEB	EIF4EBP1	0.0918865	Pathway	Wu-Stein-2010
RICTOR	MLST8	0.149818	Pathway	Wu-Stein-2010
RICTOR	MTOR	0.0534729	Pathway	Wu-Stein-2010
RICTOR	MAPKAP1	0.304595	Pathway	Wu-Stein-2010
AKT1S1	MLST8	0.126993	Pathway	Wu-Stein-2010
AKT1S1	MTOR	0.0453263	Pathway	Wu-Stein-2010
AKT1S1	RPTOR	0.174684	Pathway	Wu-Stein-2010
AKT1S1	RHEB	0.163793	Pathway	Wu-Stein-2010
RPS6KB1	MLST8	0.0304629	Pathway	Wu-Stein-2010
RPS6KB1	MTOR	0.0108728	Pathway	Wu-Stein-2010
RPS6KB1	RPTOR	0.041903	Pathway	Wu-Stein-2010
RPS6KB1	RHEB	0.0392903	Pathway	Wu-Stein-2010
CDH15	CDH2	0.00993446	Pathway	Wu-Stein-2010
THEM4	MLST8	0.115919	Pathway	Wu-Stein-2010
THEM4	MTOR	0.0413737	Pathway	Wu-Stein-2010
THEM4	MAPKAP1	0.235675	Pathway	Wu-Stein-2010
THEM4	RICTOR	0.235675	Pathway	Wu-Stein-2010
MTOR	MLST8	0.0170658	Pathway	NCI_NATURE
SHH	BOC	0.345282	Pathway	NCI_NATURE
SHH	CDON	0.205306	Pathway	NCI_NATURE
RPTOR	MLST8	0.029455	Pathway	NCI_NATURE
RPTOR	MTOR	0.023693	Pathway	NCI_NATURE
EIF4EBP1	MLST8	0.328909	Pathway	NCI_NATURE
MAPKAP1	MLST8	0.0542258	Pathway	NCI_NATURE
MAPKAP1	MTOR	0.0436182	Pathway	NCI_NATURE
RICTOR	MLST8	0.0545206	Pathway	NCI_NATURE
RICTOR	MTOR	0.0438553	Pathway	NCI_NATURE
RICTOR	MAPKAP1	0.139348	Pathway	NCI_NATURE
AKT1S1	MLST8	0.0823154	Pathway	NCI_NATURE
AKT1S1	MTOR	0.066213	Pathway	NCI_NATURE
AKT1S1	RPTOR	0.114281	Pathway	NCI_NATURE
AKT1S1	RHEB	0.332738	Pathway	NCI_NATURE
RPS6KB1	MLST8	0.0216637	Pathway	NCI_NATURE
RPS6KB1	MTOR	0.0174259	Pathway	NCI_NATURE
RPS6KB1	RPTOR	0.0300764	Pathway	NCI_NATURE
RHEB	MLST8	0.345722	Pathway	REACTOME
RHEB	MTOR	0.443601	Pathway	REACTOME
RHEB	EIF4EBP1	0.646094	Pathway	REACTOME
NTN3	CDON	0.294608	Pathway	REACTOME
MTOR	MLST8	0.039954	Physical Interactions	IREF-reactome
CDON	BOC	0.0463859	Physical Interactions	IREF-reactome
RPTOR	MLST8	0.0571328	Physical Interactions	IREF-reactome
RPTOR	MTOR	0.0571328	Physical Interactions	IREF-reactome
EIF4EBP1	MLST8	0.109364	Physical Interactions	IREF-reactome
EIF4EBP1	MTOR	0.109364	Physical Interactions	IREF-reactome
EIF4EBP1	RPTOR	0.156386	Physical Interactions	IREF-reactome
MAPKAP1	MLST8	0.0528521	Physical Interactions	IREF-reactome
MAPKAP1	MTOR	0.0528521	Physical Interactions	IREF-reactome
RHEB	MLST8	0.0509631	Physical Interactions	IREF-reactome
RHEB	MTOR	0.0509631	Physical Interactions	IREF-reactome
RHEB	RPTOR	0.0728756	Physical Interactions	IREF-reactome
RHEB	EIF4EBP1	0.139499	Physical Interactions	IREF-reactome
RICTOR	MLST8	0.0528521	Physical Interactions	IREF-reactome
RICTOR	MTOR	0.0528521	Physical Interactions	IREF-reactome
RICTOR	MAPKAP1	0.069914	Physical Interactions	IREF-reactome
AKT1S1	MLST8	0.124936	Physical Interactions	IREF-reactome
AKT1S1	MTOR	0.124936	Physical Interactions	IREF-reactome
AKT1S1	MAPKAP1	0.165268	Physical Interactions	IREF-reactome
AKT1S1	RICTOR	0.165268	Physical Interactions	IREF-reactome
HMGCL	HMGCS2	0.222248	Physical Interactions	IREF-reactome
NTN3	BOC	0.186425	Physical Interactions	IREF-reactome
NTN3	CDON	0.186425	Physical Interactions	IREF-reactome
ACAT1	HMGCS2	0.0921551	Physical Interactions	IREF-reactome
RPS6KB1	MLST8	0.0818094	Physical Interactions	IREF-reactome
RPS6KB1	MTOR	0.0818094	Physical Interactions	IREF-reactome
RPS6KB1	RPTOR	0.116985	Physical Interactions	IREF-reactome
RPS6KB1	RHEB	0.104352	Physical Interactions	IREF-reactome
CDH2	BOC	0.0508955	Physical Interactions	IREF-reactome
CDH2	CDON	0.0508955	Physical Interactions	IREF-reactome
GSK3A	MLST8	0.112752	Physical Interactions	IREF-reactome
GSK3A	MTOR	0.112752	Physical Interactions	IREF-reactome
GSK3A	MAPKAP1	0.149152	Physical Interactions	IREF-reactome
GSK3A	RICTOR	0.149152	Physical Interactions	IREF-reactome
CDH15	BOC	0.0508955	Physical Interactions	IREF-reactome
CDH15	CDON	0.0508955	Physical Interactions	IREF-reactome
THEM4	MLST8	0.0306557	Physical Interactions	IREF-reactome
THEM4	MTOR	0.0306557	Physical Interactions	IREF-reactome
THEM4	MAPKAP1	0.0405522	Physical Interactions	IREF-reactome
THEM4	RICTOR	0.0405522	Physical Interactions	IREF-reactome
MTOR	MLST8	0.039954	Physical Interactions	Vastrik-Stein-2007
CDON	BOC	0.0463859	Physical Interactions	Vastrik-Stein-2007
RPTOR	MLST8	0.0571328	Physical Interactions	Vastrik-Stein-2007
RPTOR	MTOR	0.0571328	Physical Interactions	Vastrik-Stein-2007
EIF4EBP1	MLST8	0.109364	Physical Interactions	Vastrik-Stein-2007
EIF4EBP1	MTOR	0.109364	Physical Interactions	Vastrik-Stein-2007
EIF4EBP1	RPTOR	0.156386	Physical Interactions	Vastrik-Stein-2007
MAPKAP1	MLST8	0.0528521	Physical Interactions	Vastrik-Stein-2007
MAPKAP1	MTOR	0.0528521	Physical Interactions	Vastrik-Stein-2007
RHEB	MLST8	0.0509631	Physical Interactions	Vastrik-Stein-2007
RHEB	MTOR	0.0509631	Physical Interactions	Vastrik-Stein-2007
RHEB	RPTOR	0.0728756	Physical Interactions	Vastrik-Stein-2007
RHEB	EIF4EBP1	0.139499	Physical Interactions	Vastrik-Stein-2007
RICTOR	MLST8	0.0528521	Physical Interactions	Vastrik-Stein-2007
RICTOR	MTOR	0.0528521	Physical Interactions	Vastrik-Stein-2007
RICTOR	MAPKAP1	0.069914	Physical Interactions	Vastrik-Stein-2007
AKT1S1	MLST8	0.124936	Physical Interactions	Vastrik-Stein-2007
AKT1S1	MTOR	0.124936	Physical Interactions	Vastrik-Stein-2007
AKT1S1	MAPKAP1	0.165268	Physical Interactions	Vastrik-Stein-2007
AKT1S1	RICTOR	0.165268	Physical Interactions	Vastrik-Stein-2007
HMGCL	HMGCS2	0.222248	Physical Interactions	Vastrik-Stein-2007
NTN3	BOC	0.186425	Physical Interactions	Vastrik-Stein-2007
NTN3	CDON	0.186425	Physical Interactions	Vastrik-Stein-2007
ACAT1	HMGCS2	0.0921551	Physical Interactions	Vastrik-Stein-2007
RPS6KB1	MLST8	0.0818094	Physical Interactions	Vastrik-Stein-2007
RPS6KB1	MTOR	0.0818094	Physical Interactions	Vastrik-Stein-2007
RPS6KB1	RPTOR	0.116985	Physical Interactions	Vastrik-Stein-2007
RPS6KB1	RHEB	0.104352	Physical Interactions	Vastrik-Stein-2007
CDH2	BOC	0.0508955	Physical Interactions	Vastrik-Stein-2007
CDH2	CDON	0.0508955	Physical Interactions	Vastrik-Stein-2007
GSK3A	MLST8	0.112752	Physical Interactions	Vastrik-Stein-2007
GSK3A	MTOR	0.112752	Physical Interactions	Vastrik-Stein-2007
GSK3A	MAPKAP1	0.149152	Physical Interactions	Vastrik-Stein-2007
GSK3A	RICTOR	0.149152	Physical Interactions	Vastrik-Stein-2007
CDH15	BOC	0.0508955	Physical Interactions	Vastrik-Stein-2007
CDH15	CDON	0.0508955	Physical Interactions	Vastrik-Stein-2007
THEM4	MLST8	0.0306557	Physical Interactions	Vastrik-Stein-2007
THEM4	MTOR	0.0306557	Physical Interactions	Vastrik-Stein-2007
THEM4	MAPKAP1	0.0405522	Physical Interactions	Vastrik-Stein-2007
THEM4	RICTOR	0.0405522	Physical Interactions	Vastrik-Stein-2007
CDON	BOC	1	Physical Interactions	IREF-quickgo
RPTOR	MLST8	0.107144	Physical Interactions	IREF-quickgo
RPTOR	MTOR	0.0464516	Physical Interactions	IREF-quickgo
EIF4EBP1	RPTOR	0.137646	Physical Interactions	IREF-quickgo
RICTOR	MLST8	0.177885	Physical Interactions	IREF-quickgo
RICTOR	MTOR	0.0771207	Physical Interactions	IREF-quickgo
AKT1S1	RPTOR	0.390071	Physical Interactions	IREF-quickgo
RPS6KB1	RPTOR	0.163785	Physical Interactions	IREF-quickgo
GSK3A	RICTOR	0.124186	Physical Interactions	IREF-quickgo
MEAK7	MLST8	0.493861	Physical Interactions	IREF-quickgo
MEAK7	MTOR	0.214109	Physical Interactions	IREF-quickgo
MTOR	MLST8	0.240738	Physical Interactions	IREF-dip
RPTOR	MLST8	0.293413	Physical Interactions	IREF-dip
RPTOR	MTOR	0.0604261	Physical Interactions	IREF-dip
RHEB	MTOR	0.111853	Physical Interactions	IREF-dip
RICTOR	MTOR	0.120865	Physical Interactions	IREF-dip
RPTOR	MLST8	0.09759	Physical Interactions	Fonseca-Damgaard-2015
RPTOR	MTOR	0.09759	Physical Interactions	Fonseca-Damgaard-2015
AKT1S1	RPTOR	0.09759	Physical Interactions	Fonseca-Damgaard-2015
MTOR	MLST8	0.0135222	Physical Interactions	BIOGRID-SMALL-SCALE-STUDIES
CDON	BOC	0.298693	Physical Interactions	BIOGRID-SMALL-SCALE-STUDIES
RPTOR	MLST8	0.0202178	Physical Interactions	BIOGRID-SMALL-SCALE-STUDIES
RPTOR	MTOR	0.00495691	Physical Interactions	BIOGRID-SMALL-SCALE-STUDIES
EIF4EBP1	MLST8	0.0624578	Physical Interactions	BIOGRID-SMALL-SCALE-STUDIES
EIF4EBP1	MTOR	0.0153131	Physical Interactions	BIOGRID-SMALL-SCALE-STUDIES
EIF4EBP1	RPTOR	0.0228955	Physical Interactions	BIOGRID-SMALL-SCALE-STUDIES
MAPKAP1	MLST8	0.0587154	Physical Interactions	BIOGRID-SMALL-SCALE-STUDIES
MAPKAP1	MTOR	0.0143956	Physical Interactions	BIOGRID-SMALL-SCALE-STUDIES
RHEB	MTOR	0.0125107	Physical Interactions	BIOGRID-SMALL-SCALE-STUDIES
RHEB	RPTOR	0.0187054	Physical Interactions	BIOGRID-SMALL-SCALE-STUDIES
RICTOR	MLST8	0.025566	Physical Interactions	BIOGRID-SMALL-SCALE-STUDIES
RICTOR	MTOR	0.00626814	Physical Interactions	BIOGRID-SMALL-SCALE-STUDIES
RICTOR	RPTOR	0.00937187	Physical Interactions	BIOGRID-SMALL-SCALE-STUDIES
RICTOR	EIF4EBP1	0.028952	Physical Interactions	BIOGRID-SMALL-SCALE-STUDIES
RICTOR	MAPKAP1	0.0272172	Physical Interactions	BIOGRID-SMALL-SCALE-STUDIES
AKT1S1	MTOR	0.0386414	Physical Interactions	BIOGRID-SMALL-SCALE-STUDIES
AKT1S1	RPTOR	0.057775	Physical Interactions	BIOGRID-SMALL-SCALE-STUDIES
RPS6KB1	MTOR	0.00686384	Physical Interactions	BIOGRID-SMALL-SCALE-STUDIES
RPS6KB1	RPTOR	0.0102625	Physical Interactions	BIOGRID-SMALL-SCALE-STUDIES
RPS6KB1	MAPKAP1	0.0298038	Physical Interactions	BIOGRID-SMALL-SCALE-STUDIES
RPS6KB1	RHEB	0.0259014	Physical Interactions	BIOGRID-SMALL-SCALE-STUDIES
RPS6KB1	RICTOR	0.0129772	Physical Interactions	BIOGRID-SMALL-SCALE-STUDIES
CDH2	BOC	0.125294	Physical Interactions	BIOGRID-SMALL-SCALE-STUDIES
CDH2	CDON	0.075551	Physical Interactions	BIOGRID-SMALL-SCALE-STUDIES
GSK3A	RICTOR	0.0130293	Physical Interactions	BIOGRID-SMALL-SCALE-STUDIES
CDH15	BOC	0.316132	Physical Interactions	BIOGRID-SMALL-SCALE-STUDIES
CDH15	CDON	0.190625	Physical Interactions	BIOGRID-SMALL-SCALE-STUDIES
MTOR	MLST8	0.110569	Physical Interactions	IREF-innatedb
EIF4EBP1	MTOR	0.0790471	Physical Interactions	IREF-innatedb
AKT1S1	MTOR	0.146322	Physical Interactions	IREF-innatedb
RPS6KB1	MTOR	0.0861544	Physical Interactions	IREF-innatedb
MTOR	MLST8	0.205944	Physical Interactions	Boldt-Roepman-2016
MTOR	MLST8	0.0693441	Physical Interactions	Huttlin-Harper-2017
RICTOR	MLST8	0.0608144	Physical Interactions	Huttlin-Harper-2017
MTOR	MLST8	0.551783	Physical Interactions	Behrends-Harper-2010
RPTOR	MLST8	0.551783	Physical Interactions	Behrends-Harper-2010
RPTOR	MTOR	0.151699	Physical Interactions	IREF-mint
EIF4EBP1	RPTOR	0.427456	Physical Interactions	IREF-mint
RHEB	MTOR	0.226837	Physical Interactions	IREF-mint
RICTOR	MTOR	0.166551	Physical Interactions	IREF-mint
RPTOR	MTOR	1	Physical Interactions	IREF-corum
RPTOR	MTOR	0.371497	Physical Interactions	IREF-bind-translation
RHEB	MLST8	0.536725	Physical Interactions	IREF-bind-translation
RHEB	MTOR	0.126167	Physical Interactions	IREF-bind-translation
RHEB	RPTOR	0.299895	Physical Interactions	IREF-bind-translation
RICTOR	MTOR	0.591165	Physical Interactions	IREF-bind-translation
RPTOR	MTOR	0.342845	Physical Interactions	IREF-bind
RHEB	MTOR	0.18011	Physical Interactions	IREF-bind
RHEB	RPTOR	0.415317	Physical Interactions	IREF-bind
RICTOR	MTOR	0.576594	Physical Interactions	IREF-bind
MTOR	MLST8	0.088141	Physical Interactions	Huttlin-Gygi-2015
RPTOR	MLST8	0.753418	Physical Interactions	IREF-spike
RPTOR	MTOR	0.0949294	Physical Interactions	IREF-spike
EIF4EBP1	RPTOR	0.228022	Physical Interactions	IREF-spike
RHEB	MTOR	0.153756	Physical Interactions	IREF-spike
CDON	BOC	0.215619	Physical Interactions	IREF-biogrid
RPTOR	MTOR	0.00374893	Physical Interactions	IREF-biogrid
EIF4EBP1	MTOR	0.0179059	Physical Interactions	IREF-biogrid
EIF4EBP1	RPTOR	0.015327	Physical Interactions	IREF-biogrid
MAPKAP1	MTOR	0.00873188	Physical Interactions	IREF-biogrid
RHEB	MTOR	0.011326	Physical Interactions	IREF-biogrid
RHEB	RPTOR	0.0096948	Physical Interactions	IREF-biogrid
AKT1S1	MTOR	0.0291275	Physical Interactions	IREF-biogrid
AKT1S1	RPTOR	0.0249324	Physical Interactions	IREF-biogrid
CDH15	BOC	0.296967	Physical Interactions	IREF-biogrid
CDH15	CDON	0.328186	Physical Interactions	IREF-biogrid
MTOR	MLST8	0.0189672	Predicted	I2D-BioGRID-Yeast2Human
RPTOR	MLST8	0.0601829	Predicted	I2D-BioGRID-Yeast2Human
SEC13	MLST8	0.0334971	Predicted	I2D-BioGRID-Yeast2Human
ACAT1	MLST8	0.0324385	Predicted	I2D-BioGRID-Yeast2Human
SEC13	MLST8	0.796225	Predicted	I2D-vonMering-Bork-2002-Medium-Yeast2Human
ACAT1	HMGCS1	0.476767	Predicted	I2D-vonMering-Bork-2002-Medium-Yeast2Human
HMGCS1	HMGCS2	1	Predicted	Wu-Stein-2010
CDON	BOC	0.406868	Predicted	Wu-Stein-2010
CDH2	BOC	0.266102	Predicted	Wu-Stein-2010
CDH2	CDON	0.193744	Predicted	Wu-Stein-2010
CDH15	CDON	0.395468	Predicted	Wu-Stein-2010
MTOR	MLST8	0.398453	Predicted	I2D-IntAct-Mouse2Human
MAPKAP1	MTOR	0.0971689	Predicted	I2D-IntAct-Mouse2Human
RICTOR	MTOR	0.102736	Predicted	I2D-IntAct-Mouse2Human
RICTOR	MAPKAP1	0.226708	Predicted	I2D-IntAct-Mouse2Human
MTOR	MLST8	0.141854	Predicted	I2D-INNATEDB-Mouse2Human
RPTOR	MTOR	0.0970146	Predicted	I2D-INNATEDB-Mouse2Human
MAPKAP1	MLST8	0.399447	Predicted	I2D-INNATEDB-Mouse2Human
MAPKAP1	MTOR	0.113387	Predicted	I2D-INNATEDB-Mouse2Human
RICTOR	MLST8	0.230682	Predicted	I2D-INNATEDB-Mouse2Human
RICTOR	MTOR	0.0654813	Predicted	I2D-INNATEDB-Mouse2Human
RICTOR	MAPKAP1	0.184388	Predicted	I2D-INNATEDB-Mouse2Human
AKT1S1	MTOR	0.38103	Predicted	I2D-INNATEDB-Mouse2Human
EIF4EBP1	MTOR	0.57735	Predicted	I2D-BioGRID-Rat2Human
MTOR	MLST8	0.182601	Predicted	I2D-BioGRID-Mouse2Human
SHH	BOC	0.492085	Predicted	I2D-BioGRID-Mouse2Human
SHH	CDON	0.222795	Predicted	I2D-BioGRID-Mouse2Human
RPTOR	MTOR	0.184749	Predicted	I2D-BioGRID-Mouse2Human
MAPKAP1	MLST8	0.399954	Predicted	I2D-BioGRID-Mouse2Human
MAPKAP1	MTOR	0.164675	Predicted	I2D-BioGRID-Mouse2Human
RICTOR	MTOR	0.243914	Predicted	I2D-BioGRID-Mouse2Human
RICTOR	MAPKAP1	0.534248	Predicted	I2D-BioGRID-Mouse2Human
RPS6KB1	MLST8	0.238075	Predicted	I2D-BioGRID-Mouse2Human
RPS6KB1	MTOR	0.0980239	Predicted	I2D-BioGRID-Mouse2Human
RPS6KB1	RPTOR	0.240876	Predicted	I2D-BioGRID-Mouse2Human
MTOR	MLST8	1	Predicted	I2D-Yu-Vidal-2008-GoldStd-Yeast2Human
HMGCS1	MLST8	0.0571219	Predicted	I2D-BioGRID-Fly2Human
RPS6KB1	MTOR	0.157625	Predicted	I2D-BioGRID-Fly2Human
MTOR	MLST8	0.198115	Predicted	I2D-IntAct-Yeast2Human
RPTOR	MLST8	0.202297	Predicted	I2D-IntAct-Yeast2Human
RPTOR	MTOR	0.172397	Predicted	I2D-IntAct-Yeast2Human
EIF4EBP1	MTOR	0.796225	Predicted	I2D-IntAct-Rat2Human
EIF4EBP1	MTOR	0.796225	Predicted	I2D-MINT-Rat2Human
HMGCS1	HMGCS2	0.574903	Shared protein domains	INTERPRO
CDON	BOC	0.0124056	Shared protein domains	INTERPRO
SEC13	RPTOR	0.0135686	Shared protein domains	INTERPRO
ACAT1	HMGCS2	0.0445014	Shared protein domains	INTERPRO
ACAT1	HMGCS1	0.0445014	Shared protein domains	INTERPRO
CDH15	CDH2	0.0200965	Shared protein domains	INTERPRO
HMGCS1	HMGCS2	1	Shared protein domains	PFAM
CDON	BOC	0.0161089	Shared protein domains	PFAM
RPTOR	MLST8	0.00517983	Shared protein domains	PFAM
SEC13	MLST8	0.00402192	Shared protein domains	PFAM
SEC13	RPTOR	0.00486708	Shared protein domains	PFAM
GSK3A	RPS6KB1	0.00286919	Shared protein domains	PFAM
CDH15	CDH2	0.0262483	Shared protein domains	PFAM
