# Supplementary material for: Mesangial cell-derived CircRNAs in chronic glomerulonephritis: RNA sequencing and bioinformatics analysis
Source: Ren Fail. 2024 Jul 1;46(2):2371059. doi: 10.1080/0886022X.2024.2371059 (PMC467094; doi:10.1080/0886022X.2024.2371059)
Supplement: Supplemental Material [file IRNF_A_2371059_SM1376.zip › Supplementary File 14.xlsx]

## Sheet: immueScore
ID	B_cells_naive_CIBERSORT	B_cells_memory_CIBERSORT	Plasma_cells_CIBERSORT	T_cells_CD8_CIBERSORT	T_cells_CD4_naive_CIBERSORT	T_cells_CD4_memory_resting_CIBERSORT	T_cells_CD4_memory_activated_CIBERSORT	T_cells_follicular_helper_CIBERSORT	T_cells_regulatory_(Tregs)_CIBERSORT	T_cells_gamma_delta_CIBERSORT	NK_cells_resting_CIBERSORT	NK_cells_activated_CIBERSORT	Monocytes_CIBERSORT	Macrophages_M0_CIBERSORT	Macrophages_M1_CIBERSORT	Macrophages_M2_CIBERSORT	Dendritic_cells_resting_CIBERSORT	Dendritic_cells_activated_CIBERSORT	Mast_cells_resting_CIBERSORT	Mast_cells_activated_CIBERSORT	Eosinophils_CIBERSORT	Neutrophils_CIBERSORT	P-value_CIBERSORT	Correlation_CIBERSORT	RMSE_CIBERSORT
GSM2788832	0.0157122	0	0.00506824	0.104901	0	0.155134	0	0	0	0	0.0463128	0.0916086	0.155416	0	0.0345815	0.360661	0	0	0.0144571	0	0	0.0161473	0.044	0.149361	1.03457
GSM2788833	0.0215093	0	0.00403846	0.165944	0	0.144564	0	0	0.0210211	0	0	0.187738	0.220832	0	0.0434937	0.174634	0	0.00328328	0	0	0.0129423	0	0.056	0.136784	1.05449
GSM2788834	0.0641651	0	0.0177347	0.063191	0	0.18683	0.072963	0.0442456	0	0	0	0.192707	0.0829235	0	0.0461913	0.169782	0	0.00681164	0	0.0482746	0	0.00418072	0.036	0.167694	1.03523
GSM2788835	0	0.0843923	0	0.164188	0	0.103074	0.0150696	0	0	0	0.0902442	0.0301255	0.158098	0	0.0160924	0.252351	0	0.0215508	0.0602606	0	0	0.00455371	0.024	0.1832	1.0091
GSM2788836	0.0496893	0	0.0184455	0.0965032	0	0.128322	0	0.000304065	0	0	0	0.0336343	0.294289	0	0.0468405	0.26114	0	0	0.0308421	0	0.00198336	0.038007	0.008	0.22837	0.9958
GSM2788837	0.0280855	0	0.0170362	0.267713	0	0.0942677	0	0	0	0.00607085	0.0426031	0.11932	0.160433	0	0.0161365	0.231631	0	0	0	0.0103917	0	0.00631105	0.044	0.148733	1.04562
GSM2788838	0.0163605	0.0332318	0	0.262264	0	0.175548	0	0.00969022	0.0397371	0	0	0.140357	0.0335528	0	0.0492774	0.141482	0	0.00473149	0.0687918	0	0	0.0249759	0.067	0.126708	1.06037
GSM2788839	0.0354065	0	0.00243226	0.0195926	0	0.366941	0	0	0.0600182	0	0.0450956	0.10354	0.0978425	0	0.0365787	0.220245	0	0.00391762	0	0	0	0.00839069	0.037	0.16614	1.03148
GSM2788840	0.0325621	0	0	0.195983	0	0.160746	0	0	0.0209521	0	0	0.0733021	0.137426	0	0.0383738	0.330788	0	0.00614802	0	0	0	0.00371932	0.019	0.191751	1.01482
GSM2788841	0.00529151	0.000810823	0.000447642	0.0226261	0	0.282097	0	0	0.00717833	0	0.0504353	0.198931	0.191031	0	0.0896414	0.125389	0	0.0069987	0.0191217	0	0	0	0.01	0.217408	1.02169
GSM2788842	0.0307921	0	0	0.14081	0	0.191472	0	0	0.0410772	0	0.0189428	0.0828126	0.191916	0	0.0679931	0.151345	0	0	0.0828389	0	0	0	0.049	0.142524	1.03075
GSM2788843	0	0.0294591	0.00442168	0.21796	0	0.000210015	0	0.0223066	0	0	0.0955114	0.133209	0.132452	0.00996816	0.158003	0.108107	0	0.0101341	0.0782583	0	0	0	0.056	0.136904	1.06416
GSM2788844	0.0401996	0	0.0131314	0.0734628	0	0.422165	0	0	0.028794	0	0.0420632	0.0320692	0.184389	0	0	0.126111	0.000108466	0.0134522	0.0149301	0	0	0.00912345	0.04	0.162773	1.03254
GSM2788845	0	0.0313279	0.0370951	0.143396	0	0.185264	0.0291393	0	0.0118615	0	0	0.116241	0.0862757	0.00951387	0.0344152	0.135596	0.0105504	0.00896205	0.152903	0	0	0.00745929	0.018	0.193711	1.00564
GSM2788846	0.0169424	0.0305923	0	0.0715027	0	0.194781	0	0	0.0960705	0	0	0.0946263	0.237148	0	0.0794349	0.120551	0	0	0	0	0	0.0583509	0.038	0.164938	1.02802
GSM2788847	0.0278776	0	0.0017672	0.0926242	0	0.362691	0	0	0.0243555	0	0.100958	0.0486474	0.0201535	0	0.0859703	0.134583	0.0135102	0	0.0868619	0	0	0	0.093	0.113729	1.0582
GSM2788848	0.122609	0	0	0.093796	0	0.165288	0	0	0.0233287	0.0877518	0	0.163209	0.120648	0	0.0640703	0.1593	0	0	0	0	0	0	0.089	0.114781	1.06619
GSM2788849	0.0378997	0	0.00170993	0.168224	0	0.1078	0.0515361	0.0152522	0	0.00357278	0	0.208363	0.160368	0	0.0798817	0.0971423	0	0.0209404	0	0.0272717	0	0.0200381	0.048	0.144363	1.05897
GSM2788850	0	0.110996	0.0608882	0.164037	0	0	0	0.0134552	0.029234	0	0	0.1304	0.0635956	0	0.0642384	0.203702	0.013552	0.00215493	0.0724484	0	0	0.0712975	0.018	0.193075	1.0086
GSM2788851	0	0.168598	0.0172286	0.0985623	0	0.201227	0	0	0.0220345	0	0	0.0822767	0.0436744	0.00223942	0.0539659	0.154979	0.000903356	0	0.137915	0	0	0.0163951	0.049	0.143019	1.02432
GSM2788852	0	0.0580724	0.0836184	0.0600665	0	0.260362	0	0.00300381	0.049139	0	0	0.0988064	0.0156656	0	0.0699167	0.183696	0	0	0.117654	0	0	0	0.167	0.0864181	1.05144
GSM2788853	0	0	0.0676522	0.0264622	0	0.227672	0	0.000106947	0.0299349	0	0.070795	0.0592675	0.11668	0.0320095	0.0376011	0.129968	0.0054232	0	0.196428	0	0	0	0.313	0.0551097	1.05295
GSM2788854	0.0630573	0	0.00391089	0.0753736	0	0.271693	0.129682	0	0	0	0	0.0559648	0.0601226	0	0.0317163	0.199411	0	0.0317498	0.0240817	0	0	0.0532367	0.154	0.0924936	1.04559
GSM2788855	0.0310123	0	0	0.145217	0	0.311196	0	0.0165561	0.00819061	0	0	0.154986	0.1383	0	0.0314093	0.0994027	0.00675274	0.00198091	0.0348839	0	0	0.0201127	0.333	0.0525382	1.09484
GSM2788856	0.081213	0.0915895	0.0872208	0.161788	0	0.232663	0	0	0	0.00325128	0	0.0702904	0.0406897	0	0.0472937	0.163335	0	0.00497083	0.015695	0	0	0	0	0.485294	0.873624
GSM2788857	0.12685	0	0.0431386	0.0693897	0	0.219912	0	0	0.0490391	0	0	0.0673532	0.0959854	0	0	0.222236	0	0.0716399	0.0344559	0	0	0	0.007	0.23319	0.987919
GSM2788858	0.0122283	0.065335	0.0364642	0.231583	0	0.198358	0	0	0	0	0.0722487	0.0327082	0.143022	0	0.0755071	0.0900167	0.0233963	0	0.019133	0	0	0	0.01	0.215415	1.00588
GSM2788859	0	0	0.054354	0.0267721	0	0.238801	0.0306794	0	0.00447304	0	0	0.130064	0.177196	0	0.0272749	0.19257	0	0.00702488	0.110791	0	0	0	0.105	0.107738	1.03877
GSM2788860	0.07011	0	0	0.208014	0	0.0693285	0	0	0.109098	0	0.0152898	0.135744	0.11237	0	0.0548525	0.153148	0	0	0.0534199	0	0.0186254	0	0.042	0.155986	1.03509
GSM2788861	0	0.0849686	0.0226916	0.0653552	0	0.322734	0	0	0	0	0	0.118456	0.169916	0	0.0491212	0.0927806	0.00220623	0	0.0198613	0	0	0.0519102	0.072	0.122716	1.04561
GSM2788862	0.0496862	0	0.0130049	0.108634	0	0.171938	0	0	0.103029	0	0.00438863	0.0542622	0.133532	0	0.0492286	0.199252	0	0.0042946	0.108749	0	0	0	0.068	0.125195	1.0293
GSM2788863	0.0192934	0.00808403	0.0041129	0.213192	0	0.256188	0	0	0.0147435	0	0	0.158088	0.140772	0	0.0949538	0.0748229	0.00208993	0.00482013	0.00883961	0	0	0	0.056	0.137409	1.06566
GSM2788864	0.0127174	0.0551328	0.0766282	0.049286	0.00228204	0.003437	0.0436735	0	0.0185177	0.107323	0	0.148789	0.201526	0	0.0875901	0.10933	0.00348649	0	0.0461098	0	0	0.0341713	0.008	0.228129	1.00417
GSM2788865	0.0381696	0	0.00638161	0.095566	0	0.0682412	0	0	0.065744	0	0.100994	0.00646232	0.125341	0	0.10372	0.220372	0.00358629	0	0.135517	0	0.0299046	0	0.012	0.204327	0.997237
GSM2788866	0.0200609	0	0.0681098	0.113259	0	0.214174	0	0	0.045703	0	0	0.0653595	0.215349	0	0.0206583	0.15305	0	0.010601	0.0736765	0	0	0	0.063	0.13023	1.02986
GSM2788867	0.0468124	0	0.0178171	0.0816307	0	0.209765	0	0.00219295	0	0	0.0297086	0.0249399	0.163695	0	0.0536312	0.248765	0.0187211	0	0.102321	0	0	0	0.017	0.197285	0.99881
GSM2788868	0.0749994	0	0.0233649	0.127805	0	0.249948	0	0.0126543	0.0193749	0.0509144	0	0	0.125892	0	0	0.126797	0	0.0122434	0.123079	0	0	0.052927	0.043	0.151207	1.02277
GSM2788869	0.0182864	0	0.00811869	0.0705128	0	0.211667	0.0327506	0	0	0	0	0.131999	0.253287	0	0.0752526	0.100424	0.00727198	0.0301534	0.0602768	0	0	0	0.093	0.113517	1.04651
GSM2788870	0.0628666	0	0	0.0826066	0	0.304744	0	0	0	0	0	0.081053	0.223282	0	0.0426509	0.161794	0	0.00545703	0.0295276	0	0	0.00601789	0.043	0.154361	1.02734
GSM2788871	0.135128	0	0.00913044	0.264837	0	0.0298501	0	0.0148284	0.0332782	0	0	0.126625	0.101411	0	0.0234192	0.190164	0	0.0146581	0.0566707	0	0	0	0.068	0.125438	1.0453
GSM2788872	0.0195265	0	0.011434	0.115715	0	0.300274	0	0	0.0479148	0	0.0424001	0	0.308287	0	0.0359159	0.0987249	0.00674181	0.00709952	0	0	0	0.00596658	0.029	0.178636	1.02319
GSM2788873	0.0482585	0	0	0.0824675	0	0.253255	0.0723497	0	0	0	0.0605788	0.0412098	0.218939	0	0.10367	0.0861879	0.00612153	0.00994245	0.0170197	0	0	0	0.043	0.154823	1.02856
GSM2788874	0.0193525	0	0.00209967	0.0391479	0	0.281127	0	0	0.0314373	0.0092686	0	0.113015	0.169278	0	0.148934	0.170054	0.0157208	0	0.000564971	0	0	0	0.018	0.193851	1.02092
GSM2788875	0.0583294	0.06795	0	0.0849725	0	0.238232	0.0112272	0	0.00466843	0	0.0199735	0.0559441	0.178584	0	0.0272451	0.227964	0	0.0155502	0.0081847	0	0	0.0011753	0.182	0.0815499	1.05265
GSM2788876	0.0368715	0	0.0189644	0.0364732	0	0.375798	0	0	0.019657	0	0	0.0674604	0.171223	0	0.0383127	0.130674	0.00730851	0	0.0972568	0	0	0	0.193	0.0779757	1.05375
GSM2788877	0.0484818	0.00814776	0	0.115739	0	0.152366	0	0	0.00434621	0	0.00141737	0.182081	0.0442175	0	0.105469	0.304312	0	0	0	0.00406255	0	0.02936	0.144	0.0959166	1.07308
GSM2788878	0.0215342	0	0.0297779	0.0324906	0	0.28825	0	0.00568525	0.0318559	0	0	0.0852414	0.0569379	0	0.0169986	0.214716	0	0.0109589	0.185349	0	0	0.0202042	0.377	0.046621	1.05933
GSM2788879	0	0.0905637	0.0644346	0.0539409	0	0.229555	0	0	0.0359581	0	0.0194686	0.0803605	0.134323	0	0.0171961	0.200751	0.00192792	0.00210272	0.0622285	0	0	0.0071889	0.044	0.147844	1.02216
GSM2788880	0	0.030417	0.0240335	0.0841375	0	0.317548	0	0	0.0304345	0	0.063439	0.0228881	0.120493	0	0.0321028	0.188897	0	0	0.0605368	0	0	0.0250735	0.447	0.0355355	1.07168
GSM2788881	0	0.0356973	0.0279483	0.0350485	0	0.270531	0	0	0.0198456	0	0	0.157213	0.0649069	0.00328246	0.0302387	0.248433	0	0	0.0823975	0	0	0.0244572	0.56	0.0197411	1.08354
GSM2788882	0.0427084	0	0.0210705	0.0471159	0	0.322839	0	0	0.0836599	0	0.0141498	0	0.267782	0	0.0302027	0.141416	0.011688	0.0009176	0.0164496	0	0	0	0.024	0.183683	1.01467
GSM2788883	0.0993668	0	0.00880453	0.091756	0	0.166346	0	0	0	0	0.0381292	0.221397	0.111335	0	0.0784471	0.147079	0	0.00155646	0	0.018064	0	0.0177185	0.03	0.176714	1.045
GSM2788884	0.0497587	0	0.0487322	0.0123176	0	0.333328	0	0	0.0371503	0	0	0.0831558	0.313386	0	0.0302937	0.0418421	0	0	0.00479446	0	0	0.0452404	0.18	0.0821469	1.06591
GSM2788885	0.0487258	0	0.0301902	0.105777	0	0.349494	0	0.0289998	0.0197721	0	0	0.0660626	0.0837082	0	0.0132783	0.147012	0.0159091	0	0.0910711	0	0	0	0.096	0.112019	1.04675
GSM3904827	0	0	0.0510991	0.0633348	0.0569576	0	0	0.0242515	0	0	0.0979668	0	0.112045	0.027354	0	0	0	0.440524	0.011971	0.0321461	0	0.0823497	0.001	0.316614	0.974167
GSM3904828	0	0	0.0447196	0.0177208	0.0600676	0	0.019712	0.0311199	0	0.000765315	0.209037	0	0.106808	0.100153	0	0	0	0.255584	0.0557553	0	0	0.0985569	0.004	0.25026	0.989908
GSM3904829	0	0	0.0747679	0.0386014	0.0125487	0	0.0164974	0.00718975	0	0.00658675	0.0589454	0	0.272739	0.0691682	0	0	0	0.364824	0.0373681	0	0	0.0407641	0.002	0.279758	0.984905
GSM3904830	0.0638052	0	0.0686837	0	0.111584	0	0.014422	0	0.0206821	0	0.173863	0	0.056788	0.0289053	0	0	0	0.317047	0	0.0562457	0	0.0879741	0.004	0.244351	0.996774
GSM3904831	0.01347	0	0.0476931	0	0.135195	0	0.00587173	0	0.0174735	0	0.248853	0	0.127435	0.0366168	0	0	0	0.312774	0.0110433	0.00333531	0	0.04024	0.003	0.262714	0.991941
GSM3904832	0.0461417	0	0.0190372	0.0737153	0.0926673	0	0.102896	0	0	0	0.200487	0	0.0433819	0.0204433	0	0	0	0.298419	0.0193169	0	0	0.083495	0.004	0.242329	1.00003
GSM3904833	0	0	0.048031	0.0717954	0.0450534	0	0.0968524	0.0276693	0	0	0.16693	0	0.0121319	0	0	0	0	0.398328	0	0.0130674	0	0.120141	0.001	0.307082	0.978649
GSM3904834	0.0667563	0	0.064662	0.0496095	0.0599421	0	0.0974725	0	0	0.000786536	0.113235	0	0.197606	0.0639335	0	0	0	0.256377	0	0.0280019	0	0.00161793	0.006	0.236559	0.989888
GSM3904835	0.0361684	0	0.00418039	0.1431	0.0184212	0	0.0310775	0	0.029075	0.0142546	0.0853232	0	0	0.0321404	0	0.162329	0	0.279201	0.0630516	0	0	0.101678	0.004	0.249471	0.987897
GSM3904836	0.052396	0	0.066559	0	0.107729	0	0.124071	0	0	0.0405706	0.16116	0	0.171023	0.0390018	0	0	0	0.229097	0	0.000799983	0	0.00759208	0.008	0.224803	0.996582
GSM3904837	0	0	0.0729743	0.107183	0.112422	0	0	0	0.000608541	0.0448038	0.21561	0	0	0.0580432	0	0	0	0.239833	0	0.00729934	0	0.141222	0.01	0.212936	1.02156
GSM3904838	0.0554154	0	0.06149	0	0.101601	0	0	0.0350938	0.0279829	0	0.21991	0	0.0914891	0.0794612	0	0	0	0.227078	0.0405037	0	0	0.0599759	0.008	0.223578	0.998038
GSM3904839	0.101565	0	0.0663492	0.0140287	0.114796	0	0.116133	0	0	0.00989618	0.144651	0	0.0291063	0.083985	0	0	0	0.209246	0.0273319	0	0	0.0829124	0.01	0.213722	0.998887
GSM3904840	0.113407	0	0.00893006	0.052005	0.058825	0	0.0365465	0	0.0117035	0	0.0716363	0	0.198843	0.0433644	0	0	0	0.388606	0.01286	0	0	0.00327321	0.004	0.247675	1.00035
GSM3904841	0.0688309	0	0.0523404	0.019871	0.0849807	0	0.228934	0	0	0	0.158226	0	0.0955073	0.0335384	0	0	0	0.13677	0.022784	0	0	0.0982167	0.027	0.181058	1.00989
GSM3904842	0.0718247	0	0.05958	0	0.139039	0	0.0688825	0	0	0.070043	0.127687	0	0.0897392	0.038676	0	0	0	0.267942	8.8159e-05	0.00486316	0	0.0616349	0.004	0.252776	0.987484
GSM3904843	0.0711238	0	0.0377093	0.00034828	0.0360726	0	0.0542569	0	0.00503455	0	0.10626	0	0.109751	0.0740234	0	0	0	0.331418	0.0142832	0.00679066	0	0.152928	0.001	0.292213	0.976626
GSM3904844	0.139247	0	0.0640777	0	0.0996992	0	0.0465104	0	0	0	0.177067	0	0	0	0	0.017205	0	0.35533	0	0.00276172	0	0.0981016	0.002	0.279402	0.987653
GSM3904845	0	0	0.0816626	0.130149	0.0257708	0	0.0741477	0	0	0	0.0970071	0	0.130527	0.142293	0	0	0	0.143909	0.0293164	0	0	0.145217	0.035	0.169664	1.02021
GSM3904846	0	0	0.0336515	0.0453468	0.0937918	0	0.0845431	0.000372649	0	0	0.19744	0	0	0.0301517	0	0.0203821	0	0.348415	0.0135782	0	0	0.132328	0.002	0.288216	0.983985
GSM3904847	0.0985443	0	0.0132759	0.0690905	0.0653462	0	0.102641	0	0	0	0.0728369	0	0.118707	0.0744502	0	0	0	0.306103	0.0142182	0	0	0.0647869	0.002	0.273674	0.977178
GSM3904848	0.0676169	0	0.0232136	0	0.123498	0	0.0710265	0	0	0	0.225067	0	0.12326	0.0311908	0	0	0	0.221491	0	0.0227651	0	0.0908717	0.011	0.210233	1.00751
