# Supplementary material for: Mesangial cell-derived CircRNAs in chronic glomerulonephritis: RNA sequencing and bioinformatics analysis
Source: Ren Fail. 2024 Jul 1;46(2):2371059. doi: 10.1080/0886022X.2024.2371059 (PMC467094; doi:10.1080/0886022X.2024.2371059)
Supplement: Supplemental Material [file IRNF_A_2371059_SM1376.zip › Supplementary File 15.xlsx]

## Sheet: all.cor_pvalue.list
Var1	Var2	cor	p_value
B_cells_naive	BOC	0.0527161	0.719044
B_cells_memory	BOC	-0.205973	0.155646
Plasma_cells	BOC	-0.291258	0.0423126
T_cells_CD8	BOC	-0.0119276	0.935171
T_cells_CD4_naive	BOC	0.049263	0.736763
T_cells_CD4_memory_resting	BOC	-0.0684221	0.640401
T_cells_CD4_memory_activated	BOC	-0.187825	0.196229
T_cells_follicular_helper	BOC	-0.0722812	0.621622
T_cells_regulatory_(Tregs)	BOC	-0.105643	0.470028
T_cells_gamma_delta	BOC	0.21931	0.130016
NK_cells_resting	BOC	0.19682	0.175266
NK_cells_activated	BOC	0.144259	0.322697
Monocytes	BOC	0.338359	0.017408
Macrophages_M0	BOC	-0.126533	0.386295
Macrophages_M1	BOC	0.149472	0.305332
Macrophages_M2	BOC	0.0550839	0.706977
Dendritic_cells_resting	BOC	0.0817804	0.57642
Dendritic_cells_activated	BOC	-0.0846274	0.563171
Mast_cells_resting	BOC	-0.25667	0.0750328
Mast_cells_activated	BOC	0.0783498	0.592571
Eosinophils	BOC	0.0130131	0.929285
Neutrophils	BOC	-0.385298	0.0062591
B_cells_naive	HMGCS2	-0.107583	0.461865
B_cells_memory	HMGCS2	0.393754	0.00512326
Plasma_cells	HMGCS2	0.0470653	0.748112
T_cells_CD8	HMGCS2	-0.059083	0.686759
T_cells_CD4_naive	HMGCS2	-0.121551	0.405419
T_cells_CD4_memory_resting	HMGCS2	0.0373192	0.799048
T_cells_CD4_memory_activated	HMGCS2	0.2585	0.0729075
T_cells_follicular_helper	HMGCS2	0.268776	0.0618477
T_cells_regulatory_(Tregs)	HMGCS2	-0.0307857	0.833678
T_cells_gamma_delta	HMGCS2	-0.220325	0.128204
NK_cells_resting	HMGCS2	0.073663	0.614954
NK_cells_activated	HMGCS2	-0.082127	0.574799
Monocytes	HMGCS2	-0.371288	0.0086257
Macrophages_M0	HMGCS2	-0.0929901	0.525099
Macrophages_M1	HMGCS2	-0.113761	0.436393
Macrophages_M2	HMGCS2	0.0728952	0.618656
Dendritic_cells_resting	HMGCS2	-0.0530252	0.717465
Dendritic_cells_activated	HMGCS2	-0.0910261	0.533924
Mast_cells_resting	HMGCS2	0.14432	0.322492
Mast_cells_activated	HMGCS2	0.0778927	0.594738
Eosinophils	HMGCS2	0.0863805	0.555084
Neutrophils	HMGCS2	0.231009	0.110265
B_cells_naive	MLST8	0.144813	0.320821
B_cells_memory	MLST8	-0.1767	0.224537
Plasma_cells	MLST8	-0.110776	0.448599
T_cells_CD8	MLST8	0.1424	0.329036
T_cells_CD4_naive	MLST8	0.145231	0.319414
T_cells_CD4_memory_resting	MLST8	-0.0652429	0.656041
T_cells_CD4_memory_activated	MLST8	-0.246262	0.0880616
T_cells_follicular_helper	MLST8	-0.379048	0.00723388
T_cells_regulatory_(Tregs)	MLST8	-0.0692976	0.63612
T_cells_gamma_delta	MLST8	0.101527	0.487595
NK_cells_resting	MLST8	0.0254237	0.862338
NK_cells_activated	MLST8	-0.00928715	0.949501
Monocytes	MLST8	0.333409	0.0192303
Macrophages_M0	MLST8	-0.0528017	0.718606
Macrophages_M1	MLST8	-0.0279541	0.848788
Macrophages_M2	MLST8	0.129099	0.376657
Dendritic_cells_resting	MLST8	0.0258351	0.860132
Dendritic_cells_activated	MLST8	-0.0270218	0.853775
Mast_cells_resting	MLST8	-0.272851	0.0578523
Mast_cells_activated	MLST8	-0.0894855	0.540897
Eosinophils	MLST8	0.0978792	0.503447
Neutrophils	MLST8	-0.250228	0.0829036
