# Supplementary material for: Mesangial cell-derived CircRNAs in chronic glomerulonephritis: RNA sequencing and bioinformatics analysis
Source: Ren Fail. 2024 Jul 1;46(2):2371059. doi: 10.1080/0886022X.2024.2371059 (PMC467094; doi:10.1080/0886022X.2024.2371059)
Supplement: Supplemental Material [file IRNF_A_2371059_SM1376.zip › Supplementary File 3.xlsx]

## Sheet: circRNA Expression
circRNA_ID	Gene	circBase_ID	circatlas_ID	IRESfinder_Index	IRESfinder_Score	ORF_size	Fickett_score	Hexamer_score	coding_prob	LPS_1	LPS_2	LPS_3	Control_1	Control_2	Control_3
chr10:105823160|105833015	Mettl25,NM_207522,-	NA	mmu-Mettl25_0008	IRES	0.75594	1017	219	0.751	-0.118759	0	0	0	1.72189	0	0
chr10:109816254|109903863	Nav3,NM_001081035,-	NA	mmu-Nav3_0011	IRES	0.682539	2396	363	1.0386	-0.0242994	2.16029	0	0	0.860943	0	0
chr10:111481280|111496105	Nap1l1,NM_015781,+	NA	NA	IRES	0.508915	1226	1176	1.1501	0.309207	0	0	0	0.860943	0	0
chr10:111485499|111486746	Nap1l1,NM_015781,+	NA	NA	IRES	0.526857	189	81	1.0452	0.0927355	0.720098	0	0	0	0	0
chr10:111490028|111490169	Nap1l1,NM_001358932,+	NA	NA	IRES	0.793586	142	60	1.253	-0.00951615	0	0	0	0	1.64698	0
chr10:115294871|115302791	Rab21,NM_024454,-	NA	mmu-Rab21_0001	IRES	0.919173	376	132	0.5989	-0.273992	0.720098	0	0	0	0	0
chr10:115343941|115347031	Tmem19,NM_001359470,-	NA	NA	IRES	0.797711	3091	171	0.6751	-0.0835003	0	0	0	0.860943	0	0
chr10:115343943|115347031	Tmem19,NM_001359470,-	NA	NA	IRES	0.797751	3089	171	0.6751	-0.0835003	0	0	0	1.72189	0	0
chr10:115398005|115415739	Zfc3h1,NM_001033261,+	NA	mmu-Zfc3h1_0013	IRES	0.583585	2928	2763	0.9611	0.143017	0	0	0	0	2.47048	0
chr10:116506889|116507040	Cnot2,NM_001359248,-	NA	NA	IRES	0.641334	152	24	1.0273	-0.636279	2.16029	0	0	0	0	0
chr10:116919479|116919573	Rab3ip,NM_001003950,-	NA	NA	non-IRES	0.123799	95	51	1.0149	0.324201	0	0	0	0	0	4.24311
chr10:116937397|116939481	Rab3ip,NM_001003950,-	NA	mmu-Rab3ip_0006	non-IRES	0.348478	540	147	1.1273	0.205345	0	0	2.49518	13.7751	0	0
chr10:117355935|117360555	Cpsf6,NM_001310609,-	mmu_circ_0000214	mmu-Cpsf6_0003	IRES	0.852901	463	147	1.2965	0.0248453	0	0	2.49518	0	0	0
chr10:117355935|117367988	Cpsf6,NM_001310609,-	mmu_circ_0000215	mmu-Cpsf6_0010	IRES	0.607757	1602	300	0.9445	-0.112715	1.4402	7.19817	0	0	0.823492	0
chr10:117366081|117367988	Cpsf6,NM_001310609,-	NA	mmu-Cpsf6_0006	IRES	0.674745	314	162	0.9268	-0.0842761	0	0	2.49518	0	0	0
chr10:117671596|117680111	Cpm,NM_027468,+	NA	mmu-Cpm_0010	IRES	0.532944	473	384	0.9182	0.244987	0	0	0	0	0.823492	0
chr10:117692582|117695068	Mdm2,NM_001288586,-	NA	mmu-Mdm2_0005	non-IRES	0.39631	320	174	1.2164	0.239694	0	0	0	0	0.823492	0
chr10:117694905|117705229	Mdm2,NM_001288586,-	NA	mmu-Mdm2_0008	IRES	0.70543	579	249	0.8519	-0.194103	0	0	0	0	0	1.06078
chr10:117701565|117705229	Mdm2,NM_001288586,-	NA	mmu-Mdm2_0001	IRES	0.892625	259	57	1.1207	-0.546065	0	4.79878	0	0	0	0
chr10:117705035|117705154	Mdm2,NM_001288586,-	NA	NA	non-IRES	0.429429	120	117	0.7618	-0.0252437	0	0	1.24759	0	0	0
chr10:117705155|117705229	Mdm2,NM_001288586,-	NA	NA	IRES	0.928894	75	15	0.9512	-1.0834	0	0	0	0	1.64698	0
chr10:117777129|117777664	Nup107,NM_134010,-	NA	mmu-Nup107_0001	IRES	0.87603	161	0	0	0	0	0	0	0	0	1.06078
chr10:120947204|120952255	Lemd3,NM_001081193,-	mmu_circ_0000218	mmu-Lemd3_0001	IRES	0.927837	173	111	0.6537	-0.221387	0	0	0	0	0.823492	0
chr10:121568029|121570791	Tbk1,NM_019786,-	NA	mmu-Tbk1_0006	IRES	0.602632	272	156	0.6021	-0.0110656	0	0	0	0.860943	0	0
chr10:121596184|121602420	Xpot,NM_001081056,-	NA	mmu-Xpot_0001	IRES	0.550206	543	177	0.8307	0.06589	0	0	0	0	0	2.12156
chr10:123119215|123121571	Usp15,NM_001301628,-	NA	NA	IRES	0.696413	2357	237	0.7576	-0.160628	0	0	6.23795	0	0	0
chr10:12385563|12401310	Utrn,NM_011682,-	NA	NA	IRES	0.674006	15748	3846	0.8152	0.0124765	0	0	3.74277	0	0	0
chr10:12436281|12455564	Utrn,NM_011682,-	mmu_circ_0000144	mmu-Utrn_0055	IRES	0.65784	725	219	1.1112	0.118018	0	0	0	0.860943	0	0
chr10:12621191|12688427	Utrn,NM_011682,-	NA	mmu-Utrn_0060	IRES	0.699716	3786	267	1.0732	0.179287	0	0	0	0	0.823492	0
chr10:127065265|127065378	Cdk4,NM_001355005,+	NA	NA	IRES	0.680982	114	27	0.5483	-1.04472	1.4402	0	0	0	0	0
chr10:12713254|12720942	Utrn,NM_011682,-	NA	mmu-Utrn_0030	IRES	0.861241	635	72	0.8885	-0.224786	0	0	1.24759	0	0	0
chr10:12713254|12727912	Utrn,NM_011682,-	NA	mmu-Utrn_0056	IRES	0.855963	985	84	1.0186	-0.0162829	0	0	1.24759	0	0	0
chr10:127186996|127187107	Arhgef25,NM_001358557,-	NA	NA	IRES	0.821242	112	75	0.7929	0.038242	0	0	0	0	3.29397	0
chr10:12720018|12720942	Utrn,NM_011682,-	NA	mmu-Utrn_0023	IRES	0.978455	212	57	1.0224	0.0438351	0.720098	0	0	0	0	0
chr10:127205675|127206710	Pip4k2c,NM_001359280,-	NA	mmu-Pip4k2c_0004	non-IRES	0.409469	241	63	1.0284	-0.0436239	0	0	0	0	1.64698	0
chr10:127276850|127277228	Dctn2,NM_001190453,+	NA	NA	IRES	0.598535	379	72	0.4765	-0.372459	0	0	1.24759	0	0	0
chr10:127302734|127302811	Mars1,NM_001003913,-	NA	NA	IRES	0.769041	78	0	0	0	0	0	0	0.860943	0	0
chr10:127310220|127310298	Mars1,NM_001003913,-	NA	NA	IRES	0.824022	79	0	0	0	0	0	0	1.72189	0	0
chr10:127390311|127444475	R3hdm2,NM_001359244,+	NA	mmu-R3hdm2_0023	IRES	0.596128	385	165	1.146	0.207137	0.720098	0	0	0	0	0
chr10:127483976|127485570	R3hdm2,NM_001359244,+	NA	mmu-R3hdm2_0007	IRES	0.575873	686	654	1.0993	0.270974	0	0	2.49518	0	0	0
chr10:127521141|127522287	Shmt2,NM_001252316,-	NA	NA	IRES	0.642062	1147	135	0.788	-0.00288653	0.720098	0	0	0	0	0
chr10:128047805|128047960	Naca,NM_001113199,+	NA	NA	IRES	0.922982	156	21	0.7796	-0.95365	0	1.19969	0	0	0	0
chr10:128068672|128070232	Ptges3,NM_019766,+	NA	NA	IRES	0.721418	283	117	0.6781	-0.111657	0	0	3.74277	0	0	0
chr10:128137732|128137919	Rbms2,NM_019711,-	NA	NA	IRES	0.511594	188	120	0.5962	0.0369557	0.720098	0	0	0	0	0
chr10:128242310|128247777	Timeless,NM_001136082,+	NA	mmu-Timeless_0007	non-IRES	0.322428	1587	1494	1.3126	0.453675	0	1.19969	0	0	0	0
chr10:128249433|128249499	Timeless,NM_001136082,+	NA	NA	IRES	0.92184	67	0	0	0	0	2.39939	0	0	0	0
chr10:128389564|128389746	Ankrd52,NM_172790,+	NA	NA	non-IRES	0.413777	183	66	0.5885	-0.0798276	0	1.19969	0	0	0	0
chr10:128390125|128390448	Ankrd52,NM_172790,+	NA	NA	IRES	0.724841	324	201	0.7004	-0.085961	0	0	2.49518	0	0	0
chr10:128428591|128428703	Rnf41,NM_001164237,+	NA	NA	IRES	0.659208	113	90	1.1035	0.388907	0	0	0	0	0.823492	0
chr10:128465227|128465337	Smarcc2,NM_001114096,+	NA	NA	IRES	0.84882	111	24	1.1444	0.271969	0	0	0	1.72189	0	0
chr10:128512245|128512326	Esyt1,NM_011843,-	NA	NA	IRES	0.832491	82	75	1.0351	0.0693734	0	2.39939	0	0	0	0
chr10:128912438|128912521	Cd63,NM_001042580,+	NA	NA	non-IRES	0.206836	84	60	1.0082	-0.0188127	0	0	0	0	0.823492	0
chr10:14004201|14066684	Hivep2,NM_001358783,+	mmu_circ_0000146	mmu-Hivep2_0005	IRES	0.826055	177	18	0.5798	-0.799574	0	0	0	0	0.823492	0
chr10:14458185|14467132	Adgrg6,NM_001002268,-	NA	NA	IRES	0.725673	8948	315	0.7104	-0.133146	0	0	0	0.860943	0	0
chr10:18089448|18096336	Reps1,NM_001111065,+	mmu_circ_0000148	mmu-Reps1_0001	IRES	0.615494	982	978	1.1328	0.0692657	0	0	0	0	0.823492	0
chr10:18092845|18094908	Reps1,NM_001111065,+	mmu_circ_0000149	mmu-Reps1_0010	IRES	0.670428	703	246	1.1178	0.0831788	0	0	0	0.860943	0	0
chr10:18613138|18619793	Arfgef3,NM_001033258,-	NA	mmu-D10Bwg1379e_0008	IRES	0.514746	471	198	1.309	0.300129	0	0	1.24759	0	0	0
chr10:21304530|21307779	Hbs1l,NM_001145209,+	NA	NA	IRES	0.583189	309	168	1.2306	0.27744	0	3.59908	0	1.72189	0	0
chr10:23785576|23785677	Rps12,NM_011295,-	NA	NA	IRES	0.897566	102	0	0	0	0	2.39939	0	0	0	0
chr10:23785698|23785901	Rps12,NM_011295,-	NA	NA	IRES	0.697669	204	51	0.9416	-0.274145	0	0	0	0.860943	0	0
chr10:23786021|23786763	Rps12,NM_011295,-	NA	NA	IRES	0.704506	743	189	0.5173	-0.0454218	0	1.19969	0	0	0	0
chr10:24595563|24595640	Gm15270,NR_163910,-	NA	NA	non-IRES	0.23271	78	0	0	0	1.4402	0	0	0	0	0
chr10:24878459|24879646	Med23,NM_001166416,+	NA	NA	IRES	0.635897	1188	63	1.0168	-0.208364	0	0	0	0	0	2.12156
chr10:24900696|24900820	Med23,NM_001166416,+	NA	NA	IRES	0.946389	125	63	0.8973	-0.229521	0	4.79878	0	0	0	0
chr10:25220611|25289730	Akap7,NM_001379238,-	mmu_circ_0000153	mmu-Akap7_0002	IRES	0.828852	840	267	0.6893	-0.121462	0	0	3.74277	1.72189	0	0
chr10:25239626|25289730	Akap7,NM_001379238,-	NA	mmu-Akap7_0003	IRES	0.797362	692	174	0.9801	0.0180685	0	0	0	0	0	2.12156
chr10:26292829|26302652	L3mbtl3,NM_001347467,-	NA	NA	IRES	0.755848	9824	336	0.4513	-0.301929	5.04068	0	0	0	0	0
chr10:28334476|28354779	Ptprk,NM_001359355,+	NA	NA	IRES	0.546079	373	114	1.0178	-0.111699	0	3.59908	0	0	0	0
chr10:28465758|28466060	Ptprk,NM_001359355,+	NA	mmu-Ptprk_0006	non-IRES	0.45182	303	297	1.0364	0.382252	0	0	0	6.0266	0	0
chr10:28472948|28475286	Ptprk,NM_001359355,+	NA	NA	IRES	0.775707	312	102	1.0758	0.0830115	0.720098	0	0	0	0	0
chr10:34001137|34012137	Rwdd1,NM_025614,-	NA	mmu-Rwdd1_0001	IRES	0.93996	537	105	0.7291	-0.557138	2.16029	0	0	0	0	0
chr10:34008993|34012137	Rwdd1,NM_025614,-	NA	mmu-Rwdd1_0002	IRES	0.756598	197	105	0.7291	-0.557138	0	0	1.24759	0	0	0
chr10:39832518|39848083	Rev3l,NM_011264,+	NA	mmu-Rev3l_0044	IRES	0.735736	1281	813	0.7537	0.061101	0	0	6.23795	0	0	0
chr10:4007742|4018599	Mthfd1l,NM_001170786,+	NA	mmu-Mthfd1l_0001	non-IRES	0.463714	476	267	0.8502	0.221787	2.16029	0	0	0	0	0
chr10:40254264|40254464	Gtf3c6,NM_001359493,-	mmu_circ_0000159	mmu-Gtf3c6_0001	IRES	0.855309	109	24	1.1427	0.218446	0	0	1.24759	0	0	0
chr10:40466638|40476254	Cdk19,NM_001168304,+	NA	mmu-Cdk19_0021	IRES	0.698629	517	510	0.8819	0.16415	0	0	1.24759	0	0	0
chr10:40857715|40867823	Cdc40,NM_027879,-	NA	NA	IRES	0.740966	10109	303	0.8036	0.0707281	0	0	1.24759	0	0	0
chr10:41526884|41527009	Cd164,NM_016898,+	NA	NA	IRES	0.737441	126	48	0.7571	0.0595693	0	0	0	0	1.64698	0
chr10:42783442|42816469	Sec63,NM_001359283,+	NA	mmu-Sec63_0003	IRES	0.605626	1808	1764	1.1044	0.104605	0	0	0	0	0	1.06078
chr10:42810843|42823979	Sec63,NM_001359283,+	NA	mmu-Sec63_0024	non-IRES	0.346744	674	597	1.0729	0.233177	0	0	0	0	0	3.18233
chr10:42827982|42828016	Sec63,NM_001359283,+	NA	NA	non-IRES	0.497634	35	3	0.3299	0	0	0	1.24759	0	0	0
chr10:43393871|43395692	Pdss2,NM_027772,+	mmu_circ_0000163	mmu-Pdss2_0002	non-IRES	0.493363	306	210	1.1528	0.205496	0	0	0	0	0	1.06078
chr10:43393871|43413547	Pdss2,NM_027772,+	mmu_circ_0000164	mmu-Pdss2_0001	non-IRES	0.488614	339	243	1.1284	0.210554	0	0	0	0.860943	0	0
chr10:43928323|43936091	Rtn4ip1,NM_130892,+	NA	mmu-Rtn4ip1_0003	non-IRES	0.474869	414	411	0.9793	0.192947	0	0	0	0	0.823492	0
chr10:43975027|43975184	Crybg1,NM_172393,-	NA	NA	IRES	0.886819	158	66	0.4208	-0.42483	0	0	0	0	0.823492	0
chr10:45588380|45618629	Hace1,NM_172473,+	NA	mmu-Hace1_0025	non-IRES	0.271275	458	432	1.143	0.117146	0	0	2.49518	0	0	0
chr10:50637908|50690249	Ascc3,NM_198007,+	NA	NA	IRES	0.539946	1488	1281	1.0369	0.110247	0	0	2.49518	0	0	0
chr10:50748806|50767507	Ascc3,NM_198007,+	NA	mmu-Ascc3_0001	IRES	0.670258	765	765	0.7785	0.131238	0	2.39939	3.74277	0	0	0
chr10:50767091|50767507	Ascc3,NM_198007,+	NA	mmu-Ascc3_0026	IRES	0.790945	247	75	0.5405	-0.428212	0	0	0	0	0	2.12156
chr10:56064474|56089839	Tbc1d32,NM_001033385,-	NA	mmu-Tbc1d32_0002	IRES	0.830534	536	171	0.9411	0.0252252	1.4402	0	0	0	0	0
chr10:57497497|57505382	Hsf2,NM_008297,+	NA	mmu-Hsf2_0003	IRES	0.623112	737	126	1.1514	0.100635	0	0	1.24759	0	0	0
chr10:5801047|5801151	Fbxo5,NM_025995,-	NA	NA	IRES	0.679049	105	51	1.0996	-0.380589	0	0	0	0	0	1.06078
chr10:58285943|58292782	Gcc2,NM_027375,+	NA	mmu-Gcc2_0008	non-IRES	0.443097	834	639	1.244	0.35234	0.720098	0	0	0	0	0
chr10:58416683|58416774	Lims1,NM_001359115,+	NA	NA	non-IRES	0.321437	92	51	0.9492	-0.182403	0	2.39939	0	0	0	0
chr10:58483200|58483320	Ranbp2,NM_011240,+	NA	NA	IRES	0.804646	121	33	1.0791	-0.0808819	2.16029	0	0	0	0	0
chr10:59083448|59104491	Sh3rf3,NM_172788,+	NA	mmu-Sh3rf3_0004	non-IRES	0.340387	748	684	0.837	0.304993	0	1.19969	0	0	0	0
chr10:59166504|59178857	Septin10,NM_001024910,-	NA	mmu-Sept10_0004	IRES	0.889267	587	270	1.2209	0.0574342	2.16029	0	0	0	0	0
chr10:59354411|59354511	P4ha1,NM_011030,+	NA	NA	IRES	0.707984	101	90	0.961	0.0664661	0	0	1.24759	0	0	0
chr10:60012462|60013774	Ascc1,NM_026937,+	NA	mmu-Ascc1_0005	non-IRES	0.44157	277	123	1.2326	-0.165392	0.720098	0	0	0	0	0
chr10:60294731|60294938	Psap,NM_001146120,+	NA	NA	non-IRES	0.3485	208	81	1.0109	-0.159543	0	0	0	0.860943	0	0
chr10:61101830|61102567	Sgpl1,NM_001316673,-	NA	NA	non-IRES	0.46088	738	126	1.136	0.0645742	0	0	0	1.72189	0	0
chr10:61736759|61738380	Aifm2,NM_001284300,+	NA	NA	IRES	0.696033	1622	309	0.7315	-0.249435	0	1.19969	0	0	0	0
chr10:62566037|62575148	Kifbp,NM_028197,-	NA	mmu-2510003E04Rik_0001	IRES	0.711984	448	90	0.757	-0.232865	0	0	1.24759	0	0	2.12156
chr10:62633977|62647201	Ddx50,NM_001358820,-	NA	mmu-Ddx50_0004	IRES	0.894956	1143	144	0.5333	-0.237236	0	0	0	0	1.64698	0
chr10:62753174|62776963	Ccar1,NM_026201,-	NA	mmu-Ccar1_0044	IRES	0.85082	2020	246	0.9297	-0.0551764	0	0	0	0	0.823492	0
chr10:62760094|62760279	Ccar1,NM_026201,-	NA	mmu-Ccar1_0018	IRES	0.977031	186	0	0	0	2.16029	0	0	0	0	0
chr10:62760325|62763439	Ccar1,NM_026201,-	NA	NA	IRES	0.802046	3115	234	0.7878	-0.117156	0	1.19969	0	0	0	0
chr10:62770855|62791042	Ccar1,NM_026201,-	mmu_circ_0000172	mmu-Ccar1_0003	IRES	0.615303	1158	171	1.0235	-0.00260396	0	0	0	1.72189	0	0
chr10:62780441|62791042	Ccar1,NM_026201,-	NA	mmu-Ccar1_0019	non-IRES	0.438548	558	171	1.0235	-0.00260396	0	1.19969	0	0	0	0
chr10:63311634|63311812	Herc4,NM_001359484,+	NA	NA	IRES	0.655539	179	42	0.9722	-0.118451	0	0	3.74277	0	0	0
chr10:67157907|67189849	Jmjd1c,NM_207221,+	mmu_circ_0000173	mmu-Jmjd1c_0001	IRES	0.86244	279	78	0.837	-0.317113	0.720098	0	0	0	0	0
chr10:67244783|67244873	Jmjd1c,NM_207221,+	NA	NA	non-IRES	0.248976	91	12	1.21	0.216849	0	0	0	0	0	1.06078
chr10:69342540|69345184	Cdk1,NM_007659,-	NA	NA	IRES	0.648433	295	105	1.2667	0.146332	0	2.39939	0	0	0	0
chr10:69345061|69346231	Cdk1,NM_007659,-	NA	mmu-Cdk1_0006	IRES	0.714931	281	258	1.1193	-0.00944958	0	1.19969	0	0	0	0
chr10:69927695|69932496	Ank3,NM_146005,+	mmu_circ_0000175	mmu-Ank3_0008	non-IRES	0.310465	227	57	1.1895	-0.213772	0	0	0	0	0.823492	0
chr10:70142579|70154836	Ccdc6,NM_001111121,+	NA	mmu-Ccdc6_0005	non-IRES	0.41572	279	135	1.2373	0.735768	0	0	0	0	0	4.24311
chr10:70923533|70923611	4930533K18Rik,NR_166096,+	NA	NA	IRES	0.992147	79	42	0.6033	-0.764996	0	1.19969	0	0	0	0
chr10:70950165|70953394	Bicc1,NM_001347189,-	NA	NA	IRES	0.803871	3230	279	0.7127	-0.368214	0	0	1.24759	0	0	0
chr10:70957739|70958773	Bicc1,NM_001347189,-	NA	NA	IRES	0.781642	1035	87	0.8162	-0.0648085	0	0	0	0	0	2.12156
chr10:71027898|71079236	Bicc1,NM_001347189,-	NA	mmu-Bicc1_0001	IRES	0.752156	117	30	0.9441	-0.689866	0	1.19969	0	0.860943	0	0
chr10:71079190|71079236	Bicc1,NM_001347189,-	NA	NA	IRES	0.717496	47	0	0	0	0	0	0	0	0	4.24311
chr10:7152864|7154485	Cnksr3,NM_172546,-	NA	mmu-Cnksr3_0002	non-IRES	0.458992	291	150	1.0701	0.0760232	0	0	0	0	0	1.06078
chr10:7152864|7160807	Cnksr3,NM_172546,-	NA	mmu-Cnksr3_0001	IRES	0.529064	455	150	1.0701	0.0760232	0.720098	2.39939	0	0	2.47048	2.12156
chr10:72657389|72657445	Zwint,NM_001293684,+	NA	NA	IRES	0.749034	57	0	0	0	0	0	0	1.72189	0	0
chr10:7456776|7456953	Ulbp1,NM_029975,-	NA	NA	IRES	0.876401	178	90	0.5728	-0.572724	0	0	0	0	0.823492	0
chr10:75245079|75263370	Specc1l,NM_153406,+	NA	mmu-Specc1l_0037	non-IRES	0.346148	2348	2160	1.1955	0.41942	0	2.39939	0	0	0	0
chr10:75257868|75267589	Specc1l,NM_153406,+	NA	NA	non-IRES	0.431268	597	561	1.1059	0.220604	0	0	1.24759	0	0	0
chr10:75508998|75509591	Gucd1,NM_175133,-	NA	NA	non-IRES	0.453283	594	117	0.8703	-0.155624	1.4402	0	0	0	0	0
chr10:75684292|75700095	Cabin1,NM_172549,-	mmu_circ_0000181	mmu-Cabin1_0001	IRES	0.520818	629	156	1.2496	-0.32026	0	0	2.49518	0.860943	0	0
chr10:75732400|75755500	Cabin1,NM_172549,-	NA	NA	non-IRES	0.474641	2877	360	1.0064	0.0400437	0	0	0	0	0	2.12156
chr10:75897445|75916911	Smarcb1,NM_001161853,-	NA	mmu-Smarcb1_0007	IRES	0.514082	998	369	1.1352	0.109514	0	0	0	0	1.64698	0
chr10:76225288|76226315	Prmt2,NM_001077638,-	NA	mmu-Prmt2_0002	IRES	0.510528	309	78	1.2981	-0.132094	0	0	0	0.860943	0	0
chr10:76298817|76299902	Dip2a,NM_001081419,-	NA	NA	IRES	0.779354	1086	126	0.9017	-0.0840172	0	0	3.74277	0	0	0
chr10:76317867|76321606	Dip2a,NM_001081419,-	NA	mmu-Dip2a_0003	non-IRES	0.309431	465	162	1.1536	-0.226416	0	3.59908	0	0	0	0
chr10:76367308|76370079	Pcnt,NM_001282992,-	NA	mmu-Pcnt_0001	IRES	0.542504	522	282	1.174	0.11319	0	0	0	0.860943	0	0
chr10:76382216|76384740	Pcnt,NM_001282992,-	NA	NA	IRES	0.600184	2525	243	0.9098	-0.109534	0	0	0	0	0	2.12156
chr10:76611416|76611836	Col6a2,NM_146007,-	NA	NA	non-IRES	0.360474	72	24	0.994	0.138402	0	0	1.24759	0	0	0
chr10:77054289|77054783	Col18a1,NM_001109991,-	NA	NA	non-IRES	0.480636	495	216	0.7712	-0.211534	0	0	1.24759	0	0	0
chr10:77064459|77064536	Col18a1,NM_001109991,-	NA	NA	IRES	0.811765	78	0	0	0	1.4402	0	0	0	0	0
chr10:77067682|77068389	Col18a1,NM_001109991,-	NA	NA	IRES	0.549303	708	96	0.6919	-0.0662684	0	0	0	0	1.64698	0
chr10:77076148|77077221	Col18a1,NM_001109991,-	NA	NA	non-IRES	0.466494	90	75	0.9995	-0.0642037	1.4402	0	0	0	0	0
chr10:7795644|7801969	Ppil4,NM_026141,+	NA	mmu-Ppil4_0007	IRES	0.633042	733	516	1.0434	0.193471	1.4402	0	0	0	0	0
chr10:78193559|78196287	Trappc10,NM_001081055,-	NA	NA	IRES	0.627495	2729	162	0.5986	-0.148431	0	0	0	0	0	1.06078
chr10:78199168|78200617	Trappc10,NM_001081055,-	NA	NA	IRES	0.629628	1450	207	0.8186	0.0968025	0	0	3.74277	0	0	0
chr10:78401988|78402424	Rrp1,NM_010925,-	NA	NA	non-IRES	0.465324	437	336	0.8166	0.00553343	3.60049	0	0	0	0	0
chr10:78587485|78588706	Syde1,NM_027875,-	NA	NA	IRES	0.940576	1222	132	0.6252	-0.20245	0.720098	0	0	0	0	0
chr10:79544788|79545044	Mier2,NM_001316699,-	NA	NA	IRES	0.564496	257	117	0.9471	-0.0807758	3.60049	0	0	0	0	0
chr10:79741920|79741987	Polrmt,NM_172551,-	NA	NA	IRES	0.538506	68	45	0.9561	-0.514702	0	1.19969	0	0	0	0
chr10:79761110|79761429	Rnf126,NM_144528,-	NA	NA	non-IRES	0.43577	320	165	0.993	-0.106972	0	1.19969	0	0	0	0
chr10:79854722|79856480	Ptbp1,NM_001077363,+	NA	NA	non-IRES	0.467058	1759	204	0.4932	-0.327216	0	0	2.49518	0	0	0
chr10:79858825|79858925	Ptbp1,NM_001077363,+	NA	NA	non-IRES	0.414478	101	6	0.6163	0.722342	0	0	1.24759	0	0	0
chr10:79859781|79859955	Ptbp1,NM_001077363,+	NA	mmu-Ptbp1_0001	non-IRES	0.256614	175	144	0.7599	-0.0582577	0	0	0	1.72189	0	0
chr10:79860195|79860797	Ptbp1,NM_001077363,+	NA	NA	non-IRES	0.442202	603	204	0.7056	-0.0176307	0	0	0	0.860943	0	0
chr10:79860970|79861683	Ptbp1,NM_001077363,+	NA	NA	IRES	0.585327	714	375	0.6255	-0.062462	0.720098	0	0	0	1.64698	0
chr10:79930635|79932078	Arid3a,NM_001288626,+	NA	mmu-Arid3a_0001	non-IRES	0.259377	967	708	1.1848	0.486806	0	0	0	0	1.64698	0
chr10:79961002|79961112	Wdr18,NM_175450,+	NA	NA	IRES	0.537951	111	90	0.6073	0.165037	0	0	1.24759	0	0	0
chr10:80003334|80003389	Abca7,NM_001347081,+	NA	NA	non-IRES	0.432836	56	0	0	0	0	1.19969	0	0	0	0
chr10:80036620|80036763	Polr2e,NM_025554,-	NA	NA	non-IRES	0.414863	144	108	0.9059	-0.0467461	2.16029	8.39786	0	3.44377	0	6.36467
chr10:80036621|80036763	Polr2e,NM_025554,-	NA	NA	non-IRES	0.412554	143	108	0.9059	-0.0467461	0.720098	2.39939	1.24759	0	0.823492	1.06078
chr10:80070077|80072356	Sbno2,NM_001359635,-	NA	NA	IRES	0.620762	2280	285	0.4505	-0.297565	0	0	0	0	0.823492	0
chr10:80124802|80128100	Stk11,NM_001301853,+	NA	mmu-Stk11_0001	non-IRES	0.346054	827	744	1.2612	0.496696	0	0	1.24759	0.860943	0	0
chr10:80173175|80174189	Fam174c,NM_027207,+	NA	NA	IRES	0.748505	1015	189	0.6966	-0.160762	0	0	0	0	0.823492	0
chr10:80416560|80416789	Tcf3,NM_001164147,-	NA	NA	non-IRES	0.367887	138	0	0	0	0	0	0	0	0.823492	0
chr10:80639768|80639874	Csnk1g2,NM_134002,+	NA	NA	non-IRES	0.0748758	107	12	0.3621	-0.309207	0	0	0	0	0	1.06078
chr10:80703281|80703359	Izumo4,NM_027829,+	NA	NA	non-IRES	0.232886	79	51	1.1828	0.222262	0	0	0	0	0	1.06078
chr10:80709008|80709200	Ap3d1,NM_007460,-	NA	NA	non-IRES	0.420843	193	102	0.9796	0.0302277	0	0	0	2.58283	0	0
chr10:80766238|80768569	Dot1l,NM_199322,+	NA	NA	IRES	0.716952	2332	168	0.5744	-0.205023	0	0	0	0	1.64698	0
chr10:80789093|80789279	Dot1l,NM_199322,+	NA	NA	IRES	0.592549	187	72	0.8714	0.0788089	0	1.19969	0	0	0	0
chr10:80789520|80789625	Dot1l,NM_199322,+	NA	NA	IRES	0.756186	106	3	0.3299	0	0	0	0	0	0.823492	0
chr10:80803583|80803888	Sf3a2,NM_013651,+	mmu_circ_0000187	mmu-Sf3a2_0001	non-IRES	0.229246	210	180	0.8862	0.506259	4.32059	0	0	0	0	0
chr10:81049912|81050998	Sgta,NM_001358549,-	NA	NA	IRES	0.668615	1087	327	0.5692	-0.0854309	0	1.19969	3.74277	0	0.823492	0
chr10:81080238|81080389	Thop1,NM_022653,+	NA	NA	non-IRES	0.371291	152	129	1.1958	-0.010323	0	1.19969	0	0	0	0
chr10:81108748|81118229	Map2k2,NM_001347144,+	mmu_circ_0000188	mmu-Map2k2_0001	non-IRES	0.13439	436	237	1.2898	0.764969	0	0	0	0	0.823492	0
chr10:81181228|81181410	Eef2,NM_007907,+	NA	mmu-Eef2_0007	non-IRES	0.238144	183	162	1.1673	0.487965	0	0	0	0.860943	0	0
chr10:81191069|81191268	Dapk3,NM_001190474,+	NA	NA	non-IRES	0.301714	200	117	1.0707	-0.0154152	0	1.19969	0	0	0	0
chr10:81364515|81364541	4930404N11Rik,NM_001014836,-	NA	NA	IRES	0.86084	27	0	0	0	0	0	0	0	0	1.06078
chr10:81464443|81465966	Celf5,NM_001379189,-	NA	NA	non-IRES	0.341829	1524	243	0.8334	0.0734884	0	0	1.24759	0	0	0
chr10:81564095|81564717	Tle5,NM_001276288,+	NA	NA	non-IRES	0.0806817	109	66	1.259	0.53132	0	0	1.24759	0	0	0
chr10:81626640|81626891	Sirt6,NM_001163430,-	NA	NA	IRES	0.687334	252	114	0.7209	-0.0221859	0	0	0	0	0	4.24311
chr10:83313415|83316789	Slc41a2,NM_177388,-	NA	mmu-Slc41a2_0009	IRES	0.631302	843	243	1.1295	0.104643	0	0	1.24759	0	0	0
chr10:83558598|83564537	Washc4,NM_001033375,+	NA	mmu-A230046K03Rik_0018	IRES	0.75543	540	240	0.9302	-0.269543	0	0	0	0	0	3.18233
chr10:84947412|84948020	Ric8b,NM_001013441,+	mmu_circ_0000194	mmu-Ric8b_0001	IRES	0.645189	609	477	1.1515	0.288453	0	4.79878	0	0	0	0
chr10:88476251|88476347	Chpt1,NM_001146690,-	NA	NA	IRES	0.743335	97	33	0.456	-0.802327	0	3.59908	0	0	0	0
chr10:89473752|89483524	Nr1h4,NM_001163700,-	NA	mmu-Nr1h4_0001	IRES	0.790855	636	174	0.8197	0.0455907	0	1.19969	0	0	0.823492	0
chr10:93208319|93211817	Cdk17,NM_146239,+	NA	NA	IRES	0.869651	3499	228	0.3918	-0.251026	1.4402	0	0	0	0	0
chr10:94089577|94089762	Fgd6,NM_053072,+	mmu_circ_0000208	mmu-Fgd6_0003	non-IRES	0.346428	99	84	1.2541	0.235649	2.88039	0	0	0	0	0
chr10:94578423|94582409	Tmcc3,NM_001359762,+	NA	mmu-Tmcc3_0001	non-IRES	0.270503	1053	1038	1.2615	0.473872	0	0	0	0	0.823492	0
chr10:94740057|94750659	Cep83,NM_029852,+	NA	mmu-Cep83_0010	non-IRES	0.347383	542	168	1.1679	0.51831	0	1.19969	0	0	0	0
chr10:98996983|98999695	Atp2b1,NM_001359506,+	NA	NA	IRES	0.837915	2713	330	0.6826	-0.200708	0	0	1.24759	0	0	0
chr10:99124831|99129662	Poc1b,NM_027740,+	NA	mmu-Poc1b_0003	IRES	0.516591	352	324	0.5025	0.047404	0	0	1.24759	0	0	0
chr11:100796725|100797063	Stat5b,NM_001362682,-	NA	NA	non-IRES	0.494864	339	108	1.0017	-0.0170235	0	0	0	0	0.823492	0
chr11:101088705|101088905	Mlx,NM_001159384,+	NA	NA	IRES	0.543995	201	135	0.7541	-0.183804	0	2.39939	0	0	0	0
chr11:101163441|101163505	Plekhh3,NM_146030,-	NA	NA	IRES	0.759982	65	0	0	0	0	0	0	0.860943	0	0
chr11:101294178|101294969	Becn1,NM_001359819,-	NA	NA	IRES	0.765977	792	183	1.0096	0.21791	1.4402	0	0	0	0	0
chr11:101316489|101317156	Psme3,NM_011192,+	NA	NA	non-IRES	0.474912	668	165	0.8943	-0.00951128	0	0	0	0	0.823492	0
chr11:101442457|101442616	Rpl27,NM_011289,+	NA	NA	non-IRES	0.229731	160	0	0	0	0	0	0	0	1.64698	0
chr11:101442457|101442703	Rpl27,NM_011289,+	NA	NA	non-IRES	0.290918	247	0	0	0	0	0	0	0	0	2.12156
chr11:101751073|101751967	Dhx8,NM_144831,+	NA	NA	IRES	0.868942	895	165	0.5796	-0.129324	0	3.59908	0	0	0	0
chr11:102229779|102230004	Hdac5,NM_001077696,-	NA	NA	non-IRES	0.0506701	226	204	0.7255	0.139504	0	0	1.24759	0	0	0
chr11:102310191|102310576	Ubtf,NM_001362545,-	NA	mmu-Ubtf_0001	IRES	0.525895	276	63	1.3053	0.253443	0.720098	0	0	0	0	0
chr11:102434510|102434677	Grn,NM_008175,+	NA	NA	IRES	0.579272	168	30	0.5954	-0.19877	0	0	0	0.860943	0	0
chr11:102434703|102435156	Grn,NM_008175,+	NA	NA	non-IRES	0.452241	222	78	0.9912	0.180291	0	0	0	0	0.823492	0
chr11:102434703|102435491	Grn,NM_008175,+	NA	NA	IRES	0.510135	468	324	0.772	0.102033	0	0	0	0	0.823492	0
chr11:102434827|102434905	Grn,NM_008175,+	NA	NA	IRES	0.625484	79	18	0.6086	-0.211512	0	0	0	0	0.823492	0
chr11:102500803|102538356	Gpatch8,NM_001159492,-	NA	mmu-Gpatch8_0002	IRES	0.814139	447	180	1.0583	-0.0590991	0	0	2.49518	0	0	0
chr11:102855224|102864790	Eftud2,NM_001109995,-	NA	NA	IRES	0.556457	439	123	1.1889	0.0905393	0	0	0	0	0	3.18233
chr11:102913684|102914426	Kif18b,NM_197959,-	NA	NA	non-IRES	0.280556	252	207	1.1302	0.14894	0	0	0	0	0	1.06078
chr11:103225648|103226986	Map3k14,NM_016896,-	NA	NA	IRES	0.793114	1339	315	0.4468	-0.0951359	0.720098	0	0	0	0	0
chr11:103237498|103242389	Map3k14,NM_016896,-	NA	mmu-Map3k14_0001	IRES	0.516009	1315	324	1.2886	0.229474	0	0	0	0	0	2.12156
chr11:104441656|104441724	Kansl1,NM_001081045,-	NA	NA	non-IRES	0.26864	69	0	0	0	0	0	1.24759	0	0	0
chr11:104522723|104522822	Cdc27,NM_001285988,-	NA	NA	non-IRES	0.495096	100	21	0.759	-0.335034	0	0	0	0	0.823492	0
chr11:105221186|105260352	Tlk2,NM_001294331,+	NA	mmu-Tlk2_0014	IRES	0.501936	1097	1011	0.78	0.111962	0	0	0	0	0.823492	0
chr11:105240361|105247595	Tlk2,NM_001294331,+	NA	mmu-Tlk2_0010	IRES	0.571629	437	204	0.6246	0.218572	0	0	0	0.860943	0	0
chr11:106047749|106048121	Dcaf7,NM_027946,+	NA	NA	IRES	0.655666	373	165	0.5738	-0.128756	0	0	0	0.860943	0	0
chr11:106110744|106123906	Map3k3,NM_011947,+	NA	mmu-Map3k3_0001	IRES	0.662428	376	246	0.7992	0.0816792	0	0	0	0	1.64698	0
chr11:106205360|106211780	Ccdc47,NM_026009,-	NA	mmu-Ccdc47_0022	IRES	0.852409	573	102	0.9987	-0.0975604	0	0	1.24759	0	0	0
chr11:106228763|106231281	Ddx42,NM_001361643,+	NA	NA	non-IRES	0.390658	212	192	1.2312	0.032663	0	0	0	0.860943	0	0
chr11:106251359|106252202	Ftsj3,NM_025310,-	NA	NA	IRES	0.847418	844	201	0.5596	-0.193996	0	1.19969	0	0.860943	0	1.06078
chr11:106267553|106272492	Smarcd2,NM_001130187,-	NA	NA	IRES	0.636454	4940	462	0.9283	0.137772	0	0	1.24759	0	0	0
chr11:106500941|106501110	Gm36220,NR_168513,+	NA	NA	non-IRES	0.0768765	170	117	1.0452	0.164315	0	0	0	0.860943	0	0
chr11:106500991|106501063	Snord104,NR_030703,+	NA	NA	non-IRES	0.0252779	73	21	0.9212	-0.613564	0	0	0	0.860943	0	0
chr11:106782774|106783958	Ddx5,NM_001355676,-	NA	NA	IRES	0.776518	1185	258	0.7243	-0.113619	0	0	0	0	1.64698	0
chr11:107052789|107062782	Bptf,NM_001359590,-	NA	mmu-Bptf_0057	IRES	0.5529	1734	249	1.2428	0.010221	0	0	0	2.58283	0	0
chr11:107110813|107111635	Bptf,NM_001359590,-	NA	mmu-Bptf_0001	IRES	0.57102	823	249	1.1238	0.124395	0	0	1.24759	0	0	0
chr11:107171092|107184888	Nol11,NM_001161329,-	NA	NA	IRES	0.738383	1575	369	0.771	-0.17582	0	0	0	0	1.64698	0
chr11:107592706|107595195	Helz,NM_001368755,+	NA	mmu-Helz_0050	IRES	0.521361	182	126	1.0443	0.159714	0	0	2.49518	1.72189	0	0
chr11:107592706|107673045	Helz,NM_001368755,+	NA	mmu-Helz_0024	IRES	0.573375	5060	5004	0.9909	0.181597	0	0	0	1.72189	0	0
chr11:107600352|107600423	Helz,NM_001368755,+	NA	NA	IRES	0.926694	72	0	0	0	0	0	1.24759	0	0	0
chr11:107632172|107673045	Helz,NM_001368755,+	NA	mmu-Helz_0063	IRES	0.558621	3130	3042	1.056	0.187457	0	0	0	0	0	2.12156
chr11:107636312|107637749	Helz,NM_001368755,+	NA	NA	IRES	0.714614	1438	210	0.7434	-0.061773	0	0	0	0	0.823492	0
chr11:107670035|107673045	Helz,NM_001368755,+	NA	mmu-Helz_0006	IRES	0.578566	1389	1125	1.2477	0.164239	0	0	1.24759	0	0	0
chr11:108434126|108440596	Cep112,NM_001373899,+	NA	mmu-Cep112_0001	non-IRES	0.348983	478	468	0.7131	0.160006	5.76078	1.19969	1.24759	2.58283	0.823492	12.7293
chr11:108434126|108486990	Cep112,NM_001373899,+	NA	mmu-Cep112_0013	non-IRES	0.498756	773	765	0.8543	0.14968	0	0	0	0	0.823492	0
chr11:108503066|108523378	Cep112,NM_001373899,+	NA	mmu-Cep112_0044	IRES	0.589956	801	561	1.2266	0.220936	0.720098	0	0	0	0	0
chr11:114863467|114866719	Gprc5c,NM_001110337,+	NA	mmu-Gprc5c_0002	non-IRES	0.455007	1175	1143	1.2226	0.399261	4.32059	0	0	0	0	0
chr11:115416015|115416924	Atp5h,NM_027862,-	NA	NA	IRES	0.822362	135	0	0	0	1.4402	0	0	0	0	0
chr11:115580796|115580890	Nup85,NM_001002929,+	NA	NA	non-IRES	0.153917	95	33	0.8798	-0.421629	1.4402	0	0	0	0	0
chr11:116132923|116134255	Mrpl38,NM_024177,-	NA	NA	IRES	0.663693	1333	294	0.6121	-0.134889	0	0	0	3.44377	0	0
chr11:116148265|116148812	Fbf1,NM_001364077,-	NA	NA	IRES	0.696875	548	306	0.4669	-0.101417	0	0	0	0	0	1.06078
chr11:116152970|116153952	Fbf1,NM_001364077,-	NA	NA	IRES	0.601965	983	249	0.7099	0.0484314	0	0	1.24759	0	0	0
chr11:116155529|116155957	Fbf1,NM_001364077,-	NA	NA	IRES	0.701941	429	165	0.8662	-0.142392	1.4402	0	0	0	0	0
chr11:116164720|116165831	Fbf1,NM_001364077,-	NA	NA	IRES	0.657234	1112	189	0.5715	-0.372692	0	3.59908	0	0	0	0
chr11:116164736|116165831	Fbf1,NM_001364077,-	NA	NA	IRES	0.656026	1096	189	0.5715	-0.372692	0	1.19969	0	0	0	0
chr11:116174293|116180406	Acox1,NM_001271898,-	NA	mmu-Acox1_0010	IRES	0.633678	1277	453	1.14	0.0505689	0	0	0	0	0	3.18233
chr11:116262860|116263297	Srp68,NM_146032,-	mmu_circ_0000340	mmu-Srp68_0008	non-IRES	0.450656	193	81	1.037	0.0405669	0	0	0	0.860943	0	0
chr11:116602323|116603652	Rhbdf2,NM_001167680,-	NA	NA	IRES	0.830424	1330	291	0.5066	0.0305538	0	0	0	0	0	1.06078
chr11:116838990|116842720	Jmjd6,NM_001363363,-	NA	mmu-Jmjd6_0004	IRES	0.525302	1002	348	0.8874	-0.0368095	0.720098	0	0	0	0	0
chr11:116843775|116845739	Mettl23,NM_028865,+	NA	NA	IRES	0.829517	1965	126	0.6869	-0.52341	0	0	0	0	3.29397	0
chr11:117290398|117291036	Septin9,NM_001113486,+	NA	mmu-Sept9_0003	non-IRES	0.303639	639	405	1.1769	0.504186	0	2.39939	0	0	0	0
chr11:117700725|117702400	Tnrc6c,NM_198022,+	NA	mmu-Tnrc6c_0003	non-IRES	0.198873	122	84	1.1127	0.498051	0	0	0	0	1.64698	0
chr11:117700725|117723550	Tnrc6c,NM_198022,+	NA	mmu-Tnrc6c_0002	non-IRES	0.445506	3050	3012	1.0884	0.158612	0	0	0	2.58283	0	0
chr11:117702401|117702454	Tnrc6c,NM_198022,+	NA	NA	IRES	0.994145	54	48	0.8599	-0.867699	0	1.19969	0	0	0	0
chr11:118003520|118005349	Pgs1,NM_133757,+	NA	NA	IRES	0.815876	1830	567	0.4921	-0.270932	1.4402	0	0	0	0	0
chr11:118285101|118285737	Usp36,NM_001033528,-	NA	NA	IRES	0.58037	637	369	0.8429	-0.0811214	0.720098	4.79878	1.24759	0	0	0
chr11:118285104|118285737	Usp36,NM_001033528,-	NA	NA	IRES	0.600005	634	369	0.8429	-0.0811214	0.720098	0	0	0	0	0
chr11:119280564|119281077	Gaa,NM_001159324,+	NA	NA	IRES	0.688922	514	132	0.6342	-0.274955	1.4402	0	0	0	0	0
chr11:119294244|119294324	Eif4a3,NM_138669,-	NA	NA	IRES	0.799453	81	0	0	0	0	0	1.24759	0	0	0
chr11:119725010|119756414	Rptor,NM_001306081,+	NA	mmu-Rptor_0004	IRES	0.524291	482	273	1.2123	0.360454	0	0	2.49518	0	0	0
chr11:11987596|11987674	Grb10,NM_001177629,-	NA	NA	IRES	0.809788	79	0	0	0	0	0	0	0	1.64698	0
chr11:119957102|119960243	Baiap2,NM_001037754,+	NA	NA	non-IRES	0.251602	163	156	1.3191	0.643969	0	0	0	0	0	1.06078
chr11:119996748|119996858	Baiap2,NM_001037754,+	NA	NA	non-IRES	0.487955	111	54	0.6633	0.178232	0	0	0	0	0	1.06078
chr11:120096702|120096877	Tepsin,NM_183137,-	NA	NA	non-IRES	0.244698	176	0	0	0	0	0	0	1.72189	0	0
chr11:120096703|120096877	Tepsin,NM_183137,-	NA	NA	non-IRES	0.232129	175	0	0	0	5.04068	0	0	0	0	0
chr11:120128423|120134882	Slc38a10,NM_001164798,-	NA	mmu-Slc38a10_0001	non-IRES	0.439566	505	129	1.2734	0.0837316	0	0	0	1.72189	0	0
chr11:120128423|120141645	Slc38a10,NM_001164798,-	NA	mmu-Slc38a10_0002	non-IRES	0.349907	914	174	1.2392	0.275622	0	0	3.74277	0	0	0
chr11:120409612|120416380	Nploc4,NM_001195023,-	NA	mmu-Nploc4_0015	IRES	0.527165	463	171	0.9906	0.0940863	0	0	0	0	3.29397	0
chr11:120496707|120496983	Slc25a10,NM_013770,+	NA	NA	non-IRES	0.49601	277	237	0.6552	0.0980819	0	0	0	0	0	1.06078
chr11:120595802|120595919	Alyref,NM_011568,-	NA	NA	non-IRES	0.406269	118	114	0.6544	0.041996	0	0	1.24759	0	0	0
chr11:120624673|120624810	Sirt7,NM_001363439,-	NA	mmu-Sirt7_0001	non-IRES	0.207906	138	9	0.4168	0.618607	0	0	1.24759	0	0	0
chr11:120964948|120973969	Csnk1d,NM_027874,-	NA	NA	non-IRES	0.490981	1073	390	0.6077	0.152024	5.04068	0	0	0	0	0
chr11:120969023|120973969	Csnk1d,NM_027874,-	NA	NA	IRES	0.546859	870	204	1.226	0.0968215	0	0	0	0	1.64698	0
chr11:120971567|120983343	Csnk1d,NM_027874,-	NA	mmu-Csnk1d_0002	IRES	0.60132	809	204	1.226	0.0968215	0	0	0	0.860943	0	0
chr11:121228713|121228766	Cybc1,NM_001254735,-	NA	NA	non-IRES	0.359183	54	0	0	0	0	0	1.24759	0	0	0
chr11:121285422|121288078	Foxk2,NM_001080932,+	NA	mmu-Foxk2_0002	non-IRES	0.489722	343	195	0.6881	0.247814	0	1.19969	0	0	0	0
chr11:121285422|121299793	Foxk2,NM_001080932,+	NA	mmu-Foxk2_0004	IRES	0.51683	1367	1218	1.0616	0.184809	0.720098	0	0	0	0	0
chr11:121499036|121503787	Tbcd,NM_029878,+	NA	mmu-Tbcd_0061	non-IRES	0.15142	231	159	0.759	0.0822814	1.4402	0	0	0	0	0
chr11:121602988|121611748	Tbcd,NM_029878,+	NA	mmu-Tbcd_0023	non-IRES	0.499445	871	858	1.2798	0.301623	0	3.59908	0	0	0	0
chr11:19998120|20008477	Spred2,NM_033523,+	mmu_circ_0000239	mmu-Spred2_0001	non-IRES	0.224373	412	378	1.0265	0.262595	0	2.39939	0	0	3.29397	0
chr11:20709620|20727639	Aftph,NM_001252503,-	NA	mmu-Aftph_0007	IRES	0.817041	2234	282	0.7257	0.0397426	0	0	1.24759	0	0	0
chr11:20725685|20727639	Aftph,NM_001252503,-	mmu_circ_0000242	mmu-Aftph_0002	IRES	0.849665	1955	249	1.0661	-0.190112	0	0	2.49518	0	0	0
chr11:21268785|21278060	Vps54,NM_001290628,+	NA	mmu-Vps54_0014	IRES	0.807971	632	510	0.9549	0.00641155	0	0	0	0	2.47048	0
chr11:21652226|21664385	Wdpcp,NM_145425,+	NA	mmu-Wdpcp_0001	non-IRES	0.460858	315	291	0.5805	0.186399	0	1.19969	0	0	0	0
chr11:21652226|21695305	Wdpcp,NM_145425,+	NA	mmu-Wdpcp_0005	IRES	0.634863	756	732	0.735	0.129327	0	0	0	1.72189	0	0
chr11:22137838|22151189	Ehbp1,NM_001252515,-	NA	mmu-Ehbp1_0009	IRES	0.917408	581	141	0.6875	-0.382804	4.32059	0	0	0	0	0
chr11:23333439|23355098	Usp34,NM_001190401,+	NA	mmu-Usp34_0032	IRES	0.751289	1120	654	0.8209	-0.0591028	0	0	0	0	0.823492	0
chr11:23351592|23355098	Usp34,NM_001190401,+	NA	mmu-Usp34_0081	IRES	0.824928	237	90	0.76	-0.253356	0	0	1.24759	0	0	0
chr11:23588531|23588634	0610010F05Rik,NR_156450,-	NA	NA	IRES	0.947314	104	51	1.1248	-0.342871	0	0	0	0	0	3.18233
chr11:23707523|23725574	Pus10,NM_001033654,+	NA	mmu-Pus10_0003	IRES	0.714606	774	711	0.967	0.0769093	0	0	0	0.860943	0	0
chr11:26397746|26434500	Fancl,NM_001277273,+	mmu_circ_0000248	mmu-Fancl_0007	IRES	0.721448	444	321	0.8818	0.00386736	0	0	1.24759	0.860943	0	0
chr11:26534211|26550075	Vrk2,NM_001252447,-	NA	mmu-Vrk2_0001	IRES	0.879419	407	99	0.8739	-0.479273	0	1.19969	0	0	0.823492	0
chr11:29154900|29155688	Pnpt1,NM_027869,+	NA	NA	IRES	0.947088	789	174	0.455	-0.607735	0	0	0	0	0	1.06078
chr11:29188287|29188432	Ppp4r3b,NM_001363361,+	NA	NA	non-IRES	0.419994	146	141	0.8964	0.00074642	0.720098	0	0	0	0	0
chr11:29482109|29498612	Ccdc88a,NM_001363368,+	NA	mmu-Ccdc88a_0036	IRES	0.674502	1351	1311	0.9316	0.115141	0	1.19969	0	0	0	0
chr11:29504312|29504388	Ccdc88a,NM_176841,+	NA	NA	IRES	0.690216	77	45	1.003	0.0852109	0	0	0	0	0.823492	0
chr11:29504312|29504392	Ccdc88a,NM_176841,+	NA	NA	IRES	0.576078	81	48	1.0676	0.105348	0	0	1.24759	0	0	0
chr11:29533226|29542509	Mtif2,NM_001282118,+	NA	mmu-Mtif2_0012	IRES	0.546419	1539	1431	1.0275	0.10388	0.720098	0	0	0	0	0
chr11:29546703|29546788	Rps27a,NM_001033865,-	NA	NA	non-IRES	0.336092	86	9	0.9174	-1.65556	0	0	0	0.860943	0	0
chr11:29705535|29708770	Rtn4,NM_194054,+	mmu_circ_0000250	mmu-Rtn4_0001	IRES	0.713573	2418	2352	0.9579	0.0674849	0	0	2.49518	2.58283	1.64698	0
chr11:29706410|29708770	Rtn4,NM_194054,+	NA	mmu-Rtn4_0006	IRES	0.711405	2361	2352	0.9579	0.0674849	0.720098	0	0	0	0	0
chr11:30791092|30823154	Psme4,NM_134013,+	NA	mmu-Psme4_0002	IRES	0.80551	2274	2172	0.7477	-0.0584783	0	0	0	0.860943	0	0
chr11:31055458|31061586	Asb3,NM_023906,+	NA	mmu-Asb3_0001	IRES	0.617609	625	549	0.8928	0.0206558	5.04068	0	1.24759	2.58283	0	0
chr11:31367663|31367725	Stc2,NM_011491,-	NA	NA	IRES	0.995576	63	12	0.6681	-0.782919	0	0	0	0.860943	0	0
chr11:3203630|3230101	Eif4enif1,NM_001166548,+	NA	mmu-Eif4enif1_0016	IRES	0.515661	1537	1509	0.827	0.229316	0	0	0	0	1.64698	0
chr11:32652748|32708250	Fbxw11,NM_001363354,+	NA	mmu-Fbxw11_0006	IRES	0.765287	220	87	0.6879	-0.139836	0	0	0	0	0.823492	0
chr11:32708188|32711997	Fbxw11,NM_001271348,+	NA	mmu-Fbxw11_0002	IRES	0.802934	289	276	0.8948	0.22242	0	0	1.24759	0	0	0
chr11:33161548|33161627	Npm1,NM_008722,-	NA	NA	IRES	0.964088	80	39	0.7973	-0.654902	0	0	1.24759	0	0	0
chr11:3317351|3317432	Gm11944,NR_045708,+	NA	NA	IRES	0.991624	82	6	0.3882	0.137371	0	0	0	0	1.64698	0
chr11:33283908|33329544	Ranbp17,NM_001362875,-	NA	mmu-Ranbp17_0001	IRES	0.804428	712	63	0.6302	-0.222923	0	0	7.48554	0	0	0
chr11:3531543|3532410	Smtn,NM_001159284,-	NA	NA	non-IRES	0.397113	868	138	0.9738	-0.259752	0	2.39939	0	0.860943	0	0
chr11:3531544|3532410	Smtn,NM_001159284,-	NA	NA	non-IRES	0.401114	867	138	0.9738	-0.259752	0	0	0	0	0	2.12156
chr11:35815639|35819978	Rars,NM_025936,-	NA	NA	IRES	0.9044	500	177	0.7553	-0.360674	0	0	0	0	0	1.06078
chr11:35815764|35816636	Rars,NM_025936,-	NA	NA	IRES	0.634838	873	132	0.7697	-0.0803994	0	1.19969	0	0	0	0
chr11:35819874|35819978	Rars,NM_025936,-	NA	NA	IRES	0.932153	105	21	0.9451	-0.466616	0	0	0	0	0	2.12156
chr11:35852194|35861949	Wwc1,NM_170779,-	NA	mmu-Wwc1_0002	IRES	0.596919	516	393	0.9586	0.0949336	1.4402	0	0	0	0	0
chr11:35861809|35898695	Wwc1,NM_170779,-	NA	NA	IRES	0.573768	1991	402	1.2693	0.134638	0	0	0	0	0	1.06078
chr11:35897490|35898618	Wwc1,NM_170779,-	NA	NA	IRES	0.518474	1129	168	0.4622	-0.304982	0	0	0	0	4.11746	0
chr11:40710296|40713977	Hmmr,NM_013552,-	NA	NA	IRES	0.82946	3682	183	0.6924	-0.370306	0	0	2.49518	0	0	0
chr11:43704534|43705477	Pwwp2a,NM_001164231,+	mmu_circ_0000254	mmu-Pwwp2a_0002	non-IRES	0.375234	944	876	0.8345	0.180517	4.32059	0	0	1.72189	3.29397	0
chr11:4517741|4531305	Mtmr3,NM_028860,-	NA	mmu-Mtmr3_0002	IRES	0.650657	541	159	1.2805	0.299349	1.4402	0	0	2.58283	0	0
chr11:46253818|46253946	Cyfip2,NM_001252460,-	NA	NA	IRES	0.61487	129	60	0.6694	-0.361022	0	1.19969	0	0	0	0
chr11:4646721|4647028	Ascc2,NM_001376980,+	NA	NA	IRES	0.86784	308	135	0.6852	-0.186624	0	0	0	0	0	1.06078
chr11:4803678|4806336	Nf2,NM_001252250,-	NA	mmu-Nf2_0024	IRES	0.848169	159	0	0	0	0	1.19969	0	0	0	0
chr11:48801663|48802420	Rack1,NM_008143,+	NA	mmu-Gnb2l1_0001	non-IRES	0.384442	320	306	0.8012	0.323671	0	0	1.24759	0	0	0
chr11:48801835|48802254	Rack1,NM_008143,+	NA	NA	non-IRES	0.346442	420	144	0.8166	0.109129	0	0	0	0.860943	2.47048	0
chr11:48870968|48871093	Irgm1,NM_001355757,-	NA	NA	IRES	0.794213	126	54	0.5589	-0.606626	0	1.19969	0	0	0	0
chr11:50263250|50267010	Maml1,NM_175334,-	NA	mmu-Maml1_0002	non-IRES	0.439375	1650	294	1.038	-0.0510972	0	0	0	0	0	2.12156
chr11:50379624|50379694	Hnrnph1,NM_001362523,+	NA	NA	IRES	0.969726	71	0	0	0	0	0	1.24759	0	0	0
chr11:50379965|50380024	Hnrnph1,NM_001362523,+	NA	NA	non-IRES	0.250028	60	24	1.07	0.436349	0	1.19969	0	0	0	0
chr11:50383315|50383444	Hnrnph1,NM_001362523,+	NA	NA	IRES	0.81147	130	0	0	0	0	2.39939	0	0	0	0
chr11:5071659|5072811	Ewsr1,NM_001283061,-	NA	NA	IRES	0.695682	1153	279	0.7231	-0.0902068	0	0	0	0	0	5.30389
chr11:5079544|5082252	Ewsr1,NM_001283061,-	NA	NA	IRES	0.820765	2709	264	0.5903	-0.00776068	0	0	0	0	0	2.12156
chr11:51271800|51276247	Clk4,NM_001304744,+	NA	mmu-Clk4_0002	IRES	0.59954	799	510	1.0447	0.0504679	0	0	1.24759	0	0	0
chr11:51635510|51635589	Rmnd5b,NM_025346,-	NA	NA	IRES	0.765464	80	0	0	0	0	0	3.74277	0	0	0
chr11:51712189|51717779	Sec24a,NM_001290785,-	NA	mmu-Sec24a_0013	IRES	0.676304	717	117	1.0923	-0.0991621	1.4402	0	0	0	0	0
chr11:52236837|52236933	Skp1,NM_011543,+	NA	NA	non-IRES	0.401457	97	96	1.0852	0.247045	0	0	1.24759	0	0	0
chr11:52236837|52242660	Skp1,NM_011543,+	NA	mmu-Skp1a_0003	non-IRES	0.40167	171	171	1.0746	0.2633	0	1.19969	0	0	0	0
chr11:53268490|53268585	Hspa4,NM_008300,-	NA	NA	IRES	0.82759	96	30	1.2481	-0.0262113	0	0	0	0	2.47048	0
chr11:53280468|53292314	Hspa4,NM_008300,-	NA	mmu-Hspa4_0011	IRES	0.818578	801	168	0.7229	-0.227578	0	0	0	0	1.64698	0
chr11:53368660|53380672	Aff4,NM_033565,+	mmu_circ_0000262	mmu-Aff4_0001	non-IRES	0.48666	1039	1035	0.7804	0.145867	0	0	0	0	3.29397	0
chr11:54055645|54055789	Pdlim4,NM_019417,-	NA	NA	non-IRES	0.12358	145	39	0.8589	-0.611134	0	0	0	3.44377	0	0
chr11:54056346|54059937	Pdlim4,NM_019417,-	NA	NA	IRES	0.694219	3592	312	0.5313	-0.404708	0	0	0	1.72189	2.47048	0
chr11:54101648|54110182	P4ha2,NM_001136076,+	NA	NA	IRES	0.718667	8535	363	0.6457	-0.222617	0	0	2.49518	0	0	0
chr11:54111083|54111397	P4ha2,NM_001136076,+	NA	NA	IRES	0.723267	315	51	0.872	-0.289338	0	0	0	0	0	1.06078
chr11:54543579|54552873	Rapgef6,NM_001252494,+	NA	mmu-Rapgef6_0002	IRES	0.834128	212	177	0.5862	-0.210134	0	1.19969	0	0	0	0
chr11:54543579|54568496	Rapgef6,NM_001252494,+	NA	mmu-Rapgef6_0050	IRES	0.718532	426	393	0.7336	-0.0736243	1.4402	0	2.49518	0	1.64698	0
chr11:54981780|54983297	Anxa6,NM_001110211,-	NA	NA	IRES	0.543429	1518	291	0.6965	-0.169899	0	0	0	0	0.823492	0
chr11:55399192|55399325	Sparc,NM_001290817,-	NA	NA	IRES	0.568687	134	48	0.8064	0.116347	0	1.19969	0	0	0	0
chr11:55485626|55487560	G3bp1,NM_013716,+	NA	mmu-G3bp1_0004	non-IRES	0.293957	195	177	0.9548	0.431802	0	0	0	0.860943	0	0
chr11:55497763|55497893	G3bp1,NM_013716,+	NA	NA	IRES	0.714964	131	42	0.4853	-0.484374	0	4.79878	0	0	0	0
chr11:5796824|5797004	Dbnl,NM_001146308,+	NA	NA	IRES	0.511986	181	12	0.8559	-0.51854	0	0	0	0	0.823492	0
chr11:58040391|58044050	Larp1,NM_028451,+	NA	mmu-Larp1_0001	non-IRES	0.466211	947	768	0.9006	0.367917	0.720098	0	3.74277	0	0	0
chr11:58040756|58041448	Larp1,NM_028451,+	NA	NA	IRES	0.824719	693	78	0.7166	-0.261514	0	3.59908	0	0	0	0
chr11:58047870|58047952	Larp1,NM_028451,+	NA	NA	IRES	0.587071	83	6	1.0617	0.576391	0.720098	0	0	0	0	0
chr11:5874903|5875053	Pold2,NM_001361942,-	NA	NA	non-IRES	0.464141	151	108	0.9489	-0.207722	1.4402	0	0	0	0	0
chr11:58982224|58988700	Trim11,NM_053168,+	NA	NA	IRES	0.710157	6477	327	0.8428	-0.34896	0	1.19969	0	0	0	0
chr11:59428341|59438513	Snap47,NM_001356454,-	NA	mmu-Snap47_0007	IRES	0.555664	1009	366	0.9542	0.0202882	0	0	0	0	0.823492	0
chr11:59503587|59503676	Zkscan17,NM_001291014,-	NA	NA	non-IRES	0.0738293	90	0	0	0	0	0	0	0	0.823492	0
chr11:5962759|5964521	Ykt6,NM_019661,+	NA	NA	IRES	0.718314	1763	312	0.4218	-0.209453	0.720098	0	0	0	0	0
chr11:59731593|59735806	Mprip,NM_012027,+	NA	NA	IRES	0.793561	4214	174	0.6487	-0.0918202	0	0	0	0	0	3.18233
chr11:59741991|59742098	Mprip,NM_012027,+	NA	NA	IRES	0.504475	108	69	0.8508	-0.178829	0	0	1.24759	0	0	0
chr11:59764380|59772217	Mprip,NM_012027,+	NA	mmu-Mprip_0010	non-IRES	0.288674	948	888	1.0953	0.522057	0	0	0	0	3.29397	0
chr11:59768075|59769194	Mprip,NM_012027,+	NA	NA	IRES	0.676837	1120	162	0.629	-0.0213157	0.720098	0	0	0	0	0
chr11:60200179|60200425	Srebf1,NM_001358314,-	NA	NA	IRES	0.618452	247	66	0.8513	-0.105956	0.720098	0	4.99036	0	0	0
chr11:60258856|60275002	Tom1l2,NM_001039092,-	mmu_circ_0000267	mmu-Tom1l2_0001	IRES	0.520937	640	171	0.9077	-0.0248186	0	0	2.49518	0	0	0
chr11:60270318|60275002	Tom1l2,NM_001039092,-	mmu_circ_0000268	mmu-Tom1l2_0006	IRES	0.521931	229	99	1.2487	-0.132838	0.720098	0	0	0	0	1.06078
chr11:60706193|60706355	Llgl1,NM_001159404,+	mmu_circ_0000270	mmu-Llgl1_0003	IRES	0.543385	163	81	0.8859	-0.0795833	0	0	0	0	0	4.24311
chr11:60950061|60951132	Map2k3,NM_008928,+	NA	NA	IRES	0.731782	1072	123	0.6437	-0.300798	0	0	4.99036	0	0	0
chr11:61163022|61163725	Usp22,NM_001004143,-	NA	NA	IRES	0.542067	704	93	1.2346	-0.132223	0	0	0	0	0.823492	0
chr11:61522406|61535383	Epn2,NM_001252188,-	NA	mmu-Epn2_0005	IRES	0.689744	651	375	0.6424	-0.0358587	0	0	0	0	0	1.06078
chr11:61532518|61535383	Epn2,NM_001252188,-	NA	mmu-Epn2_0001	IRES	0.647855	399	375	0.6424	-0.0358587	2.16029	0	0	0	0	0
chr11:61532518|61548042	Epn2,NM_001362587,-	NA	NA	IRES	0.595581	1232	423	0.5484	-0.0283661	0	0	0	0	2.47048	0
chr11:61748806|61748911	Prpsap2,NM_001364088,-	NA	NA	IRES	0.87095	106	6	0.5841	-3.24603	0	0	0	0	0	1.06078
chr11:61886700|61909946	Akap10,NM_019921,-	NA	mmu-Akap10_0010	IRES	0.750012	957	213	0.6826	-0.0142574	0	0	1.24759	0	0	0
chr11:61904879|61909847	Akap10,NM_019921,-	NA	NA	IRES	0.788528	4969	309	0.717	-0.200651	0	0	0	0	0.823492	0
chr11:6193154|6193476	Nudcd3,NM_001363446,-	mmu_circ_0000229	mmu-Nudcd3_0003	IRES	0.857949	323	189	1.2089	0.0174965	1.4402	2.39939	7.48554	0.860943	1.64698	4.24311
chr11:62117700|62119282	Specc1,NM_001310526,+	NA	mmu-Specc1_0001	non-IRES	0.474748	1583	729	1.2433	0.452963	0	0	0	0	0	1.06078
chr11:62128200|62132454	Specc1,NM_001310526,+	NA	mmu-Specc1_0007	non-IRES	0.353238	461	459	1.169	0.455603	0	0	0	1.72189	0	0
chr11:62151870|62161910	Specc1,NM_001281818,+	NA	mmu-Specc1_0009	non-IRES	0.403045	339	318	0.8555	0.335457	0	0	0	0.860943	0	0
chr11:62373076|62401267	Ncor1,NM_001252313,-	NA	mmu-Ncor1_0029	IRES	0.902036	1884	441	1.0792	-0.15559	0.720098	0	0	0	0	0
chr11:62384718|62384842	Ncor1,NM_001252313,-	NA	NA	IRES	0.995419	125	0	0	0	0	0	0	0	0	1.06078
chr11:62433563|62438515	Ncor1,NM_177229,-	NA	mmu-Ncor1_0001	non-IRES	0.367206	315	78	0.8823	-0.0972366	0	0	0	0.860943	0	0
chr11:62603024|62603202	2410006H16Rik,NR_030738,+	NA	NA	non-IRES	0.252411	179	51	0.8107	0.158099	0	0	0	2.58283	0	0
chr11:62603024|62603209	2410006H16Rik,NR_030738,+	NA	NA	non-IRES	0.278695	186	51	0.8107	0.158099	0	1.19969	0	0	0	0
chr11:6266755|6266810	Ddx56,NM_026538,-	NA	NA	IRES	0.707697	56	0	0	0	0	0	0	0	0	1.06078
chr11:6313788|6317080	Ogdh,NM_001252282,+	mmu_circ_0000231	mmu-Ogdh_0001	IRES	0.573128	295	198	1.187	0.381283	0.720098	1.19969	0	2.58283	3.29397	0
chr11:6397290|6397469	Zmiz2,NM_001005867,+	NA	NA	non-IRES	0.466487	180	111	0.648	-0.172701	0	1.19969	0	0	0	0
chr11:64985622|64987242	Elac2,NM_001362982,+	NA	NA	IRES	0.707781	1621	243	0.4952	-0.104786	0	0	1.24759	0	0	0
chr11:67879811|67898976	Usp43,NM_001291049,-	NA	NA	non-IRES	0.436282	1256	573	1.1383	0.175934	2.16029	0	0	0	0	0
chr11:67887750|67893148	Usp43,NM_001291049,-	NA	mmu-Usp43_0001	non-IRES	0.359406	384	69	0.9745	0.0744172	0	0	0	0	2.47048	0
chr11:68792035|68793027	Myh10,NM_175260,+	NA	NA	IRES	0.806439	993	132	0.6607	-0.357692	0	0	0	0	2.47048	0
chr11:68800920|68801549	Myh10,NM_175260,+	NA	NA	IRES	0.539588	630	132	0.4505	-0.189481	0	0	0	1.72189	0	0
chr11:68993652|68993807	Pfas,NM_001159519,-	NA	NA	IRES	0.77981	156	84	0.9466	-0.17477	0.720098	0	0	0	0	0
chr11:68997793|68997912	Pfas,NM_001159519,-	NA	NA	IRES	0.835394	120	72	1.0878	0.104495	0	0	0	0	0	1.06078
chr11:69047785|69048879	Aurkb,NM_011496,+	NA	mmu-Aurkb_0002	IRES	0.508762	653	144	1.2566	0.406673	0	0	0	0.860943	0	0
chr11:69103681|69103819	Per1,NM_011065,+	NA	NA	IRES	0.63644	139	6	0.9328	0.702785	0.720098	3.59908	0	0.860943	0	1.06078
chr11:69300015|69300242	Cntrob,NM_172560,-	NA	NA	non-IRES	0.34888	228	105	0.6271	0.0293454	0	0	0	0	0	2.12156
chr11:69304349|69305486	Cntrob,NM_172560,-	NA	NA	non-IRES	0.426134	1138	105	1.0085	-0.126976	0	0	0	0	1.64698	0
chr11:69345709|69346617	Chd3,NM_146019,-	NA	NA	non-IRES	0.305283	909	246	0.5549	-0.0200672	0	4.79878	0	0	0	0
chr11:69361825|69362035	Chd3,NM_146019,-	NA	NA	non-IRES	0.329931	211	192	0.7476	0.096778	0	0	0	0	0	2.12156
chr11:69640234|69643954	Fxr2,NM_011814,+	NA	mmu-Fxr2_0008	non-IRES	0.396185	526	375	1.2948	0.345507	0	2.39939	0	0	0	0
chr11:69649728|69651723	Fxr2,NM_011814,+	mmu_circ_0000277	mmu-Fxr2_0005	non-IRES	0.414546	825	711	0.9449	0.327709	6.48088	0	0	0.860943	0	0
chr11:69652308|69652573	Fxr2,NM_011814,+	NA	NA	IRES	0.587598	266	21	1.0515	-0.377447	0	0	1.24759	0	0	0
chr11:69658044|69658565	Mpdu1,NM_001301710,-	NA	NA	non-IRES	0.476224	522	216	0.5138	-0.147889	2.88039	0	0	0	0	0
chr11:69668196|69668333	Eif4a1,NM_001159375,-	NA	NA	non-IRES	0.31002	138	135	1.2051	0.212057	0	0	0	6.0266	0	0
chr11:69743591|69743685	Polr2a,NM_001291068,-	NA	NA	IRES	0.606796	95	27	1.2367	-0.104442	0	0	0	0	0	2.12156
chr11:69744289|69744596	Polr2a,NM_001291068,-	NA	NA	IRES	0.898052	308	51	0.792	-0.311039	0	0	0	0.860943	0	0
chr11:69746163|69746266	Polr2a,NM_001291068,-	NA	NA	IRES	0.604717	104	54	1.228	0.317598	0	0	1.24759	0	0	0
chr11:69846692|69846878	Plscr3,NM_023564,+	NA	NA	IRES	0.62339	187	75	0.8474	-0.0710409	0	2.39939	0	0	0	0
chr11:69914434|69914507	Gps2,NM_001357906,+	NA	NA	non-IRES	0.489179	74	0	0	0	1.4402	0	0	0	0	0
chr11:69917368|69917427	Eif5a,NM_001166590,-	NA	NA	IRES	0.745641	60	6	0.3194	-3.14823	0	0	0	0	0	1.06078
chr11:69917762|69917916	Eif5a,NM_001166590,-	NA	NA	IRES	0.793248	155	135	0.736	-0.264001	0	0	0	0	1.64698	0
chr11:69981154|69981206	Elp5,NM_018740,-	NA	NA	IRES	0.884273	53	0	0	0	0	0	0	0	0	2.12156
chr11:69997629|69997715	Phf23,NM_001291125,+	NA	NA	IRES	0.885247	87	0	0	0	0	0	0	0	0	1.06078
chr11:70011299|70011344	Acadvl,NM_017366,-	NA	NA	IRES	0.974125	46	0	0	0	0	0	1.24759	0	0	0
chr11:70041809|70041876	Dlg4,NM_001370675,+	NA	NA	non-IRES	0.314199	68	51	0.89	0.093738	0	0	0	4.30471	0	0
chr11:70438392|70438468	Arrb2,NM_001271358,+	NA	NA	non-IRES	0.38771	77	0	0	0	0	0	0	0.860943	0	0
chr11:70609255|70609527	Mink1,NM_001045959,+	NA	NA	IRES	0.689487	273	192	0.7205	0.131273	0	0	0	0	0	5.30389
chr11:70702372|70709026	Kif1c,NM_153103,+	NA	NA	non-IRES	0.380822	1699	1491	1.099	0.439113	0	1.19969	0	0	0	0
chr11:70702552|70702747	Kif1c,NM_153103,+	NA	NA	non-IRES	0.404186	196	180	1.0235	-0.0148568	0	1.19969	1.24759	0	0	0
chr11:70874746|70884968	Rabep1,NM_001291142,+	mmu_circ_0000281	mmu-Rabep1_0021	IRES	0.577093	333	129	1.1932	-0.216646	0.720098	3.59908	2.49518	0	2.47048	8.48622
chr11:70874746|70887171	Rabep1,NM_001291142,+	mmu_circ_0000282	mmu-Rabep1_0001	IRES	0.577984	494	276	1.1443	0.218655	2.88039	1.19969	1.24759	0.860943	0	0
chr11:70874746|70893688	Rabep1,NM_001291143,+	NA	mmu-Rabep1_0003	IRES	0.512822	614	396	1.1641	0.3202	0	0	0	0	1.64698	0
chr11:70917315|70923241	Rabep1,NM_001291141,+	NA	mmu-Rabep1_0002	IRES	0.517799	789	738	0.9413	0.169534	0	2.39939	0	0	0	0
chr11:70919177|70920968	Rabep1,NM_001291141,+	NA	mmu-Rabep1_0038	non-IRES	0.271195	222	183	1.2187	0.358869	0	0	0	0.860943	0	0
chr11:70992811|70993609	Dhx33,NM_178367,-	NA	NA	IRES	0.750658	799	276	0.519	-0.38603	0.720098	1.19969	0	0	0	0
chr11:70992813|70993609	Dhx33,NM_178367,-	NA	NA	IRES	0.750711	797	276	0.519	-0.38603	0.720098	0	0	0	0	0
chr11:70996099|70999369	Dhx33,NM_178367,-	NA	NA	IRES	0.794632	3271	210	0.8151	-0.00614347	0	0	0	0.860943	0	0
chr11:71014550|71014643	Derl2,NM_001291147,-	NA	NA	IRES	0.594513	94	0	0	0	0	0	1.24759	0	0	0
chr11:72045259|72045659	Pimreg,NM_144526,+	NA	NA	IRES	0.631276	401	126	1.0893	0.0615637	0	0	0	0.860943	0	0
chr11:72181711|72181833	4933427D14Rik,NR_155065,-	NA	NA	non-IRES	0.342425	123	93	0.7437	0.011296	0	4.79878	0	0	0	0
chr11:72442854|72443449	Mybbp1a,NM_016776,+	NA	NA	IRES	0.737863	596	78	0.918	-0.153706	0	0	0	0	1.64698	0
chr11:72449834|72449966	Mybbp1a,NM_016776,+	NA	NA	IRES	0.64032	133	108	0.6546	-0.112178	0	0	0	0	0	1.06078
chr11:72449834|72449968	Mybbp1a,NM_016776,+	NA	NA	IRES	0.611947	135	111	0.6216	-0.142555	0	0	0	0	0	1.06078
chr11:72712157|72714483	Ankfy1,NM_009671,+	mmu_circ_0000286	mmu-Ankfy1_0001	non-IRES	0.499838	312	282	1.0038	0.313387	1.4402	3.59908	0	0.860943	0	0
chr11:74435825|74436923	Rap1gap2,NM_001364131,-	NA	NA	IRES	0.527735	1099	519	0.6423	-0.0278697	0	0	0	0.860943	0	0
chr11:74679458|74699520	Pafah1b1,NR_037610,-	NA	mmu-Pafah1b1_0011	IRES	0.76411	1337	258	0.8403	-0.0854738	0	0	1.24759	0	0	0
chr11:74792203|74796124	Mettl16,NM_026197,+	NA	mmu-Mettl16_0010	non-IRES	0.401046	259	228	0.7751	0.189474	0	1.19969	0	0	0	0
chr11:74836363|74837723	Mnt,NM_010813,+	NA	mmu-Mnt_0001	non-IRES	0.446607	740	108	1.2903	-0.0753392	0	1.19969	0	0	0	0
chr11:74836363|74842353	Mnt,NM_010813,+	NA	mmu-Mnt_0002	non-IRES	0.361108	933	156	1.2016	0.659708	2.88039	0	0	0.860943	0	1.06078
chr11:74898216|74898355	Tsr1,NM_177325,+	NA	NA	IRES	0.61458	140	0	0	0	1.4402	0	0	0	0	0
chr11:74928993|74990215	Smg6,NM_001002764,+	mmu_circ_0000288	mmu-Smg6_0014	non-IRES	0.45127	2778	2772	0.956	0.262683	0.720098	0	2.49518	4.30471	1.64698	0
chr11:74928993|75038729	Smg6,NM_001002764,+	NA	mmu-Smg6_0024	non-IRES	0.455869	2895	2889	0.956	0.258406	0.720098	0	0	0	0	0
chr11:75180687|75180787	Dph1,NM_144491,-	NA	NA	IRES	0.554567	101	90	0.8479	0.100765	0	0	2.49518	0	0	0
chr11:75312473|75312692	Rpa1,NM_001164223,-	NA	NA	IRES	0.529611	220	204	0.4732	-0.0600713	0	0	1.24759	0	0	0
chr11:75328673|75342194	Rpa1,NM_001164223,-	NA	mmu-Rpa1_0001	IRES	0.682837	391	213	1.2269	0.191051	0	0	0	1.72189	0	0
chr11:75390072|75391227	Smyd4,NM_001102611,+	mmu_circ_0000290	mmu-Smyd4_0001	non-IRES	0.473298	1156	1125	0.8708	0.139987	1.4402	1.19969	0	1.72189	0	1.06078
chr11:75490847|75490952	Prpf8,NM_138659,+	NA	NA	IRES	0.859761	106	0	0	0	0	0	0	1.72189	0	0
chr11:75503746|75504449	Prpf8,NM_138659,+	NA	NA	IRES	0.845545	704	147	0.9561	-0.0724467	0	0	2.49518	0	0	0
chr11:75504842|75505065	Prpf8,NM_138659,+	NA	NA	IRES	0.578008	224	69	1.2314	-0.323993	1.4402	0	0	0	0	0
chr11:75619456|75619566	Pitpna,NM_008850,+	NA	NA	IRES	0.766752	111	78	1.0781	0.0276508	0	0	0	0	3.29397	0
chr11:75661169|75661465	Myo1c,NM_001370611,+	NA	NA	IRES	0.530583	297	87	0.8871	-0.0643801	0	4.79878	0	0	0	0
chr11:75670032|75670100	Myo1c,NM_001370611,+	NA	NA	IRES	0.666099	69	15	1.0903	-0.470865	0	0	0	0	0.823492	0
chr11:75692197|75692732	Crk,NM_133656,+	NA	mmu-Crk_0001	IRES	0.583919	536	237	1.2082	0.327519	0	0	0	1.72189	0	0
chr11:75751881|75759428	Ywhae,NM_009536,+	NA	mmu-Ywhae_0001	non-IRES	0.425463	651	648	1.089	0.296572	0	0	0	0	0	3.18233
chr11:76076435|76117805	Vps53,NM_026664,-	NA	NA	IRES	0.576643	1179	375	1.1904	0.0481366	0	0	0	0	0	2.12156
chr11:76134409|76138394	Vps53,NM_026664,-	NA	mmu-Vps53_0003	IRES	0.84652	323	87	1.1711	0.0591968	0	0	0	0	0	1.06078
chr11:76424195|76424913	Abr,NM_001363379,-	NA	NA	IRES	0.600191	719	315	0.4687	-0.0569328	2.16029	0	0	0	0	0
chr11:77499630|77499710	Git1,NM_001374758,+	NA	NA	IRES	0.768801	81	0	0	0	0	2.39939	0	0.860943	0	0
chr11:77577323|77578827	Taok1,NM_001364133,-	NA	mmu-Taok1_0047	IRES	0.889692	148	75	0.7178	-0.603213	0	0	0	0.860943	0	0
chr11:77691542|77693254	Nufip2,NM_001024205,+	mmu_circ_0000296	mmu-Nufip2_0001	IRES	0.691937	1713	1512	0.9907	0.0356431	0	0	1.24759	0	0	0
chr11:77777235|77778314	Myo18a,NM_001291212,+	NA	mmu-Myo18a_0003	non-IRES	0.311969	1080	999	0.9864	0.461182	0	0	0	2.58283	0	0
chr11:77817619|77836482	Myo18a,NM_001291212,+	NA	mmu-Myo18a_0030	non-IRES	0.32218	2496	2121	1.1949	0.450554	0.720098	0	0	0	0	0
chr11:78013171|78018229	Phf12,NM_174852,+	NA	mmu-Phf12_0001	IRES	0.546475	419	243	1.2398	0.324052	0	2.39939	4.99036	0	1.64698	0
chr11:78183445|78183518	Rpl23a,NM_207523,-	NA	NA	IRES	0.58352	74	0	0	0	0	0	0	0	0	2.12156
chr11:78191456|78191545	Rab34,NM_001159482,+	NA	NA	IRES	0.809715	90	0	0	0	0	0	0	0	1.64698	0
chr11:78262699|78269693	2610507B11Rik,NM_001002004,+	NA	NA	IRES	0.691237	1909	1548	1.1043	0.190375	0	0	0	0.860943	0	0
chr11:78264060|78264432	2610507B11Rik,NM_001002004,+	NA	NA	IRES	0.738832	373	135	0.6472	-0.0695176	0	0	1.24759	0	0	0
chr11:78319986|78321766	Spag5,NM_017407,+	NA	mmu-Spag5_0001	non-IRES	0.377789	713	648	1.2676	0.412788	0.720098	0	0	0	0	1.06078
chr11:78324514|78324582	Aldoc,NM_001303423,+	NA	NA	non-IRES	0.418859	69	0	0	0	0	0	1.24759	0	0	0
chr11:78571586|78572232	Nlk,NM_008702,-	NA	NA	IRES	0.559936	647	189	1.0126	-0.180291	0	0	0	0	0	1.06078
chr11:79074346|79074486	Ksr1,NM_013571,-	NA	mmu-Ksr1_0011	IRES	0.542756	141	30	1.1475	0.00793653	0	0	0	0	2.47048	0
chr11:79384175|79386738	Nf1,NM_010897,+	NA	mmu-Nf1_0008	IRES	0.736123	228	87	0.8978	-0.146948	0.720098	0	0	0	0	0
chr11:79384175|79428691	Nf1,NM_010897,+	NA	mmu-Nf1_0036	IRES	0.691363	1581	1440	0.8219	0.0572707	0.720098	0	0	0	0	0
chr11:79434845|79475883	Nf1,NM_010897,+	NA	mmu-Nf1_0018	IRES	0.554264	3200	3111	0.915	0.111803	1.4402	0	0	0	0	0
chr11:79943231|79951680	Utp6,NM_144826,-	NA	NA	IRES	0.768978	687	258	1.0614	0.0455488	0	0	1.24759	0	0	0
chr11:79999057|80007562	Suz12,NM_199196,+	NA	NA	IRES	0.766487	119	96	0.5416	-0.167953	2.16029	0	0	0	0	0
chr11:80013364|80022269	Suz12,NM_001163018,+	NA	mmu-Suz12_0006	IRES	0.588731	610	471	0.9698	0.0658365	0	0	0	0	0	1.06078
chr11:80019679|80025954	Suz12,NM_001163018,+	NA	mmu-Suz12_0029	IRES	0.631004	678	639	0.7916	0.0139209	0	0	0	0	0	2.12156
chr11:80056452|80064399	Crlf3,NM_001277106,-	NA	mmu-Crlf3_0001	IRES	0.693067	830	282	1.0045	-0.186069	0	0	0	0	0.823492	0
chr11:80119467|80124131	Atad5,NM_001029856,+	NA	NA	IRES	0.705437	296	120	1.2263	-0.285892	0	0	0	0	0.823492	0
chr11:80223903|80227332	Rhot1,NM_001163354,+	NA	mmu-Rhot1_0001	IRES	0.741974	233	48	1.1758	-0.172969	0	1.19969	0	0	0	1.06078
chr11:80250208|80251126	Rhot1,NM_001163354,+	mmu_circ_0000300	mmu-Rhot1_0010	IRES	0.730076	215	87	0.9367	0.0956625	0	0	0	0	1.64698	1.06078
chr11:80387802|80395875	Zfp207,NR_045038,+	NA	mmu-Zfp207_0057	non-IRES	0.313486	1334	1152	1.0746	0.0735149	0	0	0	1.72189	0	0
chr11:80462611|80465076	Psmd11,NM_178616,+	NA	NA	non-IRES	0.224632	124	27	0.5236	-0.291213	0	0	1.24759	0	0	0
chr11:80465014|80470677	Psmd11,NM_178616,+	NA	mmu-Psmd11_0010	IRES	0.625074	277	63	1.1912	-0.386777	0	0	0	1.72189	0	0
chr11:80557434|80671019	Myo1d,NM_177390,-	NA	mmu-Myo1d_0009	IRES	0.54061	1568	345	1.2054	0.0931593	0	0	0	0.860943	0	0
chr11:80601583|80671019	Myo1d,NM_177390,-	NA	mmu-Myo1d_0028	non-IRES	0.446727	1049	210	1.131	0.0428665	0	0	0	0	1.64698	0
chr11:80819990|80821183	Tmem98,NM_029537,+	NA	NA	IRES	0.759161	1194	138	0.5741	-0.114607	0	0	0	3.44377	0	0
chr11:82035738|82035801	Ccl2,NM_011333,+	NA	NA	IRES	0.923904	64	0	0	0	0	0	0	0.860943	0	0
chr11:82810250|82811027	Rffl,NM_001164570,-	NA	NA	IRES	0.672096	778	204	0.546	0.0141291	0	0	0	0	0	1.06078
chr11:82881696|82881770	Rad51d,NM_001277939,-	NA	NA	non-IRES	0.397952	75	51	0.6707	0.0569638	0.720098	0	0	0	0	0
chr11:83484651|83502852	Taf15,NM_027427,+	NA	mmu-Taf15_0016	non-IRES	0.405295	953	438	1.131	0.218385	0	0	1.24759	0	0	0
chr11:83484977|83504516	Taf15,NM_027427,+	NA	mmu-Taf15_0009	non-IRES	0.417235	987	585	1.024	0.0732194	0.720098	0	0	0	0	0
chr11:83501115|83502852	Taf15,NM_027427,+	NA	mmu-Taf15_0005	IRES	0.512036	223	198	1.1401	0.0604719	0.720098	0	0	0	0	2.12156
chr11:83505105|83506390	Taf15,NM_027427,+	NA	NA	IRES	0.939269	1286	99	1.2377	-0.396641	0.720098	0	0	0	0	0
chr11:83948445|83949694	Ddx52,NM_030096,+	NA	mmu-Ddx52_0002	IRES	0.745523	256	186	1.015	-0.0412196	0	0	0	2.58283	0	0
chr11:83989680|84002235	Synrg,NM_194341,+	NA	mmu-Synrg_0008	non-IRES	0.493116	756	726	1.0335	0.154572	0	0	0	0	0.823492	0
chr11:84087111|84106346	Tada2a,NM_172562,-	NA	mmu-Tada2a_0004	IRES	0.706641	611	132	0.5849	-0.218448	1.4402	0	0	0	0	0
chr11:84276534|84280510	Acaca,NM_133360,+	NA	NA	IRES	0.57668	437	243	1.2452	0.300758	0	0	0	0	0	5.30389
chr11:84363808|84363951	Acaca,NM_133360,+	NA	NA	IRES	0.97823	144	78	0.9218	-0.0561449	3.60049	0	0	0	0	0
chr11:84445627|84473166	Aatf,NM_019816,-	NA	mmu-Aatf_0011	IRES	0.697418	712	96	0.7918	0.0871063	0	0	0	1.72189	0	0
chr11:8478225|8479665	Tns3,NM_001083587,-	mmu_circ_0000233	mmu-Tns3_0005	IRES	0.50263	360	153	0.751	0.0279309	0	0	0	0	0	2.12156
chr11:84900588|84900824	Myo19,NM_001362893,+	NA	NA	IRES	0.58936	237	42	0.9938	-0.344878	0	0	0	0.860943	0	0
chr11:8491161|8492092	Tns3,NM_001083587,-	NA	NA	IRES	0.714178	932	231	0.4973	-0.0384502	0	1.19969	0	0	0	0
chr11:85017630|85030564	Usp32,NM_001029934,-	NA	mmu-Usp32_0024	IRES	0.769553	1227	195	0.6925	-0.335147	0	0	0	0.860943	0	0
chr11:8518199|8519570	Tns3,NM_001083587,-	mmu_circ_0000234	mmu-Tns3_0001	IRES	0.552184	301	207	1.1088	0.257979	0	0	0	0	0.823492	0
chr11:85214236|85216524	Appbp2,NM_025825,-	NA	mmu-Appbp2_0001	non-IRES	0.496683	365	129	1.0017	0.108535	0	0	0	0	0.823492	0
chr11:85576782|85583994	Bcas3,NM_001166642,+	NA	mmu-Bcas3_0012	non-IRES	0.457317	396	252	0.7054	0.194858	0	0	0	0	0.823492	0
chr11:86233083|86233259	Ints2,NM_001363129,-	NA	NA	IRES	0.532118	177	126	1.0298	-0.0558344	0	0	0	0	0	2.12156
chr11:86300650|86355508	Med13,NM_001080931,-	NA	NA	IRES	0.783867	2819	282	0.817	-0.0522232	0	0	0	0	1.64698	0
chr11:86532772|86535460	Rps6kb1,NM_001114334,-	NA	mmu-Rps6kb1_0002	IRES	0.938522	240	57	1.1154	-0.099348	0	2.39939	1.24759	0	0.823492	0
chr11:86635175|86665878	Vmp1,NM_001356531,-	NA	mmu-Vmp1_0002	IRES	0.67325	740	177	1.1827	0.126149	0	0	0	0	0	2.12156
chr11:86661123|86665878	Vmp1,NM_001356531,-	NA	mmu-Vmp1_0001	IRES	0.753263	440	72	1.0431	-0.343085	1.4402	0	1.24759	0	0	0
chr11:87622745|87638244	Hsf5,NM_001045527,+	NA	mmu-Hsf5_0001	IRES	0.63178	1170	1011	0.9358	0.10041	0	0	0	0.860943	0	0
chr11:88073057|88078555	Vezf1,NM_016686,+	mmu_circ_0000309	mmu-Vezf1_0001	non-IRES	0.441979	1096	660	0.7263	0.22092	0	2.39939	0	0	1.64698	0
chr11:88832308|88833215	Akap1,NM_009648,-	NA	mmu-Akap1_0005	non-IRES	0.485963	137	30	0.9275	-0.0828589	0.720098	0	0	0	0	0
chr11:93905159|93933958	Mbtd1,NM_001363336,+	NA	mmu-Mbtd1_0001	IRES	0.628241	1823	1776	0.7798	0.0206194	0	0	0	0	1.64698	0
chr11:94112147|94112256	Spag9,NM_001199203,+	NA	NA	IRES	0.851935	110	0	0	0	0	0	0	0	0	6.36467
chr11:94352265|94352448	Gm51871,NR_168575,+	NA	NA	IRES	0.905633	184	42	0.6956	-0.195766	0	0	0	0	0	4.24311
chr11:94416118|94416405	Cacna1g,NM_001112813,-	NA	NA	non-IRES	0.441815	288	123	0.8239	-0.221801	0	0	0	7.74849	0	0
chr11:94417314|94418030	Cacna1g,NM_001112813,-	NA	NA	IRES	0.952431	717	255	0.781	-0.00627483	0	0	0	0.860943	0	0
chr11:94461796|94461892	Cacna1g,NM_001112813,-	NA	NA	IRES	0.615109	97	36	0.9416	0.00103017	1.4402	0	0	0	0	0
chr11:94569941|94573228	Acsf2,NM_153807,-	NA	mmu-Acsf2_0005	non-IRES	0.454734	1010	273	1.2352	0.110657	0	0	0	0	0	1.06078
chr11:95046653|95046920	Itga3,NM_001306071,-	NA	NA	non-IRES	0.400142	268	153	0.956	0.118062	0	0	0	0	0.823492	0
chr11:95966562|95966650	Igf2bp1,NM_009951,-	NA	NA	non-IRES	0.242319	89	66	0.7977	-0.119355	0	0	0	0	0	2.12156
chr11:95973045|95975323	Igf2bp1,NM_009951,-	NA	mmu-Igf2bp1_0002	non-IRES	0.456183	481	327	1.0386	0.158066	0	0	0	0	0	2.12156
chr11:96341152|96344073	Hoxb3,NM_001079869,+	NA	NA	IRES	0.817188	2922	339	0.4785	-0.381408	0	0	2.49518	0	0	0
chr11:97031062|97031218	Scrn2,NM_146027,+	NA	NA	IRES	0.90174	157	0	0	0	0	2.39939	0	0	0	0
chr11:97056348|97056509	Osbpl7,NM_001310509,+	NA	NA	IRES	0.587366	162	147	0.878	0.0830866	0.720098	9.59756	0	0	0	0
chr11:97056348|97056510	Osbpl7,NM_001310509,+	NA	NA	IRES	0.588322	163	147	0.878	0.0830866	0	0	0	5.16566	0	0
chr11:97056348|97056512	Osbpl7,NM_001310509,+	NA	NA	IRES	0.604735	165	150	0.878	0.0805047	0	3.59908	0	0	0	0
chr11:97377936|97378711	Socs7,NM_138657,+	NA	mmu-Socs7_0006	IRES	0.626571	300	156	0.6069	0.12318	0	0	3.74277	0	0	0
chr11:97712532|97713367	Psmb3,NM_011971,+	NA	NA	IRES	0.76105	836	258	0.7029	-0.144521	0	1.19969	0	0	0	0
chr11:97756151|97763381	Cwc25,NM_026186,-	NA	NA	IRES	0.810047	480	261	1.1519	0.029856	0	3.59908	0	0	0	0
chr11:97781639|97781766	Snora21,NR_028078,-	NA	NA	IRES	0.875537	128	0	0	0	10.8015	3.59908	13.7235	14.636	9.88191	5.30389
chr11:97824950|97833523	Lasp1,NM_010688,+	NA	NA	IRES	0.695415	8574	297	0.5363	-0.12037	0	0	0	0.860943	0	0
chr11:98179922|98180016	Med1,NM_001361950,-	NA	NA	IRES	0.847953	95	48	0.5163	-0.0323094	0.720098	0	0	0	0	0
chr11:98376851|98377040	Stard3,NM_021547,+	NA	NA	IRES	0.754057	190	0	0	0	0	0	0	0	1.64698	0
chr11:98420241|98420841	Erbb2,NM_001003817,+	NA	NA	IRES	0.688443	601	99	1.0382	-0.0521361	0	0	7.48554	0	0	0
chr11:98427060|98427455	Erbb2,NM_001003817,+	NA	mmu-Erbb2_0002	IRES	0.528775	291	72	1.0172	-0.143557	0	1.19969	0	0	0	0
chr11:98804920|98805313	Msl1,NM_001361931,+	NA	NA	IRES	0.696181	394	171	0.6212	-0.0899963	0	0	0	0	4.94095	0
chr11:98821431|98823399	Casc3,NM_138660,+	NA	mmu-Casc3_0002	non-IRES	0.288718	1162	546	1.1062	0.247733	0	0	0	0	0	1.06078
chr11:98884974|98890832	Wipf2,NM_197940,+	NA	NA	non-IRES	0.261699	264	195	0.984	0.261227	0.720098	0	0	0	0	0
chr11:98950245|98950795	Rara,NM_009024,+	NA	mmu-Rara_0002	IRES	0.571762	551	177	0.7308	0.201853	0	0	0	0	0	2.12156
chr11:98995244|98995973	Top2a,NM_011623,-	NA	mmu-Top2a_0014	IRES	0.847612	303	162	0.9534	-0.157101	0	0	0	0	0	1.06078
chr11:98996729|98997919	Top2a,NM_011623,-	NA	mmu-Top2a_0013	IRES	0.948793	238	6	0.5841	-3.24603	0	0	0	1.72189	0	0
chr11:99000768|99000851	Top2a,NM_011623,-	NA	NA	IRES	0.949514	84	27	0.4747	-0.679349	0	0	0	0	0.823492	0
chr11:99016556|99018795	Top2a,NM_011623,-	NA	NA	IRES	0.886008	2240	156	0.6957	-0.250868	0	0	0	1.72189	0	0
chr11:99018796|99021774	Top2a,NM_011623,-	NA	NA	IRES	0.899595	210	153	0.8011	-0.470823	0	0	2.49518	0	0	0
chr12:100403529|100406999	Ttc7b,NM_001033213,-	NA	NA	IRES	0.686369	3471	294	0.4373	-0.0259738	0	0	0	0	0	3.18233
chr12:100654271|100678589	Rps6ka5,NM_001330702,-	NA	mmu-Rps6ka5_0003	IRES	0.832679	291	138	0.8295	-0.311559	0	0	0	1.72189	0	0
chr12:100867256|100871272	Dglucy,NM_001361017,+	NA	mmu-9030617O03Rik_0012	IRES	0.710879	4017	405	0.6719	-0.083305	0	0	0	2.58283	0	0
chr12:100948389|100948446	Ccdc88c,NM_026681,-	NA	NA	IRES	0.521886	58	21	1.0726	-0.0769172	0	0	0	0.860943	0	0
chr12:101049660|101055827	Ppp4r3a,NM_001160214,-	NA	mmu-Smek1_0001	IRES	0.81936	745	357	0.6578	-0.249855	0	0	0	0	0	2.12156
chr12:101051693|101053467	Ppp4r3a,NM_211355,-	NA	NA	IRES	0.868113	1775	141	0.901	-0.233687	0.720098	0	0	0	0	0
chr12:101945400|101948439	Atxn3,NM_029705,-	NA	mmu-Atxn3_0001	IRES	0.833855	363	21	0.8419	-0.917133	0	0	0	1.72189	0	3.18233
chr12:102395843|102398182	Lgmn,NM_001378875,-	NA	NA	IRES	0.642059	2340	342	0.7627	-0.0770091	1.4402	0	0	0	0	0
chr12:103416093|103416195	Ddx24,NM_001159502,-	NA	NA	non-IRES	0.492834	103	84	0.678	-0.649416	0.720098	0	0	0	0	0
chr12:105799651|105800750	Papola,NM_001347440,+	NA	mmu-Papola_0016	non-IRES	0.402667	241	27	1.0692	-0.660679	0.720098	0	0	0	0	0
chr12:105799651|105813282	Papola,NM_001347440,+	NA	mmu-Papola_0001	IRES	0.670608	1107	363	0.8507	-0.0421323	0	0	0	2.58283	0	0
chr12:105799651|105818899	Papola,NM_001347440,+	NA	mmu-Papola_0048	IRES	0.662898	1281	537	0.895	0.0352597	0.720098	0	0	0	0	0
chr12:105799651|105820450	Papola,NM_001347440,+	NA	mmu-Papola_0004	IRES	0.690847	1391	648	0.8356	0.053993	0	0	0	0	0	2.12156
chr12:105799651|105829277	Papola,NM_001347440,+	NA	mmu-Papola_0014	IRES	0.649286	1978	1236	0.9592	0.0844449	0	0	0	2.58283	0	0
chr12:106036540|106062808	Vrk1,NM_001029843,+	NA	mmu-Vrk1_0002	non-IRES	0.459988	1073	1068	0.9302	0.209883	0	0	0	0.860943	0	0
chr12:106050935|106070615	Vrk1,NM_001029843,+	NA	mmu-Vrk1_0010	non-IRES	0.454976	943	774	1.0867	0.300088	1.4402	0	0	0	0	0
chr12:108157754|108165172	Setd3,NM_001364266,-	NA	mmu-Setd3_0001	IRES	0.794078	682	111	0.7475	-0.159383	0	1.19969	2.49518	8.60943	0.823492	6.36467
chr12:108157754|108167395	Setd3,NM_001364266,-	NA	mmu-Setd3_0005	IRES	0.786321	805	111	0.7475	-0.159383	0.720098	0	0	0	0	0
chr12:108158037|108158275	Setd3,NM_001364266,-	NA	NA	IRES	0.895311	239	105	0.5472	-0.353608	0	0	0	0	0.823492	0
chr12:110612345|110614608	Dync1h1,NM_030238,+	NA	mmu-Dync1h1_0057	IRES	0.644249	518	336	1.1668	-0.0814264	0	0	1.24759	0	0	0
chr12:110654150|110654901	Dync1h1,NM_030238,+	NA	NA	non-IRES	0.281542	314	270	1.3069	0.622111	0	0	3.74277	0	0	0
chr12:110663277|110664506	Dync1h1,NM_030238,+	NA	NA	IRES	0.573259	1230	150	0.8822	-0.0525376	0	0	0	0	0.823492	0
chr12:110694728|110695051	Hsp90aa1,NM_010480,-	NA	NA	IRES	0.833843	324	123	0.9141	-0.18939	0.720098	0	0	0	0	0
chr12:110938191|110954822	Tecpr2,NM_001081057,+	NA	mmu-Tecpr2_0010	IRES	0.562569	1211	660	0.7835	0.139629	0	0	0	0.860943	0	0
chr12:111097455|111100038	Rcor1,NM_198023,+	NA	mmu-Rcor1_0004	IRES	0.729047	281	270	0.9686	0.0992436	0	2.39939	0	0	0	0
chr12:111311588|111313326	Cdc42bpb,NM_183016,-	NA	NA	IRES	0.561242	1739	195	0.7188	-0.201282	0	0	1.24759	0	0	0
chr12:111325092|111325959	Cdc42bpb,NM_183016,-	NA	NA	IRES	0.553529	868	129	0.8762	0.0104097	0.720098	0	0	0	0	0
chr12:111336026|111345623	Cdc42bpb,NM_183016,-	NA	mmu-Cdc42bpb_0005	IRES	0.623381	421	63	1.271	-0.362447	0.720098	0	0	0	0	0
chr12:111541706|111543661	Eif5,NM_173363,+	NA	mmu-Eif5_0005	non-IRES	0.490492	761	561	1.0545	0.245446	0	0	0	0	0.823492	0
chr12:111592577|111604564	Mark3,NM_021516,+	mmu_circ_0000420	mmu-Mark3_0001	IRES	0.531112	246	69	0.9254	0.179993	0.720098	0	0	0	0	0
chr12:111592577|111640040	Mark3,NM_021516,+	NA	mmu-Mark3_0025	IRES	0.515194	1535	1266	0.9542	0.18744	0.720098	0	0	0	0	0
chr12:111615396|111640040	Mark3,NM_021516,+	NA	mmu-Mark3_0012	IRES	0.511882	1289	1266	0.9542	0.18744	0	0	1.24759	0	0	0
chr12:111615445|111618278	Mark3,NM_021516,+	NA	NA	IRES	0.905692	2834	123	1.0296	-0.0259829	0	0	0	0	2.47048	0
chr12:111651985|111653338	Mark3,NM_001370744,+	NA	NA	IRES	0.782537	1354	189	0.4945	-0.109451	0	0	0	1.72189	0	0
chr12:111772319|111774583	Klc1,NM_001361611,+	NA	mmu-Klc1_0001	non-IRES	0.127718	493	492	1.2712	0.755379	0	0	0	0	1.64698	1.06078
chr12:111778020|111793699	Klc1,NM_001361611,+	NA	mmu-Klc1_0020	non-IRES	0.255468	880	378	0.943	0.382164	0	0	2.49518	0	0	0
chr12:112588896|112588973	Inf2,NM_001374199,+	NA	NA	non-IRES	0.157286	78	12	0.8181	-0.251345	0	0	0	0.860943	0	0
chr12:112733531|112735136	Cep170b,NM_001024602,+	NA	NA	IRES	0.549781	1606	300	0.8368	-0.143885	0	0	0	1.72189	0	0
chr12:11273994|11280402	Smc6,NM_001361252,+	NA	mmu-Smc6_0009	IRES	0.689766	423	375	1.0042	0.0376626	0	0	4.99036	0	0	0
chr12:112743759|112744044	Cep170b,NM_001024602,+	NA	NA	IRES	0.83887	286	228	0.8728	-0.0583799	0.720098	0	0	0	0	0
chr12:11279605|11283172	Smc6,NM_001361252,+	NA	mmu-Smc6_0023	IRES	0.601005	382	150	0.9188	0.145099	0	1.19969	0	0	0	0
chr12:11289637|11299429	Smc6,NM_025695,+	NA	NA	IRES	0.601761	1302	750	1.0756	0.091987	0	0	2.49518	0	0	0
chr12:112929261|112929418	Jag2,NM_010588,-	NA	NA	non-IRES	0.0488594	158	0	0	0	1.4402	0	2.49518	6.0266	2.47048	2.12156
chr12:112929263|112929418	Jag2,NM_010588,-	NA	NA	non-IRES	0.0496319	156	0	0	0	0	0	0	2.58283	0	0
chr12:113047155|113049782	Pacs2,NM_001081170,+	NA	NA	IRES	0.712244	2628	264	0.5488	-0.261498	0	0	0	0	0	1.06078
chr12:113128221|113130092	Mta1,NM_001346696,+	NA	NA	IRES	0.631341	1872	183	0.9056	-0.0582851	2.16029	0	0	0	0	0
chr12:116317830|116324210	Esyt2,NM_028731,+	mmu_circ_0000425	mmu-Esyt2_0001	IRES	0.75026	417	363	1.0149	0.0820662	3.60049	0	3.74277	0	0	4.24311
chr12:116439039|116439730	Ncapg2,NM_133762,+	NA	NA	IRES	0.760683	692	72	1.1658	-0.080942	0	1.19969	0	0	0	0
chr12:13230292|13239178	Ddx1,NM_134040,-	mmu_circ_0000359	mmu-Ddx1_0004	IRES	0.779343	654	162	0.9259	-0.250415	0	0	0	1.72189	0	0
chr12:13231578|13234039	Ddx1,NM_134040,-	NA	NA	IRES	0.763384	2462	231	0.9059	-0.0980349	0	0	1.24759	0	0	0
chr12:16940403|16942954	Rock2,NM_009072,+	NA	mmu-Rock2_0004	non-IRES	0.4814	399	366	1.0548	0.123342	0	0	0	0	0	1.06078
chr12:16957226|16975558	Rock2,NM_009072,+	NA	mmu-Rock2_0036	non-IRES	0.463292	2276	1551	1.1856	0.278411	0	0	1.24759	0	0	0
chr12:17373562|17406896	Nol10,NM_001008421,+	NA	mmu-Nol10_0006	IRES	0.758196	516	447	0.9245	0.161092	0	0	0	0	0	1.06078
chr12:17786549|17787525	Hpcal1,NM_001361645,+	NA	NA	IRES	0.753672	977	402	0.7795	-0.00180353	0	0	0	0	0	2.12156
chr12:21199544|21206388	Asap2,NM_001004364,+	NA	mmu-Asap2_0001	non-IRES	0.465217	341	330	1.2577	0.399702	0	1.19969	0	0	0	0
chr12:21349785|21354013	Adam17,NM_001277266,-	NA	mmu-Adam17_0015	IRES	0.863695	389	45	0.936	-0.463855	0	0	0	0.860943	0	0
chr12:21396473|21398240	Ywhaq,NM_011739,-	NA	NA	IRES	0.896792	1768	183	0.9101	-0.103842	0	0	1.24759	0	0	0
chr12:21416654|21416797	Ywhaq,NM_011739,-	NA	NA	non-IRES	0.486708	144	18	0.8149	0.111638	0	2.39939	0	0	0	0
chr12:24878191|24882794	Mboat2,NM_001083341,+	mmu_circ_0000362	mmu-Mboat2_0001	IRES	0.862588	224	81	0.8249	-0.273064	0	0	0	1.72189	0	0
chr12:24924199|24939348	Mboat2,NM_026037,+	NA	mmu-Mboat2_0009	IRES	0.734967	207	105	1.1863	0.419487	5.04068	0	0	0	0	0
chr12:28760070|28828864	Eipr1,NM_001379229,+	NA	mmu-Tssc1_0009	non-IRES	0.259738	456	324	0.5618	0.248651	0	0	0	0	3.29397	0
chr12:29973993|29975562	Pxdn,NM_181395,+	NA	mmu-Pxdn_0002	IRES	0.758532	144	30	0.8346	-0.744025	0	0	0	0	0.823492	4.24311
chr12:31323666|31323786	Lamb1,NM_008482,+	NA	NA	IRES	0.604146	121	51	0.926	-0.520572	0	0	0	0	0	1.06078
chr12:31624115|31630893	Bcap29,NM_007530,-	NA	mmu-Bcap29_0003	IRES	0.885438	388	162	0.8822	-0.0624517	0	0	1.24759	0	0	0
chr12:31833182|31839854	Cog5,NM_001163126,+	NA	mmu-Cog5_0001	IRES	0.675012	467	462	0.9375	0.146458	0	0	0	1.72189	0	0
chr12:33135966|33141116	F730043M19Rik,NR_015602,-	NA	mmu-F730043M19Rik_0001	IRES	0.787533	453	84	1.1871	-0.0104793	0	0	0	1.72189	0	0
chr12:3442474|3474613	Asxl2,NM_001270988,+	mmu_circ_0000347	mmu-Asxl2_0011	IRES	0.5969	583	555	0.6041	0.13306	0	0	0	0	0	12.7293
chr12:3442474|3484608	Asxl2,NM_001270988,+	NA	mmu-Asxl2_0012	IRES	0.638962	891	864	0.576	0.120081	0	1.19969	0	0	0	0
chr12:35078900|35092913	Snx13,NM_001014973,+	NA	mmu-Snx13_0006	IRES	0.780012	741	513	0.9153	0.0634285	0	0	0	0	0.823492	0
chr12:35085939|35107556	Snx13,NM_001014973,+	NA	mmu-Snx13_0049	IRES	0.667787	1369	1356	0.9513	0.0499774	0	4.79878	0	0	0	0
chr12:35098230|35103140	Snx13,NM_001014973,+	NA	mmu-Snx13_0016	IRES	0.730652	412	330	0.9234	-0.0185864	2.88039	0	0	0	0	0
chr12:3617606|3648389	Dtnb,NM_001162465,+	mmu_circ_0000349	mmu-Dtnb_0001	non-IRES	0.464079	514	474	0.8964	0.191665	3.60049	0	0	5.16566	4.11746	2.12156
chr12:3617606|3686862	Dtnb,NM_001162465,+	mmu_circ_0000350	mmu-Dtnb_0002	IRES	0.523152	639	597	0.8025	0.124279	0	0	0	0	0	5.30389
chr12:3617606|3751907	Dtnb,NM_001162465,+	NA	mmu-Dtnb_0031	non-IRES	0.324097	1192	1152	1.2619	0.278335	0	0	0	0	0	1.06078
chr12:3632810|3648389	Dtnb,NM_001162465,+	mmu_circ_0000351	mmu-Dtnb_0012	non-IRES	0.433543	428	414	0.8859	0.222847	0	1.19969	0	0	0	0
chr12:3643917|3648389	Dtnb,NM_001162465,+	NA	mmu-Dtnb_0014	non-IRES	0.299077	273	264	0.821	0.221991	0	0	0	0.860943	0.823492	0
chr12:3718412|3735026	Dtnb,NM_001162465,+	NA	mmu-Dtnb_0042	non-IRES	0.276235	256	234	1.1404	0.371265	0	9.59756	0	0	0	0
chr12:3732618|3751907	Dtnb,NM_001162465,+	NA	mmu-Dtnb_0017	non-IRES	0.125066	475	456	1.2756	0.50342	0.720098	0	0	0	0	0
chr12:40213285|40213977	Ifrd1,NM_013562,-	NA	NA	IRES	0.835888	693	207	0.7728	-0.253437	0	0	0	0	0.823492	0
chr12:4335781|4339184	Ncoa1,NM_010881,-	NA	mmu-Ncoa1_0026	IRES	0.84902	265	81	0.7574	-0.10761	0	0	0	0	0.823492	0
chr12:4706359|4706932	Itsn2,NM_001198968,+	NA	NA	IRES	0.589682	574	138	0.5742	-0.178685	0	1.19969	0	0	0	0
chr12:4937387|4945022	Atad2b,NM_001362349,+	NA	mmu-Atad2b_0002	non-IRES	0.451572	685	303	1.0497	0.183938	0	0	0	3.44377	0	0
chr12:51356006|51356997	G2e3,NM_001015099,+	NA	NA	IRES	0.854832	992	150	0.5365	-0.232042	0	2.39939	0	0	0	0
chr12:51619814|51661713	Strn3,NM_001172098,-	mmu_circ_0000370	mmu-Strn3_0006	IRES	0.822203	1600	324	0.9355	-0.302694	0.720098	3.59908	2.49518	4.30471	1.64698	1.06078
chr12:51621780|51661713	Strn3,NM_001172098,-	mmu_circ_0000371	mmu-Strn3_0005	IRES	0.812408	1492	324	0.9355	-0.302694	0	0	0	1.72189	0	0
chr12:51623176|51661713	Strn3,NM_001172098,-	NA	mmu-Strn3_0041	IRES	0.835073	1351	324	0.9355	-0.302694	0	0	0	0	1.64698	0
chr12:51633579|51661713	Strn3,NM_001364437,-	NA	mmu-Strn3_0012	IRES	0.92189	844	474	0.8036	-0.157779	0	1.19969	0	1.72189	1.64698	0
chr12:51643104|51661713	Strn3,NM_052973,-	NA	mmu-Strn3_0002	IRES	0.949056	814	324	0.9355	-0.302694	0	2.39939	0	0	0	1.06078
chr12:51647994|51661713	Strn3,NM_001172098,-	mmu_circ_0000372	mmu-Strn3_0022	IRES	0.941999	703	324	0.9355	-0.302694	2.88039	5.99847	1.24759	5.16566	0	12.7293
chr12:51655402|51661713	Strn3,NM_001172098,-	mmu_circ_0000373	mmu-Strn3_0001	IRES	0.977002	260	231	0.7528	-0.330602	5.76078	10.7972	8.73313	6.0266	5.76445	10.6078
chr12:51661151|51661713	Strn3,NM_001172098,-	NA	mmu-Strn3_0024	IRES	0.987103	178	90	0.7029	-0.351227	0	0	0	4.30471	0	0
chr12:51759219|51761170	Hectd1,NM_144788,-	mmu_circ_0000375	mmu-Hectd1_0014	IRES	0.653568	380	126	0.8958	0.0199897	0	2.39939	1.24759	0	0	0
chr12:51802042|51802163	Hectd1,NM_144788,-	NA	NA	IRES	0.854911	122	33	0.7779	-0.345595	0	0	0	0	0	3.18233
chr12:51827352|51827513	Hectd1,NM_144788,-	NA	mmu-Hectd1_0052	IRES	0.775094	162	120	0.9285	-0.160029	0	0	0	0	0	1.06078
chr12:51921338|51925173	Heatr5a,NM_177171,-	NA	mmu-Heatr5a_0011	IRES	0.533775	282	219	1.0871	-0.039745	0	0	0	0	2.47048	0
chr12:52100502|52100576	Nubpl,NM_029760,+	NA	NA	IRES	0.636258	75	27	0.6256	-0.424864	0	1.19969	0	0	0	0
chr12:54757036|54770840	Snx6,NM_026998,-	NA	mmu-Snx6_0020	IRES	0.861837	564	156	0.9758	0.0061772	0.720098	0	0	0	0	0
chr12:54760399|54770840	Snx6,NM_026998,-	NA	mmu-Snx6_0009	IRES	0.85087	524	156	0.9758	0.0061772	0	0	0	0	0	1.06078
chr12:54763620|54770840	Snx6,NM_026998,-	NA	mmu-Snx6_0005	IRES	0.855038	448	156	0.9758	0.0061772	0	1.19969	0	0	0	0
chr12:54941502|54944064	Baz1a,NM_013815,-	NA	NA	IRES	0.512734	223	114	0.8474	-0.357624	0	0	0	0	0	1.06078
chr12:54954698|54975382	Baz1a,NM_013815,-	NA	mmu-Baz1a_0001	IRES	0.611884	423	108	1.2267	0.160947	0	0	0	0	2.47048	0
chr12:54975104|54975382	Baz1a,NM_013815,-	NA	mmu-Baz1a_0002	IRES	0.680889	279	45	1.1043	-0.327662	0	0	0	0	1.64698	0
chr12:55239294|55260498	Srp54b,NM_001100109,+	NA	NA	IRES	0.551573	1455	1422	0.9746	0.08374	0	0	0	0	0	1.06078
chr12:55861088|55861454	Brms1l,NM_001037756,+	NA	mmu-Brms1l_0015	non-IRES	0.438223	149	48	1.1854	0.33605	0	0	0	0.860943	0	0
chr12:57303345|57325653	Mipol1,NM_001164370,+	NA	mmu-Mipol1_0020	non-IRES	0.467447	570	495	1.1203	0.156687	0	0	1.24759	0	0	0
chr12:57325524|57332459	Mipol1,NM_001164370,+	mmu_circ_0000383	mmu-Mipol1_0001	non-IRES	0.336957	335	285	0.9753	0.247132	0	0	0	0	1.64698	0
chr12:58982699|58985131	Sec23a,NM_001361956,-	NA	NA	IRES	0.72688	2433	198	0.4417	-0.186487	0	2.39939	0	0	0	0
chr12:59016866|59017227	Gemin2,NM_025656,+	NA	mmu-Gemin2_0001	IRES	0.535822	150	18	1.063	-0.361346	0	0	0	0	0	1.06078
chr12:59068285|59069191	Pnn,NM_008891,+	NA	mmu-Pnn_0001	non-IRES	0.275487	313	99	0.8011	0.157523	1.4402	0	0	0	0	0
chr12:59119374|59119807	Mia2,NM_001329047,+	NA	mmu-intergenic_003435	IRES	0.772204	284	258	0.9373	0.0991961	0	0	0	0	0	1.06078
chr12:64976695|64997045	Togaram1,NM_001364325,+	NA	mmu-Fam179b_0003	IRES	0.697587	1765	1713	0.8967	-0.00218896	0	1.19969	0	2.58283	0	0
chr12:64992545|64997045	Togaram1,NM_001364325,+	NA	mmu-Fam179b_0053	IRES	0.590723	426	117	0.8448	0.173045	0	0	1.24759	0	0	0
chr12:65042461|65048280	Prpf39,NM_001374212,+	NA	mmu-Prpf39_0002	IRES	0.583171	923	465	0.9655	0.161722	0	0	0	0	1.64698	0
chr12:65056251|65059945	Prpf39,NM_001374212,+	NA	mmu-Prpf39_0023	IRES	0.681269	529	465	1.0494	0.0254965	0.720098	0	0	0	0	0
chr12:65065737|65070052	Fkbp3,NM_013902,-	NA	mmu-Fkbp3_0001	IRES	0.954373	414	69	1.0868	-0.170735	0	0	0	0	0	3.18233
chr12:65101561|65106891	Fancm,NM_178912,+	NA	mmu-Fancm_0031	IRES	0.619473	2172	1896	1.0751	0.0748249	0	0	0	1.72189	0	0
chr12:69157847|69158660	Rps29,NM_009093,-	NA	NA	IRES	0.786433	814	120	0.9381	-0.0386688	0	0	0	0	0	2.12156
chr12:69212284|69212986	Pole2,NM_011133,-	NA	NA	IRES	0.830977	703	198	0.6441	-0.328527	0	0	0	3.44377	0	0
chr12:69314416|69320569	Nemf,NM_025441,-	NA	NA	IRES	0.968642	553	117	0.5844	-0.248563	0	0	0	0	0	1.06078
chr12:69318027|69318180	Nemf,NM_025441,-	NA	NA	IRES	0.991825	154	24	0.6675	-0.70352	0	3.59908	0	0	0	0
chr12:69823224|69823421	Map4k5,NM_201519,-	NA	NA	IRES	0.734415	198	90	0.8879	-0.034281	0	0	0	0	0.823492	0
chr12:69827544|69828023	Map4k5,NM_201519,-	NA	NA	IRES	0.885362	480	66	0.7141	-0.518983	0.720098	0	0	0	0	0
chr12:69847640|69847772	4931403G20Rik,NR_038172,+	NA	NA	IRES	0.904929	133	9	0.6218	-1.55709	0	0	2.49518	0	0	0
chr12:70020834|70025481	Nin,NM_001081453,-	NA	mmu-Nin_0010	IRES	0.676929	273	111	0.8823	0.0230399	1.4402	0	0	0	0	1.06078
chr12:70983443|70984460	Psma3,NM_001310595,+	NA	NA	IRES	0.793601	1018	90	0.7138	-0.270506	0	0	2.49518	0	0	0
chr12:70993013|70993570	Psma3,NM_001310595,+	NA	NA	non-IRES	0.421619	133	54	1.0883	-0.350418	0	0	0	0	3.29397	0
chr12:71976885|71976974	Daam1,NM_026102,+	NA	NA	IRES	0.819001	90	12	0.8449	0.331513	0	0	0	0	0.823492	0
chr12:72556801|72574502	Pcnx4,NM_026327,+	NA	NA	IRES	0.669834	1601	1542	0.7679	0.0551103	0.720098	0	0	0	0	0
chr12:75854021|75854147	Syne2,NM_001005510,+	NA	NA	IRES	0.601488	127	78	1.1326	0.288452	0	0	1.24759	0	0	0
chr12:75925723|75926424	Syne2,NM_001005510,+	NA	NA	IRES	0.524031	702	72	0.673	-0.232472	0	0	0	0.860943	0	0
chr12:75982062|75983944	Syne2,NM_001005510,+	NA	NA	IRES	0.667911	1883	273	0.7884	-0.254479	0	2.39939	0	0	0	0
chr12:76031276|76039085	Syne2,NM_001005510,+	NA	mmu-Syne2_0007	non-IRES	0.438711	821	684	1.1536	0.234055	0	0	0	0	0.823492	0
chr12:76052099|76066638	Syne2,NM_001005510,+	NA	NA	non-IRES	0.448045	1767	1689	1.2134	0.331971	2.16029	0	0	0	0	0
chr12:77323845|77332329	Fut8,NM_001252614,+	NA	mmu-Fut8_0013	IRES	0.790378	527	201	0.6772	-0.0176909	0	2.39939	0	0	0	0
chr12:78343352|78454851	Gphn,NM_145965,+	NA	mmu-Gphn_0028	non-IRES	0.350809	325	57	1.1906	0.369524	0.720098	0	0	0	0	0
chr12:78343352|78504751	Gphn,NM_145965,+	NA	mmu-Gphn_0068	IRES	0.577606	908	642	1.0989	0.10438	0	0	0	1.72189	0	0
chr12:78343352|78562898	Gphn,NM_145965,+	NA	NA	IRES	0.559617	951	684	1.0511	0.10971	0	0	1.24759	0	0	0
chr12:78794245|78797390	Mpp5,NM_019579,+	NA	mmu-Mpp5_0010	IRES	0.669931	614	366	0.986	0.158061	2.88039	0	0	0	0	0
chr12:79234203|79236613	Zfyve26,NM_001008550,-	NA	NA	IRES	0.7377	2411	252	0.7501	-0.213804	0	1.19969	0	0	0	0
chr12:79266582|79268358	Zfyve26,NM_001008550,-	NA	NA	IRES	0.844105	1777	189	0.7415	-0.200764	0	7.19817	0	0	0	0
chr12:79300542|79327404	Rad51b,NM_009014,+	NA	mmu-Rad51b_0002	IRES	0.778125	778	756	0.7679	0.0901138	0	1.19969	0	0	0	0
chr12:80171588|80171728	Actn1,NM_001346669,-	NA	NA	IRES	0.549825	141	78	0.708	0.0803592	2.16029	0	0	0	0	0
chr12:80181361|80184899	Actn1,NM_001346669,-	NA	mmu-Actn1_0002	non-IRES	0.416699	472	159	1.0904	0.107933	3.60049	0	0	0	0	0
chr12:80181534|80183392	Actn1,NM_001346669,-	NA	NA	IRES	0.776065	1859	252	0.4391	-0.145168	0	0	0	0	0	4.24311
chr12:80490888|80491072	Exd2,NM_133798,+	NA	NA	IRES	0.68796	185	87	0.5208	-0.097228	0	0	1.24759	0	0	0
chr12:80634555|80637489	Erh,NM_001347409,-	NA	NA	IRES	0.822104	2935	174	1.0238	-0.0393068	0	0	1.24759	0	0	0
chr12:80868427|80870210	Susd6,NM_001242419,+	NA	mmu-4933426M11Rik_0001	IRES	0.576276	334	219	1.2313	0.227486	0	0	0	0	0	1.06078
chr12:80945673|80946548	Srsf5,NM_001079694,+	NA	NA	non-IRES	0.22835	876	360	0.7995	0.114562	0	0	0	0.860943	0	0
chr12:81504544|81510965	Gm20498,NM_001309848,-	NA	mmu-Gm20498_0001	non-IRES	0.499728	233	30	1.0324	-0.255718	0	0	0	3.44377	0	0
chr12:81917665|81919380	Pcnx,NM_018814,+	NA	mmu-Pcnx_0002	non-IRES	0.442872	1716	885	1.01	0.285683	0	0	1.24759	0	0	0
chr12:81933531|81956263	Pcnx,NM_018814,+	NA	mmu-Pcnx_0008	IRES	0.631865	739	513	0.8743	0.193232	0	0	0	0	0.823492	0
chr12:82340662|82342499	Sipa1l1,NM_001167983,+	mmu_circ_0000400	mmu-Sipa1l1_0002	non-IRES	0.424041	1838	1497	0.789	0.27552	0	0	0	2.58283	0	3.18233
chr12:82446932|82447040	Sipa1l1,NM_001167983,+	NA	NA	non-IRES	0.190105	109	63	0.8355	0.188018	0.720098	0	0	0	0	0
chr12:82449405|82449877	Sipa1l1,NM_001167983,+	NA	NA	IRES	0.714768	473	114	0.6047	-0.200303	0	0	0	0.860943	0	0
chr12:83651287|83664259	Rbm25,NM_001364416,+	NA	NA	non-IRES	0.370637	763	531	1.0322	0.414149	0	0	1.24759	0	0	0
chr12:84124475|84136637	Dnal1,NM_001346528,+	NA	mmu-Dnal1_0003	non-IRES	0.424074	490	414	1.1903	0.308369	0	1.19969	0	0.860943	0	0
chr12:84171792|84172753	Mideas,NM_001163502,-	NA	NA	IRES	0.677513	962	195	0.8929	-0.058531	1.4402	1.19969	0	3.44377	0	1.06078
chr12:84322884|84329952	Zfp410,NM_001252582,+	NA	mmu-Zfp410_0003	IRES	0.623655	698	570	1.1173	0.219322	0.720098	0	0	0	0	0
chr12:84409256|84409315	Bbof1,NM_028377,+	NA	NA	non-IRES	0.25316	60	0	0	0	0	0	0	0	0.823492	0
chr12:84921183|84921257	Arel1,NM_001364190,-	NA	NA	IRES	0.849452	75	0	0	0	0	0	1.24759	0	0	0
chr12:85028770|85034034	Ylpm1,NM_178363,+	mmu_circ_0000402	mmu-Ylpm1_0001	non-IRES	0.476329	2236	1716	1.1444	0.115753	0.720098	0	0	0	0	0
chr12:85040573|85043060	Ylpm1,NM_001347421,+	NA	mmu-Ylpm1_0023	non-IRES	0.444507	823	792	1.1728	0.135247	0	4.79878	0	0	0	0
chr12:85049692|85050372	Ylpm1,NM_001347421,+	mmu_circ_0000403	mmu-Ylpm1_0014	non-IRES	0.390545	345	342	1.1881	0.214381	0	0	0	0.860943	0	0
chr12:85069800|85070082	Ylpm1,NM_001347421,+	NA	NA	IRES	0.624114	283	48	0.8794	-0.0250004	0	3.59908	0	0	0	0
chr12:85314254|85314401	Nek9,NM_145138,-	NA	NA	IRES	0.691135	148	24	0.7765	-0.579567	0	0	0	0	0.823492	0
chr12:85816472|85819478	Erg28,NM_001360451,-	NA	NA	IRES	0.674345	3007	330	0.5324	-0.382598	0	0	0	1.72189	0	0
chr12:85863564|85879475	Ttll5,NM_001081423,+	NA	mmu-Ttll5_0001	IRES	0.575153	457	249	1.0347	0.324215	2.16029	0	0	0	0	0
chr12:85876491|85892210	Ttll5,NM_001081423,+	NA	mmu-Ttll5_0008	IRES	0.540329	541	489	0.9555	0.234941	0	0	2.49518	0	0	0
chr12:86085094|86111675	Ift43,NM_001199843,+	NA	NA	non-IRES	0.155979	158	147	1.2105	0.300313	0	2.39939	0	0	0	0
chr12:86161222|86161423	Ift43,NM_001199843,+	NA	NA	IRES	0.637308	202	159	0.7534	-0.0700391	0	2.39939	0	0	0	0
chr12:86241945|86244005	Gpatch2l,NM_027405,+	NA	NA	IRES	0.714411	2061	162	0.5255	-0.311616	0	1.19969	0	0	0	0
chr12:8698091|8706041	Pum2,NM_001160221,+	mmu_circ_0000356	mmu-Pum2_0001	IRES	0.729593	178	159	1.0124	-0.052094	0	0	0	0	0	4.24311
chr12:8698091|8713937	Pum2,NM_001160221,+	NA	mmu-Pum2_0002	IRES	0.645274	898	879	1.2076	0.0623902	0	0	0	0.860943	2.47048	0
chr12:8698091|8733509	Pum2,NM_001160221,+	NA	mmu-Pum2_0021	IRES	0.637892	1975	1956	1.2657	0.0195298	0	2.39939	0	0	0	0
chr12:87100151|87100688	Ngb,NM_001294308,-	NA	NA	IRES	0.527713	538	225	0.5948	-0.214066	0	1.19969	0	0	0	0
chr12:87251846|87252634	Vipas39,NM_134044,-	NA	NA	IRES	0.797149	789	120	1.1192	-0.394424	0.720098	0	0	0	0	0
chr12:87336032|87350385	Sptlc2,NM_011479,-	NA	mmu-Sptlc2_0005	IRES	0.67149	672	186	0.6899	-0.184913	0	0	0	0	0	1.06078
chr12:87355526|87356702	Sptlc2,NM_011479,-	NA	mmu-Sptlc2_0008	IRES	0.842347	304	135	0.9113	-0.156892	0.720098	0	0	0	0	0
chr12:88455629|88456716	Adck1,NM_001277296,+	NA	NA	IRES	0.5786	1088	144	0.9025	-0.067456	0	0	0	0.860943	0	0
chr12:8922295|8931604	Laptm4a,NM_008640,+	NA	NA	IRES	0.773585	9310	342	0.6547	-0.0719922	0	0	0	0.860943	0	0
chr12:91213565|91267086	Cep128,NM_181815,-	NA	mmu-Cep128_0020	IRES	0.893906	1597	384	1.2479	-0.138878	0	1.19969	0	0	0	0
chr12:91259986|91299077	Cep128,NM_181815,-	NA	mmu-Cep128_0027	IRES	0.871996	1449	384	1.2479	-0.138878	2.16029	0	0	0	0	0
chr12:91325515|91348876	Cep128,NM_181815,-	NA	mmu-Cep128_0018	IRES	0.690057	525	87	1.002	0.0868372	0	0	2.49518	0	0	0
chr12:91568298|91569762	Gtf2a1,NM_031391,-	NA	NA	IRES	0.712855	1465	186	0.6933	-0.165806	0	0	0	0	0	1.06078
chr12:91833244|91841637	Sel1l,NM_001039089,-	NA	NA	IRES	0.689121	8394	471	0.6397	0.0209202	0.720098	0	0	0	0	0
chr12:98227168|98234397	Galc,NM_008079,-	NA	mmu-Galc_0009	IRES	0.586487	409	189	1.0815	-0.0779632	0	0	0	0.860943	0	0
chr12:98489905|98496310	Kcnk10,NM_001316665,-	NA	mmu-Kcnk10_0002	non-IRES	0.49021	279	192	1.1851	-0.0663008	0	0	0	0	1.64698	0
chr12:98752778|98774319	Zc3h14,NM_001008506,+	NA	mmu-Zc3h14_0004	IRES	0.552842	1275	1251	0.9385	0.133082	0	0	1.24759	0	0.823492	0
chr12:98858719|98887141	Eml5,NM_001081191,-	NA	mmu-Eml5_0021	IRES	0.77326	2041	297	0.6924	-0.250892	0.720098	0	0	0	0	0
chr12:99388361|99388917	Foxn3,NM_183186,-	NA	mmu-Foxn3_0001	non-IRES	0.364358	557	234	1.328	0.0426628	0	0	1.24759	0	0	0
chr13:100622798|100624566	Rad17,NM_001044371,-	NA	mmu-Rad17_0016	IRES	0.526632	268	195	0.6515	-0.160466	0	0	0	0.860943	0	0
chr13:100679317|100687191	Ccdc125,NM_001168386,+	NA	mmu-Ccdc125_0001	IRES	0.501717	315	171	0.9345	0.0728985	0.720098	0	0	0	0	0
chr13:100763550|100772781	Cenph,NM_021886,-	NA	mmu-Cenph_0001	IRES	0.957032	353	255	0.9119	-0.326554	0	0	1.24759	0	1.64698	0
chr13:100766825|100772781	Cenph,NM_021886,-	NA	mmu-Cenph_0004	IRES	0.956176	237	213	0.9461	-0.37775	0	0	0	0	0	4.24311
chr13:100824916|100829022	Slc30a5,NM_022885,-	NA	mmu-Slc30a5_0005	IRES	0.844682	276	99	0.7018	-0.493735	0	0	0	1.72189	0	0
chr13:101757326|101758039	Pik3r1,NM_001077495,-	NA	mmu-Pik3r1_0001	IRES	0.727622	714	279	0.8839	0.028024	0	0	0	0	0	3.18233
chr13:102853831|102853919	Mast4,NM_175171,-	NA	NA	non-IRES	0.296647	89	18	0.8035	-0.61705	0	0	0	0	0	1.06078
chr13:103833498|103835028	Erbin,NM_001005868,-	NA	mmu-Erbb2ip_0004	IRES	0.857405	1531	261	0.9073	-0.27867	0	0	0	0	0	1.06078
chr13:103884143|103889285	Erbin,NM_001005868,-	mmu_circ_0000495	mmu-Erbb2ip_0001	IRES	0.868586	364	60	0.7139	-0.391544	0	5.99847	3.74277	3.44377	0.823492	4.24311
chr13:104046189|104052639	Nln,NM_029447,-	mmu_circ_0000496	mmu-Nln_0010	IRES	0.657405	705	258	1.0405	0.159713	0.720098	0	0	0	0	2.12156
chr13:104124290|104129203	Sgtb,NM_001361054,+	NA	NA	IRES	0.741914	4914	231	0.7575	-0.151106	0	0	0	1.72189	0	0
chr13:104230729|104242872	Cenpk,NM_181061,+	NA	mmu-Cenpk_0003	IRES	0.684084	637	603	1.0112	0.00262578	0.720098	0	0	0	0	0
chr13:104796410|104802201	Cwc27,NM_001360094,-	NA	NA	IRES	0.816793	184	114	1.2719	0.083867	1.4402	0	0	0	0	0
chr13:104834321|104837348	Srek1ip1,NM_026075,+	NA	NA	IRES	0.83137	3028	258	0.7186	-0.125263	0	0	0	1.72189	0	0
chr13:106822956|106847459	Ipo11,NM_001360897,-	NA	mmu-Ipo11_0054	IRES	0.758668	332	63	1.2	-0.192658	0	0	0	0	1.64698	0
chr13:106949692|106953498	Dimt1,NM_025447,+	NA	NA	IRES	0.624102	426	267	1.0053	0.149622	0	0	2.49518	0	0	0
chr13:108357394|108368860	Depdc1b,NM_178683,+	NA	mmu-Depdc1b_0001	IRES	0.514665	443	309	1.2144	0.348465	0	0	0	0	0	2.12156
chr13:110398471|110398648	Plk2,NM_152804,+	NA	NA	IRES	0.653639	178	84	0.8715	-0.295881	0	0	0	0	0.823492	0
chr13:112327239|112327325	Ankrd55,NM_001168405,+	NA	NA	non-IRES	0.328529	87	69	0.9699	0.30056	0	0	1.24759	0	0	0
chr13:112497387|112497693	Il6st,NM_010560,+	NA	NA	IRES	0.837996	307	225	0.4755	-0.233083	0	0	0	0.860943	0	0
chr13:112502873|112503674	Il6st,NM_010560,+	NA	NA	IRES	0.892072	802	180	0.7969	-0.315626	0	0	0	0	1.64698	0
chr13:112956467|112958886	Dhx29,NM_172594,+	NA	NA	IRES	0.780262	2420	192	0.4657	-0.214892	0	3.59908	0	0	0	0
chr13:116910865|117025277	Parp8,NM_001081009,-	NA	mmu-Parp8_0025	IRES	0.811268	681	138	0.7777	-0.328887	0	1.19969	0	0	0	0
chr13:119381676|119396976	Nnt,NM_001308506,-	mmu_circ_0000499	mmu-Nnt_0002	IRES	0.721128	813	264	0.956	0.0871549	0	0	0	2.58283	0	0
chr13:13970767|13994540	B3galnt2,NM_001362404,+	NA	NA	IRES	0.549618	894	357	1.1859	0.212202	0	0	0	0.860943	0	0
chr13:14181220|14184505	Arid4b,NM_194262,+	NA	mmu-Arid4b_0009	IRES	0.594489	284	93	0.7776	-0.28755	0	0	0	3.44377	0	0
chr13:14191143|14193581	Arid4b,NM_194262,+	NA	mmu-Arid4b_0035	non-IRES	0.448406	330	135	0.9536	0.246055	0	0	0	0	1.64698	0
chr13:15478000|15548642	Gli3,NM_008130,+	NA	mmu-Gli3_0011	non-IRES	0.303545	408	366	1.2096	0.378571	0.720098	0	0	0	0	0
chr13:15641069|15662530	Gli3,NM_008130,+	NA	mmu-Gli3_0004	IRES	0.538283	1024	897	0.7671	0.257615	1.4402	0	0	0	0	0
chr13:17738917|17772957	Cdk13,NM_001081058,-	mmu_circ_0000432	mmu-Cdk13_0006	IRES	0.900193	1566	255	0.9401	-0.165758	0.720098	0	0	0	0	0
chr13:17750257|17772957	Cdk13,NM_001081058,-	mmu_circ_0000433	mmu-Cdk13_0005	IRES	0.917239	1386	255	0.9401	-0.165758	2.88039	1.19969	0	0	0	0
chr13:17763104|17772957	Cdk13,NM_001081058,-	mmu_circ_0000434	mmu-Cdk13_0002	IRES	0.92544	1139	255	0.9401	-0.165758	0	4.79878	0	0	1.64698	0
chr13:18782647|18794392	Vps41,NM_172120,+	NA	mmu-Vps41_0001	IRES	0.591147	204	156	0.7502	0.197078	1.4402	0	0	0	0	0
chr13:18810432|18814293	Vps41,NM_172120,+	mmu_circ_0000436	mmu-Vps41_0023	non-IRES	0.326199	334	309	0.9215	0.186993	0	0	0	0	0	1.06078
chr13:21182080|21183711	Trim27,NM_009054,+	NA	NA	IRES	0.771846	1632	96	0.7663	-0.291844	0	0	1.24759	0	0	0
chr13:24022496|24036608	Carmil1,NM_001384122,-	NA	NA	IRES	0.54073	860	279	0.593	0.142786	0	0	0	0	0.823492	0
chr13:24099507|24099581	Carmil1,NM_001384122,-	NA	NA	IRES	0.937368	75	0	0	0	0	1.19969	0	0	0	0
chr13:24838147|24840558	Tdp2,NM_019551,+	NA	mmu-Tdp2_0003	IRES	0.631703	290	198	0.8676	-0.128105	1.4402	0	0	0	0	0
chr13:25004943|25006475	Mrs2,NM_001013389,-	NA	NA	IRES	0.83153	150	45	1.2605	-0.0253434	0	0	0	1.72189	0	0
chr13:28668370|28669994	2610307P16Rik,NR_045054,-	mmu_circ_0000448	mmu-2610307P16Rik_0001	IRES	0.668656	548	123	0.7288	-0.0251257	0	0	0	0	2.47048	0
chr13:29552229|29717817	Cdkal1,NR_131896,-	NA	NA	IRES	0.698096	538	222	0.9102	-0.257073	0	0	0	2.58283	0	0
chr13:29854808|29854897	Cdkal1,NR_131896,-	NA	NA	IRES	0.924504	90	12	0.6994	-0.337371	0	0	1.24759	0	0	0
chr13:29911193|29920225	E2f3,NM_001289920,-	NA	mmu-E2f3_0002	IRES	0.825603	724	135	0.7941	-0.408991	0	0	1.24759	0	0	0
chr13:30194536|30195787	Mboat1,NM_153546,+	NA	mmu-Mboat1_0004	IRES	0.846988	224	45	0.9211	-0.0484727	1.4402	0	0	0	0	0
chr13:30194536|30224566	Mboat1,NM_153546,+	NA	NA	IRES	0.698914	615	438	0.9441	0.141177	0	1.19969	0	0	0	0
chr13:30925723|30940770	Exoc2,NM_001360093,-	NA	mmu-Exoc2_0018	IRES	0.684545	704	324	0.9085	-0.132319	0.720098	0	0	0	0	0
chr13:32225135|32227302	Gmds,NM_146041,-	NA	mmu-Gmds_0005	IRES	0.810747	198	63	1.0076	-0.0642442	0	0	0	2.58283	1.64698	0
chr13:32225135|32234397	Gmds,NM_146041,-	NA	mmu-Gmds_0008	IRES	0.779885	243	63	1.0076	-0.0642442	0	0	0	1.72189	0	0
chr13:34009601|34017146	Ripk1,NM_001359997,+	NA	mmu-Ripk1_0001	non-IRES	0.339509	897	840	1.201	0.338852	0	0	0	3.44377	0	0
chr13:34028252|34028329	Ripk1,NM_001359997,+	NA	NA	IRES	0.961592	78	15	1.2292	-0.143773	0	0	1.24759	0	0	0
chr13:34638165|34639098	Pxdc1,NM_001382845,-	NA	mmu-Pxdc1_0001	IRES	0.66001	210	81	1.2857	0.154178	0	0	1.24759	0	0	0
chr13:35815909|35816575	Cdyl,NM_009881,+	mmu_circ_0000451	mmu-Cdyl_0005	non-IRES	0.234642	667	294	1.2104	0.331312	6.48088	14.3963	3.74277	1.72189	5.76445	4.24311
chr13:3581752|3582193	Tasor2,NM_134063,-	mmu_circ_0000427	mmu-Fam208b_0010	IRES	0.753388	442	111	0.8209	-0.11373	0	2.39939	0	0	0	0
chr13:3584500|3588534	Tasor2,NM_001360838,-	NA	mmu-Fam208b_0019	IRES	0.819984	1111	162	0.9385	-0.29185	0	0	0	0	0	2.12156
chr13:38954109|38955936	Slc35b3,NM_001170431,-	NA	mmu-Slc35b3_0003	IRES	0.507259	410	237	1.1055	0.0480463	0	1.19969	0	0	0	0
chr13:40719192|40721387	Tfap2a,NM_011547,-	NA	NA	IRES	0.79841	261	246	0.8318	-0.137913	0	0	0	0	0	1.06078
chr13:40725208|40728341	Tfap2a,NM_011547,-	NA	NA	IRES	0.876816	3134	219	0.5859	-0.413143	0	0	1.24759	0	0	0
chr13:40733781|40733862	Gm26688,NR_125899,+	NA	NA	non-IRES	0.0229502	82	0	0	0	0	0	0	0	0	2.12156
chr13:41021207|41022078	Tmem14c,NM_001360770,+	NA	NA	IRES	0.829292	872	126	0.8279	-0.311448	0	0	0	0.860943	0	0
chr13:43399570|43399688	Nol7,NM_023554,+	NA	NA	IRES	0.743078	119	6	0.6203	-0.160236	2.16029	0	0	0	0	0
chr13:43412411|43425214	Ranbp9,NM_019930,-	NA	mmu-Ranbp9_0002	IRES	0.78047	1017	219	0.6386	-0.276786	0	0	0	0	0.823492	0
chr13:44970046|44993738	Dtnbp1,NM_025772,-	NA	mmu-Dtnbp1_0002	IRES	0.798274	432	210	1.2151	0.195696	0.720098	0	3.74277	0	0	0
chr13:45852328|45956575	Atxn1,NM_001199304,-	NA	mmu-Atxn1_0004	IRES	0.597267	250	24	0.8586	-0.430508	0	0	0	0	0	2.12156
chr13:45956455|45956575	Atxn1,NM_001199304,-	NA	NA	non-IRES	0.220848	121	24	0.8586	-0.430508	0.720098	0	0	0	0	0
chr13:47086425|47086493	Dek,NM_025900,-	NA	NA	IRES	0.986675	69	30	0.7424	-0.469253	0	0	0	0	0	1.06078
chr13:47101973|47102074	Dek,NM_025900,-	NA	NA	IRES	0.974599	102	78	0.6643	-0.526097	2.88039	1.19969	0	2.58283	0	1.06078
chr13:47105429|47105571	Dek,NM_025900,-	NA	NA	IRES	0.612855	143	78	0.4429	-0.191022	0	0	0	0.860943	0	0
chr13:48885273|48885878	Fam120a,NM_001033268,-	NA	mmu-Fam120a_0008	IRES	0.633628	239	0	0	0	0	0	0	0	0	6.36467
chr13:48932297|48949303	Fam120a,NM_001033268,-	NA	mmu-Fam120a_0007	non-IRES	0.436367	556	132	1.0343	0.326407	0.720098	0	0	0	0	0
chr13:49287442|49289563	Fgd3,NM_015759,-	NA	NA	IRES	0.705159	2122	231	0.5152	-0.431703	0	0	0	0	0	1.06078
chr13:49436801|49441929	Ippk,NR_075085,+	NA	NA	IRES	0.878636	5129	303	0.7014	-0.182417	0.720098	0	0	0	0	0
chr13:49705787|49732492	Iars,NM_172015,+	NA	NA	non-IRES	0.425926	2501	2442	1.1682	0.339857	0	0	0	1.72189	0	0
chr13:49722268|49722635	Iars,NM_172015,+	NA	NA	IRES	0.648549	368	135	0.9112	-0.156394	0	9.59756	0	0	0	0
chr13:50430588|50430652	Fbxw17,NR_154272,+	NA	NA	non-IRES	0.373198	65	57	0.9044	-0.324158	0	0	0	0	0.823492	0
chr13:51708875|51714887	Sema4d,NM_001378318,-	NA	mmu-Sema4d_0003	IRES	0.549729	1032	183	1.2944	0.218733	0	0	0	0	1.64698	0
chr13:54523970|54529223	Simc1,NM_176987,+	NA	mmu-Simc1_0001	non-IRES	0.471252	3006	2811	0.9258	0.0370309	0.720098	1.19969	2.49518	0	0.823492	0
chr13:55040545|55093281	Uimc1,NM_001359757,-	NA	mmu-Uimc1_0018	IRES	0.882753	1708	393	0.7534	-0.173196	0.720098	0	0	0	0	0
chr13:55055975|55069807	Uimc1,NM_001359757,-	mmu_circ_0000464	mmu-Uimc1_0015	IRES	0.860412	267	234	0.7373	-0.171595	0	0	4.99036	0	0	0
chr13:55075258|55077527	Uimc1,NM_001359757,-	NA	mmu-Uimc1_0017	IRES	0.874555	968	108	0.9027	-0.0253258	0	0	1.24759	0	0	0
chr13:55233895|55248077	Nsd1,NM_008739,+	mmu_circ_0000465	mmu-Nsd1_0001	IRES	0.575288	2869	2739	1.0187	0.111016	0	0	1.24759	0	1.64698	0
chr13:55245518|55248077	Nsd1,NM_008739,+	NA	mmu-Nsd1_0019	IRES	0.579144	2560	2433	1.0133	0.108364	0	0	2.49518	0	0	0
chr13:55290055|55291310	Nsd1,NM_008739,+	NA	mmu-Nsd1_0057	IRES	0.606563	381	171	1.1143	-0.0450736	0	0	0	1.72189	0	0
chr13:55320575|55320744	Rab24,NM_009000,-	NA	NA	IRES	0.801787	170	6	0.5841	-3.24603	0	0	1.24759	0	0	0
chr13:55351156|55351790	Lman2,NM_025828,-	NA	mmu-Lman2_0002	non-IRES	0.403653	357	198	1.0817	0.270054	0	2.39939	0	0	0	0
chr13:55474456|55474558	Dbn1,NM_001177371,-	NA	NA	non-IRES	0.482305	103	45	1.0419	-0.0890321	0	1.19969	0	0	0	0
chr13:55475571|55476145	Dbn1,NM_001177371,-	NA	NA	IRES	0.722941	575	96	0.8992	-0.113666	0	0	0	0	2.47048	0
chr13:55593358|55593465	Tmed9,NM_026211,+	NA	NA	non-IRES	0.239562	108	24	0.7254	-0.292478	0	0	0	0.860943	0	0
chr13:55650415|55666380	Ddx46,NM_001282055,+	NA	NA	IRES	0.51245	1535	1491	1.0366	0.217182	1.4402	0	0	0	0	0
chr13:55652044|55653722	Ddx46,NM_001282055,+	NA	mmu-Ddx46_0011	non-IRES	0.490901	401	312	0.9964	0.172917	0	0	0	5.16566	0	0
chr13:56089540|56089757	Macroh2a1,NM_001159513,-	NA	NA	IRES	0.519117	218	144	1.0953	0.0248951	0	0	0	0.860943	0	0
chr13:56089881|56096123	Macroh2a1,NM_001159513,-	NA	NA	IRES	0.570782	6243	468	0.8689	-0.00101003	0	1.19969	0	0	0	0
chr13:56723997|56724082	Smad5,NM_008541,+	NA	NA	IRES	0.856188	86	0	0	0	0	0	0	0	0.823492	0
chr13:58243802|58264199	Gkap1,NM_019832,-	NA	NA	IRES	0.887125	780	141	0.7854	-0.340216	0	2.39939	0	0	0	0
chr13:59450348|59460468	Agtpbp1,NM_001377097,-	NA	NA	IRES	0.634331	10121	366	0.5865	0.0840042	0	0	8.73313	0	0	0
chr13:59460469|59477138	Agtpbp1,NM_001284221,-	NA	mmu-Agtpbp1_0013	IRES	0.662948	1080	318	0.9277	-0.054683	0	0	1.24759	0	0	0
chr13:59507959|59544451	Agtpbp1,NM_001284221,-	NA	mmu-Agtpbp1_0059	IRES	0.763325	1218	105	0.9366	-0.0104051	0	0	0	0	0.823492	0
chr13:59514087|59544451	Agtpbp1,NM_001284221,-	NA	mmu-Agtpbp1_0026	IRES	0.814931	942	105	0.9366	-0.0104051	0.720098	0	3.74277	0	0	0
chr13:59517653|59536373	Agtpbp1,NM_001284221,-	NA	NA	IRES	0.793648	668	105	0.9366	-0.0104051	0	0	0	0	0.823492	0
chr13:59607246|59618026	Naa35,NM_030153,+	NA	mmu-Naa35_0010	IRES	0.639745	707	690	0.9898	0.159649	0.720098	0	0	0	0	0
chr13:59608845|59609454	Naa35,NM_030153,+	NA	mmu-Naa35_0047	IRES	0.94372	610	81	0.4694	-0.249826	0	0	0	1.72189	0	0
chr13:59674871|59674960	Golm1,NM_027307,-	NA	NA	IRES	0.550558	90	30	0.704	0.0778084	0	0	0	0	0.823492	0
chr13:59785968|59788459	Tut7,NM_001373962,-	NA	NA	IRES	0.760188	2492	264	0.6559	-0.309474	0	1.19969	0	0	0	0
chr13:63156546|63199550	Aopep,NM_001289924,+	NA	mmu-2010111I01Rik_0011	IRES	0.755679	552	267	1.1233	0.0151826	0	1.19969	0	0	0	0
chr13:63841424|63848860	Ercc6l2,NM_001361124,+	NA	mmu-Ercc6l2_0005	IRES	0.55383	745	672	0.8046	0.160986	0	0	1.24759	0	0	0
chr13:64142208|64145680	Zfp367,NM_001361047,-	NA	mmu-Zfp367_0001	IRES	0.625513	410	117	0.9755	-0.0452023	1.4402	0	0	0	0	1.06078
chr13:64209107|64247318	Cdc14b,NM_001122989,-	NA	mmu-Cdc14b_0001	IRES	0.703649	1183	150	0.8985	-0.0613713	0	0	2.49518	0	0	0
chr13:6556703|6557736	Pitrm1,NM_001360106,+	NA	NA	IRES	0.861783	1034	117	1.124	-0.532957	0	0	0	0	0.823492	0
chr13:68584357|68584498	Fastkd3,NR_138478,+	NA	NA	IRES	0.719782	142	111	1.1322	0.13513	0	0	0	1.72189	0	0
chr13:69510620|69515903	Tent4a,NM_001169131,-	NA	mmu-Papd7_0003	IRES	0.621261	400	147	0.6786	-0.119768	0	0	0	0.860943	0	0
chr13:69512890|69515903	Tent4a,NM_001169131,-	mmu_circ_0000477	mmu-Papd7_0001	IRES	0.574681	292	114	0.9067	-0.109411	0.720098	1.19969	1.24759	6.0266	0	2.12156
chr13:69612189|69612280	Nsun2,NM_145354,+	NA	NA	non-IRES	0.277457	92	0	0	0	0	0	0	0	0.823492	0
chr13:69629717|69629979	Nsun2,NM_145354,+	NA	NA	IRES	0.642455	263	192	0.8644	-0.0441548	0	0	0	0	0	3.18233
chr13:70598992|70599049	Ice1,NM_144837,-	NA	NA	IRES	0.553746	58	0	0	0	0	0	0	0	0.823492	0
chr13:73806438|73808960	Slc12a7,NM_001360694,+	NA	NA	IRES	0.73795	2523	288	0.5985	-0.189563	0	0	0	3.44377	0	0
chr13:73810709|73810762	Slc12a7,NM_001360694,+	NA	NA	IRES	0.77646	54	6	0.4293	0.0716471	0	0	0	0	0	1.06078
chr13:73914488|73921236	Trip13,NM_027182,-	NA	NA	IRES	0.618686	595	135	1.2097	-0.101869	0	0	0	0	0	1.06078
chr13:74055015|74058301	Cep72,NM_028959,-	NA	NA	IRES	0.670869	3287	366	0.7511	-0.0935179	0.720098	0	0	0	0	0
chr13:74744630|74744719	Cast,NM_001301155,-	NA	NA	IRES	0.78368	90	0	0	0	0	0	0	0	0.823492	0
chr13:75892906|75917847	Rhobtb3,NM_028493,-	NA	mmu-Rhobtb3_0001	IRES	0.699708	867	162	1.017	0.0112851	0	0	0	0	0	2.12156
chr13:75902178|75917847	Rhobtb3,NM_028493,-	NA	mmu-Rhobtb3_0003	IRES	0.685424	746	162	1.017	0.0112851	0	0	0	0.860943	0	0
chr13:77090305|77092411	Slf1,NM_134071,-	NA	mmu-Ankrd32_0028	IRES	0.669546	377	132	0.9042	-0.276892	0	0	0	1.72189	0	0
chr13:77090305|77126714	Slf1,NM_134071,-	NA	mmu-Ankrd32_0012	IRES	0.93552	1523	375	0.9168	-0.290072	0	0	0	4.30471	0	0
chr13:77092358|77126714	Slf1,NM_134071,-	NA	mmu-Ankrd32_0019	IRES	0.960467	1200	375	0.9168	-0.290072	0	1.19969	0	0	0	0
chr13:84251230|84260240	Tmem161b,NM_001361911,+	mmu_circ_0000482	mmu-Tmem161b_0007	IRES	0.528705	286	255	0.8628	0.046725	2.16029	0	0	0	0	0
chr13:8836783|8861265	Wdr37,NM_172445,-	NA	mmu-Wdr37_0017	IRES	0.703339	1007	327	1.0969	0.0384625	0	0	0	0.860943	0	0
chr13:8844787|8861265	Wdr37,NM_172445,-	NA	mmu-Wdr37_0008	IRES	0.741908	689	327	1.0969	0.0384625	0	1.19969	0	0	0	0
chr13:8853670|8861265	Wdr37,NM_172445,-	NA	mmu-Wdr37_0004	IRES	0.835623	436	39	0.7958	-0.711962	0	0	0	1.72189	0	0
chr13:89991073|89992606	Xrcc4,NM_028012,-	NA	mmu-Xrcc4_0004	IRES	0.878726	245	102	0.7779	-0.17691	0	1.19969	1.24759	0	0	0
chr13:9122108|9158802	Larp4b,NM_172585,+	NA	mmu-Larp4b_0010	IRES	0.561132	1528	1488	1.0854	0.0953039	0	1.19969	0	0	0	0
chr13:91524585|91564694	Ssbp2,NM_001360775,+	mmu_circ_0000489	mmu-Ssbp2_0001	IRES	0.65471	220	108	0.7225	-0.166945	0	0	0	0.860943	0	0
chr13:92235574|92274917	Msh3,NM_001311120,-	NA	mmu-Msh3_0007	IRES	0.759866	914	123	0.6372	-0.169357	5.04068	0	0	0	0	0
chr13:92256695|92300358	Msh3,NM_001311120,-	NA	mmu-Msh3_0028	IRES	0.837648	975	234	0.6811	-0.2587	0	0	0	0.860943	0	0
chr13:93184079|93186476	Tent2,NM_001361536,-	NA	mmu-Papd4_0001	IRES	0.615957	502	225	0.6422	-0.132722	0.720098	0	0	0	0	8.48622
chr13:93341756|93356079	Homer1,NM_001347598,+	mmu_circ_0000491	mmu-Homer1_0005	IRES	0.600574	522	333	1.0292	0.180137	0.720098	0	7.48554	0	5.76445	0
chr13:93790039|93794218	Arsb,NM_009712,+	NA	mmu-Arsb_0006	non-IRES	0.469337	378	348	0.6802	0.202289	0	0	0	0	0.823492	0
chr13:94390792|94418143	Ap3b1,NM_009680,+	NA	mmu-Ap3b1_0013	non-IRES	0.436632	658	639	1.1838	0.335469	2.16029	0	0	0	0	0
chr13:94440255|94483360	Ap3b1,NM_009680,+	NA	mmu-Ap3b1_0095	non-IRES	0.472226	1644	1551	1.0687	0.224124	0	0	0	0.860943	0	0
chr13:94528165|94547893	Ap3b1,NM_009680,+	NA	mmu-Ap3b1_0026	IRES	0.511148	554	501	1.2272	0.266759	0	0	0	0	0.823492	0
chr13:96486808|96490969	Polk,NM_001347602,-	NA	mmu-Polk_0013	IRES	0.723109	302	234	0.9404	-0.0984438	0	0	1.24759	0	0	0
chr13:96630832|96634043	Cert1,NM_001164222,+	NA	NA	IRES	0.836164	3212	261	0.7465	-0.0335233	0	0	0	2.58283	0	0
chr13:9710146|9735466	Zmynd11,NM_001347471,-	NA	mmu-Zmynd11_0002	IRES	0.82302	457	135	0.8083	-0.0312529	0	0	1.24759	0.860943	0	6.36467
chr13:97929411|97936861	Arhgef28,NM_012026,-	NA	mmu-Arhgef28_0001	IRES	0.565893	868	165	1.3319	0.0598443	0	1.19969	0	0	0.823492	0
chr13:97946803|97969329	Arhgef28,NM_012026,-	NA	mmu-Arhgef28_0024	IRES	0.569362	1457	189	1.2304	-0.114056	0	2.39939	0	0	0	0
chr13:98310229|98310980	Btf3,NM_145455,-	NA	NA	IRES	0.835143	752	99	0.6365	-0.531119	0.720098	0	0	0	0	0
chr13:98775821|98789873	Fcho2,NM_172591,-	NA	mmu-Fcho2_0017	IRES	0.944325	596	54	0.7283	-0.485989	0	0	0	2.58283	0	0
chr13:98789363|98806397	Fcho2,NM_172591,-	NA	mmu-Fcho2_0003	IRES	0.950488	462	78	1.018	-0.443557	0	0	2.49518	0	0	0
chr13:98850285|98852854	Tnpo1,NM_001048267,-	NA	NA	IRES	0.824234	2570	204	0.6345	-0.309574	0	0	0	1.72189	0	0
chr13:98867046|98884664	Tnpo1,NM_001048267,-	NA	mmu-Tnpo1_0014	non-IRES	0.471866	596	222	1.2203	0.237026	0	0	1.24759	0	0	0
chr13:98884515|98890790	Tnpo1,NM_001048267,-	NA	mmu-Tnpo1_0004	IRES	0.795306	340	57	1.013	-0.371031	0.720098	0	0	0	0	0
chr14:101501012|101507690	Tbc1d4,NM_001081278,-	NA	mmu-Tbc1d4_0001	IRES	0.577714	798	372	1.081	0.112323	0	3.59908	0	0	0	0
chr14:105140316|105141360	Rbm26,NM_001368685,-	NA	NA	IRES	0.890118	297	57	0.8337	-0.349633	0	0	0	0	2.47048	0
chr14:117186662|117186820	Gpc6,NM_001079844,+	NA	mmu-Gpc6_0002	IRES	0.547305	159	108	1.1559	0.277873	0	2.39939	3.74277	0	0.823492	0
chr14:118148286|118153541	Gpr180,NM_021434,+	NA	NA	IRES	0.763248	5256	321	0.6497	-0.0797898	0	0	0	1.72189	0	0
chr14:118627452|118632187	Abcc4,NM_001163675,-	NA	mmu-Abcc4_0007	non-IRES	0.364269	630	363	1.189	0.185226	0	3.59908	0	0	0	0
chr14:118654150|118669107	Abcc4,NM_001163675,-	NA	mmu-Abcc4_0013	IRES	0.542056	457	75	0.5962	0.0582295	0	0	0	0.860943	2.47048	0
chr14:118668347|118669107	Abcc4,NM_001163675,-	NA	mmu-Abcc4_0018	IRES	0.828069	232	75	0.5962	0.0582295	0.720098	0	0	0	0	0
chr14:118668492|118668996	Abcc4,NM_001163675,-	NA	NA	non-IRES	0.451352	505	264	0.8568	-0.0618421	0	0	0	0	1.64698	0
chr14:118922820|118922910	Dzip1,NR_130725,-	NA	NA	non-IRES	0.377776	91	81	0.9593	0.250921	0.720098	0	0	0	0	0
chr14:119044500|119077751	Uggt2,NM_001081252,-	NA	mmu-Uggt2_0018	IRES	0.847438	1358	315	0.8638	-0.109621	0	0	0	2.58283	0	0
chr14:119070811|119077751	Uggt2,NM_001081252,-	NA	NA	IRES	0.890143	253	30	0.7899	-0.50874	0	0	0	0	0	1.06078
chr14:11952716|11962722	Ptprg,NM_008981,+	NA	mmu-Ptprg_0001	non-IRES	0.484466	329	171	1.0251	0.246573	0	0	8.73313	0	0	0
chr14:120324794|120325412	Mbnl2,NM_001360377,+	NA	mmu-Mbnl2_0001	IRES	0.66199	619	174	0.7661	0.185055	0	0	0	0	0	1.06078
chr14:12091415|12122170	Ptprg,NM_008981,+	NA	mmu-Ptprg_0004	IRES	0.554663	418	78	0.971	-0.180338	0	0	0	0	0	2.12156
chr14:120922126|120923585	Ipo5,NM_023579,+	NA	mmu-Ipo5_0010	IRES	0.748026	305	237	1.0142	0.0468283	0	0	0	8.60943	0	0
chr14:121101989|121102182	Farp1,NM_134082,+	NA	mmu-Farp1_0002	IRES	0.552788	194	171	1.0407	0.364713	0	4.79878	0	0	0	0
chr14:121219377|121230726	Farp1,NM_134082,+	NA	mmu-Farp1_0006	IRES	0.654072	220	0	0	0	0	0	2.49518	0	0	0
chr14:121230727|121233675	Farp1,NM_134082,+	NA	NA	IRES	0.736841	2949	249	0.963	0.117874	0	0	0	0.860943	0	0
chr14:121276506|121276872	Farp1,NM_134082,+	NA	NA	IRES	0.519057	367	249	0.5208	-0.0309977	0	0	2.49518	0	0	0
chr14:121276506|121276879	Farp1,NM_134082,+	NA	NA	IRES	0.512319	374	249	0.5208	-0.0309977	0	0	0	0	1.64698	0
chr14:121291980|121337652	Stk24,NM_145465,-	NA	mmu-Stk24_0002	IRES	0.710173	1217	150	1.1394	0.0194083	0	0	0	0	0	1.06078
chr14:121581285|121581331	Dock9,NM_001347596,-	NA	NA	non-IRES	0.165849	47	39	0.8704	0.0142811	0	0	0	0	0	3.18233
chr14:122664254|122668671	Pcca,NR_153443,+	NA	NA	IRES	0.534117	246	120	0.9445	0.232267	0	0	2.49518	0	0	0
chr14:122941305|122973285	Tmtc4,NM_001360599,-	NA	mmu-Tmtc4_0008	non-IRES	0.469514	1290	285	0.8429	-0.0400442	0	0	0	0	0	2.12156
chr14:16383218|16384423	Top2b,NM_009409,+	NA	NA	IRES	0.934867	1206	132	1.0431	-0.00201979	0	0	3.74277	0	0	0
chr14:18216650|18220056	Nr1d2,NM_011584,-	NA	NA	IRES	0.598912	234	54	1.0275	-0.267838	0	0	3.74277	0	0	0
chr14:20692526|20692702	Sec24c,NM_001168273,+	NA	NA	IRES	0.692982	177	21	1.156	-0.122961	0	0	1.24759	0	0	0
chr14:20710791|20711006	Zswim8,NM_001252081,+	NA	NA	IRES	0.593092	216	45	0.8005	-0.24603	0	0	6.23795	0	0	0
chr14:20716084|20716149	Zswim8,NM_001252082,+	NA	NA	IRES	0.906205	66	0	0	0	0	1.19969	0	0	0	0
chr14:20983368|20987118	Vcl,NM_009502,+	NA	NA	IRES	0.50158	393	324	1.145	0.181849	0	0	1.24759	0	0	0
chr14:21003095|21010166	Vcl,NM_009502,+	NA	NA	non-IRES	0.279391	696	276	1.2351	0.302684	0	0	1.24759	0	0	0
chr14:21516626|21517498	Kat6b,NM_001205241,+	mmu_circ_0000505	mmu-Kat6b_0029	IRES	0.561114	873	624	0.9152	0.224405	0	1.19969	0	0	0	1.06078
chr14:21626719|21664748	Kat6b,NM_001205241,+	NA	mmu-Kat6b_0021	non-IRES	0.445861	1629	1350	0.974	0.269478	0	0	0	1.72189	0	0
chr14:23451599|23451667	Kcnma1,NM_001253358,-	NA	NA	IRES	0.752445	69	39	1.2472	0.0285802	0	0	1.24759	0	0	0
chr14:24190318|24192954	Dlg5,NM_001163513,-	mmu_circ_0000510	mmu-Dlg5_0003	IRES	0.533422	491	126	1.376	0.0577796	0	0	0	0	0.823492	0
chr14:24450848|24452192	Polr3a,NM_001081247,-	NA	NA	IRES	0.676865	1345	120	1.0031	-0.359417	0	0	0	0	1.64698	0
chr14:24470976|24471737	Polr3a,NM_001081247,-	NA	NA	IRES	0.648482	762	396	0.8204	-0.118271	0	0	0	2.58283	0	0
chr14:25502655|25502759	Zmiz1,NM_001310666,+	NA	NA	IRES	0.822582	105	0	0	0	0	0	1.24759	0.860943	0	0
chr14:25502655|25636017	Zmiz1,NM_001310666,+	NA	mmu-Zmiz1_0002	non-IRES	0.473723	659	423	1.1777	0.457477	0	1.19969	0	0	0	0
chr14:26438679|26442634	Slmap,NM_001310445,-	mmu_circ_0000514	mmu-Slmap_0010	IRES	0.924366	201	21	1.1825	0.289792	0	0	3.74277	0	0	0
chr14:26465201|26482966	Slmap,NM_001310445,-	NA	mmu-Slmap_0026	IRES	0.626147	489	225	0.842	-0.217917	0.720098	0	0	0	0	0
chr14:26604674|26605938	Dennd6a,NM_001285466,+	NA	mmu-Dennd6a_0041	non-IRES	0.145263	143	84	1.159	0.0228605	0.720098	0	0	0	0	0
chr14:26616591|26616958	Dennd6a,NM_001285466,+	NA	mmu-Dennd6a_0043	IRES	0.693131	131	15	1.0615	-1.15152	0	1.19969	0	0	0	1.06078
chr14:26616591|26619404	Dennd6a,NM_001285466,+	NA	mmu-Dennd6a_0010	IRES	0.684586	221	15	1.0615	-1.15152	0	0	1.24759	0	0	0
chr14:26943912|26947163	Appl1,NM_145221,-	NA	mmu-Appl1_0040	IRES	0.938579	192	66	0.4452	-0.365282	0.720098	0	0	0	0	0
chr14:30482193|30484586	Dcp1a,NM_133761,+	NA	mmu-Dcp1a_0003	IRES	0.711137	169	81	1.1167	-0.0410445	0	0	1.24759	0	0	0
chr14:30596045|30598717	Prkcd,NM_001310682,-	NA	NA	IRES	0.596698	2673	219	0.9136	-0.285477	0	0	0	0	2.47048	0
chr14:30598595|30598717	Prkcd,NM_001310682,-	NA	NA	non-IRES	0.083984	123	117	0.5764	0.071856	0.720098	0	0	0	0	0
chr14:30601251|30601759	Prkcd,NM_001310682,-	NA	NA	IRES	0.579933	509	102	1.238	-0.103464	0	1.19969	0	0	0	0
chr14:30604107|30605901	Prkcd,NM_001310682,-	NA	mmu-Prkcd_0001	IRES	0.505775	317	114	1.1148	0.064166	0	0	0	0	0	1.06078
chr14:30765963|30802671	Sfmbt1,NM_019460,+	NA	mmu-Sfmbt1_0018	IRES	0.592611	1722	1611	0.9237	0.154912	0	0	0	0	5.76445	0
chr14:30783943|30787607	Sfmbt1,NM_019460,+	NA	mmu-Sfmbt1_0004	IRES	0.612961	589	213	1.2061	0.160764	0	0	0	0	0	6.36467
chr14:31017929|31018928	Gnl3,NM_153547,-	NA	NA	IRES	0.732231	1000	267	0.3821	-0.244132	0	0	1.24759	0	0	0
chr14:31025498|31032552	Pbrm1,NM_001081251,+	NA	mmu-Pbrm1_0007	IRES	0.507298	543	528	1.2087	0.256216	1.4402	0	0	0	0	0
chr14:31025498|31036059	Pbrm1,NM_001081251,+	NA	mmu-Pbrm1_0011	IRES	0.551978	660	645	1.1184	0.251111	0	0	1.24759	0	0	0
chr14:31138211|31138284	Nt5dc2,NM_001374087,+	NA	NA	non-IRES	0.308014	74	0	0	0	0.720098	0	0	0	0	0
chr14:31173767|31174255	Nisch,NM_022656,-	NA	NA	non-IRES	0.486265	489	147	0.7198	0.00524513	0	0	0	0	0	7.42544
chr14:31184942|31185425	Nisch,NM_022656,-	NA	mmu-Nisch_0007	IRES	0.757163	223	87	0.8538	-0.0417055	1.4402	0	0	0	0	0
chr14:31186713|31186758	Nisch,NM_022656,-	NA	NA	IRES	0.966731	46	0	0	0	0	0	0	0	0	1.06078
chr14:31258377|31258435	Bap1,NM_027088,+	NA	NA	non-IRES	0.103362	59	15	0.5542	0.425193	0.720098	0	0	0	0	0
chr14:32284205|32284273	Parg,NM_001374221,+	NA	NA	non-IRES	0.4486	69	0	0	0	0	0	1.24759	0	0	0
chr14:32566895|32567474	Ercc6,NM_001081221,+	NA	NA	IRES	0.711507	580	66	0.7886	-0.126659	0	0	0	0.860943	0	0
chr14:33402624|33411024	Mapk8,NM_001310453,-	NA	mmu-Mapk8_0001	IRES	0.740938	497	99	0.6964	-0.0987722	0	0	0	0	0	1.06078
chr14:34319882|34321823	Glud1,NM_008133,+	NA	NA	non-IRES	0.350202	137	81	1.0206	0.349124	0	3.59908	0	0	0	0
chr14:34321768|34336576	Glud1,NM_008133,+	NA	mmu-Glud1_0009	non-IRES	0.439948	752	660	1.1451	0.281391	0	0	1.24759	0	0	0
chr14:34434379|34434734	Bmpr1a,NM_009758,-	NA	mmu-Bmpr1a_0007	non-IRES	0.301018	197	171	0.9046	0.0961098	0	0	0	0.860943	0	0
chr14:34691682|34695105	Wapl,NM_001004436,+	mmu_circ_0000522	mmu-Wapal_0002	IRES	0.536394	1172	870	1.1538	0.131295	0	0	3.74277	0	0	0
chr14:34730549|34731609	Wapl,NM_001004436,+	NA	mmu-Wapal_0006	IRES	0.758845	213	198	0.9256	0.0562369	0	0	0	0	0	2.12156
chr14:36926839|36941264	Ccser2,NM_027045,-	NA	mmu-Ccser2_0007	IRES	0.774997	1741	156	0.8555	-0.0339733	0	0	0	0	0	1.06078
chr14:45205203|45205341	Txndc16,NM_001310534,-	NA	NA	IRES	0.638072	139	39	0.9638	-0.757038	0	0	0	2.58283	0	0
chr14:47016277|47016795	Samd4,NM_001037221,+	mmu_circ_0000529	mmu-Samd4_0001	non-IRES	0.390808	519	411	0.8121	0.376788	2.16029	0	0	6.0266	0.823492	7.42544
chr14:47258521|47273223	Wdhd1,NM_001360532,-	NA	mmu-Wdhd1_0023	IRES	0.675077	1544	294	0.7583	-0.0304041	0	0	3.74277	0	0	0
chr14:47261340|47274855	Wdhd1,NM_001360532,-	NA	mmu-Wdhd1_0005	IRES	0.668855	1670	294	0.7583	-0.0304041	0.720098	0	0	0	0	1.06078
chr14:47683383|47693943	Ktn1,NM_001293635,+	NA	mmu-Ktn1_0035	non-IRES	0.429117	762	741	1.2431	0.26394	0	0	1.24759	0	0	0
chr14:47706499|47707218	Ktn1,NM_001293635,+	NA	NA	IRES	0.852366	720	99	1.0524	-0.169781	0	0	0	0.860943	0	0
chr14:49035999|49039383	Exoc5,NM_207214,-	NA	mmu-Exoc5_0027	IRES	0.86965	408	108	0.7325	-0.0230478	0	1.19969	0	0	0	0
chr14:50819789|50819875	Parp2,NM_009632,+	NA	NA	IRES	0.655567	87	0	0	0	0	0	0	0	0	2.12156
chr14:52005036|52005122	Arhgef40,NM_001145921,+	NA	NA	IRES	0.881739	87	0	0	0	0	0	0	0	0	1.06078
chr14:52175393|52176359	Supt16,NM_033618,-	NA	NA	IRES	0.637416	967	153	0.7312	-0.272512	0	0	0	4.30471	0	0
chr14:52226038|52235501	Chd8,NM_201637,-	NA	mmu-Chd8_0005	IRES	0.750881	1305	636	0.9843	-0.0178465	0	0	0	0	0.823492	0
chr14:54363496|54366677	Oxa1l,NM_026936,+	NA	NA	IRES	0.748539	3182	342	0.9528	-0.142941	0	0	0	0.860943	0	0
chr14:54467651|54467740	Lrp10,NM_022993,+	NA	NA	non-IRES	0.321381	90	0	0	0	0	0	0	1.72189	0	0
chr14:54550066|54552136	Haus4,NM_145462,-	NA	NA	IRES	0.609596	2071	312	0.5693	-0.228223	0	1.19969	0	0	0	0
chr14:54643074|54643723	Acin1,NM_001242605,-	NA	NA	IRES	0.580943	650	291	0.8287	0.0283801	0	0	0	0	0	1.06078
chr14:54645766|54646450	Acin1,NM_001242605,-	NA	NA	IRES	0.81481	685	87	0.867	-0.330252	0	0	0	0.860943	0	1.06078
chr14:54662168|54667161	Acin1,NM_001085473,-	NA	mmu-Acin1_0001	IRES	0.771996	1687	282	0.7981	0.018696	2.16029	0	0	0	1.64698	0
chr14:54897121|54897272	Pabpn1,NM_019402,+	NA	mmu-Gm20521_0001	IRES	0.793742	152	0	0	0	0	0	0	1.72189	0	6.36467
chr14:55068340|55070138	Zfhx2,NM_001039198,-	NA	NA	IRES	0.757667	1799	123	0.7832	0.116273	0	0	1.24759	0	0	0
chr14:55542652|55543562	Pck2,NM_028994,+	NA	NA	IRES	0.560132	911	138	0.6235	0.0208174	0	0	0	0	2.47048	0
chr14:55544064|55544377	Pck2,NM_028994,+	NA	NA	IRES	0.713856	314	126	1.2341	0.115464	0.720098	0	0	0	0	0
chr14:55580664|55580724	Psme1,NM_011189,+	NA	NA	IRES	0.77974	61	0	0	0	0	0	0	0	0.823492	0
chr14:55592316|55592453	Rnf31,NM_194346,+	NA	NA	IRES	0.637362	138	18	1.0124	-0.1916	0	0	1.24759	0	0	0
chr14:55628674|55628793	Ipo4,NM_001360078,-	NA	NA	IRES	0.626924	120	27	1.1441	0.326015	0	0	0	0	1.64698	0
chr14:56614447|56614551	Parp4,NM_001145978,+	NA	NA	IRES	0.902502	105	24	0.6946	-0.535548	0	0	1.24759	0	0	0
chr14:56634293|56635703	Parp4,NM_001145978,+	NA	NA	IRES	0.681159	1411	189	0.9321	-0.275906	0	1.19969	0	0	0	0
chr14:56748835|56772006	Pspc1,NM_025682,-	mmu_circ_0000541	mmu-Pspc1_0002	IRES	0.818069	789	330	1.1583	-0.0275147	0.720098	0	0	0	0.823492	4.24311
chr14:56887858|56902666	Zmym2,NM_177627,+	NA	NA	IRES	0.922196	14809	360	0.6848	-0.480617	0	0	0	0	1.64698	0
chr14:57549897|57550361	Eef1akmt1,NM_026526,-	NA	NA	IRES	0.662647	465	105	0.4278	-0.290734	0	0	1.24759	0	0	0
chr14:57700583|57702921	Lats2,NM_015771,-	NA	NA	IRES	0.817969	2339	342	0.518	-0.179097	0	0	0	0	0	2.12156
chr14:57733878|57734418	Lats2,NM_015771,-	NA	mmu-Lats2_0004	IRES	0.847812	541	180	0.6884	-0.097362	0.720098	0	0	0.860943	0	0
chr14:57837689|57839089	Zdhhc20,NM_001360097,-	NA	NA	IRES	0.829168	1401	132	0.7608	-0.322838	0	0	0	0	0.823492	0
chr14:59406646|59419561	Gm45935,NM_001320725,-	NA	mmu-Setdb2_0006	IRES	0.835893	1671	156	0.6636	-0.245268	0	0	0	4.30471	0	0
chr14:59496803|59506383	Cab39l,NM_001360591,+	NA	mmu-Cab39l_0003	IRES	0.615725	426	393	0.9924	0.250565	0	0	0	0	1.64698	0
chr14:60787295|60846503	Mipep,NM_027436,+	NA	mmu-Mipep_0006	IRES	0.585345	1659	1407	0.958	0.175425	0	0	0	0	0	1.06078
chr14:61383235|61403042	Kpna3,NM_008466,-	NA	mmu-Kpna3_0001	IRES	0.827721	702	171	1.0243	0.0941984	0	0	0	6.88754	0	0
chr14:61635615|61643359	Dleu2,NR_028264,-	NA	NA	IRES	0.900008	7745	174	0.5679	-0.359736	0	0	1.24759	0	0	0
chr14:63164660|63177682	Fdft1,NM_001360211,-	NA	NA	IRES	0.702561	13023	558	0.4836	-0.127819	0	0	0	0	0	1.06078
chr14:64825601|64828668	Hmbox1,NM_001347627,-	mmu_circ_0000549	mmu-Hmbox1_0001	IRES	0.853319	274	231	0.8164	0.0253436	0	0	1.24759	0	0	0
chr14:64851885|64861626	Hmbox1,NM_001347627,-	NA	mmu-Hmbox1_0004	IRES	0.584526	265	171	1.0163	-0.164533	0	0	0	0	0.823492	0
chr14:65056831|65080475	Extl3,NM_018788,-	NA	NA	non-IRES	0.417395	3104	435	1.3397	0.212409	0	0	0	1.72189	0	0
chr14:65385661|65386300	Zfp395,NM_199029,+	NA	NA	IRES	0.585437	640	216	0.5743	-0.145891	0	0	0	0	0	4.24311
chr14:65933222|65936362	Scara3,NM_172604,-	NA	NA	IRES	0.809573	3141	204	0.7126	-0.431557	0	1.19969	0	0	0	0
chr14:66303181|66304235	Trim35,NM_029979,+	NA	mmu-Trim35_0001	non-IRES	0.136793	327	312	1.1788	0.688827	0	0	0	0	0.823492	0
chr14:67728747|67728838	Kctd9,NM_001111028,+	NA	NA	non-IRES	0.475449	92	75	0.4868	-0.685106	2.16029	0	0	0	0	0
chr14:67836314|67839628	Dock5,NM_177780,-	NA	NA	non-IRES	0.444704	212	147	1.2213	0.172717	0	0	0	0	1.64698	0
chr14:67857903|67866072	Dock5,NM_177780,-	NA	mmu-Dock5_0006	non-IRES	0.401839	194	102	0.6505	-0.0961345	0	0	0	0	1.64698	0
chr14:70191433|70191575	Sorbs3,NM_001271409,-	NA	NA	non-IRES	0.315354	143	9	0.6662	-0.380945	0	0	2.49518	0	0	0
chr14:70235140|70267506	Ppp3cc,NM_001304991,-	mmu_circ_0000550	mmu-Ppp3cc_0013	IRES	0.793203	1089	186	0.7807	-0.128832	0	0	0	0	0	2.12156
chr14:70585790|70586074	Fam160b2,NM_194345,-	NA	NA	non-IRES	0.247499	285	156	0.8279	0.148353	1.4402	0	0	0	0	0
chr14:72599066|72683771	Fndc3a,NM_207636,-	NA	mmu-Fndc3a_0021	IRES	0.627502	291	21	0.9636	-0.551628	0	0	0	0.860943	0	0
chr14:72652016|72683771	Fndc3a,NM_207636,-	mmu_circ_0000554	mmu-Fndc3a_0004	IRES	0.662429	214	21	0.9636	-0.551628	0	0	1.24759	0.860943	0	0
chr14:74804221|74813711	Lrch1,NM_001033439,-	NA	mmu-Lrch1_0035	IRES	0.66367	501	84	0.9825	-0.348051	0	0	0	0	0	1.06078
chr14:75291569|75309802	Zc3h13,NM_001359875,+	NA	mmu-Zc3h13_0008	IRES	0.576137	755	744	0.6094	0.144969	0	1.19969	0	0	0	0
chr14:75305789|75309802	Zc3h13,NM_001359875,+	NA	mmu-Zc3h13_0002	IRES	0.621295	407	243	0.7809	0.261281	0	0	0	1.72189	0	0
chr14:75308909|75316078	Zc3h13,NM_001359875,+	NA	mmu-Zc3h13_0011	IRES	0.546675	496	441	0.9248	0.2371	0	0	0	0	0	2.12156
chr14:75995421|75996927	Gtf2f2,NM_026816,-	NA	mmu-Gtf2f2_0001	IRES	0.672307	164	45	0.6977	-0.312931	0	0	0	0.860943	0	0
chr14:76124486|76126331	Nufip1,NM_013745,+	NA	mmu-Nufip1_0006	non-IRES	0.242894	287	189	0.8454	0.0420164	0	1.19969	0	0	0	0
chr14:7867537|7873492	Flnb,NM_001081427,+	NA	mmu-Flnb_0008	non-IRES	0.275593	495	414	1.0728	0.437163	0	0	0	0	0	1.06078
chr14:7889262|7890685	Flnb,NM_001081427,+	NA	NA	IRES	0.69874	1424	303	0.51	-0.121813	0	3.59908	0	0	0	0
chr14:7908685|7909579	Flnb,NM_001081427,+	NA	NA	IRES	0.704461	895	99	0.6864	-0.0845566	0	0	0	0	0	5.30389
chr14:79369078|79377521	Naa16,NM_025832,-	NA	mmu-Naa16_0001	IRES	0.869818	477	108	0.923	-0.332089	0	0	0	0	0	1.06078
chr14:79387134|79390561	Naa16,NM_025832,-	NA	NA	IRES	0.741679	3428	267	0.9024	0.13531	0	0	0	0	0	3.18233
chr14:8171358|8171422	Pdhb,NM_024221,-	NA	NA	IRES	0.915886	65	45	0.6323	-0.28136	0.720098	0	0	0	0	0
chr14:86772086|86835101	Diaph3,NM_019670,-	NA	mmu-Diap3_0003	IRES	0.880096	582	135	1.1386	-0.0115938	0	1.19969	0	0	0	0
chr14:86772086|86910123	Diaph3,NM_019670,-	NA	mmu-Diap3_0022	IRES	0.808719	1149	186	0.9823	0.0521423	5.04068	0	0	0	0	0
chr14:86810336|86835101	Diaph3,NM_019670,-	NA	mmu-Diap3_0001	IRES	0.886684	426	135	1.1386	-0.0115938	0	0	0	0	0	2.12156
chr14:86810336|86910123	Diaph3,NM_019670,-	NA	mmu-Diap3_0021	IRES	0.799317	993	186	0.9823	0.0521423	1.4402	0	0	0	0	0
chr14:86852072|86866642	Diaph3,NM_019670,-	NA	mmu-Diap3_0002	IRES	0.74214	370	186	0.9823	0.0521423	0	0	2.49518	0	0	0
chr14:86852072|86910123	Diaph3,NM_019670,-	NA	mmu-Diap3_0014	IRES	0.706665	567	186	0.9823	0.0521423	0.720098	0	6.23795	0	0.823492	0
chr14:86866157|86866402	Diaph3,NM_019670,-	NA	NA	IRES	0.941296	246	42	0.8952	-0.377187	2.16029	0	0	0	0	0
chr14:86866403|86910123	Diaph3,NM_019670,-	NA	NA	IRES	0.708311	437	99	0.8934	-0.322179	0	0	0	0	0.823492	0
chr14:86905937|86918864	Diaph3,NM_019670,-	NA	mmu-Diap3_0024	IRES	0.827188	293	99	0.8934	-0.322179	0	0	0	0	4.94095	0
chr14:87457034|87511770	Tdrd3,NM_172605,+	NA	mmu-Tdrd3_0006	non-IRES	0.428471	2074	1836	0.9093	0.124909	0.720098	0	0	0.860943	0	1.06078
chr14:87472076|87506606	Tdrd3,NM_001253755,+	NA	mmu-Tdrd3_0016	non-IRES	0.424881	1797	1710	0.9044	0.104802	0	3.59908	0	0	0	0
chr14:87472076|87511770	Tdrd3,NM_172605,+	NA	mmu-Tdrd3_0005	non-IRES	0.41785	1923	1836	0.9093	0.124909	0	0	0	0	0.823492	0
chr14:99060306|99060353	Bora,NM_175265,+	NA	NA	non-IRES	0.0624927	48	0	0	0	1.4402	7.19817	8.73313	0	0.823492	1.06078
chr14:99060306|99060377	Bora,NM_175265,+	NA	NA	non-IRES	0.0575964	72	0	0	0	0.720098	1.19969	0	0	4.11746	5.30389
chr14:99060306|99060389	Bora,NM_175265,+	NA	NA	non-IRES	0.0561906	84	0	0	0	0	1.19969	0	0	0	0
chr14:99060306|99060413	Bora,NM_175265,+	NA	NA	non-IRES	0.0615128	108	0	0	0	0	1.19969	0	0	0	0
chr14:99060306|99060425	Bora,NM_175265,+	NA	NA	non-IRES	0.0601965	120	0	0	0	20.8828	45.5884	62.3795	37.0205	26.3518	37.1272
chr14:99060306|99060437	Bora,NM_175265,+	NA	NA	non-IRES	0.0590287	132	0	0	0	0	2.39939	0	0	0	0
chr14:99133236|99150741	Pibf1,NM_029320,+	NA	mmu-Pibf1_0018	non-IRES	0.304465	650	339	1.2395	0.282619	0	0	0	0	1.64698	0
chr15:100115845|100142147	Dip2b,NM_001159361,+	NA	mmu-Dip2b_0001	non-IRES	0.336378	324	144	0.7835	0.0171536	2.16029	0	0	0	0	0
chr15:100131902|100142147	Dip2b,NM_001159361,+	NA	mmu-Dip2b_0024	non-IRES	0.236218	252	144	0.7835	0.0171536	0	0	0	0	0	2.12156
chr15:100232733|100252199	Atf1,NM_007497,+	NA	NA	IRES	0.658605	331	324	0.9542	0.172437	0	0	0	1.72189	0	0
chr15:100245346|100252048	Atf1,NM_007497,+	NA	NA	IRES	0.729647	6703	360	0.8364	-0.101768	0	0	0	0	0	2.12156
chr15:102086003|102086639	Eif4b,NM_145625,+	NA	mmu-Eif4b_0004	non-IRES	0.434435	190	162	1.2254	0.115702	0	7.19817	0	0	3.29397	0
chr15:102086058|102086479	Eif4b,NM_145625,+	NA	NA	IRES	0.719543	422	156	0.4423	-0.231382	0	0	0	0	0	1.06078
chr15:102089031|102089140	Eif4b,NM_145625,+	NA	NA	IRES	0.651292	110	60	0.3849	-0.318202	0	0	0	0	0	1.06078
chr15:102089031|102089841	Eif4b,NM_145625,+	NA	NA	IRES	0.827942	811	93	0.5879	-0.0533796	0	0	0	0.860943	0	0
chr15:102090095|102090226	Eif4b,NM_145625,+	NA	NA	IRES	0.707959	132	63	0.8627	-0.096277	1.4402	0	0	0	0	0
chr15:102299803|102304145	Espl1,NM_001014976,+	mmu_circ_0000652	mmu-Espl1_0001	non-IRES	0.422818	443	390	0.9694	0.292478	0.720098	0	1.24759	2.58283	1.64698	1.06078
chr15:102430157|102430692	Sp1,NM_013672,+	NA	NA	IRES	0.803704	536	105	0.9016	-0.15972	0	0	0	0.860943	0	0
chr15:102470804|102473259	Pcbp2,NM_001374771,+	NA	NA	IRES	0.800401	2456	144	0.9764	-0.383389	0	0	0	0.860943	0	0
chr15:102473261|102478747	Pcbp2,NM_001103165,+	NA	mmu-Pcbp2_0002	IRES	0.529401	448	375	1.157	0.2293	0	0	0	0	0.823492	0
chr15:103035162|103035246	Hoxc4,NM_013553,+	NA	NA	IRES	0.850129	85	0	0	0	0.720098	0	0	0	0	0
chr15:103205492|103213254	Cbx5,NM_001110216,-	NA	mmu-Cbx5_0001	IRES	0.913546	370	105	1.0079	0.120393	0	0	0	1.72189	0	0
chr15:103239620|103239732	Cbx5,NM_001076789,-	NA	NA	IRES	0.539169	113	51	1.2194	-0.0245225	0	0	0	0	0	2.12156
chr15:103296734|103296785	Copz1,NM_001357748,+	NA	NA	non-IRES	0.388155	52	0	0	0	0.720098	0	0	0	0	0
chr15:103296786|103297866	Copz1,NM_001357748,+	NA	NA	IRES	0.7689	1081	174	0.9561	-0.19336	0	0	0	0	1.64698	0
chr15:103352183|103352257	Itga5,NM_001314041,-	NA	NA	IRES	0.970694	75	0	0	0	0.720098	0	0	0	0	0
chr15:10591530|10591586	Rai14,NM_030690,-	NA	NA	IRES	0.753071	57	15	0.7028	-0.99774	0	0	0	0	0.823492	0
chr15:10600388|10600482	Gm10389,NR_033541,+	NA	NA	IRES	0.865033	95	18	1.0809	-0.0967028	0	0	0	1.72189	0	0
chr15:12159599|12160690	Zfr,NM_001358823,+	mmu_circ_0000577	mmu-Zfr_0020	non-IRES	0.310393	369	351	1.1585	0.175923	0	0	0	0	0	1.06078
chr15:12230274|12233926	Mtmr12,NM_001356498,+	mmu_circ_0000578	mmu-Mtmr12_0004	non-IRES	0.446937	280	135	1.0261	-0.229491	0	0	0	3.44377	0	0
chr15:12232902|12233816	Mtmr12,NM_001356498,+	NA	NA	IRES	0.718107	915	258	0.6301	-0.0994201	0	0	0	0.860943	0	0
chr15:12236018|12238019	Mtmr12,NM_001356498,+	NA	mmu-Mtmr12_0013	IRES	0.638989	194	33	0.9566	-0.385308	0.720098	0	0	0.860943	0	0
chr15:12814191|12818284	6030458C11Rik,NM_001357761,-	NA	mmu-6030458C11Rik_0001	IRES	0.715731	679	84	1.2452	0.0294413	0	0	0	0	0	2.12156
chr15:12821404|12821553	6030458C11Rik,NM_001357761,-	NA	NA	IRES	0.527479	150	93	0.9416	-0.13837	0	0	0	0	0	1.06078
chr15:12827227|12848207	Drosha,NM_001130149,+	NA	NA	non-IRES	0.322588	1633	1584	0.8662	0.278935	0	1.19969	0	0	0	0
chr15:12912511|12929711	Drosha,NM_001130149,+	NA	mmu-Drosha_0004	non-IRES	0.490306	778	558	1.1332	0.334686	0.720098	2.39939	1.24759	0	0	0
chr15:25701562|25744256	Myo10,NM_019472,+	NA	mmu-Myo10_0037	non-IRES	0.461708	1809	1761	1.2063	0.343257	0	0	0	0	0.823492	0
chr15:27754093|27755137	Trio,NM_001081302,-	NA	NA	IRES	0.655726	1045	150	0.9597	-0.0957129	0	0	0	0.860943	0	0
chr15:27805630|27856234	Trio,NM_001081302,-	NA	NA	IRES	0.554555	3157	369	1.0586	-0.0382192	0	2.39939	0	0	0	0
chr15:27833183|27838780	Trio,NM_001081302,-	NA	NA	IRES	0.708798	5598	315	0.6066	-0.167443	0.720098	0	0	0	0	0
chr15:31461942|31509822	Marchf6,NM_172606,-	NA	mmu-March6_0019	IRES	0.528701	2620	249	1.1138	0.210357	0	1.19969	0	0	0	0
chr15:31496004|31509822	Marchf6,NM_172606,-	NA	mmu-March6_0002	IRES	0.625105	747	132	0.7688	0.163018	0	0	1.24759	0	0	0
chr15:32679266|32681439	Sema5a,NM_009154,+	NA	NA	IRES	0.803001	2174	246	0.6176	-0.150105	0	2.39939	0	0	0	0
chr15:32679266|32681440	Sema5a,NM_009154,+	NA	NA	IRES	0.80297	2175	246	0.6176	-0.150105	0	1.19969	0	0	0	0
chr15:34114024|34118110	Mtdh,NM_001357925,+	NA	mmu-Mtdh_0004	IRES	0.619746	559	120	1.1587	0.117758	0.720098	0	0	0	0	0
chr15:34114024|34123766	Mtdh,NM_001357926,+	NA	mmu-Mtdh_0001	IRES	0.689274	748	162	1.2067	0.0319381	0	0	0	0	0	3.18233
chr15:34117880|34139897	Mtdh,NM_001357925,+	NA	mmu-Mtdh_0019	IRES	0.603808	762	201	1.0998	0.15967	0	0	0	2.58283	0	0
chr15:34495416|34499268	Pop1,NM_026340,+	NA	NA	IRES	0.881538	3853	255	0.7055	-0.00703276	0	0	0	0	0.823492	0
chr15:34508120|34508207	Pop1,NM_026340,+	NA	NA	IRES	0.542394	88	18	0.6013	-0.11412	0	0	0	1.72189	0	0
chr15:34945006|34945181	Stk3,NM_001357821,-	NA	NA	IRES	0.721976	176	69	0.8312	-0.317253	0	0	0	0	0.823492	0
chr15:35072430|35073221	Stk3,NM_001357821,-	NA	mmu-Stk3_0001	IRES	0.744861	333	165	0.8999	-0.270726	0	0	0	1.72189	0	0
chr15:35072430|35115645	Stk3,NM_001357821,-	mmu_circ_0000585	mmu-Stk3_0004	IRES	0.830652	679	165	0.8999	-0.270726	0	3.59908	0	0	0	0
chr15:35417511|35430284	Vps13b,NM_177151,+	NA	mmu-Vps13b_0062	IRES	0.727122	646	369	0.951	0.0260154	0	1.19969	0	0	0	0
chr15:35446161|35446580	Vps13b,NM_177151,+	NA	NA	IRES	0.825924	420	126	0.9261	-0.311102	0.720098	0	0	0	0	0
chr15:35471883|35534360	Vps13b,NM_177151,+	NA	mmu-Vps13b_0105	IRES	0.74556	491	333	0.7208	0.114542	0	0	0	0	0	1.06078
chr15:35471883|35607364	Vps13b,NM_177151,+	NA	mmu-Vps13b_0193	IRES	0.694105	1112	954	0.8197	0.076881	0	0	1.24759	0	0	0
chr15:35471883|35652366	Vps13b,NM_177151,+	NA	mmu-Vps13b_0192	IRES	0.717864	2412	2253	0.8805	0.0350186	0	0	1.24759	0	0	0
chr15:35471883|35770863	Vps13b,NM_177151,+	NA	NA	IRES	0.724361	4121	3963	0.8175	0.0661048	0	0	0	1.72189	0	0
chr15:35642398|35652366	Vps13b,NM_177151,+	NA	mmu-Vps13b_0049	IRES	0.765886	588	375	1.0582	-0.0663757	0	0	0	0	0.823492	0
chr15:35668701|35674952	Vps13b,NM_177151,+	NA	mmu-Vps13b_0002	IRES	0.714315	475	282	1.0141	0.0630525	0	0	1.24759	0	0	0
chr15:35709126|35709813	Vps13b,NM_177151,+	NA	mmu-Vps13b_0027	IRES	0.705666	688	438	0.7219	-0.0052676	0.720098	0	0	0	0	0
chr15:36245416|36245629	Rnf19a,NM_013923,-	NA	NA	non-IRES	0.490278	214	195	1.2695	-0.0789686	0	0	2.49518	0	0	0
chr15:37986079|37989396	Ubr5,NM_001081359,-	NA	mmu-Ubr5_0017	IRES	0.680984	456	120	0.697	-0.342969	0	1.19969	0	0	0	0
chr15:38040753|38041964	Ubr5,NM_001081359,-	NA	mmu-Ubr5_0008	non-IRES	0.330568	500	96	1.0863	0.396404	0	0	0	0	0.823492	0
chr15:38045693|38048149	Ubr5,NM_001081359,-	mmu_circ_0000589	mmu-Ubr5_0002	IRES	0.852304	324	0	0	0	0	2.39939	0	0	0	0
chr15:3989710|3991717	AW549877,NM_145930,-	NA	mmu-AW549877_0005	IRES	0.754276	2008	162	0.7953	-0.109643	0	0	4.99036	0	0	0
chr15:40752896|40774146	Zfpm2,NM_011766,+	mmu_circ_0000597	mmu-Zfpm2_0008	non-IRES	0.129328	261	114	1.1788	0.0914027	0.720098	0	0	0	0	1.06078
chr15:40752896|40870646	Zfpm2,NM_011766,+	NA	mmu-Zfpm2_0007	non-IRES	0.217043	380	114	1.1788	0.0914027	0	0	2.49518	0	0	0
chr15:41797474|41801695	Oxr1,NM_001130166,+	NA	mmu-Oxr1_0002	IRES	0.753667	305	261	0.9373	0.0783694	0.720098	0	1.24759	0	0	0
chr15:41797474|41820578	Oxr1,NM_001130166,+	NA	mmu-Oxr1_0020	IRES	0.530078	1383	1338	1.0068	0.203122	0	0	2.49518	0.860943	0	2.12156
chr15:41797474|41826052	Oxr1,NM_001130166,+	NA	mmu-Oxr1_0001	non-IRES	0.489122	1715	1671	0.9392	0.187513	4.32059	4.79878	2.49518	5.16566	4.11746	10.6078
chr15:41797474|41838279	Oxr1,NR_152565,+	NA	mmu-Oxr1_0013	non-IRES	0.487359	1743	1695	0.9257	0.18227	0	4.79878	4.99036	2.58283	0	0
chr15:43261060|43266259	Eif3e,NM_008388,-	NA	mmu-Eif3e_0001	IRES	0.775134	590	135	1.1077	-0.107141	2.16029	0	0	0	0.823492	0
chr15:43507645|43513849	Emc2,NM_025736,+	NA	mmu-Emc2_0001	non-IRES	0.43544	444	264	0.8292	0.0303186	0	0	0	0.860943	0	0
chr15:44388469|44420873	Nudcd1,NM_001113554,-	mmu_circ_0000598	mmu-Nudcd1_0006	IRES	0.885933	1178	237	0.8134	-0.225248	0	1.19969	0	0	0	0
chr15:44396511|44405992	Nudcd1,NM_001113554,-	NA	mmu-Nudcd1_0010	IRES	0.885777	897	141	0.8373	0.0464839	2.16029	0	0	0	0	0
chr15:51971746|51976198	Rad21,NM_009009,-	NA	mmu-Rad21_0005	IRES	0.565076	663	192	1.0886	-0.207406	0	0	0	0.860943	0	0
chr15:53083085|53101804	Ext1,NM_010162,-	NA	mmu-Ext1_0003	IRES	0.530274	558	141	0.9444	0.0251331	0	0	0	0	0.823492	0
chr15:55563089|55563215	Mtbp,NM_001168250,+	NA	NA	IRES	0.762806	127	99	0.7116	-0.555923	0	0	0	0	0.823492	0
chr15:55577448|55588763	Mtbp,NM_001168250,+	NA	mmu-Mtbp_0005	non-IRES	0.440651	400	309	0.8546	0.160176	0.720098	0	0	0	0	0
chr15:58097252|58104566	Atad2,NM_027435,-	NA	mmu-Atad2_0034	IRES	0.873588	1284	474	0.8572	-0.159753	0	1.19969	0	0	0	0
chr15:58116768|58122602	Atad2,NM_027435,-	NA	mmu-Atad2_0009	IRES	0.852181	598	276	1.029	-0.143787	0	0	1.24759	0	0	3.18233
chr15:58117238|58122602	Atad2,NM_027435,-	NA	mmu-Atad2_0011	IRES	0.882222	482	276	1.029	-0.143787	0	0	0	0	1.64698	2.12156
chr15:58431206|58441726	Fam91a1,NM_145959,+	NA	mmu-D15Ertd621e_0022	IRES	0.652096	598	576	0.9817	0.199671	0	0	2.49518	0	0	0
chr15:58945230|58945361	Mtss1,NM_144800,-	NA	NA	non-IRES	0.220719	132	81	0.781	0.421893	0	0	0	0	0	4.24311
chr15:62107148|62107465	Pvt1,NR_003368,+	mmu_circ_0000604	mmu-Pvt1_0001	IRES	0.64269	318	207	0.7878	-0.0679478	2.88039	2.39939	4.99036	0	0	1.06078
chr15:63957446|63957584	Cyrib,NM_001360038,-	NA	NA	IRES	0.900844	139	78	0.9757	-0.532084	0	0	0	0	0	2.12156
chr15:64149606|64160297	Asap1,NM_001276462,-	NA	mmu-Asap1_0002	IRES	0.840735	370	123	1.2731	0.0280007	0	0	0	0	1.64698	0
chr15:64166460|64208556	Asap1,NM_001276462,-	NA	NA	IRES	0.915953	560	285	1.0422	-0.130497	0	0	1.24759	0	0	0
chr15:64312349|64349913	Asap1,NM_001276461,-	NA	mmu-Asap1_0012	non-IRES	0.162572	213	117	0.8508	0.518514	0	0	0	2.58283	0	0
chr15:65837435|65846044	Efr3a,NM_001356582,+	NA	mmu-Efr3a_0027	IRES	0.657587	353	243	1.2391	0.0559645	0	0	0	1.72189	0	0
chr15:66948545|66959361	Ndrg1,NM_008681,-	NA	NA	IRES	0.615484	10817	612	0.3569	-0.0301089	0	0	0	0.860943	0	0
chr15:6735365|6745580	Rictor,NM_030168,+	NA	mmu-Rictor_0003	IRES	0.721631	295	231	0.8866	0.110887	0	1.19969	0	0	0	0
chr15:6793974|6794568	Rictor,NM_030168,+	NA	NA	non-IRES	0.496996	283	123	0.809	-0.115377	0	0	1.24759	0	0	0
chr15:68101471|68119074	Zfat,NM_001145888,-	NA	mmu-Zfat_0001	IRES	0.654982	513	216	1.054	-0.00355628	0	0	4.99036	0	0	0
chr15:68146503|68187236	Zfat,NM_001145888,-	NA	mmu-Zfat_0016	IRES	0.612908	2513	411	0.9828	0.0484022	0	0	1.24759	0	0	0
chr15:7154387|7169266	Lifr,NM_001113386,+	NA	mmu-Lifr_0004	IRES	0.531678	998	975	0.802	0.118394	0	0	0	1.72189	0	0
chr15:72999972|73031643	Trappc9,NM_029640,-	NA	mmu-Trappc9_0009	non-IRES	0.230898	609	105	1.2211	0.000431857	0	3.59908	0	0	0	0
chr15:73116303|73116393	Ago2,NM_153178,-	NA	NA	non-IRES	0.199143	91	27	0.8941	-0.15999	0	0	0	0	0	1.06078
chr15:73127123|73128323	Ago2,NM_153178,-	NA	NA	IRES	0.573954	1201	174	0.7024	-0.154305	0	0	0	0.860943	0	0
chr15:73231855|73266202	Ptk2,NM_001358045,-	NA	NA	IRES	0.684815	950	240	0.6121	-0.0590778	0	0	0	0	0	4.24311
chr15:73320775|73325836	Ptk2,NM_001358045,-	NA	mmu-Ptk2_0006	IRES	0.913134	231	21	0.8049	-0.492117	0	0	0	0	0	1.06078
chr15:75776990|75779556	Zc3h3,NM_172121,-	NA	mmu-Zc3h3_0004	non-IRES	0.424593	404	333	1.1915	0.0207088	2.16029	0	0	0	0	0
chr15:75901132|75901252	Eef1d,NM_001285430,-	NA	NA	IRES	0.805517	121	9	0.671	-0.353655	0.720098	0	0	0	0	0
chr15:75917099|75917236	Pycrl,NM_025412,-	NA	NA	IRES	0.726725	138	0	0	0	0	0	0	0	0	1.06078
chr15:76005321|76006100	Fam83h,NM_001168253,-	NA	NA	IRES	0.716118	780	216	0.964	0.181864	0	0	1.24759	0	0	0
chr15:76063780|76064475	Scrib,NM_001310542,-	NA	NA	IRES	0.575716	696	177	0.7247	0.151876	0	0	0	0	0	3.18233
chr15:76066233|76066609	Scrib,NM_001310542,-	NA	NA	IRES	0.844048	377	135	0.805	0.0448683	0	0	0	0	0	1.06078
chr15:76075651|76075736	Puf60,NM_001164600,-	NA	NA	IRES	0.573914	86	27	0.4895	-0.306138	0.720098	2.39939	0	0	0	2.12156
chr15:76075652|76075736	Puf60,NM_001164600,-	NA	NA	IRES	0.571836	85	27	0.4895	-0.306138	0.720098	10.7972	0	0.860943	0	0
chr15:76075654|76075736	Puf60,NM_001164600,-	NA	NA	IRES	0.567514	83	27	0.4895	-0.306138	0	0	0	0	4.94095	1.06078
chr15:76187793|76187978	Plec,NM_201394,-	NA	NA	non-IRES	0.356483	186	93	0.6479	0.131531	0	0	0	0	0	2.12156
chr15:76600816|76600937	Cpsf1,NM_001164173,-	NA	NA	IRES	0.672653	122	51	0.4293	-0.260683	0	0	1.24759	0	0	3.18233
chr15:76601520|76601573	Cpsf1,NM_001164173,-	NA	NA	IRES	0.750174	54	30	1.1073	-0.270944	0	0	0	0.860943	0	0
chr15:76708254|76708326	Recql4,NM_058214,-	NA	NA	IRES	0.590649	73	39	0.9176	0.0715037	0	0	1.24759	0	0	0
chr15:76870437|76870652	Zfp251,NM_001007568,-	NA	NA	IRES	0.806561	216	0	0	0	0	0	1.24759	0	0	0
chr15:76904110|76904245	Rpl8,NM_012053,+	NA	NA	non-IRES	0.16203	136	57	1.125	0.367686	0	0	0	0	0.823492	0
chr15:77090718|77090845	1700109K24Rik,NR_108037,+	NA	NA	IRES	0.544769	128	36	1.1898	-0.193359	0	0	0	0.860943	0	0
chr15:77097940|77117067	Rbfox2,NM_001110828,-	NA	mmu-Rbfox2_0011	IRES	0.541076	647	318	0.7172	-0.0339433	0	1.19969	0	0	0	0
chr15:77764019|77764299	Myh9,NM_022410,-	NA	NA	IRES	0.565779	281	243	0.7048	0.0676643	0	0	0	0	0	1.06078
chr15:77795961|77797028	Myh9,NM_022410,-	NA	mmu-Myh9_0079	IRES	0.625891	122	87	0.8665	-0.0270885	0	0	0	0	1.64698	0
chr15:77795961|77808024	Myh9,NM_022410,-	NA	mmu-Myh9_0005	non-IRES	0.446832	279	189	1.1868	-0.0729598	0	0	0	0	3.29397	0
chr15:77968609|77970682	Eif3d,NM_018749,-	NA	NA	non-IRES	0.472583	2074	192	0.7527	-0.0190722	0	1.19969	0	0	0	0
chr15:78435711|78438440	Kctd17,NM_001289673,+	NA	NA	IRES	0.607853	2730	543	0.5946	0.0515289	2.16029	0	0	0	0	0
chr15:78885357|78885837	Gga1,NM_145929,+	NA	NA	IRES	0.517626	481	183	1.0521	-0.107044	5.04068	0	0	0	0	0
chr15:78885945|78888082	Gga1,NM_145929,+	NA	NA	IRES	0.527419	2138	270	0.6578	-0.0454705	0	0	0	0	1.64698	0
chr15:78889111|78889697	Gga1,NM_145929,+	NA	NA	non-IRES	0.415509	587	168	0.5319	-0.190664	0	0	0	0	0	1.06078
chr15:78926805|78927946	Lgals1,NM_008495,+	NA	NA	IRES	0.626556	1142	153	0.9828	0.115636	0.720098	0	0	0	0	0
chr15:78929805|78929980	Lgals1,NM_008495,+	NA	NA	IRES	0.61713	176	87	0.6653	-0.0658026	1.4402	0	1.24759	0.860943	0	2.12156
chr15:79085712|79086405	Eif3l,NM_145139,+	NA	NA	IRES	0.762155	694	300	0.6299	-0.153873	0	0	0	0	0	3.18233
chr15:79135574|79135636	1700088E04Rik,NM_001310576,-	NA	NA	IRES	0.588831	63	0	0	0	0	0	1.24759	0	0	0
chr15:79535957|79537545	Ddx17,NM_001040187,-	NA	mmu-Ddx17_0018	IRES	0.836515	233	132	0.8895	-0.0714249	0	0	0	0.860943	0	0
chr15:79536997|79537545	Ddx17,NM_001040187,-	NA	mmu-Ddx17_0001	IRES	0.902753	173	132	0.8895	-0.0714249	2.88039	3.59908	0	0	0	10.6078
chr15:79541034|79543856	Ddx17,NM_001040187,-	mmu_circ_0000621	mmu-Ddx17_0002	IRES	0.650574	385	72	0.8518	-0.161181	0	0	0	0	4.11746	0
chr15:79738684|79738819	Sun2,NM_001205345,-	NA	NA	IRES	0.610976	136	0	0	0	0	1.19969	0	0	0	0
chr15:7976968|8082582	Wdr70,NM_001081402,-	NA	mmu-Wdr70_0013	IRES	0.732261	926	210	0.7763	-0.162288	0	0	1.24759	0	0	0
chr15:80078454|80078706	Rpl3,NM_013762,-	NA	NA	IRES	0.612524	253	30	0.795	-0.230829	0	0	1.24759	4.30471	0	1.06078
chr15:80081076|80081614	Rpl3,NM_013762,-	NA	NA	IRES	0.634719	539	312	0.7422	-0.0208246	0.720098	0	0	0	0	0
chr15:80157827|80158708	Tab1,NM_025609,+	NA	NA	IRES	0.761602	882	117	0.8703	-0.0642548	0	0	0	0	0	1.06078
chr15:80889156|80894305	Tnrc6b,NM_144812,+	NA	NA	IRES	0.84628	5150	150	0.7569	-0.0406516	0	0	0	1.72189	0	0
chr15:80961356|80967201	Adsl,NM_009634,+	NA	mmu-Adsl_0004	non-IRES	0.295102	537	519	1.1553	0.445887	0	0	0	0	0	1.06078
chr15:81015431|81015758	Mrtfa,NM_153049,-	NA	NA	IRES	0.794253	328	105	1.0472	0.0230294	0	0	0	0	0	1.06078
chr15:81020948|81022396	Mrtfa,NM_153049,-	NA	NA	non-IRES	0.392686	1449	195	1.1094	0.178922	0	0	0	0	3.29397	0
chr15:8136633|8151826	Nup155,NM_133227,+	NA	NA	IRES	0.624448	1537	1317	1.2418	0.220598	0	0	0	1.72189	0	0
chr15:81366511|81369393	St13,NM_133726,-	NA	NA	IRES	0.81089	2883	264	0.5499	-0.168709	1.4402	0	0	0	0	0
chr15:81369394|81392322	St13,NM_133726,-	NA	mmu-St13_0015	IRES	0.885226	734	303	1.1016	-0.0174163	0.720098	0	0	0	0	0
chr15:81382980|81388400	St13,NM_133726,-	NA	mmu-St13_0006	IRES	0.953117	138	78	1.2439	-0.0717905	0	2.39939	0	0	0	0
chr15:81382980|81392322	St13,NM_133726,-	mmu_circ_0000624	mmu-St13_0004	IRES	0.969185	269	78	1.2439	-0.0717905	0	1.19969	0	0.860943	0	0
chr15:81388330|81392322	St13,NM_133726,-	NA	mmu-St13_0011	IRES	0.977779	202	66	0.9814	-0.471446	2.88039	0	0	0	0	0
chr15:8139851|8141359	Nup155,NM_133227,+	mmu_circ_0000575	mmu-Nup155_0025	IRES	0.691696	229	192	1.2078	0.184255	0	2.39939	0	0	0	2.12156
chr15:8142968|8151826	Nup155,NM_133227,+	NA	mmu-Nup155_0005	IRES	0.607605	1125	876	1.1508	0.209578	0	1.19969	0	0	0	0
chr15:8142968|8155052	Nup155,NM_133227,+	NA	NA	IRES	0.639949	1494	1245	1.1205	0.186729	0	0	2.49518	0	0	0
chr15:8147143|8148451	Nup155,NM_133227,+	NA	mmu-Nup155_0024	IRES	0.524241	414	288	1.1852	0.265145	2.16029	1.19969	0	0	0	0
chr15:81620000|81627534	Ep300,NM_177821,+	NA	NA	IRES	0.559149	1051	999	1.1006	0.0910637	1.4402	0	0	0	0	0
chr15:81624525|81627534	Ep300,NM_177821,+	NA	mmu-Ep300_0026	IRES	0.659532	680	660	1.0311	0.02098	0	0	0	0	0.823492	0
chr15:81705772|81706400	Rangap1,NM_001146174,-	NA	NA	IRES	0.563574	629	132	0.6282	-0.0167901	0	1.19969	0	0	0	0
chr15:81716567|81722026	Rangap1,NM_001146174,-	NA	mmu-Rangap1_0004	IRES	0.506169	503	354	0.954	0.0788479	0	0	0	4.30471	0	0
chr15:81780610|81781203	Zc3h7b,NM_001081016,+	NA	NA	IRES	0.635674	594	75	0.6611	-0.129557	0	0	0	0	0	3.18233
chr15:81780610|81781206	Zc3h7b,NM_001081016,+	NA	NA	IRES	0.636349	597	75	0.6611	-0.129557	0	0	1.24759	0	0	0
chr15:8188387|8201362	Cplane1,NM_001162906,+	NA	mmu-2410089E03Rik_0022	IRES	0.675971	843	681	0.7556	0.021314	0	0	0	0	0	3.18233
chr15:81905944|81906030	Aco2,NM_080633,+	NA	NA	IRES	0.529532	87	18	0.9364	0.074827	0	1.19969	0	0	0	0
chr15:81912009|81912180	Aco2,NM_080633,+	NA	NA	non-IRES	0.373419	172	93	0.8045	-0.188023	0	0	0	3.44377	0	0
chr15:81912009|81912181	Aco2,NM_080633,+	NA	NA	non-IRES	0.375495	173	93	0.8045	-0.188023	0	0	2.49518	0	0	0
chr15:81912362|81913064	Aco2,NM_080633,+	NA	NA	IRES	0.626728	703	117	0.4345	0.05581	0	1.19969	0	0	0	0
chr15:8194489|8199148	Cplane1,NM_001162906,+	NA	NA	IRES	0.877306	4660	297	0.6404	-0.222717	0	0	0	4.30471	0	0
chr15:81957838|81957895	Pmm1,NM_001282040,-	NA	NA	non-IRES	0.477039	58	0	0	0	0.720098	0	0	0	0	0
chr15:82022445|82023061	Xrcc6,NM_010247,+	NA	mmu-Xrcc6_0002	non-IRES	0.453291	394	108	1.0628	0.548313	0	0	0	0	4.94095	0
chr15:82022445|82027411	Xrcc6,NM_010247,+	NA	mmu-Xrcc6_0004	non-IRES	0.49644	765	480	1.2128	0.377793	0	0	0	0	0	2.12156
chr15:82182258|82185235	Srebf2,NM_033218,+	NA	NA	IRES	0.615976	2978	216	0.8922	-0.0471093	0	0	1.24759	0	0	0
chr15:82196293|82197615	Srebf2,NM_033218,+	NA	NA	IRES	0.546545	1323	300	0.46	-0.149367	0	0	0	1.72189	0	0
chr15:82815611|82857284	Tcf20,NM_001114140,-	NA	mmu-Tcf20_0004	IRES	0.687226	5916	543	1.1692	0.0654408	0	0	0	1.72189	0	0
chr15:82825231|82857284	Tcf20,NM_001114140,-	mmu_circ_0000628	mmu-Tcf20_0002	IRES	0.686805	5866	543	1.1692	0.0654408	9.36127	14.3963	11.2283	18.9407	9.05842	14.8509
chr15:82851513|82857284	Tcf20,NM_001114140,-	mmu_circ_0000629	mmu-Tcf20_0001	IRES	0.692737	5772	543	1.1692	0.0654408	3.60049	3.59908	1.24759	5.16566	6.58794	3.18233
chr15:83129288|83131480	Poldip3,NM_001347082,-	NA	NA	IRES	0.670337	2193	144	0.9608	0.0120314	0	0	2.49518	0	0	0
chr15:83160104|83160189	Cyb5r3,NM_029787,-	NA	NA	non-IRES	0.343604	86	3	0.3299	0	0	2.39939	0	0	0	0
chr15:84699121|84699731	Prr5,NM_001346662,+	NA	NA	non-IRES	0.277507	233	108	1.3248	-0.232616	0	0	0	0	0	9.547
chr15:85055687|85055805	Fam118a,NM_001356617,+	NA	NA	IRES	0.972775	119	63	0.7782	-0.517587	0	0	0	0	0	2.12156
chr15:85086093|85098033	Smc1b,NM_080470,-	NA	mmu-Smc1b_0014	IRES	0.951003	900	174	0.9095	-0.441003	0	2.39939	0	0	0	0
chr15:85090872|85115921	Smc1b,NM_080470,-	NA	mmu-Smc1b_0008	IRES	0.956116	1454	180	1.0212	-0.0436372	0	0	0	0	0	1.06078
chr15:85097424|85097504	Smc1b,NM_080470,-	NA	NA	IRES	0.914916	81	45	0.9656	-0.0320759	0	0	0	0	0.823492	0
chr15:85106918|85110831	Smc1b,NM_080470,-	NA	mmu-Smc1b_0011	IRES	0.956223	327	129	0.9272	-0.0507581	0	3.59908	1.24759	0	0	0
chr15:85106918|85114886	Smc1b,NM_080470,-	NA	mmu-Smc1b_0013	IRES	0.917595	721	180	1.0212	-0.0436372	0	0	0	0	4.11746	0
chr15:85115839|85121847	Smc1b,NM_080470,-	NA	NA	IRES	0.964648	483	168	1.0244	-0.136682	0.720098	0	0	0	0	0
chr15:85115839|85129859	Smc1b,NM_080470,-	NA	NA	IRES	0.967311	1228	168	1.0244	-0.136682	1.4402	0	0	0	0	0
chr15:85239420|85240595	Fbln1,NM_001347088,+	NA	NA	IRES	0.605537	1176	159	0.7797	-0.0875454	0	0	0	0	1.64698	0
chr15:85391638|85393506	Atxn10,NM_016843,+	NA	mmu-Atxn10_0006	non-IRES	0.425225	279	237	1.1597	0.326035	0.720098	0	0	0	0	0
chr15:85871582|85871739	Gtse1,NM_001168672,+	NA	NA	IRES	0.665409	158	36	1.081	-0.115592	0	0	0	0.860943	0	0
chr15:86091313|86100900	Gramd4,NM_172611,+	NA	mmu-Gramd4_0001	non-IRES	0.249997	332	282	1.2266	0.474179	0	0	0	1.72189	0	0
chr15:86311842|86312244	Tbc1d22a,NM_145476,+	NA	NA	IRES	0.558738	403	60	0.7475	-0.223086	0	0	0	1.72189	0	0
chr15:88700773|88717062	Brd1,NM_001033274,-	NA	mmu-Brd1_0001	IRES	0.685485	1490	315	0.8081	-0.0221786	0.720098	0	0	0	0.823492	0
chr15:88814454|88816254	Alg12,NM_001142357,-	NA	mmu-Alg12_0002	non-IRES	0.209323	690	216	1.0597	0.273543	0	0	1.24759	0	0	0
chr15:89099449|89099530	Selenoo,NM_027905,+	NA	NA	non-IRES	0.274839	82	36	1.1487	-0.284514	0	0	0	0.860943	0	0
chr15:89108679|89108946	Tubgcp6,NM_001163319,-	NA	NA	IRES	0.604128	268	99	1.0601	-0.310914	0	0	0	0.860943	0	0
chr15:89164566|89165246	Plxnb2,NM_001159521,-	NA	NA	IRES	0.584004	681	288	0.7479	-0.0193713	0	0	1.24759	0	0	0
chr15:89166784|89166940	Plxnb2,NM_001159521,-	NA	NA	non-IRES	0.371111	157	27	0.9217	0.432309	0	0	0	0	0.823492	0
chr15:89293945|89294071	Sbf1,NM_001081030,-	NA	NA	non-IRES	0.2596	127	27	0.9299	-0.640895	0	1.19969	0	0	0	0
chr15:89305344|89305472	Sbf1,NM_001081030,-	NA	NA	non-IRES	0.292328	129	63	1.2162	0.0673787	0	0	0	0.860943	0	0
chr15:89351983|89352527	Lmf2,NM_178919,-	NA	mmu-Lmf2_0006	non-IRES	0.29857	378	195	1.2558	-0.0938381	0	0	0	0	0	1.06078
chr15:89354478|89354563	Lmf2,NM_178919,-	NA	NA	non-IRES	0.48358	86	30	0.8657	-0.103219	0	0	1.24759	2.58283	0.823492	1.06078
chr15:89355851|89355939	Ncaph2,NM_001271600,+	NA	NA	non-IRES	0.483847	89	0	0	0	2.16029	0	0	0	0	0
chr15:89363487|89363580	Ncaph2,NM_001115132,+	NA	NA	IRES	0.691019	94	3	0.3299	0	0	0	0	0	0.823492	1.06078
chr15:89363487|89363582	Ncaph2,NM_001115132,+	NA	NA	IRES	0.69277	96	6	0.7197	0.338964	0	0	0	3.44377	0	3.18233
chr15:89364243|89364585	Ncaph2,NM_001115132,+	NA	NA	IRES	0.708065	343	60	0.3684	-0.276087	0	0	0	5.16566	0	0
chr15:89370604|89370993	Ncaph2,NM_001115132,+	NA	NA	non-IRES	0.163601	230	183	1.2747	0.619095	0	0	1.24759	0	0	0
chr15:89473607|89473668	Arsa,NM_009713,-	NA	NA	non-IRES	0.141607	62	0	0	0	0	0	0	0	0.823492	0
chr15:90568249|90572048	Cpne8,NM_001357979,-	NA	mmu-Cpne8_0008	IRES	0.881425	251	21	0.8285	-0.605607	0	0	1.24759	0	0	0
chr15:9175124|9175919	Lmbrd2,NM_177178,+	NA	mmu-Lmbrd2_0006	IRES	0.954043	316	93	0.6435	-0.314279	0	0	0	0	0	4.24311
chr15:93391181|93391453	Zcrb1,NM_001347097,-	NA	NA	IRES	0.832044	273	39	0.7835	-0.604534	0	0	0	0	0	1.06078
chr15:93391342|93391453	Zcrb1,NM_001347097,-	NA	NA	IRES	0.74313	112	24	0.7252	-0.324044	0	0	0	0	0	4.24311
chr15:93420284|93465245	Pphln1,NM_001358748,+	NA	mmu-Pphln1_0003	non-IRES	0.471131	822	549	0.7741	0.194572	2.16029	0	0	0	0	0
chr15:93424014|93441712	Pphln1,NM_001083114,+	NA	mmu-Pphln1_0011	non-IRES	0.43273	274	207	1.2015	0.0461213	0	0	0	0	0	4.24311
chr15:93424014|93465245	Pphln1,NM_001083114,+	mmu_circ_0000640	mmu-Pphln1_0007	non-IRES	0.468509	615	549	0.7741	0.194572	0	2.39939	0	0	0	0
chr15:93452117|93465245	Pphln1,NM_146062,+	NA	mmu-Pphln1_0008	non-IRES	0.476525	398	156	0.8792	0.396928	0	2.39939	0	0	0	0
chr15:94547836|94558878	Irak4,NM_029926,+	NA	NA	non-IRES	0.331829	948	939	1.0652	0.261467	0	0	0	0	1.64698	0
chr15:95912305|95920378	Ano6,NM_001253813,+	mmu_circ_0000644	mmu-Ano6_0010	IRES	0.601539	716	576	0.9758	0.353607	0	0	0	0	0	2.12156
chr15:96423517|96424884	Scaf11,NM_028148,-	NA	NA	IRES	0.93062	265	36	0.9049	-0.154364	0	0	0	0	0	3.18233
chr15:96431781|96446591	Scaf11,NM_028148,-	NA	mmu-Scaf11_0003	IRES	0.922614	484	231	0.6962	-0.198556	0	0	0	0.860943	0	0
chr15:96443945|96446591	Scaf11,NM_028148,-	NA	NA	IRES	0.852695	240	39	0.9209	-0.33582	0.720098	0	0	0	0	1.06078
chr15:96690252|96691108	Slc38a2,NM_001355633,-	NA	NA	IRES	0.850138	857	150	0.6885	-0.098521	0	0	6.23795	0	0	0
chr15:96693669|96695012	Slc38a2,NM_001355633,-	NA	NA	IRES	0.728732	1344	129	1.0393	-0.00338262	0	0	0	2.58283	0	5.30389
chr15:96698615|96698817	Slc38a2,NM_001355633,-	NA	NA	non-IRES	0.34794	203	117	0.9394	0.0885321	2.88039	0	0	0	0	0
chr15:97767000|97767394	Rapgef3,NM_001177810,-	NA	NA	non-IRES	0.468441	395	321	0.6601	0.049472	0	0	3.74277	0	0	0
chr15:97793771|97793929	Hdac7,NM_001204281,-	NA	NA	non-IRES	0.336653	159	81	0.595	-0.0107216	0	0	1.24759	0	0	0
chr15:97796264|97796832	Hdac7,NM_001204281,-	NA	NA	IRES	0.746674	569	21	1.0155	-0.599795	0	0	0	0.860943	0	0
chr15:97807965|97809526	Hdac7,NM_001204281,-	NA	NA	non-IRES	0.378054	596	330	0.8796	-0.0116457	0.720098	0	0	0	0	0
chr15:97811376|97811437	Hdac7,NM_001204281,-	NA	NA	IRES	0.554611	62	0	0	0	0	0	0	0	0	1.06078
chr15:98047193|98056960	Senp1,NM_001379573,-	NA	NA	IRES	0.846054	416	93	0.9249	-0.128053	0	0	0	1.72189	0	0
chr15:98084970|98087133	Senp1,NM_001379573,-	mmu_circ_0000649	mmu-Senp1_0009	IRES	0.791546	179	0	0	0	0.720098	2.39939	1.24759	0	5.76445	4.24311
chr15:98528863|98529453	Kansl2,NM_001289437,-	NA	NA	IRES	0.794287	331	66	0.5947	-0.273012	0.720098	0	0	0	0	0
chr15:98594615|98594912	Adcy6,NM_001368413,-	NA	NA	non-IRES	0.275759	298	156	0.8859	-0.0795654	0	0	2.49518	0	0	0
chr15:98857908|98858041	Kmt2d,NM_001033276,-	NA	NA	IRES	0.746311	134	0	0	0	0	0	2.49518	0	0	0
chr15:98865323|98865500	Kmt2d,NM_001033276,-	NA	NA	non-IRES	0.487167	178	57	0.7428	-0.244386	0.720098	0	0	0	0	0
chr15:98865325|98865500	Kmt2d,NM_001033276,-	NA	NA	non-IRES	0.483539	176	57	0.7428	-0.244386	0	1.19969	1.24759	0	0	0
chr15:98906012|98906243	Lmbr1l,NM_029098,-	NA	NA	non-IRES	0.386743	232	81	1.2376	0.0992619	0	0	1.24759	0	0	0
chr15:99149634|99186094	Spats2,NM_139140,+	NA	mmu-Spats2_0014	IRES	0.678917	1111	837	0.9864	0.305084	0	0	0	0	0	1.06078
chr15:99178307|99180760	Spats2,NM_139140,+	NA	mmu-Spats2_0009	non-IRES	0.468969	439	114	0.693	-0.133295	0	0	0	0.860943	0	0
chr15:99248582|99248701	Mcrs1,NM_001164156,-	NA	NA	non-IRES	0.416626	120	57	0.6333	0.0454694	0	1.19969	0	0	0	0
chr15:99314981|99315085	Prpf40b,NM_001370632,+	NA	NA	IRES	0.521019	105	0	0	0	0	0	1.24759	0	0	0
chr15:99322421|99322602	Fmnl3,NM_001310622,-	NA	NA	IRES	0.799101	182	120	0.8603	0.00356155	0	0	0	0	0.823492	0
chr15:99401580|99402169	Tmbim6,NM_001171034,+	NA	mmu-Tmbim6_0001	non-IRES	0.412122	193	165	0.9961	0.154555	2.16029	4.79878	0	0.860943	2.47048	1.06078
chr15:99642994|99643392	Racgap1,NM_012025,-	NA	NA	IRES	0.885212	399	54	0.937	-0.336285	0	2.39939	0	0	0	0
chr15:99751169|99751235	Cers5,NM_028015,-	NA	NA	IRES	0.81792	67	54	0.8534	-0.220603	0	0	2.49518	0	0	0
chr15:99802111|99806571	Lima1,NM_023063,-	NA	NA	IRES	0.800044	251	165	0.9322	-0.141516	0	0	2.49518	0	0	0
chr15:99819494|99826837	Lima1,NM_001113545,-	NA	mmu-Lima1_0002	IRES	0.892854	511	78	0.8926	-0.0585827	0	0	0	0	0	1.06078
chr15:99987403|99996676	Larp4,NM_001080948,+	NA	NA	IRES	0.748735	692	579	0.9497	0.0450306	0	1.19969	0	0	0	0
chr16:10419686|10419740	Nubp1,NM_011955,+	NA	NA	IRES	0.725644	55	0	0	0	0	0	0	0	0	1.06078
chr16:10611003|10644881	Clec16a,NM_001204229,+	mmu_circ_0000657	mmu-Clec16a_0005	non-IRES	0.294406	813	804	1.2487	0.4559	0	0	0	0	0	1.06078
chr16:11104566|11128703	Txndc11,NM_029582,-	mmu_circ_0000658	mmu-Txndc11_0001	non-IRES	0.467298	539	381	0.9192	-0.0709368	0	0	1.24759	0	0	0
chr16:11116795|11122767	Txndc11,NM_029582,-	NA	mmu-Txndc11_0006	IRES	0.591591	228	201	0.805	-0.105838	0	1.19969	0	0	0	0
chr16:11116795|11128703	Txndc11,NM_029582,-	mmu_circ_0000659	mmu-Txndc11_0002	non-IRES	0.483542	445	381	0.9192	-0.0709368	0	0	2.49518	0.860943	0	0
chr16:11230510|11239099	Gspt1,NM_146066,-	NA	mmu-Gspt1_0017	IRES	0.92102	817	246	0.6333	-0.23845	0	0	2.49518	3.44377	2.47048	0
chr16:11445165|11447508	Snx29,NM_028964,+	NA	mmu-Snx29_0021	non-IRES	0.0307654	193	165	1.0937	0.535107	0	0	0	0	0	1.06078
chr16:11828175|11828597	Cpped1,NM_146067,-	NA	mmu-Cpped1_0001	non-IRES	0.395805	423	324	1.3113	0.319214	0	1.19969	3.74277	0	0	0
chr16:13697333|13699075	Bfar,NM_001177552,+	mmu_circ_0000663	mmu-Bfar_0002	IRES	0.760333	377	66	0.9659	-0.320848	0	0	0	0	2.47048	0
chr16:14138343|14140372	Marf1,NM_001081154,-	mmu_circ_0000664	mmu-Marf1_0013	IRES	0.54608	369	261	1.2374	0.237687	2.16029	1.19969	0	0	0	0
chr16:14169452|14188404	Nde1,NM_001114085,+	NA	mmu-Nde1_0004	non-IRES	0.297267	836	795	1.0959	0.44649	0.720098	0	0	0	0	0
chr16:14443475|14445258	Abcc1,NM_008576,+	NA	NA	IRES	0.844582	1784	138	0.8661	-0.224407	0	2.39939	0	0	0	0
chr16:15627649|15629667	Mcm4,NM_008565,-	NA	mmu-Mcm4_0002	IRES	0.555888	702	207	1.212	0.146837	0	0	0	0	0	1.06078
chr16:15799867|15816894	Prkdc,NM_011159,+	NA	mmu-Prkdc_0007	IRES	0.60711	1342	1284	0.9308	0.171873	0	0	0	0	0.823492	0
chr16:16037490|16037709	Spidr,NM_001355731,-	NA	mmu-Spidr_0003	non-IRES	0.464698	220	72	0.7085	-0.117905	0	0	0	0	0.823492	0
chr16:16140006|16140863	Spidr,NM_001355731,-	NA	mmu-Spidr_0006	IRES	0.868164	223	45	0.575	-0.383682	0	0	1.24759	0	0	0
chr16:16230641|16247043	Pkp2,NM_026163,+	NA	mmu-Pkp2_0006	IRES	0.504679	522	504	1.0806	0.227223	0	0	0	2.58283	0	0
chr16:16461594|16504216	Fgd4,NM_001301818,-	NA	mmu-Fgd4_0025	IRES	0.837948	1550	252	0.597	-0.165408	0.720098	0	0	0	0	0
chr16:17015898|17018475	Mapk1,NM_001038663,+	NA	mmu-Mapk1_0001	IRES	0.640265	373	201	1.2452	0.231449	0	0	1.24759	0	8.23492	1.06078
chr16:17026490|17026604	Mapk1,NM_001038663,+	NA	NA	IRES	0.969127	115	48	0.7409	-0.931259	0	0	1.24759	0	0	0
chr16:17089308|17089427	Ppil2,NM_001252444,-	NA	NA	IRES	0.605419	120	24	0.8148	-0.272475	0	0	0	0	1.64698	0
chr16:17092812|17093010	Ppil2,NM_001252444,-	NA	NA	non-IRES	0.414908	199	63	1.057	0.159785	0	0	0	0	0	5.30389
chr16:17103576|17109694	Ppil2,NM_001252444,-	NA	NA	IRES	0.544357	211	48	0.988	0.00939735	0	0	0	0	1.64698	0
chr16:17159990|17160176	Ube2l3,NM_009456,-	NA	NA	IRES	0.755126	187	48	1.2765	-0.420525	0	1.19969	0	0	0	0
chr16:17373350|17389457	Pi4ka,NM_001001983,-	mmu_circ_0000671	mmu-Pi4ka_0001	IRES	0.59585	700	111	0.8677	-0.347714	0	0	3.74277	0	0	0
chr16:17452789|17468991	Crkl,NM_001277231,+	NA	NA	IRES	0.836478	16203	240	0.9073	-0.101971	1.4402	0	0	0	0	0
chr16:17468893|17469358	Crkl,NM_007764,+	NA	mmu-Crkl_0001	IRES	0.553365	466	264	1.1293	0.0854463	1.4402	0	0	4.30471	0	0
chr16:17652630|17652708	Med15,NM_001285886,-	NA	NA	IRES	0.746506	79	21	0.9459	-0.0533343	0	0	0	0.860943	0	0
chr16:17653171|17653190	Med15,NM_001285886,-	NA	NA	non-IRES	0.481192	20	0	0	0	0	0	0	0.860943	0	0
chr16:17663377|17671673	Med15,NM_001285884,-	NA	NA	non-IRES	0.260449	249	219	0.9882	0.244213	0	0	0	0	0	2.12156
chr16:17671545|17674658	Med15,NM_001040683,-	NA	mmu-Med15_0004	non-IRES	0.163864	713	234	1.2571	0.396594	2.88039	0	0	0	0	0
chr16:17680549|17697694	Med15,NM_001040683,-	NA	mmu-Med15_0001	non-IRES	0.437814	383	348	0.798	0.0298354	0	2.39939	0	0	0	0
chr16:17683159|17697694	Med15,NM_001285886,-	NA	mmu-Med15_0012	IRES	0.622865	170	141	1.0517	0.185425	0	0	1.24759	2.58283	0	0
chr16:17697607|17697694	Med15,NM_001285886,-	NA	NA	IRES	0.630713	88	63	1.02	0.00433633	0	0	0	0.860943	0	0
chr16:17784396|17784551	Klhl22,NM_001359068,+	NA	NA	IRES	0.54371	156	114	1.0466	-0.104806	0	0	1.24759	0	0	0
chr16:17927042|17927153	Slc25a1,NM_153150,-	NA	NA	IRES	0.625458	112	72	1.1207	0.244622	0	0	0	0	0	2.12156
chr16:18226785|18227052	Zdhhc8,NM_172151,-	NA	NA	IRES	0.862378	268	99	0.9464	-0.0994246	0	0	4.99036	0	0	0
chr16:18795239|18795824	Cdc45,NM_001161623,-	NA	NA	IRES	0.681207	586	411	0.4773	-0.0274727	0	1.19969	0	0	0	0
chr16:18894774|18899457	Hira,NM_010435,+	mmu_circ_0000673	mmu-Hira_0001	non-IRES	0.301093	360	264	0.8523	0.212877	0	0	0	0	0	2.12156
chr16:18925864|18927398	Hira,NM_010435,+	NA	NA	IRES	0.664452	1535	144	0.5377	-0.126958	0	3.59908	0	0	0	0
chr16:20157133|20159117	Yeats2,NM_001145931,+	NA	NA	IRES	0.803224	1985	261	0.5881	-0.161649	0.720098	0	0	0	0	0
chr16:20159137|20186490	Yeats2,NM_001033237,+	NA	mmu-Yeats2_0036	IRES	0.536124	850	681	1.008	0.145538	0	0	1.24759	0	0	0
chr16:20159137|20211749	Yeats2,NM_001033237,+	NA	NA	IRES	0.537727	2512	2343	1.133	0.151884	2.88039	0	0	0	0	0
chr16:20193159|20203913	Yeats2,NM_001033237,+	NA	NA	IRES	0.57481	550	525	1.1665	0.173539	0	0	2.49518	0	0	0
chr16:20297593|20298326	Parl,NM_001005767,-	NA	mmu-Parl_0001	IRES	0.775555	337	63	1.1129	-0.186679	0.720098	0	0	0.860943	0	0
chr16:20404566|20404713	Abcc5,NM_013790,-	NA	NA	non-IRES	0.493252	148	105	0.8051	0.123101	0	0	0	0	0	1.06078
chr16:20501985|20502084	Eif2b5,NM_172265,+	NA	NA	IRES	0.92486	100	21	0.705	-0.619046	0	0	3.74277	0	0	0
chr16:20542295|20542617	Ap2m1,NM_001302970,+	NA	NA	IRES	0.696911	323	105	0.6343	-0.576662	0	2.39939	0	0.860943	1.64698	1.06078
chr16:20542295|20542618	Ap2m1,NM_001302970,+	NA	NA	IRES	0.703141	324	105	0.6343	-0.576662	0	0	0	0.860943	0	0
chr16:20549114|20549209	Abcf3,NM_013852,+	NA	NA	non-IRES	0.289138	96	81	0.4719	0.0075602	3.60049	0	0	0	0	0
chr16:20559380|20559606	Abcf3,NM_013852,+	NA	NA	IRES	0.71009	227	96	0.6902	-0.0967957	0	0	0	0	0	1.06078
chr16:20684182|20684370	Eif4g1,NM_001304432,+	NA	NA	non-IRES	0.355202	189	36	0.7086	-0.130691	0	0	0	0	1.64698	0
chr16:20684182|20684382	Eif4g1,NM_001304432,+	NA	NA	non-IRES	0.400972	201	36	0.7086	-0.130691	0	0	0	0	0.823492	0
chr16:20685511|20687462	Eif4g1,NM_001304432,+	NA	mmu-Eif4g1_0016	IRES	0.555724	927	387	1.1798	0.258664	0	0	0	0.860943	0	0
chr16:20689053|20689158	Eif4g1,NM_001304432,+	NA	NA	non-IRES	0.196876	106	54	0.9007	-0.353117	0	0	0	0	0.823492	0
chr16:20708214|20708293	Clcn2,NM_009900,-	NA	NA	IRES	0.557434	80	39	0.8152	0.0194641	0	0	0	0	0.823492	0
chr16:21447255|21533161	Vps8,NM_001081366,+	NA	NA	IRES	0.56784	2451	2226	1.2821	0.277024	0	0	1.24759	0	0	0
chr16:22161332|22162785	Igf2bp2,NM_183029,-	NA	NA	non-IRES	0.252182	1454	438	0.5157	0.0658808	0	0	1.24759	0	0	0
chr16:22248436|22249133	Tra2b,NM_001330554,-	NA	mmu-Tra2b_0009	IRES	0.619964	144	78	1.2411	0.0770886	0	2.39939	0	0.860943	0	2.12156
chr16:22250865|22259261	Tra2b,NM_001330555,-	NA	mmu-Tra2b_0004	IRES	0.846808	878	129	0.665	-0.0128363	0	0	1.24759	0	0	0
chr16:22826163|22833877	Tbccd1,NM_001081368,-	NA	NA	IRES	0.763174	7715	327	0.6161	-0.151247	0	0	0	0	0	1.06078
chr16:22871764|22871835	Dnajb11,NM_001190805,+	NA	NA	IRES	0.961911	72	9	0.6218	-0.241894	0	1.19969	0	0	0	0
chr16:23107821|23108564	Eif4a2,NM_001123037,+	NA	NA	non-IRES	0.229849	744	267	0.5685	0.066053	0	0	0	0	1.64698	0
chr16:23108852|23109964	Eif4a2,NM_001123037,+	NA	NA	IRES	0.778344	1113	180	0.6467	-0.216511	0	2.39939	0	0	0	0
chr16:23110234|23110343	Eif4a2,NM_001123037,+	NA	NA	IRES	0.736576	110	93	1.1342	0.229211	0	0	0	0	0.823492	0
chr16:23110580|23111263	Eif4a2,NM_001123037,+	NA	mmu-Eif4a2_0001	IRES	0.582104	282	261	1.0971	0.188203	0.720098	0	3.74277	1.72189	5.76445	3.18233
chr16:23110580|23111592	Eif4a2,NM_001123037,+	NA	mmu-Eif4a2_0002	IRES	0.508344	372	351	1.0655	0.225818	0	0	0	0	0	3.18233
chr16:24442781|24456942	Lpp,NM_178665,+	mmu_circ_0000675	mmu-Lpp_0008	IRES	0.641155	220	0	0	0	2.16029	0	0	0	0.823492	4.24311
chr16:24608116|24608317	Lpp,NM_178665,+	NA	mmu-Lpp_0001	IRES	0.548972	202	192	1.0631	0.150937	0	0	0	0	0	1.06078
chr16:24845091|24889959	Lpp,NM_178665,+	NA	mmu-Lpp_0004	non-IRES	0.392404	297	279	0.9948	0.397941	1.4402	0	0	0	0	0
chr16:31101825|31141797	Acap2,NM_030138,-	NA	mmu-Acap2_0009	IRES	0.797849	1927	234	0.7811	-0.208795	1.4402	0	0	0	0	0
chr16:31788082|31797010	Dlg1,NM_001252435,+	NA	mmu-Dlg1_0001	non-IRES	0.494487	628	312	0.9746	0.0698948	0	0	0	0	0.823492	0
chr16:31812668|31838226	Dlg1,NM_001252435,+	NA	mmu-Dlg1_0032	non-IRES	0.386514	552	246	1.049	0.366371	0	0	0	0	0	2.12156
chr16:32043207|32043852	Pak2,NM_177326,-	NA	NA	IRES	0.704468	646	246	0.8445	0.0373424	0	0	1.24759	0	0	0
chr16:32282311|32289240	Rnf168,NM_027355,+	NA	mmu-Rnf168_0001	non-IRES	0.390775	379	177	0.7281	0.185576	0	0	0	0	1.64698	0
chr16:32950292|32961744	Lrch3,NM_001081255,+	mmu_circ_0000681	mmu-Lrch3_0001	IRES	0.655529	625	591	0.8566	0.0464973	0.720098	0	0	0	2.47048	0
chr16:32950292|32979544	Lrch3,NM_001081255,+	NA	mmu-Lrch3_0014	IRES	0.560734	989	957	0.8586	0.159061	0	0	0	0	2.47048	0
chr16:32981828|32988481	Lrch3,NM_001081255,+	mmu_circ_0000682	mmu-Lrch3_0034	IRES	0.661216	330	279	1.0318	0.130223	0	0	0	0	0.823492	0
chr16:33058824|33058882	Rpl35a,NM_001130485,+	NA	NA	IRES	0.765268	59	36	1.1186	-0.0149089	0	0	0	0	0	1.06078
chr16:33088102|33091362	Lmln,NM_172823,+	NA	mmu-Lmln_0006	non-IRES	0.425864	303	141	1.2283	0.414727	0	0	0	1.72189	0	0
chr16:33264259|33269703	Snx4,NM_080557,+	NA	mmu-Snx4_0001	IRES	0.596901	456	456	0.9321	0.199972	0	0	0	0.860943	0	0
chr16:33421321|33434974	Zfp148,NM_011749,+	mmu_circ_0000684	mmu-Zfp148_0015	IRES	0.618074	567	333	1.1961	0.317063	4.32059	1.19969	2.49518	5.16566	4.94095	2.12156
chr16:33421321|33468183	Zfp148,NM_011749,+	mmu_circ_0000685	mmu-Zfp148_0004	IRES	0.615323	901	666	1.1932	0.180764	0	0	0	0	0.823492	1.06078
chr16:33434626|33434974	Zfp148,NM_011749,+	NA	mmu-Zfp148_0006	non-IRES	0.463984	349	333	1.1961	0.317063	1.4402	0	0	0	0	0
chr16:33434626|33468183	Zfp148,NM_011749,+	NA	mmu-Zfp148_0002	IRES	0.536805	683	666	1.1932	0.180764	0	0	0	0	0.823492	0
chr16:33456876|33468183	Zfp148,NM_011749,+	NA	mmu-Zfp148_0001	IRES	0.610139	334	285	0.7397	0.0579557	0	0	3.74277	0.860943	0	0
chr16:33466855|33468183	Zfp148,NM_011749,+	NA	mmu-Zfp148_0003	IRES	0.738451	208	138	0.8464	-0.0499569	0	0	0	4.30471	0	0
chr16:33468100|33468183	Zfp148,NM_011749,+	NA	NA	IRES	0.770643	84	51	1.229	0.365356	0.720098	0	4.99036	0	0	0
chr16:33606166|33625175	Slc12a8,NM_001370999,+	NA	NA	IRES	0.546961	945	939	1.0923	0.290361	0	0	0	0	1.64698	0
chr16:33900606|33900693	Itgb5,NM_001145884,+	NA	NA	IRES	0.610975	88	36	0.5754	-0.695012	0	0	0	0	0	1.06078
chr16:33959186|33960176	Umps,NM_001348087,-	NA	NA	IRES	0.686605	991	153	0.9076	0.00326667	0.720098	2.39939	0	0	0	0
chr16:33959188|33960176	Umps,NM_001348087,-	NA	NA	IRES	0.686515	989	153	0.9076	0.00326667	0	0	0	0	0.823492	0
chr16:35449403|35456545	Pdia5,NM_028295,-	NA	mmu-Pdia5_0001	IRES	0.881172	284	171	0.9888	-0.0222459	0	3.59908	0	0	0	0
chr16:36000182|36002950	Kpna1,NM_008465,+	NA	mmu-Kpna1_0004	non-IRES	0.226878	242	237	0.9152	0.307781	0	3.59908	0	0	0	0
chr16:36000182|36009415	Kpna1,NM_008465,+	NA	NA	non-IRES	0.355837	342	336	0.9212	0.260636	0	0	2.49518	0	0	0
chr16:36900574|36904529	Golgb1,NM_030035,+	NA	NA	IRES	0.90392	3956	189	0.633	-0.129493	0	0	0	0.860943	0	0
chr16:3744768|3744915	Zfp263,NM_148924,+	NA	NA	IRES	0.934097	148	0	0	0	0	0	0	0	0	2.12156
chr16:38170664|38220158	Gsk3b,NM_001347232,+	NA	mmu-Gsk3b_0012	IRES	0.559935	853	834	0.7817	0.162769	0	0	2.49518	0	0	0
chr16:38301968|38308153	Maats1,NM_001081025,-	NA	NA	IRES	0.698273	682	399	1.3135	0.0710152	2.16029	0	0	0	0	0
chr16:3913285|3917921	Cluap1,NM_029738,+	NA	mmu-Cluap1_0008	IRES	0.587916	361	279	1.1768	0.35789	0	1.19969	0	0	0	0
chr16:4094347|4094635	Crebbp,NM_001025432,-	NA	NA	IRES	0.667951	289	102	0.7296	0.00215274	0	0	0	0.860943	0	0
chr16:4107428|4128686	Crebbp,NM_001025432,-	NA	mmu-Crebbp_0015	IRES	0.604143	2374	240	0.9952	-0.126389	0	0	0	0	0	3.18233
chr16:4137366|4138985	Crebbp,NM_001025432,-	NA	mmu-Crebbp_0004	IRES	0.735315	355	255	0.9779	-0.095378	2.16029	0	0	0	0	0
chr16:4154857|4180133	Crebbp,NM_001025432,-	NA	mmu-Crebbp_0001	IRES	0.695354	887	261	0.6705	-0.208218	0	4.79878	3.74277	0	0	0
chr16:43609327|43610931	Zbtb20,NM_001285805,+	NA	NA	non-IRES	0.354945	1605	1584	1.0135	0.45607	0	0	0	0	0	1.06078
chr16:43905346|43915603	Ccdc191,NM_027801,+	NA	mmu-2610015P09Rik_0004	non-IRES	0.318842	695	465	1.1394	0.284125	0	0	0	0	0.823492	0
chr16:44107072|44107724	Atp6v1a,NM_001358203,-	NA	NA	IRES	0.905396	653	120	0.934	-0.0374342	0	0	0	0	0	3.18233
chr16:45169866|45178311	Atg3,NM_001356366,+	NA	NA	non-IRES	0.323648	311	213	1.2062	0.342094	0.720098	0	0	0	0	0
chr16:4608598|4611869	Glis2,NM_031184,+	NA	mmu-Glis2_0002	non-IRES	0.486451	824	774	0.9829	0.376411	0.720098	1.19969	0	0	0	0
chr16:4655658|4661864	Coro7,NM_030205,-	NA	NA	IRES	0.659363	6207	456	0.5284	-0.231479	0	0	0	0	0	1.06078
chr16:4676854|4676935	Coro7,NM_030205,-	NA	NA	IRES	0.611436	82	75	1.0859	-0.177132	0	2.39939	0	0	0	0
chr16:4702309|4702445	Dnaja3,NM_001135112,+	NA	NA	IRES	0.784203	137	12	0.8559	-0.0508293	0	2.39939	0	0	0	0
chr16:48957601|48957652	Dzip3,NM_027341,-	NA	NA	IRES	0.801554	52	30	0.7582	-0.109172	0	2.39939	0	0	0	0
chr16:48977882|48982132	Dzip3,NM_027341,-	NA	NA	IRES	0.913202	427	132	0.718	-0.295644	0	0	0	0	0	1.06078
chr16:49010828|49013143	Cip2a,NM_172616,+	NA	NA	IRES	0.856951	2316	132	0.4846	-0.479547	0.720098	0	0	0	0	0
chr16:4918866|4927901	Mgrn1,NM_001252437,+	NA	mmu-Mgrn1_0010	non-IRES	0.490763	614	237	0.9508	0.0051492	0	0	0	0	4.11746	0
chr16:4946202|4947264	Anks3,NM_028301,-	NA	NA	IRES	0.626142	1063	177	0.9333	-0.420588	0	0	0	0	0	5.30389
chr16:4946204|4947264	Anks3,NM_028301,-	NA	NA	IRES	0.628246	1061	177	0.9333	-0.420588	0	1.19969	0	0	0	0
chr16:4946205|4947264	Anks3,NM_028301,-	NA	NA	IRES	0.628144	1060	177	0.9333	-0.420588	2.88039	0	0	0	0	0
chr16:4955965|4957640	Anks3,NM_028301,-	NA	NA	IRES	0.679566	1676	159	1.0435	-0.130909	0	0	0	2.58283	0	0
chr16:49894177|49898132	Cd47,NM_010581,+	NA	mmu-Cd47_0005	IRES	0.724298	387	192	1.2071	-0.00226404	0	0	0	0	0	1.06078
chr16:5019474|5020266	Glyr1,NM_001079814,-	NA	NA	IRES	0.544137	793	108	0.6989	-0.0893858	0.720098	0	0	0	0	0
chr16:50247782|50247856	Bbx,NM_027444,-	NA	NA	non-IRES	0.347546	75	15	0.9696	0.0808902	0	0	3.74277	0	0	2.12156
chr16:5234966|5243763	Alg1,NM_145362,+	NA	NA	non-IRES	0.455709	1055	912	1.1159	0.335949	0	1.19969	0	0	0	0
chr16:55812809|55813949	Nfkbiz,NM_001159394,-	NA	NA	IRES	0.729867	1141	144	0.621	-0.157086	0	2.39939	1.24759	0	0	0
chr16:55911555|55915631	Cep97,NM_028815,-	NA	mmu-Cep97_0004	IRES	0.777085	851	423	0.9337	-0.0274211	0	7.19817	0	0	0	0
chr16:56022157|56024223	Pcnp,NM_001024622,-	NA	NA	IRES	0.875369	2067	195	0.9256	-0.0498135	1.4402	0	0	0	0	0
chr16:58424561|58433463	Dcbld2,NM_001356484,+	mmu_circ_0000693	mmu-Dcbld2_0007	IRES	0.737827	366	111	0.7318	0.0915395	0	0	2.49518	0	0	5.30389
chr16:58424561|58463108	Dcbld2,NM_001356484,+	NA	mmu-Dcbld2_0008	IRES	0.656086	1503	1248	0.9594	0.112326	0	0	0	0	2.47048	0
chr16:59638826|59638929	Arl6,NM_001347244,-	NA	NA	non-IRES	0.0581358	104	42	0.805	0.504382	0	0	0	0	0	1.06078
chr16:62827164|62830813	Arl13b,NM_026577,-	NA	mmu-Arl13b_0001	IRES	0.8907	321	147	0.6875	-0.214882	0	3.59908	0	0	0	0
chr16:70360858|70361027	Gbe1,NM_028803,+	NA	mmu-Gbe1_0005	non-IRES	0.461325	170	144	0.973	0.179949	0	2.39939	0	0	0	0
chr16:70401734|70561141	Gbe1,NM_028803,+	NA	mmu-Gbe1_0040	IRES	0.650655	1739	1341	0.9097	0.107431	0	0	0	1.72189	0	0
chr16:76330746|76352546	Nrip1,NM_001358238,-	mmu_circ_0000701	mmu-Nrip1_0001	non-IRES	0.221563	194	168	0.7595	0.0770323	0	0	2.49518	0	0	0
chr16:76330746|76352549	Nrip1,NM_173440,-	mmu_circ_0000702	mmu-Nrip1_0002	non-IRES	0.22839	197	171	0.74	0.0810615	0	0	1.24759	0	0	0
chr16:78325157|78336371	Cxadr,NM_009988,+	NA	mmu-Cxadr_0001	non-IRES	0.361853	974	468	0.8536	0.297863	0	0	0	0.860943	0	0
chr16:84828580|84831328	Atp5j,NM_001358499,-	NA	NA	IRES	0.781373	2749	237	1.0071	-0.0656242	1.4402	0	0	0	0	0
chr16:85013627|85030365	App,NM_001198823,-	mmu_circ_0000705	mmu-App_0003	IRES	0.630389	597	375	1.0491	0.132453	0	1.19969	0	0	0	0
chr16:8645369|8646264	Pmm2,NM_016881,+	NA	mmu-Pmm2_0002	IRES	0.513083	169	54	1.2477	-0.456609	0.720098	0	0	0	0	0
chr16:8708859|8716619	Usp7,NM_001003918,-	NA	mmu-Usp7_0009	IRES	0.559472	532	159	0.9515	0.175792	1.4402	0	0	0	0	0
chr16:8710039|8716619	Usp7,NM_001003918,-	NA	mmu-Usp7_0005	IRES	0.507004	443	153	0.5364	-0.201704	0	0	3.74277	0	0	0
chr16:87415551|87418570	Ltn1,NM_001081068,-	NA	NA	IRES	0.736157	946	186	0.8101	0.0133771	0	3.59908	0	0	0	0
chr16:87486433|87486520	Cct8,NM_009840,-	NA	NA	IRES	0.782996	88	39	1.0975	-0.214716	4.32059	0	0	0	0	0
chr16:87715331|87722608	Bach1,NM_007520,+	NA	mmu-Bach1_0004	non-IRES	0.457436	1845	1785	0.8176	0.280794	2.16029	0	0	0	0	0
chr16:89877038|89885125	Tiam1,NM_009384,-	mmu_circ_0000708	mmu-Tiam1_0001	IRES	0.523766	621	207	1.0341	0.207991	0	0	0	0	0	1.06078
chr16:90224426|90225127	Sod1,NM_011434,+	NA	NA	IRES	0.799334	702	141	0.7717	-0.142667	0	0	0	2.58283	0	0
chr16:91662262|91662381	Son,NM_019973,+	NA	NA	IRES	0.609043	120	63	0.5896	-0.0238086	0	0	0	0	0.823492	0
chr16:91664345|91664439	Son,NM_178880,+	NA	NA	IRES	0.591077	95	66	0.6844	-0.074858	0.720098	0	0	0	0	0
chr16:91782161|91793767	Itsn1,NM_001110276,+	NA	mmu-Itsn1_0005	non-IRES	0.455349	378	345	1.0684	0.0810728	0	0	0	0	2.47048	0
chr16:91837061|91848969	Itsn1,NM_001110275,+	NA	mmu-Itsn1_0037	non-IRES	0.334221	725	450	1.0093	0.27066	0	0	0	1.72189	0	0
chr16:93841371|93866538	Morc3,NM_001045529,+	NA	mmu-Morc3_0022	IRES	0.666828	1589	1413	0.8786	0.105152	1.4402	0	0	0	0	0
chr16:93849130|93853898	Morc3,NM_001045529,+	mmu_circ_0000711	mmu-Morc3_0007	IRES	0.75008	397	288	0.6323	-0.0048704	0	0	0	0	0	2.12156
chr16:94231064|94287926	Hlcs,NM_001360045,-	NA	mmu-Hlcs_0012	IRES	0.552	1685	360	1.1799	-0.0951733	0	1.19969	0	0	0	0
chr16:94262592|94268698	Hlcs,NM_001360045,-	mmu_circ_0000712	mmu-Hlcs_0001	IRES	0.546527	1278	228	1.1862	0.0195524	0	0	0	0	2.47048	1.06078
chr16:94383912|94393174	Ttc3,NM_009441,+	mmu_circ_0000713	mmu-Ttc3_0010	IRES	0.698626	856	843	0.8827	0.0245526	4.32059	1.19969	0	4.30471	0	8.48622
chr16:94383912|94403368	Ttc3,NM_009441,+	mmu_circ_0000714	mmu-Ttc3_0028	IRES	0.682552	911	900	0.8193	0.0231255	1.4402	2.39939	4.99036	1.72189	1.64698	9.547
chr16:94387337|94403368	Ttc3,NM_009441,+	NA	mmu-Ttc3_0030	IRES	0.819819	474	408	0.633	-0.0885766	0.720098	0	0	0	0	0
chr16:94418742|94418839	Ttc3,NM_009441,+	NA	NA	IRES	0.648867	98	45	0.9381	-0.262139	0	0	0	0	1.64698	0
chr16:94419398|94424187	Ttc3,NM_009441,+	NA	mmu-Ttc3_0072	IRES	0.800274	438	423	0.7651	0.0394805	0	0	2.49518	0	0.823492	0
chr16:94433163|94433475	Ttc3,NM_009441,+	NA	NA	IRES	0.604817	313	36	0.7859	-0.278857	0	0	0	0	0	1.06078
chr16:94611419|94611504	Dyrk1a,NM_007890,+	NA	NA	IRES	0.652133	86	30	1.1401	-0.327186	0	3.59908	0	0	0	0
chr16:94611419|94659693	Dyrk1a,NM_007890,+	NA	mmu-Dyrk1a_0003	IRES	0.521432	283	207	0.9168	0.140757	0.720098	0	0	0	1.64698	0
chr16:96011710|96017724	Brwd1,NM_145125,-	NA	mmu-Brwd1_0049	IRES	0.84079	691	84	1.1189	-0.179633	0	0	0	0	0	4.24311
chr16:96016108|96021341	Brwd1,NM_145125,-	NA	mmu-Brwd1_0057	IRES	0.793688	541	201	1.0021	-0.24871	0	2.39939	0	0	0	0
chr16:96017581|96023876	Brwd1,NM_145125,-	NA	mmu-Brwd1_0029	IRES	0.776362	665	201	1.0021	-0.24871	0	1.19969	0	0	0	0
chr16:96017581|96052659	Brwd1,NM_145125,-	NA	mmu-Brwd1_0117	IRES	0.677095	2655	228	1.1727	-0.0473304	0	0	0	3.44377	0	0
chr16:96021361|96023402	Brwd1,NM_145125,-	NA	NA	IRES	0.806736	2042	114	0.7731	-0.247118	0	0	0	0	0	2.12156
chr16:96031683|96033584	Brwd1,NM_145125,-	NA	NA	IRES	0.816525	1902	126	0.4289	-0.292376	0	0	0	0	2.47048	0
chr17:10238893|10239036	Qk,NM_001159517,-	mmu_circ_0000725	mmu-Qk_0015	IRES	0.951225	144	36	1.0644	-0.188403	0	0	1.24759	0	0	0
chr17:12717458|12718651	Igf2r,NM_010515,-	NA	NA	IRES	0.619865	1194	267	0.5325	-0.101439	0	0	0	0	2.47048	0
chr17:12919815|12920457	Tcp1,NM_001290712,+	NA	mmu-Tcp1_0012	non-IRES	0.402654	293	204	1.0885	0.0929559	0	0	0	0	1.64698	0
chr17:12975217|12975295	Wtap,NM_001113533,-	NA	NA	IRES	0.917055	79	12	0.544	-0.953369	0	0	0	0	4.11746	0
chr17:13861856|13881253	Afdn,NM_010806,+	NA	NA	IRES	0.858169	19398	549	1.0193	0.0212293	0	0	0	0	0	2.12156
chr17:15053388|15056724	Ermard,NM_001039552,+	NA	NA	IRES	0.775512	3337	294	0.6686	-0.0261512	0	0	0	0	2.47048	0
chr17:15424379|15426167	Fam120b,NM_001357822,+	NA	NA	IRES	0.642272	1789	225	0.7853	-0.0568433	0	0	0	1.72189	0	0
chr17:15490156|15494523	Psmb1,NM_011185,-	NA	mmu-Psmb1_0001	IRES	0.658498	320	156	1.0749	-0.112315	0.720098	0	0	0	1.64698	0
chr17:15503129|15504255	Tbp,NM_013684,+	NA	NA	IRES	0.92082	1127	117	0.7839	-0.390879	0.720098	0	0	0	0	0
chr17:15562968|15563220	Prdm9,NM_144809,-	NA	NA	IRES	0.792898	253	129	0.8198	-0.148771	0	0	0	0	0.823492	0
chr17:17831263|17832035	Spaca6,NM_001162909,+	NA	NA	IRES	0.504875	773	150	0.5516	-0.175788	0.720098	0	0	0	0	0
chr17:21011676|21020834	Zfp160,NM_145483,+	NA	mmu-Zfp160_0001	non-IRES	0.375143	353	270	0.6879	0.0791063	0	4.79878	0	0	0	0
chr17:23806932|23812620	Srrm2,NM_001368687,+	NA	NA	non-IRES	0.311225	1055	1026	0.9187	0.393594	0	0	0	0	1.64698	0
chr17:23810739|23811081	Srrm2,NM_175229,+	NA	NA	non-IRES	0.125185	84	0	0	0	0	0	1.24759	0	0	0
chr17:23811639|23811731	Srrm2,NM_175229,+	NA	NA	non-IRES	0.48837	93	0	0	0	0	0	1.24759	0	0	0
chr17:24091421|24100908	Pdpk1,NM_001080773,-	NA	mmu-Pdpk1_0006	IRES	0.691753	514	114	0.6971	0.0236837	0	0	0	0	0	1.06078
chr17:24185204|24190053	Tbc1d24,NM_001163852,-	NA	mmu-Tbc1d24_0001	non-IRES	0.493479	1194	168	1.0068	-0.0566041	0	0	4.99036	0	0	0
chr17:24382081|24383867	Abca3,NM_001039581,+	NA	NA	IRES	0.785131	1787	192	0.5732	-0.252398	0	0	0	0	0	4.24311
chr17:24446186|24446513	E4f1,NM_001301784,-	NA	NA	IRES	0.682302	328	234	1.0991	-0.00473809	0	0	0	0	0	2.12156
chr17:24514242|24514712	Traf7,NM_001172113,-	NA	NA	non-IRES	0.452676	471	90	0.8751	0.45145	0	0	1.24759	0	0	0
chr17:24620853|24621059	Tsc2,NM_001039363,-	NA	NA	non-IRES	0.254247	207	105	1.127	0.0497062	0	0	0	0	0	1.06078
chr17:24625153|24625267	Tsc2,NM_001039363,-	NA	NA	IRES	0.833284	115	39	1.0368	-0.0508413	0	0	0	0	0	2.12156
chr17:24720789|24720905	Snora64,NR_002897,+	NA	NA	IRES	0.809996	117	0	0	0	0	0	1.24759	0	0	0
chr17:24904649|24904963	Mapk8ip3,NM_001163447,-	NA	NA	non-IRES	0.18609	228	48	0.7647	0.189377	0	1.19969	0	0	0	0
chr17:24912748|24927949	Mapk8ip3,NM_001163447,-	NA	mmu-Mapk8ip3_0008	IRES	0.680226	895	129	0.9802	-0.226085	0	1.19969	0	0.860943	0	0
chr17:24982224|24992318	Cramp1l,NM_020608,-	NA	mmu-Cramp1l_0007	IRES	0.587643	1514	507	0.9205	-0.0730184	0	0	0	0	3.29397	0
chr17:25028980|25032057	Ift140,NM_134126,+	NA	NA	IRES	0.840367	3078	219	0.8023	-0.157964	0	0	0	0	0.823492	0
chr17:25228667|25229217	Unkl,NM_001357876,+	NA	NA	IRES	0.764912	551	312	0.4753	-0.207174	0	1.19969	0	0	0	0
chr17:25235182|25235627	Gnptg,NM_001346737,-	mmu_circ_0000732	mmu-Gnptg_0001	non-IRES	0.324373	313	213	1.0118	0.0353556	0	0	1.24759	0	0	0
chr17:25268416|25268540	Ube2i,NM_001357694,-	NA	NA	non-IRES	0.496833	125	24	0.7996	-0.636544	0	0	0	0	1.64698	0
chr17:25728392|25728496	Rpusd1,NM_028009,+	NA	NA	non-IRES	0.433183	105	69	0.8461	-0.131835	0	0	0	0	0	1.06078
chr17:25787841|25787928	Ccdc78,NM_001165929,+	NA	NA	non-IRES	0.405652	88	24	1.2726	0.980576	0.720098	0	0	0	0	0
chr17:25959329|25959463	D630044L22Rik,NR_152187,+	NA	NA	non-IRES	0.311627	135	51	1.0324	-0.445139	0	0	0	1.72189	0	0
chr17:25960175|25960290	D630044L22Rik,NR_152187,+	NA	NA	non-IRES	0.466201	116	0	0	0	1.4402	0	0	0	0	0
chr17:25998060|26004550	Rab11fip3,NM_153140,-	NA	NA	IRES	0.650707	6491	438	0.4712	0.10004	0	0	0	0.860943	0	0
chr17:26015944|26024466	Rab11fip3,NM_001162868,-	NA	NA	IRES	0.5253	304	129	1.1047	-0.173986	0	0	0	0.860943	0	0
chr17:26188574|26190231	Axin1,NM_001159598,+	NA	NA	non-IRES	0.363582	417	303	1.0829	0.303114	0	0	0	0	0.823492	0
chr17:26266283|26267358	Luc7l,NM_025881,+	mmu_circ_0000734	mmu-Luc7l_0003	non-IRES	0.338021	255	252	1.2371	0.286443	0	2.39939	0	0	0	0
chr17:26736789|26743131	Crebrf,NM_029870,+	NA	mmu-Crebrf_0009	IRES	0.632031	1411	1224	1.1976	0.244836	0	0	0	0	0	2.12156
chr17:26739543|26743131	Crebrf,NM_029870,+	mmu_circ_0000735	mmu-Crebrf_0010	IRES	0.608957	1216	1200	1.1976	0.247988	0.720098	0	0	0	0	0
chr17:26739543|26763448	Crebrf,NM_029870,+	mmu_circ_0000736	mmu-Crebrf_0012	IRES	0.558013	1798	1782	1.1187	0.223831	0	0	0	0.860943	0	0
chr17:26934727|26935031	Phf1,NM_001302397,+	NA	NA	IRES	0.642507	305	120	0.7344	-0.163932	0	3.59908	0	0	0	0
chr17:26935398|26935512	Phf1,NM_001302397,+	NA	NA	non-IRES	0.353031	115	87	1.1022	-0.234626	0	0	1.24759	0	0	0
chr17:27086998|27087121	Itpr3,NM_080553,+	NA	NA	IRES	0.625467	124	21	0.7609	-0.56182	0.720098	0	0	0	0	0
chr17:27087245|27087565	Itpr3,NM_080553,+	NA	NA	IRES	0.687816	321	234	0.7336	-0.041089	0	4.79878	0	0	0	0
chr17:27089099|27089237	Itpr3,NM_080553,+	NA	NA	IRES	0.761376	139	57	1.1757	0.187168	1.4402	0	0	0	0	0
chr17:27564474|27564561	AI413582,NM_001002895,-	NA	NA	non-IRES	0.474082	88	63	0.9045	0.325359	0	1.19969	0	0	0	0
chr17:28328886|28328946	Rpl10a,NM_011287,+	NA	NA	non-IRES	0.0537356	61	15	1.3064	0.709796	0	0	1.24759	0	0	0
chr17:28328886|28328947	Rpl10a,NM_011287,+	NA	NA	non-IRES	0.0547781	62	15	1.3064	0.709796	0	0	1.24759	0	0	0
chr17:28594170|28602853	Srpk1,NM_016795,-	NA	mmu-Srpk1_0004	IRES	0.797252	1014	405	0.8524	-0.0212727	0	1.19969	0	0	0	0
chr17:28598902|28602853	Srpk1,NM_016795,-	NA	mmu-Srpk1_0001	IRES	0.825423	906	405	0.8524	-0.0212727	0	0	0	3.44377	0	0
chr17:28741867|28744952	Mapk14,NM_001168508,+	NA	NA	IRES	0.715894	3086	300	0.5091	-0.190372	0	0	0	0.860943	0	0
chr17:28977540|28992468	Stk38,NM_001357173,-	NA	mmu-Stk38_0005	IRES	0.826208	703	153	0.9084	-0.129178	0	0	1.24759	0	0	0
chr17:29340421|29340498	Mtch1,NM_001357762,-	NA	NA	IRES	0.843093	78	45	0.9407	0.0716069	0	0	0	0.860943	0	0
chr17:30135323|30153368	Zfand3,NM_001356265,+	NA	mmu-Zfand3_0003	IRES	0.699215	249	87	1.217	-0.227028	0	1.19969	0	0.860943	0	0
chr17:30135323|30192730	Zfand3,NM_001356265,+	NA	mmu-Zfand3_0002	non-IRES	0.460644	417	138	0.8025	0.0663818	0.720098	0	0	0	2.47048	0
chr17:31509769|31510646	Wdr4,NM_021322,-	NA	NA	IRES	0.61517	213	177	0.9377	-0.12921	0	0	0	0	0	1.06078
chr17:31588460|31603359	Pknox1,NM_016670,+	NA	mmu-Pknox1_0014	non-IRES	0.4649	1048	1047	1.0195	0.280058	0	1.19969	0	0	0	0
chr17:31849699|31849927	Sik1,NM_010831,-	NA	NA	IRES	0.687244	229	45	1.0899	0.0410682	0	0	4.99036	0	0	2.12156
chr17:32220161|32225713	Brd4,NM_001286630,-	NA	mmu-Brd4_0008	IRES	0.606825	1062	171	0.9772	0.0960623	0	0	1.24759	0	0	0
chr17:32220161|32229735	Brd4,NM_001286630,-	NA	mmu-Brd4_0006	IRES	0.624877	1381	171	0.9772	0.0960623	0	0	0	0	0	1.06078
chr17:32311118|32312285	Akap8,NM_001357760,-	NA	NA	IRES	0.612841	1168	168	0.7636	-0.23241	0	0	0	3.44377	0	0
chr17:33530290|33531557	Adamts10,NM_001329143,+	NA	NA	IRES	0.514942	1268	165	0.7663	-0.0366753	0.720098	0	0	0	0	0
chr17:33537425|33537874	Adamts10,NM_001329143,+	NA	NA	non-IRES	0.485249	450	135	0.5794	0.077516	5.04068	0	0	0	0	0
chr17:33648813|33666685	Hnrnpm,NM_001109913,-	NA	mmu-Hnrnpm_0034	non-IRES	0.379463	1474	933	1.3003	0.173498	0	1.19969	0	0	0	0
chr17:33648894|33649594	Hnrnpm,NM_001109913,-	NA	NA	IRES	0.769863	701	69	0.7627	-0.549558	0	0	0	0	2.47048	0
chr17:33658388|33670133	Hnrnpm,NM_001109913,-	NA	mmu-Hnrnpm_0003	IRES	0.823844	720	282	0.8413	-0.143562	0	0	2.49518	0	0	0
chr17:33670198|33677273	Hnrnpm,NM_001109913,-	NA	NA	IRES	0.799224	7076	312	0.4283	-0.315059	0	0	2.49518	0	0	0
chr17:33677471|33685266	Hnrnpm,NM_001109913,-	NA	NA	IRES	0.79418	7796	264	0.8076	-0.369447	0	0	0	0	0	1.06078
chr17:33885849|33886901	Kifc1,NM_001195298,-	NA	NA	IRES	0.736508	292	153	0.8066	0.247841	0	0	0	0.860943	0	0
chr17:33920510|33925360	Tapbp,NM_001025313,+	NA	NA	IRES	0.749027	4851	201	0.447	-0.183274	0	1.19969	0	0	0	0
chr17:33941092|33941168	Wdr46,NM_020603,+	NA	NA	non-IRES	0.349201	77	0	0	0	0	0	1.24759	0	0	0
chr17:33996677|33996826	H2-K1,NM_001001892,-	NA	NA	IRES	0.730505	150	117	0.6395	-0.0975393	0	0	0	0.860943	0	0
chr17:33996879|33997037	H2-K1,NM_001001892,-	NA	NA	IRES	0.730077	159	48	0.8	0.0557674	0	0	0	0	0	2.12156
chr17:34033045|34033527	Rxrb,NM_001205214,+	NA	NA	IRES	0.806576	483	189	0.7206	-0.0427322	1.4402	0	0	0	0	0
chr17:34036965|34037132	Rxrb,NM_001205214,+	NA	NA	IRES	0.801276	168	30	0.9394	-0.101183	0.720098	0	0	0	0	0
chr17:34114890|34115264	Brd2,NR_037970,-	NA	NA	IRES	0.541317	375	240	0.6732	-0.0678917	0	0	0	0.860943	0	0
chr17:34189561|34190537	Tap1,NM_001161730,+	NA	NA	IRES	0.756637	977	198	0.7426	-0.222479	0	0	0	0	3.29397	0
chr17:34626733|34626804	Ppt2,NM_019441,-	NA	NA	IRES	0.9333	72	0	0	0	0	0	0	0.860943	0	0
chr17:34653573|34653679	Atf6b,NM_017406,+	NA	NA	non-IRES	0.462201	107	0	0	0	0	0	0	0	0.823492	0
chr17:34950498|34950697	1110038B12Rik,NR_027943,-	NA	NA	IRES	0.858719	200	12	0.5548	-1.72485	2.88039	0	0	0	0	0
chr17:34952192|34952351	1110038B12Rik,NR_027943,-	NA	NA	non-IRES	0.40797	160	60	0.9273	0.0514711	0	0	0	0	0	1.06078
chr17:35011600|35011694	Vars,NM_011690,+	NA	NA	non-IRES	0.219113	95	51	1.0996	0.437501	0	0	0	2.58283	0	0
chr17:35013036|35013098	Vars,NM_011690,+	NA	NA	IRES	0.796704	63	57	0.7091	0.180638	0	1.19969	0	0	0	0
chr17:35013265|35013896	Vars,NM_011690,+	NA	mmu-Vars_0004	non-IRES	0.287878	300	222	1.2947	0.427695	0	0	0	0	2.47048	0
chr17:35014362|35014533	Vars,NM_011690,+	NA	NA	IRES	0.659283	172	33	0.8431	0.12899	0	0	1.24759	0	0	0
chr17:35014362|35014599	Vars,NM_011690,+	NA	NA	IRES	0.6108	238	78	1.07	0.00487061	0.720098	0	0	0.860943	4.11746	1.06078
chr17:35015144|35015325	Vars,NM_011690,+	NA	NA	IRES	0.866975	182	39	1.117	0.145652	0	1.19969	0	0	0	0
chr17:35015477|35015560	Vars,NM_011690,+	NA	NA	IRES	0.569142	84	0	0	0	0	0	0	0	0.823492	0
chr17:35099001|35100309	Abhd16a,NM_178592,+	NA	NA	IRES	0.531531	1309	270	0.9896	0.0238324	0	0	0	0.860943	0	0
chr17:35116458|35117695	Csnk2b,NM_001303476,-	NA	NA	IRES	0.768665	1238	123	0.7729	-0.0191259	0	0	2.49518	0	0	0
chr17:35126451|35126620	D17H6S53E,NM_033477,+	NA	NA	IRES	0.66373	170	33	0.4617	-0.0847278	0	1.19969	0	0	0	0
chr17:35139310|35140200	Bag6,NM_001252468,+	NA	NA	IRES	0.820629	891	219	0.4723	-0.28348	0	0	0	0	0	2.12156
chr17:35145454|35145579	Bag6,NM_001252468,+	NA	NA	IRES	0.858769	126	18	0.5228	-0.724879	0	0	2.49518	0	0	0
chr17:35155078|35155365	Prrc2a,NM_001199044,-	NA	NA	IRES	0.795421	288	60	0.7337	-0.306315	0	0	0	0	0	2.12156
chr17:35161810|35161909	Prrc2a,NM_001199044,-	NA	NA	non-IRES	0.0485593	100	0	0	0	0	0	0	4.30471	0	0
chr17:35520875|35525409	Cchcr1,NM_001372298,+	NA	mmu-Cchcr1_0011	non-IRES	0.27996	865	738	1.2327	0.540972	0	1.19969	0	0	0	0
chr17:35688539|35690180	Ddr1,NM_001198833,-	NA	mmu-Ddr1_0001	non-IRES	0.249775	670	297	1.0607	0.0764589	0.720098	0	0	0.860943	0	3.18233
chr17:35691390|35691446	Ddr1,NM_001198833,-	NA	NA	IRES	0.768421	57	0	0	0	0	0	2.49518	0	0	0
chr17:35824710|35824805	Flot1,NM_008027,+	NA	NA	non-IRES	0.134254	96	30	0.5499	0.0127258	0	0	2.49518	0	4.11746	1.06078
chr17:35836163|35836273	Tubb5,NM_011655,-	NA	NA	non-IRES	0.383343	111	0	0	0	0	0	0	0	1.64698	0
chr17:35836293|35836627	Tubb5,NM_011655,-	NA	NA	IRES	0.695892	335	96	0.7057	-0.147092	0	0	3.74277	0	0	0
chr17:35836306|35836627	Tubb5,NM_011655,-	NA	NA	IRES	0.688129	322	96	0.7057	-0.147092	0	0	1.24759	0	0	0
chr17:35836451|35836627	Tubb5,NM_011655,-	NA	NA	IRES	0.745492	177	96	0.7057	-0.147092	0	0	0	0	0.823492	0
chr17:35836529|35836627	Tubb5,NM_011655,-	NA	NA	IRES	0.735714	99	96	0.7057	-0.147092	1.4402	0	0	0	0	0
chr17:35854323|35854392	Mdc1,NM_001010833,+	NA	NA	IRES	0.532721	70	39	1.12	-0.12611	0.720098	0	0	0	0	0
chr17:35868786|35873691	Ppp1r18,NM_001146711,+	NA	NA	IRES	0.717188	4906	546	0.4087	-0.217669	0	0	0	0	0	2.12156
chr17:35904363|35908562	Atat1,NM_001347378,-	NA	NA	IRES	0.709272	4200	261	0.4834	-0.463959	0.720098	0	0	0	0	0
chr17:35909206|35909258	Atat1,NM_001347378,-	NA	NA	non-IRES	0.456017	53	15	0.8724	-0.367528	0	0	0	0.860943	0	0
chr17:35914334|35914804	Mrps18b,NM_001361453,-	NA	mmu-Mrps18b_0001	non-IRES	0.364292	276	201	0.9692	0.0792466	0	0	0	0	0	3.18233
chr17:35963424|35963568	Abcf1,NM_013854,-	NA	NA	non-IRES	0.428228	145	81	0.4987	0.104485	0	0	2.49518	0	0	0
chr17:36850656|36852693	Trim26,NM_001025599,+	NA	mmu-Trim26_0001	non-IRES	0.357436	800	765	1.2756	0.453111	0	0	0	0	4.11746	0
chr17:37054131|37054907	Gabbr1,NM_019439,+	NA	mmu-Gabbr1_0001	non-IRES	0.432241	306	237	1.0138	0.310141	0	0	0	0	0	2.12156
chr17:42377160|42377640	Ptchd4,NM_028474,+	NA	mmu-Ptchd4_0001	IRES	0.627266	481	303	1.2693	0.361122	3.60049	1.19969	1.24759	1.72189	5.76445	3.18233
chr17:42805160|42820657	Cd2ap,NM_009847,-	NA	mmu-Cd2ap_0015	IRES	0.829753	763	285	1.1051	-0.124219	0.720098	0	0	0	0	0
chr17:42829918|42845479	Cd2ap,NM_009847,-	NA	mmu-Cd2ap_0011	IRES	0.857205	564	129	1.2313	-0.00424966	0	0	1.24759	0	0	0
chr17:42845326|42852528	Cd2ap,NM_009847,-	NA	mmu-Cd2ap_0001	IRES	0.928256	315	183	0.9641	-0.297474	3.60049	2.39939	0	1.72189	2.47048	4.24311
chr17:45565080|45566279	Slc35b2,NM_001357105,+	NA	mmu-Slc35b2_0002	IRES	0.795369	1200	225	0.5882	-0.171438	0.720098	0	0	2.58283	0	0
chr17:45679340|45679531	Tmem63b,NM_198167,-	NA	NA	IRES	0.583095	192	150	0.429	-0.000132782	0	0	2.49518	0	0	0
chr17:46131032|46134972	Rsph9,NM_029338,-	NA	NA	IRES	0.664496	3941	462	0.5796	-0.632515	0	0	0	0	1.64698	0
chr17:46181466|46182808	Polh,NM_001364947,-	NA	mmu-Polh_0022	IRES	0.804304	190	18	0.471	0.317163	0	0	0	0	0.823492	0
chr17:46226455|46226604	Xpo5,NM_028198,+	NA	NA	IRES	0.813571	150	93	1.2403	-0.0779528	0	0	1.24759	0	0	0
chr17:46238373|46238987	Xpo5,NM_028198,+	mmu_circ_0000797	mmu-Xpo5_0001	non-IRES	0.349646	145	93	1.2718	-0.199541	0	0	0	0	0.823492	2.12156
chr17:46244444|46244525	Polr1c,NM_009085,-	NA	NA	IRES	0.901677	82	0	0	0	0	1.19969	0	0	0	0
chr17:46254617|46254715	Lrrc73,NM_001111142,+	NA	NA	IRES	0.794605	99	0	0	0	0	0	0	0.860943	0	0
chr17:46261136|46264978	Tjap1,NM_001252473,-	NA	mmu-Tjap1_0004	IRES	0.601058	479	102	0.9045	0.0518354	0	1.19969	0	0	0	0
chr17:46298079|46298366	Dlk2,NM_001286013,+	NA	NA	non-IRES	0.202849	288	120	0.7265	0.00852737	0	2.39939	0	0	0	0
chr17:46316435|46316556	Abcc10,NM_001347396,-	NA	NA	IRES	0.562134	122	33	0.7293	-0.335563	0	0	0	0	0.823492	0
chr17:46586498|46586713	Ptk7,NM_175168,-	NA	NA	IRES	0.809169	216	30	0.8094	-0.365964	2.16029	0	0	0	0	0
chr17:46636055|46636192	Klc4,NM_001357130,-	NA	NA	IRES	0.655859	138	84	0.6069	-0.127552	0	0	0	2.58283	0	0
chr17:46677105|46677318	Klhdc3,NM_001163729,-	NA	mmu-Klhdc3_0001	non-IRES	0.274868	214	177	0.9271	0.102245	0	2.39939	0	0	0	0
chr17:46723736|46723898	Pex6,NM_145488,+	NA	NA	IRES	0.719133	163	48	0.7341	0.108788	0	0	1.24759	0	0.823492	0
chr17:46723736|46723899	Pex6,NM_145488,+	NA	NA	IRES	0.730791	164	48	0.7341	0.108788	0	0	0	0.860943	0.823492	1.06078
chr17:46961499|46976090	Ubr2,NM_001177374,-	NA	mmu-Ubr2_0013	IRES	0.696701	1488	714	1.1491	0.0663679	0	0	0	0	0	4.24311
chr17:47348650|47353945	Trerf1,NM_001097623,+	NA	mmu-Trerf1_0006	non-IRES	0.3057	419	273	0.723	0.39407	0	0	0	0	0.823492	0
chr17:47594950|47597391	Ccnd3,NM_001081635,+	NA	NA	IRES	0.585386	2442	207	0.5569	-0.123239	0	0	0	0.860943	0	0
chr17:47880645|47880769	Foxp4,NM_001110824,-	NA	NA	IRES	0.563604	125	54	0.991	0.117385	0.720098	0	0	0	0	0
chr17:5040580|5040774	Arid1b,NM_001085355,+	mmu_circ_0000721	mmu-Arid1b_0005	non-IRES	0.373694	195	186	0.8275	0.312655	0.720098	0	0	0	0	0
chr17:5040580|5127024	Arid1b,NM_001085355,+	NA	mmu-Arid1b_0001	non-IRES	0.27463	465	456	1.0131	0.306172	0	1.19969	0	0	0	2.12156
chr17:5242828|5243071	Arid1b,NM_001085355,+	NA	mmu-Arid1b_0011	IRES	0.539282	244	114	1.0915	0.254316	0	0	0	0	2.47048	0
chr17:5242828|5264121	Arid1b,NM_001085355,+	NA	mmu-Arid1b_0004	non-IRES	0.438617	334	177	0.8977	0.191146	0	0	0	0	0	1.06078
chr17:53445884|53449384	Efhb,NM_172497,-	NA	NA	IRES	0.749709	3501	417	0.5038	-0.103001	0	0	0	1.72189	0	0
chr17:55892187|55892718	Zfp959,NM_145490,+	NA	NA	IRES	0.573796	532	129	1.1	0.0650648	2.16029	0	0	0	0	0
chr17:56056421|56057920	Chaf1a,NM_013733,+	NA	mmu-Chaf1a_0009	non-IRES	0.0763984	260	33	0.9061	-0.515355	0	0	0	0.860943	0	0
chr17:56082416|56093497	Hdgfl2,NM_001304784,+	NA	NA	IRES	0.776472	11082	588	0.4605	-0.132413	1.4402	0	0	0	0	0
chr17:56098754|56098950	Hdgfl2,NM_001304784,+	NA	NA	IRES	0.799809	197	33	0.8983	-0.278688	0	0	0	0	0.823492	0
chr17:56099076|56099112	Hdgfl2,NM_001304784,+	NA	NA	non-IRES	0.12959	37	30	1.2591	-0.361572	0	0	1.24759	0	0	0
chr17:56320283|56320356	Uhrf1,NM_001111079,+	NA	NA	non-IRES	0.453934	74	30	1.2157	0.244904	0	0	1.24759	0	0	0
chr17:56320283|56320358	Uhrf1,NM_001111079,+	NA	NA	non-IRES	0.463407	76	33	1.1143	0.180216	0	2.39939	0	0	0	0
chr17:56351633|56356056	Kdm4b,NM_001357909,+	NA	mmu-Kdm4b_0005	non-IRES	0.237448	650	624	1.2265	0.590413	2.16029	0	0	0	2.47048	0
chr17:56389343|56389466	Kdm4b,NM_172132,+	NA	NA	IRES	0.865623	124	0	0	0	2.16029	0	0	0	0	0
chr17:56389343|56389467	Kdm4b,NM_172132,+	NA	NA	IRES	0.864788	125	0	0	0	0	0	0	0.860943	0	0
chr17:56396383|56396479	Kdm4b,NM_001357909,+	NA	NA	IRES	0.656931	97	66	0.7465	0.283517	0	2.39939	0	0	0	0
chr17:56413420|56413728	Ptprs,NM_001252456,-	NA	NA	IRES	0.680615	309	90	0.7045	0.0294405	0	0	0	0.860943	0	0
chr17:56594042|56595626	Safb,NM_001163300,+	NA	NA	IRES	0.570423	1585	132	0.7581	-0.094776	0	0	1.24759	0	0	0
chr17:56601048|56601366	Safb,NM_001163300,+	NA	mmu-Safb_0003	non-IRES	0.0994384	223	180	1.1429	0.0309808	0	0	0	0	0.823492	0
chr17:56605658|56605766	Safb,NM_001163300,+	NA	NA	non-IRES	0.368737	109	54	1.1279	0.238729	0.720098	0	0	0	0	0
chr17:56616059|56616129	Lonp1,NM_028782,-	NA	NA	IRES	0.602483	71	45	0.7161	-0.22346	0	1.19969	0	0	0	0
chr17:56616072|56616129	Lonp1,NM_028782,-	NA	NA	IRES	0.788595	58	15	0.906	-0.15655	0	0	0	0	0.823492	0
chr17:56621924|56622158	Lonp1,NM_028782,-	NA	NA	IRES	0.843004	235	204	1.0631	0.0714033	0	3.59908	0	0	0	0
chr17:56701542|56702733	Ranbp3,NM_001252466,+	NA	NA	IRES	0.905141	1192	267	0.6835	-0.424571	0	0	0	2.58283	0	0
chr17:56707239|56707821	Ranbp3,NM_001252466,+	NA	NA	IRES	0.639437	583	195	0.7992	-0.187612	1.4402	0	0	0	0	0
chr17:56707851|56707953	Ranbp3,NM_001252466,+	NA	NA	non-IRES	0.302241	103	87	1.2541	-0.055373	0	0	3.74277	0	0	0
chr17:56768414|56768492	Dus3l,NM_001360405,+	NA	NA	IRES	0.768874	79	6	0.5841	-3.24603	0	0	0	0	0	1.06078
chr17:56768414|56768495	Dus3l,NM_001360405,+	NA	NA	IRES	0.768362	82	6	0.5841	-3.24603	0	0	0	1.72189	0	0
chr17:56769439|56769513	Dus3l,NM_001360405,+	NA	NA	non-IRES	0.418351	75	0	0	0	0	0	0	0	0.823492	0
chr17:56786751|56787578	Rfx2,NM_009056,-	NA	NA	IRES	0.606032	828	132	0.7201	0.0114338	5.76078	0	0	0	0	0
chr17:56919900|56927172	Mllt1,NM_022328,-	NA	NA	non-IRES	0.389457	264	141	1.3102	0.186203	0	0	0	0	0	10.6078
chr17:56993554|56993610	Clpp,NM_017393,+	NA	NA	IRES	0.78028	57	0	0	0	0	0	0	0	0	4.24311
chr17:56993554|56993638	Clpp,NM_017393,+	NA	NA	IRES	0.714252	85	0	0	0	0	0	0	0	0	4.24311
chr17:56993554|56993725	Clpp,NM_017393,+	NA	NA	IRES	0.751662	172	0	0	0	0	0	0	0	0	4.24311
chr17:57024011|57024171	Khsrp,NM_010613,-	NA	mmu-Khsrp_0001	IRES	0.737433	161	144	1.1135	0.0417133	0	1.19969	4.99036	0	0	0
chr17:57207532|57209290	C3,NM_009778,-	NA	NA	IRES	0.573893	140	99	1.2634	0.219659	1.4402	0	0	0	0	0
chr17:57226361|57226692	C3,NM_009778,-	NA	NA	non-IRES	0.398705	332	0	0	0	0	0	1.24759	0	0	0
chr17:5886997|5891899	Snx9,NM_025664,+	NA	mmu-Snx9_0001	IRES	0.536426	288	279	1.1355	0.234028	0	0	0	3.44377	3.29397	0
chr17:62650842|62651134	Efna5,NM_010109,-	NA	mmu-Efna5_0001	IRES	0.674485	293	15	1.1191	-0.75927	0	1.19969	0	0	0	0
chr17:6295035|6295689	Tmem181a,NM_001357884,+	NA	NA	IRES	0.831011	655	174	0.5678	-0.23069	0	0	0	0	0	1.06078
chr17:63487712|63490887	Fbxl17,NM_015794,-	NA	mmu-Fbxl17_0017	IRES	0.587816	381	54	0.609	-0.0862505	0	0	0	0.860943	0	0
chr17:64287001|64293024	Pja2,NM_001025309,-	NA	mmu-Pja2_0002	non-IRES	0.384843	535	213	1.2066	0.0209963	0	0	2.49518	0	0	0
chr17:64624528|64625451	Man2a1,NM_008549,+	mmu_circ_0000803	mmu-Man2a1_0001	IRES	0.530514	397	144	1.2339	0.298286	0	0	0	0	2.47048	0
chr17:64624528|64659074	Man2a1,NM_008549,+	NA	mmu-Man2a1_0009	IRES	0.588718	871	618	1.0774	0.0783461	0	0	1.24759	0	0	0
chr17:64710704|64714712	Man2a1,NM_008549,+	mmu_circ_0000804	mmu-Man2a1_0018	IRES	0.529272	626	489	0.8851	0.157887	0	0	0	0	0	3.18233
chr17:65592291|65595054	Vapa,NM_001355402,-	mmu_circ_0000805	mmu-Vapa_0001	IRES	0.876784	338	66	0.94	-0.436737	0	0	0	1.72189	0	8.48622
chr17:65803211|65816050	Ppp4r1,NM_001114131,+	NA	mmu-Ppp4r1_0013	non-IRES	0.43236	943	915	0.8718	0.249752	0	0	0	0	1.64698	0
chr17:65811243|65814464	Ppp4r1,NM_001114131,+	NA	mmu-Ppp4r1_0031	non-IRES	0.332948	480	330	0.7353	0.176612	0	2.39939	0	0	0	0
chr17:66024076|66053091	Ankrd12,NM_001025572,-	mmu_circ_0000807	mmu-Ankrd12_0001	IRES	0.842276	994	231	0.9046	0.0711557	2.88039	0	1.24759	0	0	4.24311
chr17:66087275|66087402	Ndufv2,NM_001278415,-	NA	NA	IRES	0.744146	128	24	0.8406	0.193932	0	0	2.49518	0	0	0
chr17:66117444|66118034	Washc1,NM_026833,+	NA	NA	IRES	0.819359	591	90	0.5246	-0.391814	0	0	1.24759	0	0	0
chr17:66143188|66144290	Ddx11,NM_001003919,+	NA	mmu-Ddx11_0002	non-IRES	0.466005	396	372	1.1408	0.381212	0	0	0	0	0	1.06078
chr17:66436080|66438391	Mtcl1,NM_001114098,-	NA	mmu-Mtcl1_0006	IRES	0.692075	384	153	1.2925	0.0246864	0	0	0	0	0.823492	0
chr17:6739905|6740962	Ezr,NM_009510,-	NA	NA	IRES	0.587484	1058	165	0.7231	-0.083689	0	0	1.24759	0	0	0
chr17:69207859|69210383	Epb41l3,NM_013813,+	mmu_circ_0000808	mmu-Epb4_0003	non-IRES	0.269578	416	405	0.8648	0.45002	0	1.19969	0	0	0	0
chr17:71348886|71369960	Smchd1,NM_028887,-	NA	NA	IRES	0.87676	1427	171	1.009	-0.283193	0	0	0	0.860943	0	0
chr17:71349027|71349589	Smchd1,NM_028887,-	NA	NA	IRES	0.712165	563	93	0.8622	0.075258	0	3.59908	0	0	0	0
chr17:71376856|71377013	Smchd1,NM_028887,-	NA	NA	IRES	0.838367	158	21	0.876	-0.385784	0	1.19969	0	0	0	0
chr17:71386945|71394944	Smchd1,NM_028887,-	NA	NA	IRES	0.811614	753	246	0.9159	-0.13698	0	0	1.24759	0	0	0
chr17:71436706|71448846	Smchd1,NM_028887,-	mmu_circ_0000812	mmu-Smchd1_0028	IRES	0.817974	825	135	1.1027	-0.094754	0	0	6.23795	0	0	0
chr17:71455605|71465669	Smchd1,NM_028887,-	NA	mmu-Smchd1_0001	IRES	0.867869	452	84	0.8289	-0.248382	1.4402	0	0	0	0	0
chr17:71625353|71626894	Wdr43,NM_175639,+	NA	mmu-Wdr43_0006	non-IRES	0.482076	260	69	0.8822	-0.510499	0	2.39939	0	0	1.64698	1.06078
chr17:71652781|71653522	Wdr43,NM_175639,+	NA	mmu-Wdr43_0011	non-IRES	0.49957	184	141	0.9184	0.0461624	0	0	0	0	0.823492	0
chr17:73906010|73907745	Xdh,NM_011723,-	NA	mmu-Xdh_0005	IRES	0.551411	434	327	1.1829	0.112914	0	0	1.24759	0	0	0
chr17:74241905|74245087	Memo1,NM_133771,-	NA	mmu-Memo1_0009	IRES	0.673919	225	72	0.8269	-0.238354	0	0	0	0	0	2.12156
chr17:74241905|74255296	Memo1,NM_133771,-	NA	mmu-Memo1_0005	IRES	0.692516	294	102	0.8467	0.000452868	0.720098	5.99847	0	0	0	5.30389
chr17:74369286|74371408	Spast,NM_001162870,+	NA	NA	IRES	0.828158	2123	168	0.9703	-0.0946671	0	0	0	0.860943	0	0
chr17:74546237|74548850	Birc6,NM_007566,+	NA	mmu-Birc6_0030	IRES	0.571295	320	60	1.2815	-0.193223	0	0	0	0	2.47048	0
chr17:74641633|74652746	Birc6,NM_007566,+	NA	mmu-Birc6_0092	IRES	0.687603	2592	2469	0.82	-2.20491e-05	0.720098	0	0	0	0	5.30389
chr17:74668759|74670382	Birc6,NM_007566,+	mmu_circ_0000815	mmu-Birc6_0022	non-IRES	0.464678	334	144	0.9387	0.483059	0	0	3.74277	0	0	6.36467
chr17:74697520|74697627	Birc6,NM_007566,+	NA	NA	IRES	0.712261	108	57	0.6647	-0.0176315	0	0	0	0	0	3.18233
chr17:75179037|75278974	Ltbp1,NM_019919,+	NA	NA	non-IRES	0.485889	1385	1197	0.906	0.0831199	0	0	0	1.72189	0	0
chr17:75225156|75227241	Ltbp1,NM_019919,+	NA	mmu-Ltbp1_0008	IRES	0.57679	500	480	0.9404	0.160551	0	0	0	0	0	1.06078
chr17:75547464|75547610	Fam98a,NM_001357860,-	NA	NA	IRES	0.960661	147	72	0.6195	-0.567646	0	0	2.49518	0	0	0
chr17:78237742|78237915	Crim1,NM_015800,+	NA	mmu-Crim1_0005	non-IRES	0.324987	174	84	0.5663	-0.182532	0	1.19969	0	0	0	0
chr17:78237742|78281366	Crim1,NM_015800,+	NA	mmu-Crim1_0017	non-IRES	0.331845	538	393	0.6538	0.309697	0	0	0	0	2.47048	0
chr17:78279973|78303108	Crim1,NM_015800,+	NA	mmu-Crim1_0001	non-IRES	0.42255	486	201	0.6407	0.0282174	0	0	0	0	0	3.18233
chr17:78313124|78315746	Crim1,NM_015800,+	mmu_circ_0000818	mmu-Crim1_0007	non-IRES	0.275053	381	330	0.8931	0.309622	0	0	2.49518	1.72189	0.823492	1.06078
chr17:78313124|78335355	Crim1,NM_015800,+	NA	mmu-Crim1_0014	non-IRES	0.320766	510	459	0.8518	0.303374	0	1.19969	0	0	0	0
chr17:78762933|78834243	Heatr5b,NM_001081179,-	NA	mmu-Heatr5b_0023	IRES	0.540325	5072	438	0.9122	0.232431	0	0	0	0	2.47048	0
chr17:78868757|78876302	Eif2ak2,NM_011163,-	NA	mmu-Eif2ak2_0001	IRES	0.855502	594	141	0.873	-0.250216	0	0	0	0.860943	0	0
chr17:78871086|78871148	Eif2ak2,NM_011163,-	NA	NA	IRES	0.800658	63	36	0.6083	-0.30616	0	0	0	0	0	1.06078
chr17:79650302|79659473	Rmdn2,NM_201361,+	NA	mmu-Rmdn2_0001	IRES	0.563098	339	204	1.087	-0.182412	3.60049	0	0	0.860943	0.823492	0
chr17:80044494|80053641	Hnrnpll,NM_144802,-	mmu_circ_0000819	mmu-Hnrnpll_0003	IRES	0.750946	685	138	0.9739	-0.0115741	0	0	0	0	0	5.30389
chr17:80204419|80205261	Srsf7,NM_001195485,-	NA	NA	IRES	0.792144	843	72	1.1987	-0.202642	0	0	0	0	0.823492	0
chr17:80205848|80206028	Srsf7,NM_001195485,-	NA	NA	IRES	0.829723	181	63	0.9319	-0.201845	0.720098	0	0	0	0	0
chr17:80241952|80273110	Dhx57,NM_001163759,-	NA	mmu-Dhx57_0016	IRES	0.723255	2612	423	0.7013	-0.0483259	0	0	8.73313	0	0	0
chr17:80251232|80267639	Dhx57,NM_001163759,-	NA	mmu-Dhx57_0007	IRES	0.618676	1389	138	1.084	-0.024932	0	0	0	0	0	4.24311
chr17:80445430|80460047	Sos1,NM_009231,-	mmu_circ_0000820	mmu-Sos1_0001	IRES	0.77325	987	138	0.8806	-0.428079	0	2.39939	2.49518	0	0.823492	0
chr17:80602193|80605884	Map4k3,NM_001290345,-	NA	mmu-Map4k3_0071	IRES	0.505048	281	69	0.739	-0.281716	0	0	0	0	0.823492	0
chr17:80636720|80655921	Map4k3,NM_001290345,-	NA	mmu-Map4k3_0028	IRES	0.678337	752	138	1.1253	0.097175	0	0	0	0	0.823492	0
chr17:80649527|80651127	Map4k3,NM_001290345,-	NA	mmu-Map4k3_0039	IRES	0.501277	116	72	0.8433	0.00275198	0	0	0	0.860943	0	0
chr17:80653862|80655921	Map4k3,NM_001290345,-	mmu_circ_0000821	mmu-Map4k3_0001	IRES	0.713374	169	96	0.6925	-0.188681	0	0	0	0	0	3.18233
chr17:83221790|83222230	Pkdcc,NM_134117,+	mmu_circ_0000824	mmu-Pkdcc_0002	IRES	0.527624	185	114	0.9077	-0.0346102	2.16029	0	0	0	0	0
chr17:83222231|83222287	Pkdcc,NM_134117,+	NA	NA	non-IRES	0.258518	57	48	0.6562	0.289008	0	0	0	0	0	1.06078
chr17:83440031|83463595	Eml4,NM_001114361,+	NA	mmu-Eml4_0006	non-IRES	0.495494	1487	1470	0.7615	0.0384754	0	0	0	0.860943	0	0
chr17:83461529|83473133	Eml4,NM_001114361,+	NA	NA	non-IRES	0.402714	275	201	0.8375	0.160123	0	0	0	0	0	3.18233
chr17:83463596|83473018	Eml4,NM_001114361,+	NA	NA	IRES	0.761166	9423	246	0.6454	-0.134545	0	0	0	2.58283	0	0
chr17:84309887|84426297	Thada,NM_183021,-	NA	NA	IRES	0.696	1280	366	0.9303	0.0461931	0	0	0	0.860943	0	0
chr17:84386511|84416387	Thada,NM_183021,-	mmu_circ_0000826	mmu-Thada_0014	IRES	0.802921	572	57	0.8963	-0.201984	0	0	0	0.860943	0	0
chr17:84521696|84547525	Plekhh2,NM_001357987,+	NA	mmu-Plekhh2_0026	non-IRES	0.273813	193	186	1.1685	0.36268	0	0	0	0	1.64698	0
chr17:84705503|84705898	Lrpprc,NM_028233,-	NA	NA	IRES	0.725103	396	48	0.8105	-0.186606	0.720098	0	0	0	0	0
chr17:84731145|84753511	Lrpprc,NM_028233,-	NA	NA	IRES	0.819295	1161	399	0.7569	-0.133462	0	0	0	0	0	2.12156
chr17:84993680|85005566	Ppm1b,NM_001159497,+	NA	mmu-Ppm1b_0001	non-IRES	0.493686	1148	1134	1.158	0.221264	3.60049	5.99847	2.49518	6.0266	0.823492	0
chr17:85003266|85005566	Ppm1b,NM_001159497,+	NA	NA	IRES	0.520884	288	273	1.1036	0.160116	0.720098	0	0	0	0	0
chr17:85065632|85076825	Prepl,NM_001163622,-	NA	mmu-Prepl_0009	IRES	0.619695	1268	162	1.1014	0.0636533	0	0	0	0	0	1.06078
chr17:86098512|86120746	Srbd1,NM_030133,-	mmu_circ_0000829	mmu-Srbd1_0003	IRES	0.652322	802	192	0.9658	0.0229855	0	0	1.24759	0	0	1.06078
chr17:86098512|86130280	Srbd1,NM_030133,-	NA	mmu-Srbd1_0006	IRES	0.733218	1226	192	0.9658	0.0229855	0	0	12.4759	0	0	0
chr17:86109227|86120746	Srbd1,NM_030133,-	NA	mmu-Srbd1_0015	IRES	0.722934	445	192	0.9658	0.0229855	0	0	2.49518	0	0	0
chr17:86488160|86496111	Prkce,NM_011104,+	mmu_circ_0000831	mmu-Prkce_0001	non-IRES	0.189435	614	606	1.0853	0.413624	0	0	0	0	0	1.06078
chr17:88008594|88015712	Fbxo11,NM_001379304,-	NA	mmu-Fbxo11_0002	IRES	0.746502	1163	477	0.8641	-0.110787	0	1.19969	0	0	0	0
chr17:88462713|88463263	Foxn2,NM_001355742,+	NA	mmu-Foxn2_0001	non-IRES	0.433826	551	537	0.9312	0.102326	0.720098	0	1.24759	0	0	1.06078
chr17:88549659|88549755	Ppp1r21,NM_028658,+	NA	NA	non-IRES	0.392241	97	0	0	0	0	0	0	0.860943	0	0
chr17:88635121|88637082	Ston1,NM_029858,+	NA	mmu-Ston1_0001	IRES	0.553886	1962	1914	0.9241	0.219814	0	0	0	1.72189	0	0
chr18:10001771|10007847	Usp14,NM_001360884,-	NA	mmu-Usp14_0010	IRES	0.925306	441	90	0.5518	-0.27777	0	0	0	0	0	1.06078
chr18:10010107|10012212	Usp14,NM_001360884,-	NA	NA	IRES	0.773181	2106	177	1.1575	-0.0765887	0	2.39939	0	0	0	0
chr18:10449930|10476788	Greb1l,NM_001083628,+	NA	mmu-Greb1l_0006	IRES	0.598312	942	831	0.7654	0.135418	0	1.19969	0	0	0.823492	0
chr18:10574875|10586041	Esco1,NM_001081222,-	NA	mmu-Esco1_0012	IRES	0.886819	545	105	1.2014	0.017244	2.16029	1.19969	0	0.860943	0	2.12156
chr18:10577001|10586041	Esco1,NM_001081222,-	NA	NA	IRES	0.888675	401	105	1.2014	0.017244	0	0	0	0.860943	0	0
chr18:10582055|10586041	Esco1,NM_001081222,-	mmu_circ_0000845	mmu-Esco1_0013	IRES	0.849598	311	105	1.2014	0.017244	1.4402	0	1.24759	0	0	3.18233
chr18:10582055|10595875	Esco1,NM_001081222,-	NA	mmu-Esco1_0014	IRES	0.937044	2553	168	0.807	-0.242094	0	0	1.24759	0	0	0
chr18:11660735|11677690	Rbbp8,NM_001252495,+	NA	mmu-Rbbp8_0009	non-IRES	0.474489	346	246	0.9485	0.165306	0	0	0	0	1.64698	0
chr18:12058926|12070131	Tmem241,NM_001289666,-	NA	mmu-Tmem241_0001	non-IRES	0.321498	218	48	0.9936	0.0419671	2.88039	0	0	0	0	0
chr18:12178188|12181695	Rmc1,NM_029623,+	NA	mmu-3110002H16Rik_0004	non-IRES	0.407573	640	549	1.2332	0.319151	0	0	0	0	1.64698	0
chr18:14799079|14830188	Taf4b,NM_001100449,+	NA	mmu-Taf4b_0019	IRES	0.704498	1498	1479	1.1299	0.043998	2.16029	0	0	0	0	0
chr18:16640422|16650498	Cdh2,NM_007664,-	mmu_circ_0000847	mmu-Cdh2_0009	IRES	0.678157	848	282	0.8348	-0.205804	0	0	1.24759	0	0	0
chr18:23590189|23602674	Dtna,NM_001285813,+	NA	mmu-Dtna_0008	IRES	0.638374	646	633	0.4804	0.112897	2.88039	0	0	0	0	0
chr18:24506834|24509922	Rprd1a,NM_001360807,-	NA	mmu-Rprd1a_0001	IRES	0.856503	638	120	0.8174	-0.119845	0	0	0	0	0	4.24311
chr18:24612070|24612426	Elp2,NM_001360909,+	NA	NA	IRES	0.901194	357	78	0.5781	-0.53563	0.720098	0	0	0	0	0
chr18:24897637|24903998	Fhod3,NM_001289654,+	mmu_circ_0000856	mmu-Fhod3_0001	IRES	0.508915	174	33	1.1222	-0.729011	0	3.59908	0	0	0	0
chr18:24969160|24994559	Fhod3,NM_001289654,+	NA	mmu-Fhod3_0008	non-IRES	0.492428	446	432	1.2155	0.37715	0	0	0	0	0	3.18233
chr18:25115890|25120080	Fhod3,NM_001289654,+	NA	NA	IRES	0.848934	4191	267	0.3446	-0.403304	0	0	0	0	0.823492	0
chr18:25174687|25344962	AW554918,NM_001033532,+	NA	mmu-AW554918_0021	IRES	0.612716	1288	1149	0.8399	0.129085	0	0	1.24759	0	0	0
chr18:25339714|25344962	AW554918,NM_001033532,+	mmu_circ_0000857	mmu-AW554918_0014	IRES	0.693432	770	732	0.8279	0.0378719	4.32059	0	0	0	0	0
chr18:25399926|25420075	AW554918,NM_001033532,+	NA	mmu-AW554918_0017	non-IRES	0.48665	291	261	0.6335	0.0156549	0	1.19969	0	0	0	0
chr18:31795384|31795481	Polr2d,NM_027002,+	NA	NA	IRES	0.898898	98	21	0.6494	-0.799105	0	0	0	0.860943	0	0
chr18:32424820|32432425	Bin1,NM_001083334,+	NA	mmu-Bin1_0004	non-IRES	0.328173	562	360	1.258	0.464571	0	0	0	1.72189	0	0
chr18:33854236|33921934	Epb41l4a,NM_013512,-	NA	NA	IRES	0.698038	988	288	0.9079	-0.107362	0.720098	0	0	0	0	0
chr18:34268298|34276677	Apc,NM_007462,+	NA	mmu-Apc_0006	IRES	0.618172	504	462	0.6284	0.118511	0	1.19969	0	0	0	0
chr18:34268298|34279352	Apc,NM_007462,+	NA	mmu-Apc_0002	IRES	0.536537	588	546	0.6396	0.153323	0	0	0	0	0	1.06078
chr18:34454817|34457663	Fam13b,NM_146084,-	NA	NA	IRES	0.731665	2847	261	0.97	-0.062569	0	0	2.49518	0	0	0
chr18:34473550|34494776	Fam13b,NM_146084,-	NA	mmu-Fam13b_0001	IRES	0.865707	617	324	1.0403	-0.178426	2.16029	0	0	0	0	0
chr18:34614448|34616734	Brd8,NM_001289606,-	NA	mmu-Brd8_0006	IRES	0.902891	243	138	0.9528	-0.181372	0	2.39939	0	0	0	0
chr18:34626806|34626859	Kif20a,NM_001166407,+	NA	NA	IRES	0.696178	54	0	0	0	0	0	0	0	0.823492	0
chr18:34799360|34799425	Kdm3b,NM_001081256,+	NA	NA	IRES	0.79517	66	15	0.8656	-0.670091	0	0	0	0.860943	0	0
chr18:34803450|34813561	Kdm3b,NM_001081256,+	NA	mmu-Kdm3b_0013	IRES	0.507989	2419	1950	0.6273	0.248232	0	2.39939	0	0	0	0
chr18:34907711|34908041	Etf1,NM_144866,-	NA	NA	IRES	0.715831	331	84	0.7292	-0.0529546	0	0	0	0	0	2.12156
chr18:35152601|35154540	Ctnna1,NM_009818,+	mmu_circ_0000860	mmu-Ctnna1_0004	non-IRES	0.468752	303	300	1.143	0.164864	4.32059	4.79878	0	0	0.823492	1.06078
chr18:35175097|35222145	Ctnna1,NM_009818,+	NA	NA	non-IRES	0.223355	675	576	1.1152	0.377996	0	0	2.49518	0	0	0
chr18:35222065|35223575	Ctnna1,NM_009818,+	NA	mmu-Ctnna1_0010	non-IRES	0.333079	234	186	1.0894	0.284845	0	0	0	0	0.823492	0
chr18:35418057|35418195	Sil1,NM_001360814,-	NA	NA	IRES	0.725643	139	33	0.8517	-0.0977611	0	0	0	2.58283	0	0
chr18:35577620|35578389	Matr3,NM_010771,+	NA	NA	IRES	0.936638	770	123	0.7781	-0.197256	0.720098	0	0	0	0	0
chr18:35579319|35579416	Matr3,NM_010771,+	NA	NA	IRES	0.968372	98	15	0.3314	-0.957268	0	1.19969	0	0	0	0
chr18:35588454|35588531	Matr3,NM_010771,+	NA	NA	IRES	0.676357	78	6	0.3882	-0.790095	0	0	0	0	0	2.12156
chr18:35610871|35613502	Paip2,NM_001357470,+	mmu_circ_0000861	mmu-Paip2_0001	IRES	0.510501	344	318	1.1878	0.292955	0	0	2.49518	4.30471	0	2.12156
chr18:35613323|35613502	Paip2,NM_001357470,+	NA	mmu-Paip2_0002	IRES	0.538774	180	129	1.1882	0.274119	0	2.39939	0	0	0	0
chr18:35793465|35801367	Ube2d2a,NM_019912,+	NA	NA	IRES	0.785264	374	309	0.673	-0.072867	0	0	3.74277	0	0	2.12156
chr18:35799841|35801367	Ube2d2a,NM_019912,+	NA	NA	IRES	0.838165	310	285	0.6598	-0.0413601	0	0	0	0	0	2.12156
chr18:35799952|35800215	Ube2d2a,NM_019912,+	NA	NA	IRES	0.818216	184	51	0.647	-0.143613	0	0	0	0	0	1.06078
chr18:35800216|35801231	Ube2d2a,NM_019912,+	NA	NA	IRES	0.906706	1016	105	0.6915	-0.376244	0	3.59908	0	0	0	0
chr18:36561056|36561154	Ankhd1,NM_175375,+	NA	NA	IRES	0.700482	99	0	0	0	0	0	0	0.860943	0	0
chr18:36581068|36583759	Ankhd1,NM_175375,+	NA	mmu-Ankhd1_0005	non-IRES	0.495294	296	135	0.9961	-0.0299816	0	1.19969	0	1.72189	0	0
chr18:36581068|36589581	Ankhd1,NM_175375,+	NA	mmu-Ankhd1_0034	IRES	0.562632	530	369	1.0366	0.0179599	0	0	0	0	4.11746	0
chr18:36581068|36594322	Ankhd1,NM_175375,+	NA	mmu-Ankhd1_0075	IRES	0.528252	863	702	1.1672	0.0819823	0.720098	0	0	0	0	0
chr18:36611800|36614817	Ankhd1,NM_175375,+	NA	mmu-Ankhd1_0003	IRES	0.670367	463	429	1.0439	-0.0107492	0	0	1.24759	0	0	0
chr18:36638205|36638708	Ankhd1,NM_175375,+	NA	mmu-Ankhd1_0035	IRES	0.533077	339	321	1.2092	0.138566	0	1.19969	0	0	0	0
chr18:36638205|36640360	Ankhd1,NM_175375,+	NA	mmu-Ankhd1_0027	IRES	0.555433	435	417	1.0995	0.098093	0	0	0	0	0	2.12156
chr18:36638709|36640224	Ankhd1,NM_175375,+	NA	NA	IRES	0.897933	1516	198	0.7446	-0.159243	0	0	0	0	0	1.06078
chr18:36646691|36648740	Ankhd1,NM_175375,+	NA	mmu-Ankhd1_0074	IRES	0.759152	1760	1716	1.094	-0.0120469	0	0	0	0.860943	0	0
chr18:36744305|36744419	Ndufa2,NM_010885,-	NA	NA	IRES	0.530159	115	0	0	0	0	0	0	0	1.64698	0
chr18:36748224|36748525	Ik,NM_011879,+	NA	NA	IRES	0.644296	302	18	0.812	-0.433079	0	0	0	1.72189	0	0
chr18:36753302|36753362	Ik,NM_011879,+	NA	NA	IRES	0.914702	61	27	0.7519	-0.309599	0	0	0	0.860943	0	0
chr18:36771328|36771435	Hars,NM_008214,-	NA	NA	non-IRES	0.445397	108	30	0.9554	-0.087523	0	0	0	1.72189	0	0
chr18:37903756|37905159	Diaph1,NM_001305980,-	NA	NA	IRES	0.604534	258	117	1.2357	-0.0559752	0	0	0	0	0	1.06078
chr18:37943543|37943677	Hdac3,NM_010411,-	NA	NA	IRES	0.62842	135	117	0.9786	-0.0980883	0	0	0	0	0	1.06078
chr18:38250400|38250573	Dele1,NM_024179,+	NA	NA	non-IRES	0.131153	174	138	0.4342	0.144575	0	2.39939	0	0	0	0
chr18:38251086|38251400	Dele1,NM_024179,+	NA	mmu-0610009O20Rik_0001	non-IRES	0.370825	233	171	0.7927	-0.0852123	0	0	0	0	0	1.06078
chr18:38257401|38257665	Dele1,NM_024179,+	NA	NA	IRES	0.848129	265	3	0.3299	0	0.720098	0	0	0	0	0
chr18:38447691|38460650	Ndfip1,NM_001355749,+	NA	mmu-Ndfip1_0006	IRES	0.769788	517	312	0.6706	-0.173231	0	0	0	0	0.823492	0
chr18:39097630|39111900	Arhgap26,NM_001361073,+	mmu_circ_0000864	mmu-Arhgap26_0007	non-IRES	0.299534	443	357	1.0415	0.399594	0	0	1.24759	0	0	0
chr18:39102169|39150118	Arhgap26,NM_001361073,+	NA	mmu-Arhgap26_0013	non-IRES	0.328497	795	531	1.1583	0.403837	0	1.19969	0	0	0	0
chr18:42234748|42235484	Lars,NM_134137,-	NA	NA	IRES	0.81775	737	132	0.8464	-0.0151003	0.720098	0	0	0	0	0
chr18:42300250|42302016	Rbm27,NM_172626,+	NA	NA	IRES	0.629404	555	207	1.3415	-0.0473527	0	1.19969	0	0	0	0
chr18:42320764|42326024	Rbm27,NM_172626,+	NA	mmu-Rbm27_0006	IRES	0.715482	715	312	0.9763	-0.0379772	0	0	0	0	0	2.12156
chr18:42519368|42538056	Tcerg1,NM_001039474,+	NA	mmu-Tcerg1_0004	non-IRES	0.326798	1548	1545	1.1562	0.221476	0	0	0	0	0	2.12156
chr18:42549895|42550014	Tcerg1,NM_001039474,+	NA	NA	non-IRES	0.479321	120	90	0.9068	-0.075068	2.16029	0	0	0	0	0
chr18:42553408|42568035	Tcerg1,NM_001039474,+	NA	mmu-Tcerg1_0001	IRES	0.599388	525	372	0.8527	0.153991	0	0	1.24759	0	0	3.18233
chr18:44405210|44405760	Dcp2,NM_027490,+	NA	mmu-Dcp2_0002	IRES	0.699354	374	171	0.6425	0.115301	0	2.39939	0	0	0	0
chr18:44430093|44431335	Mcc,NM_001085374,-	NA	NA	IRES	0.740659	1243	327	0.432	-0.199983	0.720098	0	0	0	0	0
chr18:44442912|44468521	Mcc,NM_001085374,-	NA	mmu-Mcc_0030	non-IRES	0.4642	969	201	1.1488	0.185167	0	0	0	0	3.29397	0
chr18:44491124|44534300	Mcc,NM_001085374,-	NA	mmu-Mcc_0002	IRES	0.566517	771	438	1.2547	0.105358	0	1.19969	0	0	0	0
chr18:44509983|44510096	Mcc,NM_001085374,-	NA	NA	IRES	0.885175	114	0	0	0	0	0	0	0.860943	0	0
chr18:49852425|49852691	Dmxl1,NM_001081371,+	NA	NA	IRES	0.957724	267	0	0	0	2.88039	0	0	0	0	0
chr18:49852425|49852735	Dmxl1,NM_001081371,+	NA	NA	IRES	0.958051	311	0	0	0	2.88039	0	0	0	0	0
chr18:49852425|49852779	Dmxl1,NM_001081371,+	NA	NA	IRES	0.958294	355	0	0	0	2.88039	0	0	0	0	0
chr18:49852425|49852823	Dmxl1,NM_001081371,+	NA	NA	IRES	0.958483	399	0	0	0	2.88039	0	0	0	0	0
chr18:49852425|49852867	Dmxl1,NM_001081371,+	NA	NA	IRES	0.958634	443	0	0	0	2.88039	0	0	0	0	0
chr18:5055980|5056849	Svil,NM_153153,+	NA	mmu-Svil_0014	IRES	0.514959	870	636	0.8469	0.241867	0	0	0	0	0	1.06078
chr18:53245853|53246019	Snx24,NM_001370761,+	NA	NA	non-IRES	0.286722	167	99	0.8209	0.24389	0	0	1.24759	0	0	0
chr18:53731091|53731239	Cep120,NM_178686,-	NA	NA	non-IRES	0.410798	149	69	0.9068	0.297714	0	0	0	0	0	2.12156
chr18:53895531|53906669	Csnk1g3,NM_152809,+	mmu_circ_0000872	mmu-Csnk1g3_0001	IRES	0.656234	535	288	0.5034	0.0422881	0	0	0	0.860943	0	0
chr18:54889732|54889813	Zfp608,NM_175751,-	NA	NA	IRES	0.898397	82	0	0	0	0	0	1.24759	0	0	0
chr18:54889814|54894623	Zfp608,NM_175751,-	NA	mmu-Zfp608_0013	IRES	0.522819	409	150	0.971	0.0469611	0	0	0	0	2.47048	0
chr18:54946553|54946808	Zfp608,NM_175751,-	mmu_circ_0000874	mmu-Zfp608_0001	non-IRES	0.329073	256	153	0.851	0.0758756	0.720098	0	0	0	0	1.06078
chr18:5705043|5770564	Zeb1,NM_011546,+	NA	mmu-Zeb1_0029	IRES	0.538862	2658	2547	0.8709	0.185523	1.4402	0	0	0	0	0
chr18:57898155|57898287	Slc12a2,NM_009194,+	NA	NA	IRES	0.874218	133	36	1.0112	-0.551629	0	0	0	0	0	2.12156
chr18:57898155|57898306	Slc12a2,NM_009194,+	NA	NA	IRES	0.849971	152	36	1.0112	-0.551629	0	1.19969	0	0	0	0
chr18:6049277|6070091	Arhgap12,NM_001039692,-	mmu_circ_0000839	mmu-Arhgap12_0004	IRES	0.8463	828	156	0.8267	-0.0253756	0	0	0	0	0	1.06078
chr18:60541572|60555204	Dctn4,NM_001357462,+	NA	mmu-Dctn4_0009	non-IRES	0.444453	805	759	1.1869	0.353963	2.88039	0	0	0	0	0
chr18:60689388|60689963	Ndst1,NM_001348103,-	NA	NA	non-IRES	0.494013	576	189	0.4961	-0.07251	0	0	0	0	0	1.06078
chr18:60712723|60713632	Ndst1,NM_001348103,-	NA	mmu-Ndst1_0004	non-IRES	0.311394	910	165	0.777	0.124155	0	0	0	0	0.823492	0
chr18:6111685|6115850	Arhgap12,NM_001039692,-	mmu_circ_0000840	mmu-Arhgap12_0022	IRES	0.747154	792	123	0.8555	-0.437135	1.4402	1.19969	1.24759	6.0266	0	3.18233
chr18:61140791|61157761	Hmgxb3,NM_178277,-	NA	mmu-Hmgxb3_0003	IRES	0.6412	1686	258	0.9243	0.00177151	0	0	0	0	0.823492	0
chr18:61152185|61163028	Hmgxb3,NM_178277,-	NA	mmu-Hmgxb3_0014	IRES	0.673105	921	258	0.9243	0.00177151	0	0	0	0	0.823492	0
chr18:61580452|61580567	Csnk1a1,NM_001357499,+	NA	NA	IRES	0.694455	116	15	0.3692	-1.10332	0	0	0	0	0.823492	0
chr18:61960944|61968116	Sh3tc2,NM_172628,+	NA	NA	non-IRES	0.396968	227	138	0.8721	0.253759	0	0	0	0	0	1.06078
chr18:61973431|61974420	Sh3tc2,NM_172628,+	NA	NA	IRES	0.708559	990	132	1.0191	-0.057098	0	0	0	0.860943	0	0
chr18:61975643|61975744	Sh3tc2,NM_172628,+	NA	NA	IRES	0.62071	102	69	0.952	-0.253776	0	0	1.24759	0	0	0
chr18:62529552|62541046	Fbxo38,NM_001361091,-	NA	NA	IRES	0.619146	906	351	0.6982	-0.0738552	0	0	0	0	0	1.06078
chr18:62536005|62536115	Fbxo38,NM_001361091,-	NA	NA	IRES	0.934473	111	30	0.9644	-0.113677	0	0	0	0	0.823492	0
chr18:65074724|65080071	Nedd4l,NM_001114386,+	NA	mmu-Nedd4l_0001	IRES	0.759237	175	54	1.2206	-0.423213	0	1.19969	0	0	0.823492	0
chr18:65622984|65625334	Zfp532,NM_207255,+	mmu_circ_0000883	mmu-Zfp532_0007	non-IRES	0.35071	2351	2337	1.1315	0.393769	2.16029	0	1.24759	0	1.64698	2.12156
chr18:65638750|65656632	Zfp532,NM_001361053,+	mmu_circ_0000884	mmu-Zfp532_0006	IRES	0.581944	804	783	0.9087	0.175613	0	0	1.24759	0	0	0
chr18:65993075|65998720	Lman1,NM_027400,-	NA	mmu-Lman1_0007	IRES	0.765073	741	171	0.7665	-0.188125	0	0	0	0	0	4.24311
chr18:66083095|66094050	Ccbe1,NM_178793,-	NA	NA	IRES	0.695535	341	231	1.1395	0.100534	2.88039	0	0	0	0	0
chr18:67688891|67711927	Ptpn2,NM_001127177,-	NA	mmu-Ptpn2_0003	IRES	0.803936	291	90	0.7242	-0.204754	0	0	0	1.72189	0	0
chr18:67813872|67819130	Cep192,NM_027556,+	NA	mmu-Cep192_0018	IRES	0.616145	759	684	1.1471	0.0614434	1.4402	0	0	0	0	0
chr18:67847583|67847696	Cep192,NM_027556,+	NA	NA	IRES	0.905383	114	18	0.8205	-0.773618	1.4402	0	0	0	0	0
chr18:67852904|67855375	Cep192,NM_027556,+	NA	mmu-Cep192_0003	IRES	0.773292	387	84	0.9272	0.0133012	0	1.19969	0	0	0	0
chr18:67869330|67870651	Cep192,NM_027556,+	NA	NA	IRES	0.80182	288	6	0.3194	-3.14823	0	0	1.24759	0	0	0
chr18:68064217|68064686	Ldlrad4,NM_172631,+	NA	mmu-Ldlrad4_0001	non-IRES	0.365138	470	57	0.8678	-0.060653	0	0	0	0	3.29397	0
chr18:68064217|68106691	Ldlrad4,NM_172631,+	NA	mmu-Ldlrad4_0009	non-IRES	0.439055	611	180	0.7871	0.327174	0	0	0	1.72189	0	0
chr18:70616565|70622721	Mbd2,NM_010773,+	NA	mmu-Mbd2_0002	non-IRES	0.389797	408	330	1.0654	0.31444	0	0	0	0	0.823492	0
chr18:73657195|73678039	Smad4,NM_001364967,-	NA	mmu-Smad4_0008	IRES	0.778632	843	234	0.7394	-0.116078	0	3.59908	0	0	0	0
chr18:73662658|73678039	Smad4,NM_001364967,-	NA	mmu-Smad4_0010	IRES	0.799809	792	234	0.7394	-0.116078	0	2.39939	0	0	0	0
chr18:73675161|73678039	Smad4,NM_001364967,-	mmu_circ_0000894	mmu-Smad4_0007	IRES	0.876111	582	126	0.6681	-0.438654	0	0	0	0	0	1.06078
chr18:73969891|73971276	Mapk4,NM_172632,-	mmu_circ_0000895	mmu-Mapk4_0001	IRES	0.556497	1386	429	1.3212	0.286915	0	0	0	0	0.823492	0
chr18:7439569|7444105	Mpp7,NM_001360860,-	NA	mmu-Mpp7_0001	IRES	0.843012	637	507	0.804	-0.00968285	0	0	0	1.72189	0	0
chr18:75001068|75001122	Snord58b,NR_028552,+	NA	NA	IRES	0.845583	55	21	0.8198	-0.50983	0	0	0	0	0	1.06078
chr18:75055281|75063173	Dym,NM_027727,+	NA	mmu-Dym_0004	IRES	0.761602	301	81	1.0091	-0.0783935	0	1.19969	0	0	0	0
chr18:75080203|75082507	Dym,NM_027727,+	mmu_circ_0000897	mmu-Dym_0006	non-IRES	0.423507	269	228	0.823	0.130434	0	0	0	0	0	2.12156
chr18:75114790|75126919	Dym,NM_027727,+	mmu_circ_0000898	mmu-Dym_0001	non-IRES	0.464849	697	345	1.1252	0.1022	0	0	4.99036	0	2.47048	1.06078
chr18:7901496|7906044	Wac,NM_001282093,+	NA	mmu-Wac_0002	IRES	0.740103	336	198	1.0107	-0.0402852	0	0	0	0	0.823492	0
chr18:80137484|80142769	Adnp2,NM_175028,-	NA	mmu-Adnp2_0001	IRES	0.782169	211	60	1.1909	-0.0237508	0.720098	0	3.74277	0	0	1.06078
chr18:80211880|80211919	Txnl4a,NR_168913,+	NA	NA	non-IRES	0.147615	40	15	1.0939	0.495317	0.720098	0	0	0	0	0
chr18:80753851|80753948	Atp9b,NM_001201569,-	NA	NA	non-IRES	0.150012	98	45	0.411	0.125973	0	0	0	0	0	1.06078
chr18:80836355|80847252	Atp9b,NM_001201569,-	NA	mmu-Atp9b_0012	IRES	0.824436	234	105	0.9575	-0.0353933	0	1.19969	0	0	0	0
chr18:80836355|80877373	Atp9b,NM_001201569,-	NA	NA	IRES	0.785591	440	174	1.0386	-0.0151278	0	0	0	0	0	3.18233
chr18:80844527|80917878	Atp9b,NM_001201569,-	NA	mmu-Atp9b_0023	IRES	0.822514	911	174	1.0386	-0.0151278	0.720098	0	0	0	0	0
chr18:80869742|80917878	Atp9b,NM_001201569,-	NA	mmu-Atp9b_0022	IRES	0.876461	659	93	0.8855	-0.248718	2.88039	0	0	0	0	0
chr18:82656949|82682287	Zfp236,NM_001374229,-	NA	mmu-Zfp236_0011	IRES	0.672328	1362	282	1.0611	0.0864008	0	0	0	0	1.64698	0
chr18:82664838|82682287	Zfp236,NM_001374229,-	mmu_circ_0000906	mmu-Zfp236_0009	IRES	0.688303	929	282	1.0611	0.0864008	0	0	0	0.860943	0	0
chr18:82674307|82682287	Zfp236,NM_001374229,-	mmu_circ_0000908	mmu-Zfp236_0012	IRES	0.618447	487	282	1.0611	0.0864008	0	0	0	0	5.76445	0
chr18:82955524|82957449	Zfp516,NM_183033,+	mmu_circ_0000909	mmu-Zfp516_0001	non-IRES	0.254304	1926	1770	0.9394	0.428343	0	5.99847	3.74277	0	1.64698	0
chr18:82986744|82988198	Zfp516,NM_183033,+	NA	mmu-Zfp516_0002	non-IRES	0.495279	1455	1323	0.7435	0.271651	0	0	0	0	0	2.12156
chr18:84315806|84354691	Zfp407,NM_001033341,-	mmu_circ_0000911	mmu-Zfp407_0005	non-IRES	0.46891	551	141	1.0797	0.0428404	0	0	1.24759	0	0	0
chr18:84552870|84563046	Zfp407,NM_001033341,-	mmu_circ_0000912	mmu-Zfp407_0007	IRES	0.806543	4835	534	0.9892	-0.0544491	1.4402	0	0	0	0	0
chr18:84558327|84563046	Zfp407,NM_001033341,-	NA	NA	IRES	0.808824	4720	534	0.9892	-0.0544491	0	0	1.24759	0.860943	0	1.06078
chr18:88887099|88887208	Socs6,NM_018821,-	NA	NA	IRES	0.938674	110	0	0	0	0.720098	0	0	0	0	0
chr18:9345194|9353507	Ccny,NM_026484,-	NA	mmu-Ccny_0004	non-IRES	0.46213	315	93	0.9453	0.160496	1.4402	0	0	0	0	0
chr19:10053034|10053993	Fads3,NM_021890,+	NA	NA	IRES	0.600561	960	189	0.5544	-0.116625	0.720098	0	0	0	0	0
chr19:10054350|10054582	Fads3,NM_021890,+	NA	NA	IRES	0.705285	233	96	0.9732	-0.121937	0	0	0	0	0	2.12156
chr19:10082565|10082690	Fads2,NM_019699,-	NA	NA	non-IRES	0.142171	126	87	1.0094	0.162746	0	0	0	1.72189	0	0
chr19:10191501|10192885	Fads1,NM_146094,+	NA	NA	IRES	0.643181	1385	207	0.7733	-0.257951	0.720098	0	0	0	0	0
chr19:10194093|10194291	Fads1,NM_146094,+	NA	NA	IRES	0.633735	199	159	0.9896	-0.198053	0	0	0	0	0	1.06078
chr19:10194093|10194294	Fads1,NM_146094,+	NA	NA	IRES	0.635772	202	159	0.9896	-0.198053	2.16029	0	0	0	0	0
chr19:10525952|10539788	Cpsf7,NM_001164272,+	NA	mmu-Cpsf7_0013	IRES	0.565752	1281	1224	0.9921	0.283453	2.88039	0	0	0	0	0
chr19:10606845|10623638	Ddb1,NM_015735,+	NA	NA	IRES	0.528319	2216	2109	1.2146	0.348292	0	0	0	0.860943	0	0
chr19:10608473|10610676	Ddb1,NM_015735,+	NA	NA	IRES	0.868814	2204	150	0.901	0.00331681	0	0	0	0	0	1.06078
chr19:10621541|10623638	Ddb1,NM_015735,+	NA	mmu-Ddb1_0009	IRES	0.645934	867	678	0.9367	0.292712	0	0	0	2.58283	0	0
chr19:10688897|10688980	Vps37c,NM_001361962,+	NA	NA	non-IRES	0.0724939	84	0	0	0	0	1.19969	0	0	0	0
chr19:11932138|11937379	Patl1,NM_172635,+	NA	mmu-Patl1_0013	non-IRES	0.371533	467	408	1.0244	0.235078	0	2.39939	0	0	0	0
chr19:11933740|11933825	Patl1,NM_172635,+	NA	NA	IRES	0.96214	86	27	0.8647	-0.23727	0	0	0	0	0	1.06078
chr19:12770177|12779099	Gm44505,NR_024093,-	NA	mmu-Zfp91_0002	IRES	0.836836	1202	288	0.9709	-0.0844397	0.720098	0	1.24759	0.860943	0	0
chr19:12770923|12771002	Gm44505,NR_024093,-	NA	NA	IRES	0.84673	80	75	0.7366	-0.505086	0	0	0	0	0.823492	0
chr19:12774820|12776462	Gm44505,NR_024093,-	NA	mmu-Zfp91_0018	IRES	0.702864	245	204	1.0293	-0.137183	0	0	0	0	0	2.12156
chr19:16635769|16686643	Vps13a,NM_173028,-	NA	NA	IRES	0.795137	4771	210	0.5953	-0.272805	1.4402	0	0	0	0	0
chr19:16759587|16766540	Vps13a,NM_173028,-	NA	mmu-Vps13a_0001	IRES	0.968418	285	96	0.9464	-0.446914	0	0	2.49518	0	0	0
chr19:18677688|18693762	Carnmt1,NM_001377051,+	NA	mmu-2410127L17Rik_0001	IRES	0.670858	794	786	0.7398	0.0328279	0.720098	0	0	0	0	0
chr19:21276586|21276725	Zfand5,NM_009551,+	NA	NA	IRES	0.608372	140	30	0.3726	-0.181639	0	0	2.49518	0	0	0
chr19:21807548|21809243	Cemip2,NM_001033759,+	NA	NA	IRES	0.773757	1696	189	0.7517	-0.236847	0	0	3.74277	0	0	0
chr19:21842041|21848035	Cemip2,NM_001033759,+	NA	mmu-Tmem2_0012	non-IRES	0.461559	502	498	0.6939	0.0081403	0	2.39939	0	0	0	0
chr19:23218337|23218404	Smc5,NM_001252685,-	NA	NA	IRES	0.970824	68	0	0	0	0.720098	0	0	0	0	0
chr19:23257488|23259787	Smc5,NM_001252685,-	NA	NA	IRES	0.954134	303	135	0.6459	-0.42461	0	1.19969	0	0	0	1.06078
chr19:25409086|25411764	Kank1,NM_001348180,+	NA	mmu-Kank1_0001	non-IRES	0.31978	2679	2241	1.1969	0.400995	0	0	0	0	0	1.06078
chr19:27815485|27849969	Rfx3,NM_001360357,-	NA	mmu-Rfx3_0060	IRES	0.712503	758	168	1.0376	-0.120147	0	1.19969	0	0	0	0
chr19:27826033|27837481	Rfx3,NM_001360357,-	NA	mmu-Rfx3_0003	IRES	0.684786	377	84	1.292	-0.170014	0	0	0	0	0	1.06078
chr19:27826033|27849969	Rfx3,NM_001360357,-	NA	mmu-Rfx3_0002	IRES	0.718763	636	111	0.7598	-0.190141	0	0	0	0	0	1.06078
chr19:28283652|28298946	Glis3,NM_001305671,-	NA	mmu-Glis3_0010	non-IRES	0.345323	345	72	1.2864	-0.370311	0	0	0	3.44377	0	0
chr19:28283652|28317413	Glis3,NM_001305671,-	NA	mmu-Glis3_0005	non-IRES	0.336672	505	99	1.0741	0.224513	0	0	3.74277	0	0	0
chr19:28317254|28357952	Glis3,NM_001305671,-	NA	mmu-Glis3_0013	IRES	0.537538	433	243	0.9282	-0.0199907	0	0	0	3.44377	0	0
chr19:28354206|28357952	Glis3,NM_001305671,-	mmu_circ_0000942	mmu-Glis3_0002	IRES	0.641637	273	243	0.9282	-0.0199907	0	0	0	7.74849	0.823492	0
chr19:28530873|28531986	Glis3,NM_001305671,-	mmu_circ_0000943	mmu-Glis3_0003	non-IRES	0.367716	1114	168	1.0248	0.229666	18.0024	17.9954	14.9711	10.3313	12.3524	15.9117
chr19:28530873|28540408	Glis3,NM_175459,-	NA	mmu-Glis3_0001	non-IRES	0.397852	1322	168	1.0248	0.229666	3.60049	7.19817	8.73313	4.30471	4.94095	9.547
chr19:28665753|28666236	Glis3,NM_001305671,-	NA	mmu-Glis3_0012	non-IRES	0.348205	484	177	0.9802	0.053661	2.88039	9.59756	0	1.72189	1.64698	1.06078
chr19:29026212|29027343	Ak3,NM_001365071,-	NA	NA	IRES	0.703067	289	129	1.044	-0.136811	0	0	0	4.30471	0	0
chr19:29127999|29134503	Rcl1,NM_021525,+	NA	mmu-Rcl1_0010	non-IRES	0.388741	387	360	1.1374	0.327499	0	0	0	0	0.823492	0
chr19:29743533|29755017	9930021J03Rik,NM_172836,-	mmu_circ_0000944	mmu-9930021J03Rik_0004	IRES	0.928059	1498	693	0.979	-0.139411	0	0	0	0	1.64698	0
chr19:29753600|29755017	9930021J03Rik,NM_172836,-	NA	mmu-9930021J03Rik_0001	IRES	0.926673	1418	693	0.979	-0.139411	0	2.39939	0	0	0	2.12156
chr19:29753600|29786449	9930021J03Rik,NM_172836,-	NA	mmu-9930021J03Rik_0003	IRES	0.923133	1619	693	0.979	-0.139411	0.720098	2.39939	1.24759	0	0	0
chr19:30039064|30039297	Uhrf2,NM_144873,+	mmu_circ_0000945	mmu-Uhrf2_0005	IRES	0.720563	234	45	1.1917	-0.154523	0	1.19969	0	0	0.823492	2.12156
chr19:30078540|30078647	Uhrf2,NM_144873,+	NA	NA	IRES	0.713831	108	105	1.1156	-0.221211	0	1.19969	0	0	0	0
chr19:32142674|32142745	Sgms1,NM_001168526,-	NA	NA	non-IRES	0.363538	72	21	0.8371	-0.426141	0	0	3.74277	0	0	0
chr19:32223509|32248036	Sgms1,NM_001168525,-	NA	mmu-Sgms1_0018	IRES	0.91863	125	36	0.7878	-0.17082	0	1.19969	0	0	0	0
chr19:32676717|32707009	Atad1,NM_026487,-	NA	mmu-Atad1_0002	IRES	0.842147	978	231	0.6581	-0.254543	0	0	0	0.860943	0	0
chr19:32684002|32707009	Atad1,NM_026487,-	NA	mmu-Atad1_0006	IRES	0.834882	844	231	0.6581	-0.254543	0	0	0	0	0.823492	0
chr19:3271727|3272887	Ighmbp2,NM_009212,-	NA	NA	IRES	0.53389	1161	204	0.8189	-0.127564	2.16029	0	0	0	0	0
chr19:32792549|32800099	Pten,NM_008960,+	NA	mmu-Pten_0001	IRES	0.574419	328	93	0.5589	-0.178977	0	0	1.24759	0	1.64698	0
chr19:32792549|32818060	Pten,NM_008960,+	NA	NA	IRES	0.656624	862	627	0.8914	0.131451	0.720098	0	0	0	0	0
chr19:32800100|32800184	Pten,NM_008960,+	NA	NA	IRES	0.98837	85	0	0	0	2.88039	0	0	0	0	0
chr19:3283172|3284736	Mrpl21,NM_001347420,+	NA	NA	IRES	0.688211	1565	162	0.6292	-0.538918	0	0	2.49518	0	0	0
chr19:3285396|3285549	Mrpl21,NM_001347420,+	NA	NA	IRES	0.662644	154	9	0.5563	0.29023	0	0	0	1.72189	0	0
chr19:3365675|3366417	Cpt1a,NM_013495,+	NA	mmu-Cpt1a_0001	IRES	0.537239	196	192	0.8203	0.291805	0.720098	0	0	0	0	0
chr19:3470971|3490838	Ppp6r3,NM_001164159,-	NA	mmu-Ppp6r3_0091	IRES	0.745905	500	378	1.1037	-0.117063	0	0	0	0	0	2.12156
chr19:3470971|3518382	Ppp6r3,NM_001164159,-	NA	mmu-Ppp6r3_0062	IRES	0.701327	1364	378	1.1037	-0.117063	0.720098	0	0	0	0	0
chr19:3478278|3507355	Ppp6r3,NM_001360429,-	NA	mmu-Ppp6r3_0011	IRES	0.643918	901	312	0.9108	-0.131887	0	1.19969	0	0	0	0
chr19:3484831|3507355	Ppp6r3,NM_001164159,-	NA	mmu-Ppp6r3_0004	IRES	0.642204	814	312	0.9108	-0.131887	0	0	0	0	0	1.06078
chr19:3490774|3518382	Ppp6r3,NM_001164159,-	NA	mmu-Ppp6r3_0047	IRES	0.71393	929	312	0.9108	-0.131887	0	0	0	0	0	1.06078
chr19:3605517|3610038	Lrp5,NM_008513,-	NA	NA	IRES	0.649583	4522	303	0.444	-0.0339652	0	0	0	0	0	1.06078
chr19:36086959|36101900	Rpp30,NM_019428,+	NA	mmu-Rpp30_0003	IRES	0.689268	559	204	0.8309	0.0608868	0	0	0	0	0	1.06078
chr19:3647528|3652330	Lrp5,NM_008513,-	NA	mmu-Lrp5_0001	non-IRES	0.406759	527	102	1.2965	0.069928	0	0	2.49518	1.72189	0	0
chr19:3647528|3659640	Lrp5,NM_008513,-	NA	mmu-Lrp5_0005	non-IRES	0.350354	924	312	1.1482	0.138488	2.16029	0	1.24759	4.30471	0	0
chr19:36845534|36854957	Tnks2,NM_001163635,+	NA	mmu-Tnks2_0002	non-IRES	0.359465	596	219	1.014	0.053082	0	0	0	0	0.823492	0
chr19:36880510|36881797	Tnks2,NM_001163635,+	NA	mmu-Tnks2_0043	IRES	0.614459	204	144	1.0409	0.262453	0	1.19969	0	0	0	0
chr19:36880510|36884163	Tnks2,NM_001163635,+	NA	mmu-Tnks2_0069	IRES	0.751235	302	243	1.0494	0.174718	2.88039	0	0	0	0	0
chr19:36958373|36970038	Btaf1,NM_001080706,+	NA	mmu-Btaf1_0063	IRES	0.6151	965	918	1.0091	0.0132135	0	0	0	0	0	2.12156
chr19:36961639|36983652	Btaf1,NM_001080706,+	NA	mmu-Btaf1_0048	IRES	0.679258	1726	1461	0.9795	-0.0428269	0	0	0	0.860943	0	0
chr19:36987981|36997635	Btaf1,NM_001080706,+	NA	NA	IRES	0.576811	1457	1434	1.0096	0.0326011	0	0	0	0.860943	0	0
chr19:36994270|37004643	Btaf1,NM_001080706,+	NA	mmu-Btaf1_0046	IRES	0.62909	1415	1389	0.8506	0.0348098	0	0	4.99036	0	3.29397	0
chr19:37009740|37009986	Btaf1,NM_001080706,+	NA	NA	IRES	0.727327	247	162	0.5328	-0.204517	0.720098	0	0	0	0	2.12156
chr19:37068173|37088587	Cpeb3,NM_001290826,-	mmu_circ_0000948	mmu-Cpeb3_0006	IRES	0.535911	377	150	0.7021	0.0338783	0	2.39939	0	0	0	0
chr19:37276515|37280752	Ide,NM_031156,-	NA	mmu-Ide_0005	IRES	0.556977	503	87	1.0886	-0.0643847	0	5.99847	0	0	0	0
chr19:37387017|37398207	Kif11,NM_010615,+	NA	mmu-Kif11_0010	IRES	0.76738	830	666	1.0044	0.0569437	0	5.99847	0	0	0	0
chr19:37402293|37403432	Kif11,NM_010615,+	NA	NA	IRES	0.880684	1140	162	0.5787	-0.10509	0	1.19969	0	0	0	0
chr19:37913337|37913476	Myof,NM_001099634,-	NA	NA	non-IRES	0.302164	140	57	1.2944	0.63823	0	0	0	0	0	1.06078
chr19:37920719|37924704	Myof,NM_001099634,-	NA	mmu-Myof_0002	IRES	0.761517	473	54	1.0637	0.00275618	0	1.19969	0	0	0	0
chr19:37930986|37934921	Myof,NM_001099634,-	NA	mmu-Myof_0004	IRES	0.686273	405	180	0.9299	0.127549	0.720098	0	0	0	0	0
chr19:37932479|37932602	Myof,NM_001099634,-	NA	NA	IRES	0.811578	124	36	0.9192	-0.231728	0	0	2.49518	0	0	0
chr19:37934947|37935846	Myof,NM_001099634,-	NA	NA	IRES	0.743255	900	243	0.4683	-0.294283	0	0	0	0	0	2.12156
chr19:37936240|37936313	Myof,NM_001099634,-	NA	NA	IRES	0.581594	74	36	0.7491	-0.166725	0.720098	0	0	0	0	0
chr19:37986109|37986648	Myof,NM_001099634,-	NA	NA	IRES	0.537974	540	84	0.6876	0.109816	0.720098	0	0	0	0	0
chr19:3864760|3870975	Chka,NM_001271496,+	NA	NA	IRES	0.864835	6216	219	0.6182	-0.362311	0	0	0	0.860943	0	0
chr19:38804564|38807086	Noc3l,NM_021315,-	NA	NA	IRES	0.705613	2523	168	0.9004	-0.142183	0	2.39939	0	0	0	0
chr19:3889111|3889853	Chka,NM_001271496,+	NA	NA	IRES	0.713984	743	207	0.6777	-0.110472	0.720098	0	1.24759	0	0	0
chr19:3889111|3889855	Chka,NM_001271496,+	NA	NA	IRES	0.714026	745	207	0.6777	-0.110472	0.720098	0	0	0	0	0
chr19:38895987|38901415	Tbc1d12,NM_145952,+	NA	mmu-Tbc1d12_0012	non-IRES	0.41746	308	249	0.9837	0.00649808	0	0	0	1.72189	0	0
chr19:3889989|3892084	Chka,NM_001271496,+	NA	NA	IRES	0.757676	2096	303	0.7148	0.0748553	0	3.59908	0	0	0	0
chr19:38938406|38940661	Hells,NM_008234,+	NA	NA	non-IRES	0.446657	159	63	0.744	0.0475794	0	0	0	0.860943	0	0
chr19:38938463|38938626	Hells,NM_008234,+	NA	NA	IRES	0.974578	164	9	0.3314	-2.44036	0	0	0	0	1.64698	0
chr19:38940471|38945573	Hells,NM_008234,+	NA	mmu-Hells_0008	IRES	0.66262	552	513	0.9287	-0.0763558	0	2.39939	0	0	0	0
chr19:38951835|38959828	Hells,NM_008234,+	NA	mmu-Hells_0009	IRES	0.639249	1019	933	0.858	0.032368	0	0	2.49518	0	0	0
chr19:38951835|38964693	Hells,NM_008234,+	NA	mmu-Hells_0017	IRES	0.649364	1116	1029	0.8572	0.0127083	0	0	6.23795	0	0	0
chr19:4009826|4010009	Ndufv1,NM_133666,-	NA	NA	non-IRES	0.400192	184	72	1.0683	0.0367608	0	0	1.24759	0	0	0
chr19:40243406|40252061	Pdlim1,NM_016861,-	NA	mmu-Pdlim1_0002	non-IRES	0.368043	431	144	0.5546	-0.155251	0	1.19969	0	0	0	0
chr19:40336986|40365166	Sorbs1,NM_001034964,-	NA	mmu-Sorbs1_0036	IRES	0.711894	580	249	0.7202	0.00802839	0	0	0	0	2.47048	0
chr19:40365192|40369689	Sorbs1,NM_001034964,-	NA	NA	IRES	0.633149	4498	213	0.7456	0.12236	0	2.39939	0	0	0	0
chr19:40562766|40562901	Aldh18a1,NM_019698,-	NA	NA	IRES	0.874207	136	0	0	0	0	0	1.24759	0	0	0
chr19:40831443|40831582	Ccnj,NM_172839,+	NA	NA	non-IRES	0.027358	140	0	0	0	0	0	0	2.58283	0	0
chr19:4100214|4101117	Pitpnm1,NR_075078,+	NA	NA	non-IRES	0.181553	904	306	0.6903	0.19413	0	0	2.49518	0	0	0
chr19:41545875|41555701	Lcor,NM_001370767,+	mmu_circ_0000950	mmu-Lcor_0001	IRES	0.532833	515	330	0.8892	0.154619	0	2.39939	0	6.88754	0	0
chr19:41865617|41866705	Rrp12,NM_199447,-	NA	NA	IRES	0.544891	1089	261	0.9657	0.178031	0	0	0	0	0	1.06078
chr19:41924711|41925239	Exosc1,NM_001164561,-	NA	mmu-Exosc1_0005	non-IRES	0.474023	136	27	0.6686	-0.276978	0	0	0	0	0.823492	0
chr19:41926610|41928024	Exosc1,NM_001320231,-	NA	NA	IRES	0.770244	1415	348	0.7259	-0.232165	0	0	1.24759	0	0	0
chr19:4193253|4193740	Ppp1ca,NM_031868,+	NA	NA	IRES	0.559574	488	138	0.5839	-0.131679	0	0	0	1.72189	0	0
chr19:41939905|41940623	Zdhhc16,NM_001360676,+	NA	NA	IRES	0.828029	719	165	0.4735	-0.350875	0	0	0	0.860943	0	0
chr19:41947769|41948215	Mms19,NM_028152,-	NA	NA	IRES	0.836838	447	165	0.7914	-0.150369	0	0	0	0	0	1.06078
chr19:41953591|41953668	Mms19,NM_028152,-	NA	NA	IRES	0.837868	78	21	0.9407	-0.118993	0.720098	0	0	0	0	0
chr19:41956227|41956508	Mms19,NM_028152,-	NA	NA	IRES	0.852927	282	168	0.6951	-0.0903332	0	0	0	0	0.823492	0
chr19:42100637|42100837	Pi4k2a,NM_145501,+	mmu_circ_0000952	mmu-Pi4k2a_0008	IRES	0.608675	201	171	0.8142	-0.0127931	0	0	0	1.72189	0	0
chr19:4214501|4214576	Clcf1,NM_001310038,+	NA	NA	non-IRES	0.262697	76	0	0	0	0.720098	0	0	0	0	0
chr19:4220345|4222049	Clcf1,NM_001310038,+	NA	NA	IRES	0.75831	1705	372	0.5923	-0.0880361	0	0	0	0	0	1.06078
chr19:4232553|4232715	Gm45928,NR_132309,+	NA	NA	IRES	0.786398	163	45	1.0864	0.298599	0	0	2.49518	0	0	0
chr19:42562552|42564341	R3hcc1l,NM_177464,+	mmu_circ_0000953	mmu-R3hcc1l_0001	IRES	0.584517	1790	1776	1.0565	0.0686673	0	1.19969	2.49518	0	4.94095	0
chr19:42562552|42576201	R3hcc1l,NM_177464,+	NA	mmu-R3hcc1l_0005	IRES	0.604171	1966	1950	1.0846	0.0749743	0	1.19969	0	0	0	2.12156
chr19:42757933|42759705	Hps1,NM_001346703,-	NA	NA	IRES	0.610225	1773	261	0.5687	0.00148751	0	0	0	2.58283	0	0
chr19:42759864|42760363	Hps1,NM_001346703,-	NA	NA	non-IRES	0.41899	500	126	1.1554	0.141372	0	0	0	2.58283	0	0
chr19:42762583|42763794	Hps1,NM_001346703,-	NA	NA	IRES	0.551153	1212	201	0.8515	-0.151165	0	3.59908	0	0	0	0
chr19:4322575|4324336	Kdm2a,NM_001001984,-	NA	NA	IRES	0.823307	1762	162	0.7064	-0.242365	0	0	0	0.860943	0	0
chr19:4328824|4328952	Kdm2a,NM_001001984,-	NA	NA	IRES	0.910301	129	0	0	0	0	0	1.24759	0	0	0
chr19:4342732|4342846	Kdm2a,NM_001001984,-	NA	NA	IRES	0.897028	115	12	0.805	0.338785	0	0	1.24759	0	0	0
chr19:4342847|4394892	Kdm2a,NM_001001984,-	NA	mmu-Kdm2a_0020	IRES	0.767874	1538	306	1.0143	-0.211568	0	0	0	0	0.823492	0
chr19:43741833|43743784	Cox15,NM_144874,-	NA	NA	IRES	0.533563	250	9	0.876	-1.7726	0.720098	0	0	0	0	0
chr19:43741933|43743616	Cox15,NM_144874,-	NA	NA	IRES	0.821013	1684	213	0.594	-0.212296	0	1.19969	0	0	0	0
chr19:44040866|44047634	Erlin1,NM_145502,-	NA	NA	IRES	0.658321	6769	282	0.6659	-0.120898	0.720098	0	0	0	0	0
chr19:44084417|44088777	Chuk,NM_001162410,-	NA	mmu-Chuk_0008	IRES	0.897157	441	141	0.4603	-0.204087	0	0	0	0	0	2.12156
chr19:44090933|44100219	Chuk,NM_001162410,-	NA	mmu-Chuk_0011	IRES	0.818282	813	339	1.0031	-0.168558	0	1.19969	0	0	0	0
chr19:44142260|44143020	Bloc1s2,NM_028607,-	NA	NA	IRES	0.806058	761	111	1.0438	-0.209857	0	0	3.74277	0	0	0
chr19:44334262|44334362	Scd4,NM_183216,+	NA	NA	IRES	0.79203	101	27	0.8063	-0.510311	0	0	0	0	0	1.06078
chr19:44566027|44568305	Hif1an,NM_176958,+	NA	NA	IRES	0.758779	2279	207	0.5818	-0.196231	0	0	0	0.860943	0	0
chr19:44757326|44761885	Pax2,NM_001368744,+	NA	mmu-Pax2_0006	non-IRES	0.163482	478	408	1.1854	0.502566	0	0	3.74277	0	0	0
chr19:44788777|44790802	Pax2,NM_001368744,+	NA	NA	non-IRES	0.220666	206	21	0.6128	-0.135398	0	0	0	0	0	5.30389
chr19:44816084|44818402	Pax2,NM_001368744,+	NA	NA	IRES	0.735709	2319	267	0.5008	-0.0613442	0	0	0	0	1.64698	0
chr19:44835384|44835490	1700039E22Rik,NR_045315,-	NA	NA	non-IRES	0.312392	107	36	0.5347	-0.210139	0	0	0	0	0.823492	0
chr19:44934933|44948052	Slf2,NM_001081225,+	NA	mmu-Fam178a_0043	IRES	0.566494	1951	1941	0.7676	0.113759	0	0	0	0	0	1.06078
chr19:44934933|44949139	Slf2,NM_001081225,+	NA	mmu-Fam178a_0036	IRES	0.602763	2119	2109	0.7527	0.0966803	0	0	0	0	0	1.06078
chr19:44938365|44948052	Slf2,NM_001081225,+	mmu_circ_0000954	mmu-Fam178a_0044	IRES	0.57059	1217	297	1.0597	0.00600727	0.720098	0	0	0	0	0
chr19:44967680|44969014	Slf2,NM_001081225,+	NA	NA	IRES	0.785728	1335	87	0.6432	-0.631319	0	0	1.24759	0	0	0
chr19:44973266|44973585	Slf2,NM_001081225,+	NA	NA	IRES	0.832108	320	81	0.7974	-0.126622	0	0	0	0	0.823492	0
chr19:45006216|45006263	Mrpl43,NM_053164,-	NA	NA	non-IRES	0.499199	48	0	0	0	0	0	0	0	0	1.06078
chr19:45009280|45010559	Twnk,NM_001348254,+	NA	mmu-Peo1_0001	non-IRES	0.477341	491	372	1.2273	0.405445	0	0	0	0	4.11746	0
chr19:45021837|45023515	Lzts2,NM_145503,+	NA	NA	IRES	0.822917	1679	102	0.8328	-0.121459	0	0	2.49518	0	0	0
chr19:45630865|45640521	Fbxw4,NM_013907,-	mmu_circ_0000955	mmu-Fbxw4_0001	non-IRES	0.376365	510	150	1.1482	0.147639	2.16029	0	4.99036	0	1.64698	2.12156
chr19:45635735|45640521	Fbxw4,NM_013907,-	mmu_circ_0000956	mmu-Fbxw4_0003	non-IRES	0.449304	415	87	0.7195	0.214985	0	1.19969	0	0	0	0
chr19:45757810|45757904	Oga,NM_023799,-	NA	NA	IRES	0.874037	95	54	0.8405	-0.409257	0	0	2.49518	0	0	0
chr19:45885952|45892148	Armh3,NM_198296,-	mmu_circ_0000957	mmu-9130011E15Rik_0001	IRES	0.654473	286	102	1.0665	-0.087805	0	0	12.4759	0	0	0
chr19:45932351|45940503	Armh3,NM_198296,-	NA	mmu-9130011E15Rik_0008	IRES	0.711747	256	165	1.0661	-0.131191	0	0	0	0	0.823492	0
chr19:45974967|45975275	Armh3,NM_198296,-	mmu_circ_0000958	mmu-9130011E15Rik_0035	IRES	0.777157	204	129	1.2511	0.0678283	0	0	0	0.860943	0	0
chr19:4602620|4602735	Pcx,NM_001162946,+	NA	NA	non-IRES	0.200506	116	6	0.3777	-0.0139562	0	0	1.24759	0	0	0
chr19:46033979|46034031	Ldb1,NM_001360336,-	NA	NA	non-IRES	0.378576	53	6	0.6681	-0.280498	0	0	0	0	0.823492	0
chr19:46072335|46072521	Pprc1,NM_001081214,+	NA	NA	IRES	0.687599	187	21	0.9295	-0.147164	0	0	1.24759	0	0	0
chr19:46082516|46082626	Nolc1,NM_001039351,+	NA	NA	non-IRES	0.366895	111	0	0	0	0	0	1.24759	0	0	0
chr19:46259252|46259347	Gbf1,NM_178930,+	NA	NA	IRES	0.959858	96	27	0.5066	-0.13249	0	0	0	1.72189	0	0
chr19:46279436|46279885	Gbf1,NM_178930,+	NA	NA	IRES	0.612191	450	75	0.7973	0.0639855	0	0	3.74277	0	0	0
chr19:46332082|46332617	Cuedc2,NM_001164290,-	NA	NA	IRES	0.686253	536	90	0.8245	-0.0569027	2.16029	1.19969	0	0.860943	0	0
chr19:46382443|46384219	Actr1a,NM_001365070,-	NA	NA	IRES	0.875658	1777	225	0.792	-0.342847	0.720098	0	0	0	0	0
chr19:46382445|46384219	Actr1a,NM_001365070,-	NA	NA	IRES	0.87575	1775	225	0.792	-0.342847	0	1.19969	1.24759	0	0	0
[truncated: 2,869 more rows]

## Sheet: README
标题	说明
circRNA_ID	circRNA 编号
Gene	circRNA 基因名,转录本名,转录方向
circBase_ID	circBase 数据库编号
circatlas_ID	circatlas 数据库编号
IRESfinder_Index	IRESfinder 标签
IRESfinder_Score	IRESfinder 打分
ORF_size	CPAT 预测 ORF 长度
Fickett_score	CPAT Fickett 打分
Hexamer_score	CPAT Hexamer 打分
coding_prob	CPAT 预测编码可能性
