# Supplementary material for: Mesangial cell-derived CircRNAs in chronic glomerulonephritis: RNA sequencing and bioinformatics analysis
Source: Ren Fail. 2024 Jul 1;46(2):2371059. doi: 10.1080/0886022X.2024.2371059 (PMC467094; doi:10.1080/0886022X.2024.2371059)
Supplement: Supplemental Material [file IRNF_A_2371059_SM1376.zip › Supplementary File 4.xlsx]

## Sheet: circRNA Summary
circRNA_ID	chr	circRNA_start	circRNA_end	length	circBase_ID	circatlas_ID	circRNA_type	gene	transcript	strand	samples
chr10:105823160|105833015	chr10	105823160	105833015	1017	NA	mmu-Mettl25_0008	exon	Mettl25	NM_207522	-	Control_1
chr10:109816254|109903863	chr10	109816254	109903863	2396	NA	mmu-Nav3_0011	exon	Nav3	NM_001081035	-	Control_1,LPS_1
chr10:111481280|111496105	chr10	111481280	111496105	1226	NA	NA	exon	Nap1l1	NM_015781	+	Control_1
chr10:111485499|111486746	chr10	111485499	111486746	189	NA	NA	exon	Nap1l1	NM_015781	+	LPS_1
chr10:111490028|111490169	chr10	111490028	111490169	142	NA	NA	exon	Nap1l1	NM_001358932	+	Control_2
chr10:115294871|115302791	chr10	115294871	115302791	376	NA	mmu-Rab21_0001	exon	Rab21	NM_024454	-	LPS_1
chr10:115343941|115347031	chr10	115343941	115347031	3091	NA	NA	intron	Tmem19	NM_001359470	-	Control_1
chr10:115343943|115347031	chr10	115343943	115347031	3089	NA	NA	intron	Tmem19	NM_001359470	-	Control_1
chr10:115398005|115415739	chr10	115398005	115415739	2928	NA	mmu-Zfc3h1_0013	exon	Zfc3h1	NM_001033261	+	Control_2
chr10:116506889|116507040	chr10	116506889	116507040	152	NA	NA	intron	Cnot2	NM_001359248	-	LPS_1
chr10:116919479|116919573	chr10	116919479	116919573	95	NA	NA	intron	Rab3ip	NM_001003950	-	Control_3
chr10:116937397|116939481	chr10	116937397	116939481	540	NA	mmu-Rab3ip_0006	exon	Rab3ip	NM_001003950	-	Control_1,LPS_3
chr10:117355935|117360555	chr10	117355935	117360555	463	mmu_circ_0000214	mmu-Cpsf6_0003	exon	Cpsf6	NM_001310609	-	LPS_3
chr10:117355935|117367988	chr10	117355935	117367988	1602	mmu_circ_0000215	mmu-Cpsf6_0010	exon	Cpsf6	NM_001310609	-	Control_2,LPS_1,LPS_2
chr10:117366081|117367988	chr10	117366081	117367988	314	NA	mmu-Cpsf6_0006	exon	Cpsf6	NM_001310609	-	LPS_3
chr10:117671596|117680111	chr10	117671596	117680111	473	NA	mmu-Cpm_0010	exon	Cpm	NM_027468	+	Control_2
chr10:117692582|117695068	chr10	117692582	117695068	320	NA	mmu-Mdm2_0005	exon	Mdm2	NM_001288586	-	Control_2
chr10:117694905|117705229	chr10	117694905	117705229	579	NA	mmu-Mdm2_0008	exon	Mdm2	NM_001288586	-	Control_3
chr10:117701565|117705229	chr10	117701565	117705229	259	NA	mmu-Mdm2_0001	exon	Mdm2	NM_001288586	-	LPS_2
chr10:117705035|117705154	chr10	117705035	117705154	120	NA	NA	intron	Mdm2	NM_001288586	-	LPS_3
chr10:117705155|117705229	chr10	117705155	117705229	75	NA	NA	exon	Mdm2	NM_001288586	-	Control_2
chr10:117777129|117777664	chr10	117777129	117777664	161	NA	mmu-Nup107_0001	exon	Nup107	NM_134010	-	Control_3
chr10:120947204|120952255	chr10	120947204	120952255	173	mmu_circ_0000218	mmu-Lemd3_0001	exon	Lemd3	NM_001081193	-	Control_2
chr10:121568029|121570791	chr10	121568029	121570791	272	NA	mmu-Tbk1_0006	exon	Tbk1	NM_019786	-	Control_1
chr10:121596184|121602420	chr10	121596184	121602420	543	NA	mmu-Xpot_0001	exon	Xpot	NM_001081056	-	Control_3
chr10:123119215|123121571	chr10	123119215	123121571	2357	NA	NA	intron	Usp15	NM_001301628	-	LPS_3
chr10:12385563|12401310	chr10	12385563	12401310	15748	NA	NA	intron	Utrn	NM_011682	-	LPS_3
chr10:12436281|12455564	chr10	12436281	12455564	725	mmu_circ_0000144	mmu-Utrn_0055	exon	Utrn	NM_011682	-	Control_1
chr10:12621191|12688427	chr10	12621191	12688427	3786	NA	mmu-Utrn_0060	exon	Utrn	NM_011682	-	Control_2
chr10:127065265|127065378	chr10	127065265	127065378	114	NA	NA	intron	Cdk4	NM_001355005	+	LPS_1
chr10:12713254|12720942	chr10	12713254	12720942	635	NA	mmu-Utrn_0030	exon	Utrn	NM_011682	-	LPS_3
chr10:12713254|12727912	chr10	12713254	12727912	985	NA	mmu-Utrn_0056	exon	Utrn	NM_011682	-	LPS_3
chr10:127186996|127187107	chr10	127186996	127187107	112	NA	NA	intron	Arhgef25	NM_001358557	-	Control_2
chr10:12720018|12720942	chr10	12720018	12720942	212	NA	mmu-Utrn_0023	exon	Utrn	NM_011682	-	LPS_1
chr10:127205675|127206710	chr10	127205675	127206710	241	NA	mmu-Pip4k2c_0004	exon	Pip4k2c	NM_001359280	-	Control_2
chr10:127276850|127277228	chr10	127276850	127277228	379	NA	NA	intron	Dctn2	NM_001190453	+	LPS_3
chr10:127302734|127302811	chr10	127302734	127302811	78	NA	NA	intron	Mars1	NM_001003913	-	Control_1
chr10:127310220|127310298	chr10	127310220	127310298	79	NA	NA	exon	Mars1	NM_001003913	-	Control_1
chr10:127390311|127444475	chr10	127390311	127444475	385	NA	mmu-R3hdm2_0023	exon	R3hdm2	NM_001359244	+	LPS_1
chr10:127483976|127485570	chr10	127483976	127485570	686	NA	mmu-R3hdm2_0007	exon	R3hdm2	NM_001359244	+	LPS_3
chr10:127521141|127522287	chr10	127521141	127522287	1147	NA	NA	intron	Shmt2	NM_001252316	-	LPS_1
chr10:128047805|128047960	chr10	128047805	128047960	156	NA	NA	intron	Naca	NM_001113199	+	LPS_2
chr10:128068672|128070232	chr10	128068672	128070232	283	NA	NA	exon	Ptges3	NM_019766	+	LPS_3
chr10:128137732|128137919	chr10	128137732	128137919	188	NA	NA	intron	Rbms2	NM_019711	-	LPS_1
chr10:128242310|128247777	chr10	128242310	128247777	1587	NA	mmu-Timeless_0007	exon	Timeless	NM_001136082	+	LPS_2
chr10:128249433|128249499	chr10	128249433	128249499	67	NA	NA	intron	Timeless	NM_001136082	+	LPS_2
chr10:128389564|128389746	chr10	128389564	128389746	183	NA	NA	intron	Ankrd52	NM_172790	+	LPS_2
chr10:128390125|128390448	chr10	128390125	128390448	324	NA	NA	intron	Ankrd52	NM_172790	+	LPS_3
chr10:128428591|128428703	chr10	128428591	128428703	113	NA	NA	exon	Rnf41	NM_001164237	+	Control_2
chr10:128465227|128465337	chr10	128465227	128465337	111	NA	NA	intron	Smarcc2	NM_001114096	+	Control_1
chr10:128512245|128512326	chr10	128512245	128512326	82	NA	NA	intron	Esyt1	NM_011843	-	LPS_2
chr10:128912438|128912521	chr10	128912438	128912521	84	NA	NA	exon	Cd63	NM_001042580	+	Control_2
chr10:14004201|14066684	chr10	14004201	14066684	177	mmu_circ_0000146	mmu-Hivep2_0005	exon	Hivep2	NM_001358783	+	Control_2
chr10:14458185|14467132	chr10	14458185	14467132	8948	NA	NA	intron	Adgrg6	NM_001002268	-	Control_1
chr10:18089448|18096336	chr10	18089448	18096336	982	mmu_circ_0000148	mmu-Reps1_0001	exon	Reps1	NM_001111065	+	Control_2
chr10:18092845|18094908	chr10	18092845	18094908	703	mmu_circ_0000149	mmu-Reps1_0010	exon	Reps1	NM_001111065	+	Control_1
chr10:18613138|18619793	chr10	18613138	18619793	471	NA	mmu-D10Bwg1379e_0008	exon	Arfgef3	NM_001033258	-	LPS_3
chr10:21304530|21307779	chr10	21304530	21307779	309	NA	NA	exon	Hbs1l	NM_001145209	+	Control_1,LPS_2
chr10:23785576|23785677	chr10	23785576	23785677	102	NA	NA	exon	Rps12	NM_011295	-	LPS_2
chr10:23785698|23785901	chr10	23785698	23785901	204	NA	NA	intron	Rps12	NM_011295	-	Control_1
chr10:23786021|23786763	chr10	23786021	23786763	743	NA	NA	intron	Rps12	NM_011295	-	LPS_2
chr10:24595563|24595640	chr10	24595563	24595640	78	NA	NA	intron	Gm15270	NR_163910	-	LPS_1
chr10:24878459|24879646	chr10	24878459	24879646	1188	NA	NA	intron	Med23	NM_001166416	+	Control_3
chr10:24900696|24900820	chr10	24900696	24900820	125	NA	NA	exon	Med23	NM_001166416	+	LPS_2
chr10:25220611|25289730	chr10	25220611	25289730	840	mmu_circ_0000153	mmu-Akap7_0002	exon	Akap7	NM_001379238	-	Control_1,LPS_3
chr10:25239626|25289730	chr10	25239626	25289730	692	NA	mmu-Akap7_0003	exon	Akap7	NM_001379238	-	Control_3
chr10:26292829|26302652	chr10	26292829	26302652	9824	NA	NA	intron	L3mbtl3	NM_001347467	-	LPS_1
chr10:28334476|28354779	chr10	28334476	28354779	373	NA	NA	exon	Ptprk	NM_001359355	+	LPS_2
chr10:28465758|28466060	chr10	28465758	28466060	303	NA	mmu-Ptprk_0006	exon	Ptprk	NM_001359355	+	Control_1
chr10:28472948|28475286	chr10	28472948	28475286	312	NA	NA	exon	Ptprk	NM_001359355	+	LPS_1
chr10:34001137|34012137	chr10	34001137	34012137	537	NA	mmu-Rwdd1_0001	exon	Rwdd1	NM_025614	-	LPS_1
chr10:34008993|34012137	chr10	34008993	34012137	197	NA	mmu-Rwdd1_0002	exon	Rwdd1	NM_025614	-	LPS_3
chr10:39832518|39848083	chr10	39832518	39848083	1281	NA	mmu-Rev3l_0044	exon	Rev3l	NM_011264	+	LPS_3
chr10:4007742|4018599	chr10	4007742	4018599	476	NA	mmu-Mthfd1l_0001	exon	Mthfd1l	NM_001170786	+	LPS_1
chr10:40254264|40254464	chr10	40254264	40254464	109	mmu_circ_0000159	mmu-Gtf3c6_0001	exon	Gtf3c6	NM_001359493	-	LPS_3
chr10:40466638|40476254	chr10	40466638	40476254	517	NA	mmu-Cdk19_0021	exon	Cdk19	NM_001168304	+	LPS_3
chr10:40857715|40867823	chr10	40857715	40867823	10109	NA	NA	intron	Cdc40	NM_027879	-	LPS_3
chr10:41526884|41527009	chr10	41526884	41527009	126	NA	NA	intron	Cd164	NM_016898	+	Control_2
chr10:42783442|42816469	chr10	42783442	42816469	1808	NA	mmu-Sec63_0003	exon	Sec63	NM_001359283	+	Control_3
chr10:42810843|42823979	chr10	42810843	42823979	674	NA	mmu-Sec63_0024	exon	Sec63	NM_001359283	+	Control_3
chr10:42827982|42828016	chr10	42827982	42828016	35	NA	NA	intron	Sec63	NM_001359283	+	LPS_3
chr10:43393871|43395692	chr10	43393871	43395692	306	mmu_circ_0000163	mmu-Pdss2_0002	exon	Pdss2	NM_027772	+	Control_3
chr10:43393871|43413547	chr10	43393871	43413547	339	mmu_circ_0000164	mmu-Pdss2_0001	exon	Pdss2	NM_027772	+	Control_1
chr10:43928323|43936091	chr10	43928323	43936091	414	NA	mmu-Rtn4ip1_0003	exon	Rtn4ip1	NM_130892	+	Control_2
chr10:43975027|43975184	chr10	43975027	43975184	158	NA	NA	exon	Crybg1	NM_172393	-	Control_2
chr10:45588380|45618629	chr10	45588380	45618629	458	NA	mmu-Hace1_0025	exon	Hace1	NM_172473	+	LPS_3
chr10:50637908|50690249	chr10	50637908	50690249	1488	NA	NA	exon	Ascc3	NM_198007	+	LPS_3
chr10:50748806|50767507	chr10	50748806	50767507	765	NA	mmu-Ascc3_0001	exon	Ascc3	NM_198007	+	LPS_2,LPS_3
chr10:50767091|50767507	chr10	50767091	50767507	247	NA	mmu-Ascc3_0026	exon	Ascc3	NM_198007	+	Control_3
chr10:56064474|56089839	chr10	56064474	56089839	536	NA	mmu-Tbc1d32_0002	exon	Tbc1d32	NM_001033385	-	LPS_1
chr10:57497497|57505382	chr10	57497497	57505382	737	NA	mmu-Hsf2_0003	exon	Hsf2	NM_008297	+	LPS_3
chr10:5801047|5801151	chr10	5801047	5801151	105	NA	NA	intron	Fbxo5	NM_025995	-	Control_3
chr10:58285943|58292782	chr10	58285943	58292782	834	NA	mmu-Gcc2_0008	exon	Gcc2	NM_027375	+	LPS_1
chr10:58416683|58416774	chr10	58416683	58416774	92	NA	NA	intron	Lims1	NM_001359115	+	LPS_2
chr10:58483200|58483320	chr10	58483200	58483320	121	NA	NA	intron	Ranbp2	NM_011240	+	LPS_1
chr10:59083448|59104491	chr10	59083448	59104491	748	NA	mmu-Sh3rf3_0004	exon	Sh3rf3	NM_172788	+	LPS_2
chr10:59166504|59178857	chr10	59166504	59178857	587	NA	mmu-Sept10_0004	exon	Septin10	NM_001024910	-	LPS_1
chr10:59354411|59354511	chr10	59354411	59354511	101	NA	NA	intron	P4ha1	NM_011030	+	LPS_3
chr10:60012462|60013774	chr10	60012462	60013774	277	NA	mmu-Ascc1_0005	exon	Ascc1	NM_026937	+	LPS_1
chr10:60294731|60294938	chr10	60294731	60294938	208	NA	NA	intron	Psap	NM_001146120	+	Control_1
chr10:61101830|61102567	chr10	61101830	61102567	738	NA	NA	intron	Sgpl1	NM_001316673	-	Control_1
chr10:61736759|61738380	chr10	61736759	61738380	1622	NA	NA	intron	Aifm2	NM_001284300	+	LPS_2
chr10:62566037|62575148	chr10	62566037	62575148	448	NA	mmu-2510003E04Rik_0001	exon	Kifbp	NM_028197	-	Control_3,LPS_3
chr10:62633977|62647201	chr10	62633977	62647201	1143	NA	mmu-Ddx50_0004	exon	Ddx50	NM_001358820	-	Control_2
chr10:62753174|62776963	chr10	62753174	62776963	2020	NA	mmu-Ccar1_0044	exon	Ccar1	NM_026201	-	Control_2
chr10:62760094|62760279	chr10	62760094	62760279	186	NA	mmu-Ccar1_0018	exon	Ccar1	NM_026201	-	LPS_1
chr10:62760325|62763439	chr10	62760325	62763439	3115	NA	NA	intron	Ccar1	NM_026201	-	LPS_2
chr10:62770855|62791042	chr10	62770855	62791042	1158	mmu_circ_0000172	mmu-Ccar1_0003	exon	Ccar1	NM_026201	-	Control_1
chr10:62780441|62791042	chr10	62780441	62791042	558	NA	mmu-Ccar1_0019	exon	Ccar1	NM_026201	-	LPS_2
chr10:63311634|63311812	chr10	63311634	63311812	179	NA	NA	intron	Herc4	NM_001359484	+	LPS_3
chr10:67157907|67189849	chr10	67157907	67189849	279	mmu_circ_0000173	mmu-Jmjd1c_0001	exon	Jmjd1c	NM_207221	+	LPS_1
chr10:67244783|67244873	chr10	67244783	67244873	91	NA	NA	exon	Jmjd1c	NM_207221	+	Control_3
chr10:69342540|69345184	chr10	69342540	69345184	295	NA	NA	exon	Cdk1	NM_007659	-	LPS_2
chr10:69345061|69346231	chr10	69345061	69346231	281	NA	mmu-Cdk1_0006	exon	Cdk1	NM_007659	-	LPS_2
chr10:69927695|69932496	chr10	69927695	69932496	227	mmu_circ_0000175	mmu-Ank3_0008	exon	Ank3	NM_146005	+	Control_2
chr10:70142579|70154836	chr10	70142579	70154836	279	NA	mmu-Ccdc6_0005	exon	Ccdc6	NM_001111121	+	Control_3
chr10:70923533|70923611	chr10	70923533	70923611	79	NA	NA	intron	4930533K18Rik	NR_166096	+	LPS_2
chr10:70950165|70953394	chr10	70950165	70953394	3230	NA	NA	intron	Bicc1	NM_001347189	-	LPS_3
chr10:70957739|70958773	chr10	70957739	70958773	1035	NA	NA	intron	Bicc1	NM_001347189	-	Control_3
chr10:71027898|71079236	chr10	71027898	71079236	117	NA	mmu-Bicc1_0001	exon	Bicc1	NM_001347189	-	Control_1,LPS_2
chr10:71079190|71079236	chr10	71079190	71079236	47	NA	NA	exon	Bicc1	NM_001347189	-	Control_3
chr10:7152864|7154485	chr10	7152864	7154485	291	NA	mmu-Cnksr3_0002	exon	Cnksr3	NM_172546	-	Control_3
chr10:7152864|7160807	chr10	7152864	7160807	455	NA	mmu-Cnksr3_0001	exon	Cnksr3	NM_172546	-	Control_2,Control_3,LPS_1,LPS_2
chr10:72657389|72657445	chr10	72657389	72657445	57	NA	NA	intron	Zwint	NM_001293684	+	Control_1
chr10:7456776|7456953	chr10	7456776	7456953	178	NA	NA	intron	Ulbp1	NM_029975	-	Control_2
chr10:75245079|75263370	chr10	75245079	75263370	2348	NA	mmu-Specc1l_0037	exon	Specc1l	NM_153406	+	LPS_2
chr10:75257868|75267589	chr10	75257868	75267589	597	NA	NA	exon	Specc1l	NM_153406	+	LPS_3
chr10:75508998|75509591	chr10	75508998	75509591	594	NA	NA	intron	Gucd1	NM_175133	-	LPS_1
chr10:75684292|75700095	chr10	75684292	75700095	629	mmu_circ_0000181	mmu-Cabin1_0001	exon	Cabin1	NM_172549	-	Control_1,LPS_3
chr10:75732400|75755500	chr10	75732400	75755500	2877	NA	NA	exon	Cabin1	NM_172549	-	Control_3
chr10:75897445|75916911	chr10	75897445	75916911	998	NA	mmu-Smarcb1_0007	exon	Smarcb1	NM_001161853	-	Control_2
chr10:76225288|76226315	chr10	76225288	76226315	309	NA	mmu-Prmt2_0002	exon	Prmt2	NM_001077638	-	Control_1
chr10:76298817|76299902	chr10	76298817	76299902	1086	NA	NA	intron	Dip2a	NM_001081419	-	LPS_3
chr10:76317867|76321606	chr10	76317867	76321606	465	NA	mmu-Dip2a_0003	exon	Dip2a	NM_001081419	-	LPS_2
chr10:76367308|76370079	chr10	76367308	76370079	522	NA	mmu-Pcnt_0001	exon	Pcnt	NM_001282992	-	Control_1
chr10:76382216|76384740	chr10	76382216	76384740	2525	NA	NA	intron	Pcnt	NM_001282992	-	Control_3
chr10:76611416|76611836	chr10	76611416	76611836	72	NA	NA	exon	Col6a2	NM_146007	-	LPS_3
chr10:77054289|77054783	chr10	77054289	77054783	495	NA	NA	intron	Col18a1	NM_001109991	-	LPS_3
chr10:77064459|77064536	chr10	77064459	77064536	78	NA	NA	intron	Col18a1	NM_001109991	-	LPS_1
chr10:77067682|77068389	chr10	77067682	77068389	708	NA	NA	intron	Col18a1	NM_001109991	-	Control_2
chr10:77076148|77077221	chr10	77076148	77077221	90	NA	NA	exon	Col18a1	NM_001109991	-	LPS_1
chr10:7795644|7801969	chr10	7795644	7801969	733	NA	mmu-Ppil4_0007	exon	Ppil4	NM_026141	+	LPS_1
chr10:78193559|78196287	chr10	78193559	78196287	2729	NA	NA	intron	Trappc10	NM_001081055	-	Control_3
chr10:78199168|78200617	chr10	78199168	78200617	1450	NA	NA	intron	Trappc10	NM_001081055	-	LPS_3
chr10:78401988|78402424	chr10	78401988	78402424	437	NA	NA	intron	Rrp1	NM_010925	-	LPS_1
chr10:78587485|78588706	chr10	78587485	78588706	1222	NA	NA	intron	Syde1	NM_027875	-	LPS_1
chr10:79544788|79545044	chr10	79544788	79545044	257	NA	NA	intron	Mier2	NM_001316699	-	LPS_1
chr10:79741920|79741987	chr10	79741920	79741987	68	NA	NA	intron	Polrmt	NM_172551	-	LPS_2
chr10:79761110|79761429	chr10	79761110	79761429	320	NA	NA	intron	Rnf126	NM_144528	-	LPS_2
chr10:79854722|79856480	chr10	79854722	79856480	1759	NA	NA	intron	Ptbp1	NM_001077363	+	LPS_3
chr10:79858825|79858925	chr10	79858825	79858925	101	NA	NA	intron	Ptbp1	NM_001077363	+	LPS_3
chr10:79859781|79859955	chr10	79859781	79859955	175	NA	mmu-Ptbp1_0001	exon	Ptbp1	NM_001077363	+	Control_1
chr10:79860195|79860797	chr10	79860195	79860797	603	NA	NA	intron	Ptbp1	NM_001077363	+	Control_1
chr10:79860970|79861683	chr10	79860970	79861683	714	NA	NA	intron	Ptbp1	NM_001077363	+	Control_2,LPS_1
chr10:79930635|79932078	chr10	79930635	79932078	967	NA	mmu-Arid3a_0001	exon	Arid3a	NM_001288626	+	Control_2
chr10:79961002|79961112	chr10	79961002	79961112	111	NA	NA	exon	Wdr18	NM_175450	+	LPS_3
chr10:80003334|80003389	chr10	80003334	80003389	56	NA	NA	intron	Abca7	NM_001347081	+	LPS_2
chr10:80036620|80036763	chr10	80036620	80036763	144	NA	NA	intron	Polr2e	NM_025554	-	Control_1,Control_3,LPS_1,LPS_2
chr10:80036621|80036763	chr10	80036621	80036763	143	NA	NA	intron	Polr2e	NM_025554	-	Control_2,Control_3,LPS_1,LPS_2,LPS_3
chr10:80070077|80072356	chr10	80070077	80072356	2280	NA	NA	intron	Sbno2	NM_001359635	-	Control_2
chr10:80124802|80128100	chr10	80124802	80128100	827	NA	mmu-Stk11_0001	exon	Stk11	NM_001301853	+	Control_1,LPS_3
chr10:80173175|80174189	chr10	80173175	80174189	1015	NA	NA	intron	Fam174c	NM_027207	+	Control_2
chr10:80416560|80416789	chr10	80416560	80416789	138	NA	NA	exon	Tcf3	NM_001164147	-	Control_2
chr10:80639768|80639874	chr10	80639768	80639874	107	NA	NA	exon	Csnk1g2	NM_134002	+	Control_3
chr10:80703281|80703359	chr10	80703281	80703359	79	NA	NA	intron	Izumo4	NM_027829	+	Control_3
chr10:80709008|80709200	chr10	80709008	80709200	193	NA	NA	intron	Ap3d1	NM_007460	-	Control_1
chr10:80766238|80768569	chr10	80766238	80768569	2332	NA	NA	intron	Dot1l	NM_199322	+	Control_2
chr10:80789093|80789279	chr10	80789093	80789279	187	NA	NA	intron	Dot1l	NM_199322	+	LPS_2
chr10:80789520|80789625	chr10	80789520	80789625	106	NA	NA	intron	Dot1l	NM_199322	+	Control_2
chr10:80803583|80803888	chr10	80803583	80803888	210	mmu_circ_0000187	mmu-Sf3a2_0001	exon	Sf3a2	NM_013651	+	LPS_1
chr10:81049912|81050998	chr10	81049912	81050998	1087	NA	NA	intron	Sgta	NM_001358549	-	Control_2,LPS_2,LPS_3
chr10:81080238|81080389	chr10	81080238	81080389	152	NA	NA	intron	Thop1	NM_022653	+	LPS_2
chr10:81108748|81118229	chr10	81108748	81118229	436	mmu_circ_0000188	mmu-Map2k2_0001	exon	Map2k2	NM_001347144	+	Control_2
chr10:81181228|81181410	chr10	81181228	81181410	183	NA	mmu-Eef2_0007	exon	Eef2	NM_007907	+	Control_1
chr10:81191069|81191268	chr10	81191069	81191268	200	NA	NA	intron	Dapk3	NM_001190474	+	LPS_2
chr10:81364515|81364541	chr10	81364515	81364541	27	NA	NA	intron	4930404N11Rik	NM_001014836	-	Control_3
chr10:81464443|81465966	chr10	81464443	81465966	1524	NA	NA	intron	Celf5	NM_001379189	-	LPS_3
chr10:81564095|81564717	chr10	81564095	81564717	109	NA	NA	exon	Tle5	NM_001276288	+	LPS_3
chr10:81626640|81626891	chr10	81626640	81626891	252	NA	NA	intron	Sirt6	NM_001163430	-	Control_3
chr10:83313415|83316789	chr10	83313415	83316789	843	NA	mmu-Slc41a2_0009	exon	Slc41a2	NM_177388	-	LPS_3
chr10:83558598|83564537	chr10	83558598	83564537	540	NA	mmu-A230046K03Rik_0018	exon	Washc4	NM_001033375	+	Control_3
chr10:84947412|84948020	chr10	84947412	84948020	609	mmu_circ_0000194	mmu-Ric8b_0001	exon	Ric8b	NM_001013441	+	LPS_2
chr10:88476251|88476347	chr10	88476251	88476347	97	NA	NA	intron	Chpt1	NM_001146690	-	LPS_2
chr10:89473752|89483524	chr10	89473752	89483524	636	NA	mmu-Nr1h4_0001	exon	Nr1h4	NM_001163700	-	Control_2,LPS_2
chr10:93208319|93211817	chr10	93208319	93211817	3499	NA	NA	intron	Cdk17	NM_146239	+	LPS_1
chr10:94089577|94089762	chr10	94089577	94089762	99	mmu_circ_0000208	mmu-Fgd6_0003	exon	Fgd6	NM_053072	+	LPS_1
chr10:94578423|94582409	chr10	94578423	94582409	1053	NA	mmu-Tmcc3_0001	exon	Tmcc3	NM_001359762	+	Control_2
chr10:94740057|94750659	chr10	94740057	94750659	542	NA	mmu-Cep83_0010	exon	Cep83	NM_029852	+	LPS_2
chr10:98996983|98999695	chr10	98996983	98999695	2713	NA	NA	intron	Atp2b1	NM_001359506	+	LPS_3
chr10:99124831|99129662	chr10	99124831	99129662	352	NA	mmu-Poc1b_0003	exon	Poc1b	NM_027740	+	LPS_3
chr11:100796725|100797063	chr11	100796725	100797063	339	NA	NA	intron	Stat5b	NM_001362682	-	Control_2
chr11:101088705|101088905	chr11	101088705	101088905	201	NA	NA	intron	Mlx	NM_001159384	+	LPS_2
chr11:101163441|101163505	chr11	101163441	101163505	65	NA	NA	intron	Plekhh3	NM_146030	-	Control_1
chr11:101294178|101294969	chr11	101294178	101294969	792	NA	NA	intron	Becn1	NM_001359819	-	LPS_1
chr11:101316489|101317156	chr11	101316489	101317156	668	NA	NA	intron	Psme3	NM_011192	+	Control_2
chr11:101442457|101442616	chr11	101442457	101442616	160	NA	NA	intron	Rpl27	NM_011289	+	Control_2
chr11:101442457|101442703	chr11	101442457	101442703	247	NA	NA	intron	Rpl27	NM_011289	+	Control_3
chr11:101751073|101751967	chr11	101751073	101751967	895	NA	NA	intron	Dhx8	NM_144831	+	LPS_2
chr11:102229779|102230004	chr11	102229779	102230004	226	NA	NA	intron	Hdac5	NM_001077696	-	LPS_3
chr11:102310191|102310576	chr11	102310191	102310576	276	NA	mmu-Ubtf_0001	exon	Ubtf	NM_001362545	-	LPS_1
chr11:102434510|102434677	chr11	102434510	102434677	168	NA	NA	intron	Grn	NM_008175	+	Control_1
chr11:102434703|102435156	chr11	102434703	102435156	222	NA	NA	exon	Grn	NM_008175	+	Control_2
chr11:102434703|102435491	chr11	102434703	102435491	468	NA	NA	exon	Grn	NM_008175	+	Control_2
chr11:102434827|102434905	chr11	102434827	102434905	79	NA	NA	intron	Grn	NM_008175	+	Control_2
chr11:102500803|102538356	chr11	102500803	102538356	447	NA	mmu-Gpatch8_0002	exon	Gpatch8	NM_001159492	-	LPS_3
chr11:102855224|102864790	chr11	102855224	102864790	439	NA	NA	exon	Eftud2	NM_001109995	-	Control_3
chr11:102913684|102914426	chr11	102913684	102914426	252	NA	NA	exon	Kif18b	NM_197959	-	Control_3
chr11:103225648|103226986	chr11	103225648	103226986	1339	NA	NA	intron	Map3k14	NM_016896	-	LPS_1
chr11:103237498|103242389	chr11	103237498	103242389	1315	NA	mmu-Map3k14_0001	exon	Map3k14	NM_016896	-	Control_3
chr11:104441656|104441724	chr11	104441656	104441724	69	NA	NA	intron	Kansl1	NM_001081045	-	LPS_3
chr11:104522723|104522822	chr11	104522723	104522822	100	NA	NA	exon	Cdc27	NM_001285988	-	Control_2
chr11:105221186|105260352	chr11	105221186	105260352	1097	NA	mmu-Tlk2_0014	exon	Tlk2	NM_001294331	+	Control_2
chr11:105240361|105247595	chr11	105240361	105247595	437	NA	mmu-Tlk2_0010	exon	Tlk2	NM_001294331	+	Control_1
chr11:106047749|106048121	chr11	106047749	106048121	373	NA	NA	intron	Dcaf7	NM_027946	+	Control_1
chr11:106110744|106123906	chr11	106110744	106123906	376	NA	mmu-Map3k3_0001	exon	Map3k3	NM_011947	+	Control_2
chr11:106205360|106211780	chr11	106205360	106211780	573	NA	mmu-Ccdc47_0022	exon	Ccdc47	NM_026009	-	LPS_3
chr11:106228763|106231281	chr11	106228763	106231281	212	NA	NA	exon	Ddx42	NM_001361643	+	Control_1
chr11:106251359|106252202	chr11	106251359	106252202	844	NA	NA	intron	Ftsj3	NM_025310	-	Control_1,Control_3,LPS_2
chr11:106267553|106272492	chr11	106267553	106272492	4940	NA	NA	intron	Smarcd2	NM_001130187	-	LPS_3
chr11:106500941|106501110	chr11	106500941	106501110	170	NA	NA	intron	Gm36220	NR_168513	+	Control_1
chr11:106500991|106501063	chr11	106500991	106501063	73	NA	NA	exon	Snord104	NR_030703	+	Control_1
chr11:106782774|106783958	chr11	106782774	106783958	1185	NA	NA	intron	Ddx5	NM_001355676	-	Control_2
chr11:107052789|107062782	chr11	107052789	107062782	1734	NA	mmu-Bptf_0057	exon	Bptf	NM_001359590	-	Control_1
chr11:107110813|107111635	chr11	107110813	107111635	823	NA	mmu-Bptf_0001	exon	Bptf	NM_001359590	-	LPS_3
chr11:107171092|107184888	chr11	107171092	107184888	1575	NA	NA	exon	Nol11	NM_001161329	-	Control_2
chr11:107592706|107595195	chr11	107592706	107595195	182	NA	mmu-Helz_0050	exon	Helz	NM_001368755	+	Control_1,LPS_3
chr11:107592706|107673045	chr11	107592706	107673045	5060	NA	mmu-Helz_0024	exon	Helz	NM_001368755	+	Control_1
chr11:107600352|107600423	chr11	107600352	107600423	72	NA	NA	intron	Helz	NM_001368755	+	LPS_3
chr11:107632172|107673045	chr11	107632172	107673045	3130	NA	mmu-Helz_0063	exon	Helz	NM_001368755	+	Control_3
chr11:107636312|107637749	chr11	107636312	107637749	1438	NA	NA	intron	Helz	NM_001368755	+	Control_2
chr11:107670035|107673045	chr11	107670035	107673045	1389	NA	mmu-Helz_0006	exon	Helz	NM_001368755	+	LPS_3
chr11:108434126|108440596	chr11	108434126	108440596	478	NA	mmu-Cep112_0001	exon	Cep112	NM_001373899	+	Control_1,Control_2,Control_3,LPS_1,LPS_2,LPS_3
chr11:108434126|108486990	chr11	108434126	108486990	773	NA	mmu-Cep112_0013	exon	Cep112	NM_001373899	+	Control_2
chr11:108503066|108523378	chr11	108503066	108523378	801	NA	mmu-Cep112_0044	exon	Cep112	NM_001373899	+	LPS_1
chr11:114863467|114866719	chr11	114863467	114866719	1175	NA	mmu-Gprc5c_0002	exon	Gprc5c	NM_001110337	+	LPS_1
chr11:115416015|115416924	chr11	115416015	115416924	135	NA	NA	exon	Atp5h	NM_027862	-	LPS_1
chr11:115580796|115580890	chr11	115580796	115580890	95	NA	NA	intron	Nup85	NM_001002929	+	LPS_1
chr11:116132923|116134255	chr11	116132923	116134255	1333	NA	NA	intron	Mrpl38	NM_024177	-	Control_1
chr11:116148265|116148812	chr11	116148265	116148812	548	NA	NA	intron	Fbf1	NM_001364077	-	Control_3
chr11:116152970|116153952	chr11	116152970	116153952	983	NA	NA	intron	Fbf1	NM_001364077	-	LPS_3
chr11:116155529|116155957	chr11	116155529	116155957	429	NA	NA	intron	Fbf1	NM_001364077	-	LPS_1
chr11:116164720|116165831	chr11	116164720	116165831	1112	NA	NA	intron	Fbf1	NM_001364077	-	LPS_2
chr11:116164736|116165831	chr11	116164736	116165831	1096	NA	NA	intron	Fbf1	NM_001364077	-	LPS_2
chr11:116174293|116180406	chr11	116174293	116180406	1277	NA	mmu-Acox1_0010	exon	Acox1	NM_001271898	-	Control_3
chr11:116262860|116263297	chr11	116262860	116263297	193	mmu_circ_0000340	mmu-Srp68_0008	exon	Srp68	NM_146032	-	Control_1
chr11:116602323|116603652	chr11	116602323	116603652	1330	NA	NA	intron	Rhbdf2	NM_001167680	-	Control_3
chr11:116838990|116842720	chr11	116838990	116842720	1002	NA	mmu-Jmjd6_0004	exon	Jmjd6	NM_001363363	-	LPS_1
chr11:116843775|116845739	chr11	116843775	116845739	1965	NA	NA	intron	Mettl23	NM_028865	+	Control_2
chr11:117290398|117291036	chr11	117290398	117291036	639	NA	mmu-Sept9_0003	exon	Septin9	NM_001113486	+	LPS_2
chr11:117700725|117702400	chr11	117700725	117702400	122	NA	mmu-Tnrc6c_0003	exon	Tnrc6c	NM_198022	+	Control_2
chr11:117700725|117723550	chr11	117700725	117723550	3050	NA	mmu-Tnrc6c_0002	exon	Tnrc6c	NM_198022	+	Control_1
chr11:117702401|117702454	chr11	117702401	117702454	54	NA	NA	intron	Tnrc6c	NM_198022	+	LPS_2
chr11:118003520|118005349	chr11	118003520	118005349	1830	NA	NA	intron	Pgs1	NM_133757	+	LPS_1
chr11:118285101|118285737	chr11	118285101	118285737	637	NA	NA	intron	Usp36	NM_001033528	-	LPS_1,LPS_2,LPS_3
chr11:118285104|118285737	chr11	118285104	118285737	634	NA	NA	intron	Usp36	NM_001033528	-	LPS_1
chr11:119280564|119281077	chr11	119280564	119281077	514	NA	NA	intron	Gaa	NM_001159324	+	LPS_1
chr11:119294244|119294324	chr11	119294244	119294324	81	NA	NA	intron	Eif4a3	NM_138669	-	LPS_3
chr11:119725010|119756414	chr11	119725010	119756414	482	NA	mmu-Rptor_0004	exon	Rptor	NM_001306081	+	LPS_3
chr11:11987596|11987674	chr11	11987596	11987674	79	NA	NA	exon	Grb10	NM_001177629	-	Control_2
chr11:119957102|119960243	chr11	119957102	119960243	163	NA	NA	exon	Baiap2	NM_001037754	+	Control_3
chr11:119996748|119996858	chr11	119996748	119996858	111	NA	NA	intron	Baiap2	NM_001037754	+	Control_3
chr11:120096702|120096877	chr11	120096702	120096877	176	NA	NA	intron	Tepsin	NM_183137	-	Control_1
chr11:120096703|120096877	chr11	120096703	120096877	175	NA	NA	intron	Tepsin	NM_183137	-	LPS_1
chr11:120128423|120134882	chr11	120128423	120134882	505	NA	mmu-Slc38a10_0001	exon	Slc38a10	NM_001164798	-	Control_1
chr11:120128423|120141645	chr11	120128423	120141645	914	NA	mmu-Slc38a10_0002	exon	Slc38a10	NM_001164798	-	LPS_3
chr11:120409612|120416380	chr11	120409612	120416380	463	NA	mmu-Nploc4_0015	exon	Nploc4	NM_001195023	-	Control_2
chr11:120496707|120496983	chr11	120496707	120496983	277	NA	NA	intron	Slc25a10	NM_013770	+	Control_3
chr11:120595802|120595919	chr11	120595802	120595919	118	NA	NA	intron	Alyref	NM_011568	-	LPS_3
chr11:120624673|120624810	chr11	120624673	120624810	138	NA	mmu-Sirt7_0001	exon	Sirt7	NM_001363439	-	LPS_3
chr11:120964948|120973969	chr11	120964948	120973969	1073	NA	NA	exon	Csnk1d	NM_027874	-	LPS_1
chr11:120969023|120973969	chr11	120969023	120973969	870	NA	NA	exon	Csnk1d	NM_027874	-	Control_2
chr11:120971567|120983343	chr11	120971567	120983343	809	NA	mmu-Csnk1d_0002	exon	Csnk1d	NM_027874	-	Control_1
chr11:121228713|121228766	chr11	121228713	121228766	54	NA	NA	intron	Cybc1	NM_001254735	-	LPS_3
chr11:121285422|121288078	chr11	121285422	121288078	343	NA	mmu-Foxk2_0002	exon	Foxk2	NM_001080932	+	LPS_2
chr11:121285422|121299793	chr11	121285422	121299793	1367	NA	mmu-Foxk2_0004	exon	Foxk2	NM_001080932	+	LPS_1
chr11:121499036|121503787	chr11	121499036	121503787	231	NA	mmu-Tbcd_0061	exon	Tbcd	NM_029878	+	LPS_1
chr11:121602988|121611748	chr11	121602988	121611748	871	NA	mmu-Tbcd_0023	exon	Tbcd	NM_029878	+	LPS_2
chr11:19998120|20008477	chr11	19998120	20008477	412	mmu_circ_0000239	mmu-Spred2_0001	exon	Spred2	NM_033523	+	Control_2,LPS_2
chr11:20709620|20727639	chr11	20709620	20727639	2234	NA	mmu-Aftph_0007	exon	Aftph	NM_001252503	-	LPS_3
chr11:20725685|20727639	chr11	20725685	20727639	1955	mmu_circ_0000242	mmu-Aftph_0002	exon	Aftph	NM_001252503	-	LPS_3
chr11:21268785|21278060	chr11	21268785	21278060	632	NA	mmu-Vps54_0014	exon	Vps54	NM_001290628	+	Control_2
chr11:21652226|21664385	chr11	21652226	21664385	315	NA	mmu-Wdpcp_0001	exon	Wdpcp	NM_145425	+	LPS_2
chr11:21652226|21695305	chr11	21652226	21695305	756	NA	mmu-Wdpcp_0005	exon	Wdpcp	NM_145425	+	Control_1
chr11:22137838|22151189	chr11	22137838	22151189	581	NA	mmu-Ehbp1_0009	exon	Ehbp1	NM_001252515	-	LPS_1
chr11:23333439|23355098	chr11	23333439	23355098	1120	NA	mmu-Usp34_0032	exon	Usp34	NM_001190401	+	Control_2
chr11:23351592|23355098	chr11	23351592	23355098	237	NA	mmu-Usp34_0081	exon	Usp34	NM_001190401	+	LPS_3
chr11:23588531|23588634	chr11	23588531	23588634	104	NA	NA	intron	0610010F05Rik	NR_156450	-	Control_3
chr11:23707523|23725574	chr11	23707523	23725574	774	NA	mmu-Pus10_0003	exon	Pus10	NM_001033654	+	Control_1
chr11:26397746|26434500	chr11	26397746	26434500	444	mmu_circ_0000248	mmu-Fancl_0007	exon	Fancl	NM_001277273	+	Control_1,LPS_3
chr11:26534211|26550075	chr11	26534211	26550075	407	NA	mmu-Vrk2_0001	exon	Vrk2	NM_001252447	-	Control_2,LPS_2
chr11:29154900|29155688	chr11	29154900	29155688	789	NA	NA	intron	Pnpt1	NM_027869	+	Control_3
chr11:29188287|29188432	chr11	29188287	29188432	146	NA	NA	intron	Ppp4r3b	NM_001363361	+	LPS_1
chr11:29482109|29498612	chr11	29482109	29498612	1351	NA	mmu-Ccdc88a_0036	exon	Ccdc88a	NM_001363368	+	LPS_2
chr11:29504312|29504388	chr11	29504312	29504388	77	NA	NA	intron	Ccdc88a	NM_176841	+	Control_2
chr11:29504312|29504392	chr11	29504312	29504392	81	NA	NA	intron	Ccdc88a	NM_176841	+	LPS_3
chr11:29533226|29542509	chr11	29533226	29542509	1539	NA	mmu-Mtif2_0012	exon	Mtif2	NM_001282118	+	LPS_1
chr11:29546703|29546788	chr11	29546703	29546788	86	NA	NA	exon	Rps27a	NM_001033865	-	Control_1
chr11:29705535|29708770	chr11	29705535	29708770	2418	mmu_circ_0000250	mmu-Rtn4_0001	exon	Rtn4	NM_194054	+	Control_1,Control_2,LPS_3
chr11:29706410|29708770	chr11	29706410	29708770	2361	NA	mmu-Rtn4_0006	exon	Rtn4	NM_194054	+	LPS_1
chr11:30791092|30823154	chr11	30791092	30823154	2274	NA	mmu-Psme4_0002	exon	Psme4	NM_134013	+	Control_1
chr11:31055458|31061586	chr11	31055458	31061586	625	NA	mmu-Asb3_0001	exon	Asb3	NM_023906	+	Control_1,LPS_1,LPS_3
chr11:31367663|31367725	chr11	31367663	31367725	63	NA	NA	intron	Stc2	NM_011491	-	Control_1
chr11:3203630|3230101	chr11	3203630	3230101	1537	NA	mmu-Eif4enif1_0016	exon	Eif4enif1	NM_001166548	+	Control_2
chr11:32652748|32708250	chr11	32652748	32708250	220	NA	mmu-Fbxw11_0006	exon	Fbxw11	NM_001363354	+	Control_2
chr11:32708188|32711997	chr11	32708188	32711997	289	NA	mmu-Fbxw11_0002	exon	Fbxw11	NM_001271348	+	LPS_3
chr11:33161548|33161627	chr11	33161548	33161627	80	NA	NA	exon	Npm1	NM_008722	-	LPS_3
chr11:3317351|3317432	chr11	3317351	3317432	82	NA	NA	intron	Gm11944	NR_045708	+	Control_2
chr11:33283908|33329544	chr11	33283908	33329544	712	NA	mmu-Ranbp17_0001	exon	Ranbp17	NM_001362875	-	LPS_3
chr11:3531543|3532410	chr11	3531543	3532410	868	NA	NA	intron	Smtn	NM_001159284	-	Control_1,LPS_2
chr11:3531544|3532410	chr11	3531544	3532410	867	NA	NA	intron	Smtn	NM_001159284	-	Control_3
chr11:35815639|35819978	chr11	35815639	35819978	500	NA	NA	exon	Rars	NM_025936	-	Control_3
chr11:35815764|35816636	chr11	35815764	35816636	873	NA	NA	intron	Rars	NM_025936	-	LPS_2
chr11:35819874|35819978	chr11	35819874	35819978	105	NA	NA	exon	Rars	NM_025936	-	Control_3
chr11:35852194|35861949	chr11	35852194	35861949	516	NA	mmu-Wwc1_0002	exon	Wwc1	NM_170779	-	LPS_1
chr11:35861809|35898695	chr11	35861809	35898695	1991	NA	NA	exon	Wwc1	NM_170779	-	Control_3
chr11:35897490|35898618	chr11	35897490	35898618	1129	NA	NA	intron	Wwc1	NM_170779	-	Control_2
chr11:40710296|40713977	chr11	40710296	40713977	3682	NA	NA	intron	Hmmr	NM_013552	-	LPS_3
chr11:43704534|43705477	chr11	43704534	43705477	944	mmu_circ_0000254	mmu-Pwwp2a_0002	exon	Pwwp2a	NM_001164231	+	Control_1,Control_2,LPS_1
chr11:4517741|4531305	chr11	4517741	4531305	541	NA	mmu-Mtmr3_0002	exon	Mtmr3	NM_028860	-	Control_1,LPS_1
chr11:46253818|46253946	chr11	46253818	46253946	129	NA	NA	intron	Cyfip2	NM_001252460	-	LPS_2
chr11:4646721|4647028	chr11	4646721	4647028	308	NA	NA	intron	Ascc2	NM_001376980	+	Control_3
chr11:4803678|4806336	chr11	4803678	4806336	159	NA	mmu-Nf2_0024	exon	Nf2	NM_001252250	-	LPS_2
chr11:48801663|48802420	chr11	48801663	48802420	320	NA	mmu-Gnb2l1_0001	exon	Rack1	NM_008143	+	LPS_3
chr11:48801835|48802254	chr11	48801835	48802254	420	NA	NA	intron	Rack1	NM_008143	+	Control_1,Control_2
chr11:48870968|48871093	chr11	48870968	48871093	126	NA	NA	intron	Irgm1	NM_001355757	-	LPS_2
chr11:50263250|50267010	chr11	50263250	50267010	1650	NA	mmu-Maml1_0002	exon	Maml1	NM_175334	-	Control_3
chr11:50379624|50379694	chr11	50379624	50379694	71	NA	NA	intron	Hnrnph1	NM_001362523	+	LPS_3
chr11:50379965|50380024	chr11	50379965	50380024	60	NA	NA	intron	Hnrnph1	NM_001362523	+	LPS_2
chr11:50383315|50383444	chr11	50383315	50383444	130	NA	NA	intron	Hnrnph1	NM_001362523	+	LPS_2
chr11:5071659|5072811	chr11	5071659	5072811	1153	NA	NA	intron	Ewsr1	NM_001283061	-	Control_3
chr11:5079544|5082252	chr11	5079544	5082252	2709	NA	NA	intron	Ewsr1	NM_001283061	-	Control_3
chr11:51271800|51276247	chr11	51271800	51276247	799	NA	mmu-Clk4_0002	exon	Clk4	NM_001304744	+	LPS_3
chr11:51635510|51635589	chr11	51635510	51635589	80	NA	NA	intron	Rmnd5b	NM_025346	-	LPS_3
chr11:51712189|51717779	chr11	51712189	51717779	717	NA	mmu-Sec24a_0013	exon	Sec24a	NM_001290785	-	LPS_1
chr11:52236837|52236933	chr11	52236837	52236933	97	NA	NA	exon	Skp1	NM_011543	+	LPS_3
chr11:52236837|52242660	chr11	52236837	52242660	171	NA	mmu-Skp1a_0003	exon	Skp1	NM_011543	+	LPS_2
chr11:53268490|53268585	chr11	53268490	53268585	96	NA	NA	exon	Hspa4	NM_008300	-	Control_2
chr11:53280468|53292314	chr11	53280468	53292314	801	NA	mmu-Hspa4_0011	exon	Hspa4	NM_008300	-	Control_2
chr11:53368660|53380672	chr11	53368660	53380672	1039	mmu_circ_0000262	mmu-Aff4_0001	exon	Aff4	NM_033565	+	Control_2
chr11:54055645|54055789	chr11	54055645	54055789	145	NA	NA	intron	Pdlim4	NM_019417	-	Control_1
chr11:54056346|54059937	chr11	54056346	54059937	3592	NA	NA	intron	Pdlim4	NM_019417	-	Control_1,Control_2
chr11:54101648|54110182	chr11	54101648	54110182	8535	NA	NA	intron	P4ha2	NM_001136076	+	LPS_3
chr11:54111083|54111397	chr11	54111083	54111397	315	NA	NA	intron	P4ha2	NM_001136076	+	Control_3
chr11:54543579|54552873	chr11	54543579	54552873	212	NA	mmu-Rapgef6_0002	exon	Rapgef6	NM_001252494	+	LPS_2
chr11:54543579|54568496	chr11	54543579	54568496	426	NA	mmu-Rapgef6_0050	exon	Rapgef6	NM_001252494	+	Control_2,LPS_1,LPS_3
chr11:54981780|54983297	chr11	54981780	54983297	1518	NA	NA	intron	Anxa6	NM_001110211	-	Control_2
chr11:55399192|55399325	chr11	55399192	55399325	134	NA	NA	exon	Sparc	NM_001290817	-	LPS_2
chr11:55485626|55487560	chr11	55485626	55487560	195	NA	mmu-G3bp1_0004	exon	G3bp1	NM_013716	+	Control_1
chr11:55497763|55497893	chr11	55497763	55497893	131	NA	NA	intron	G3bp1	NM_013716	+	LPS_2
chr11:5796824|5797004	chr11	5796824	5797004	181	NA	NA	intron	Dbnl	NM_001146308	+	Control_2
chr11:58040391|58044050	chr11	58040391	58044050	947	NA	mmu-Larp1_0001	exon	Larp1	NM_028451	+	LPS_1,LPS_3
chr11:58040756|58041448	chr11	58040756	58041448	693	NA	NA	intron	Larp1	NM_028451	+	LPS_2
chr11:58047870|58047952	chr11	58047870	58047952	83	NA	NA	intron	Larp1	NM_028451	+	LPS_1
chr11:5874903|5875053	chr11	5874903	5875053	151	NA	NA	intron	Pold2	NM_001361942	-	LPS_1
chr11:58982224|58988700	chr11	58982224	58988700	6477	NA	NA	intron	Trim11	NM_053168	+	LPS_2
chr11:59428341|59438513	chr11	59428341	59438513	1009	NA	mmu-Snap47_0007	exon	Snap47	NM_001356454	-	Control_2
chr11:59503587|59503676	chr11	59503587	59503676	90	NA	NA	intron	Zkscan17	NM_001291014	-	Control_2
chr11:5962759|5964521	chr11	5962759	5964521	1763	NA	NA	intron	Ykt6	NM_019661	+	LPS_1
chr11:59731593|59735806	chr11	59731593	59735806	4214	NA	NA	intron	Mprip	NM_012027	+	Control_3
chr11:59741991|59742098	chr11	59741991	59742098	108	NA	NA	exon	Mprip	NM_012027	+	LPS_3
chr11:59764380|59772217	chr11	59764380	59772217	948	NA	mmu-Mprip_0010	exon	Mprip	NM_012027	+	Control_2
chr11:59768075|59769194	chr11	59768075	59769194	1120	NA	NA	intron	Mprip	NM_012027	+	LPS_1
chr11:60200179|60200425	chr11	60200179	60200425	247	NA	NA	intron	Srebf1	NM_001358314	-	LPS_1,LPS_3
chr11:60258856|60275002	chr11	60258856	60275002	640	mmu_circ_0000267	mmu-Tom1l2_0001	exon	Tom1l2	NM_001039092	-	LPS_3
chr11:60270318|60275002	chr11	60270318	60275002	229	mmu_circ_0000268	mmu-Tom1l2_0006	exon	Tom1l2	NM_001039092	-	Control_3,LPS_1
chr11:60706193|60706355	chr11	60706193	60706355	163	mmu_circ_0000270	mmu-Llgl1_0003	exon	Llgl1	NM_001159404	+	Control_3
chr11:60950061|60951132	chr11	60950061	60951132	1072	NA	NA	intron	Map2k3	NM_008928	+	LPS_3
chr11:61163022|61163725	chr11	61163022	61163725	704	NA	NA	intron	Usp22	NM_001004143	-	Control_2
chr11:61522406|61535383	chr11	61522406	61535383	651	NA	mmu-Epn2_0005	exon	Epn2	NM_001252188	-	Control_3
chr11:61532518|61535383	chr11	61532518	61535383	399	NA	mmu-Epn2_0001	exon	Epn2	NM_001252188	-	LPS_1
chr11:61532518|61548042	chr11	61532518	61548042	1232	NA	NA	exon	Epn2	NM_001362587	-	Control_2
chr11:61748806|61748911	chr11	61748806	61748911	106	NA	NA	intron	Prpsap2	NM_001364088	-	Control_3
chr11:61886700|61909946	chr11	61886700	61909946	957	NA	mmu-Akap10_0010	exon	Akap10	NM_019921	-	LPS_3
chr11:61904879|61909847	chr11	61904879	61909847	4969	NA	NA	intron	Akap10	NM_019921	-	Control_2
chr11:6193154|6193476	chr11	6193154	6193476	323	mmu_circ_0000229	mmu-Nudcd3_0003	exon	Nudcd3	NM_001363446	-	Control_1,Control_2,Control_3,LPS_1,LPS_2,LPS_3
chr11:62117700|62119282	chr11	62117700	62119282	1583	NA	mmu-Specc1_0001	exon	Specc1	NM_001310526	+	Control_3
chr11:62128200|62132454	chr11	62128200	62132454	461	NA	mmu-Specc1_0007	exon	Specc1	NM_001310526	+	Control_1
chr11:62151870|62161910	chr11	62151870	62161910	339	NA	mmu-Specc1_0009	exon	Specc1	NM_001281818	+	Control_1
chr11:62373076|62401267	chr11	62373076	62401267	1884	NA	mmu-Ncor1_0029	exon	Ncor1	NM_001252313	-	LPS_1
chr11:62384718|62384842	chr11	62384718	62384842	125	NA	NA	exon	Ncor1	NM_001252313	-	Control_3
chr11:62433563|62438515	chr11	62433563	62438515	315	NA	mmu-Ncor1_0001	exon	Ncor1	NM_177229	-	Control_1
chr11:62603024|62603202	chr11	62603024	62603202	179	NA	NA	intron	2410006H16Rik	NR_030738	+	Control_1
chr11:62603024|62603209	chr11	62603024	62603209	186	NA	NA	intron	2410006H16Rik	NR_030738	+	LPS_2
chr11:6266755|6266810	chr11	6266755	6266810	56	NA	NA	intron	Ddx56	NM_026538	-	Control_3
chr11:6313788|6317080	chr11	6313788	6317080	295	mmu_circ_0000231	mmu-Ogdh_0001	exon	Ogdh	NM_001252282	+	Control_1,Control_2,LPS_1,LPS_2
chr11:6397290|6397469	chr11	6397290	6397469	180	NA	NA	intron	Zmiz2	NM_001005867	+	LPS_2
chr11:64985622|64987242	chr11	64985622	64987242	1621	NA	NA	intron	Elac2	NM_001362982	+	LPS_3
chr11:67879811|67898976	chr11	67879811	67898976	1256	NA	NA	exon	Usp43	NM_001291049	-	LPS_1
chr11:67887750|67893148	chr11	67887750	67893148	384	NA	mmu-Usp43_0001	exon	Usp43	NM_001291049	-	Control_2
chr11:68792035|68793027	chr11	68792035	68793027	993	NA	NA	intron	Myh10	NM_175260	+	Control_2
chr11:68800920|68801549	chr11	68800920	68801549	630	NA	NA	intron	Myh10	NM_175260	+	Control_1
chr11:68993652|68993807	chr11	68993652	68993807	156	NA	NA	intron	Pfas	NM_001159519	-	LPS_1
chr11:68997793|68997912	chr11	68997793	68997912	120	NA	NA	intron	Pfas	NM_001159519	-	Control_3
chr11:69047785|69048879	chr11	69047785	69048879	653	NA	mmu-Aurkb_0002	exon	Aurkb	NM_011496	+	Control_1
chr11:69103681|69103819	chr11	69103681	69103819	139	NA	NA	intron	Per1	NM_011065	+	Control_1,Control_3,LPS_1,LPS_2
chr11:69300015|69300242	chr11	69300015	69300242	228	NA	NA	intron	Cntrob	NM_172560	-	Control_3
chr11:69304349|69305486	chr11	69304349	69305486	1138	NA	NA	intron	Cntrob	NM_172560	-	Control_2
chr11:69345709|69346617	chr11	69345709	69346617	909	NA	NA	intron	Chd3	NM_146019	-	LPS_2
chr11:69361825|69362035	chr11	69361825	69362035	211	NA	NA	intron	Chd3	NM_146019	-	Control_3
chr11:69640234|69643954	chr11	69640234	69643954	526	NA	mmu-Fxr2_0008	exon	Fxr2	NM_011814	+	LPS_2
chr11:69649728|69651723	chr11	69649728	69651723	825	mmu_circ_0000277	mmu-Fxr2_0005	exon	Fxr2	NM_011814	+	Control_1,LPS_1
chr11:69652308|69652573	chr11	69652308	69652573	266	NA	NA	intron	Fxr2	NM_011814	+	LPS_3
chr11:69658044|69658565	chr11	69658044	69658565	522	NA	NA	intron	Mpdu1	NM_001301710	-	LPS_1
chr11:69668196|69668333	chr11	69668196	69668333	138	NA	NA	exon	Eif4a1	NM_001159375	-	Control_1
chr11:69743591|69743685	chr11	69743591	69743685	95	NA	NA	exon	Polr2a	NM_001291068	-	Control_3
chr11:69744289|69744596	chr11	69744289	69744596	308	NA	NA	intron	Polr2a	NM_001291068	-	Control_1
chr11:69746163|69746266	chr11	69746163	69746266	104	NA	NA	intron	Polr2a	NM_001291068	-	LPS_3
chr11:69846692|69846878	chr11	69846692	69846878	187	NA	NA	intron	Plscr3	NM_023564	+	LPS_2
chr11:69914434|69914507	chr11	69914434	69914507	74	NA	NA	intron	Gps2	NM_001357906	+	LPS_1
chr11:69917368|69917427	chr11	69917368	69917427	60	NA	NA	intron	Eif5a	NM_001166590	-	Control_3
chr11:69917762|69917916	chr11	69917762	69917916	155	NA	NA	intron	Eif5a	NM_001166590	-	Control_2
chr11:69981154|69981206	chr11	69981154	69981206	53	NA	NA	intron	Elp5	NM_018740	-	Control_3
chr11:69997629|69997715	chr11	69997629	69997715	87	NA	NA	intron	Phf23	NM_001291125	+	Control_3
chr11:70011299|70011344	chr11	70011299	70011344	46	NA	NA	intron	Acadvl	NM_017366	-	LPS_3
chr11:70041809|70041876	chr11	70041809	70041876	68	NA	NA	intron	Dlg4	NM_001370675	+	Control_1
chr11:70438392|70438468	chr11	70438392	70438468	77	NA	NA	intron	Arrb2	NM_001271358	+	Control_1
chr11:70609255|70609527	chr11	70609255	70609527	273	NA	NA	intron	Mink1	NM_001045959	+	Control_3
chr11:70702372|70709026	chr11	70702372	70709026	1699	NA	NA	exon	Kif1c	NM_153103	+	LPS_2
chr11:70702552|70702747	chr11	70702552	70702747	196	NA	NA	intron	Kif1c	NM_153103	+	LPS_2,LPS_3
chr11:70874746|70884968	chr11	70874746	70884968	333	mmu_circ_0000281	mmu-Rabep1_0021	exon	Rabep1	NM_001291142	+	Control_2,Control_3,LPS_1,LPS_2,LPS_3
chr11:70874746|70887171	chr11	70874746	70887171	494	mmu_circ_0000282	mmu-Rabep1_0001	exon	Rabep1	NM_001291142	+	Control_1,LPS_1,LPS_2,LPS_3
chr11:70874746|70893688	chr11	70874746	70893688	614	NA	mmu-Rabep1_0003	exon	Rabep1	NM_001291143	+	Control_2
chr11:70917315|70923241	chr11	70917315	70923241	789	NA	mmu-Rabep1_0002	exon	Rabep1	NM_001291141	+	LPS_2
chr11:70919177|70920968	chr11	70919177	70920968	222	NA	mmu-Rabep1_0038	exon	Rabep1	NM_001291141	+	Control_1
chr11:70992811|70993609	chr11	70992811	70993609	799	NA	NA	intron	Dhx33	NM_178367	-	LPS_1,LPS_2
chr11:70992813|70993609	chr11	70992813	70993609	797	NA	NA	intron	Dhx33	NM_178367	-	LPS_1
chr11:70996099|70999369	chr11	70996099	70999369	3271	NA	NA	intron	Dhx33	NM_178367	-	Control_1
chr11:71014550|71014643	chr11	71014550	71014643	94	NA	NA	exon	Derl2	NM_001291147	-	LPS_3
chr11:72045259|72045659	chr11	72045259	72045659	401	NA	NA	intron	Pimreg	NM_144526	+	Control_1
chr11:72181711|72181833	chr11	72181711	72181833	123	NA	NA	intron	4933427D14Rik	NR_155065	-	LPS_2
chr11:72442854|72443449	chr11	72442854	72443449	596	NA	NA	intron	Mybbp1a	NM_016776	+	Control_2
chr11:72449834|72449966	chr11	72449834	72449966	133	NA	NA	intron	Mybbp1a	NM_016776	+	Control_3
chr11:72449834|72449968	chr11	72449834	72449968	135	NA	NA	intron	Mybbp1a	NM_016776	+	Control_3
chr11:72712157|72714483	chr11	72712157	72714483	312	mmu_circ_0000286	mmu-Ankfy1_0001	exon	Ankfy1	NM_009671	+	Control_1,LPS_1,LPS_2
chr11:74435825|74436923	chr11	74435825	74436923	1099	NA	NA	intron	Rap1gap2	NM_001364131	-	Control_1
chr11:74679458|74699520	chr11	74679458	74699520	1337	NA	mmu-Pafah1b1_0011	exon	Pafah1b1	NR_037610	-	LPS_3
chr11:74792203|74796124	chr11	74792203	74796124	259	NA	mmu-Mettl16_0010	exon	Mettl16	NM_026197	+	LPS_2
chr11:74836363|74837723	chr11	74836363	74837723	740	NA	mmu-Mnt_0001	exon	Mnt	NM_010813	+	LPS_2
chr11:74836363|74842353	chr11	74836363	74842353	933	NA	mmu-Mnt_0002	exon	Mnt	NM_010813	+	Control_1,Control_3,LPS_1
chr11:74898216|74898355	chr11	74898216	74898355	140	NA	NA	intron	Tsr1	NM_177325	+	LPS_1
chr11:74928993|74990215	chr11	74928993	74990215	2778	mmu_circ_0000288	mmu-Smg6_0014	exon	Smg6	NM_001002764	+	Control_1,Control_2,LPS_1,LPS_3
chr11:74928993|75038729	chr11	74928993	75038729	2895	NA	mmu-Smg6_0024	exon	Smg6	NM_001002764	+	LPS_1
chr11:75180687|75180787	chr11	75180687	75180787	101	NA	NA	intron	Dph1	NM_144491	-	LPS_3
chr11:75312473|75312692	chr11	75312473	75312692	220	NA	NA	intron	Rpa1	NM_001164223	-	LPS_3
chr11:75328673|75342194	chr11	75328673	75342194	391	NA	mmu-Rpa1_0001	exon	Rpa1	NM_001164223	-	Control_1
chr11:75390072|75391227	chr11	75390072	75391227	1156	mmu_circ_0000290	mmu-Smyd4_0001	exon	Smyd4	NM_001102611	+	Control_1,Control_3,LPS_1,LPS_2
chr11:75490847|75490952	chr11	75490847	75490952	106	NA	NA	exon	Prpf8	NM_138659	+	Control_1
chr11:75503746|75504449	chr11	75503746	75504449	704	NA	NA	intron	Prpf8	NM_138659	+	LPS_3
chr11:75504842|75505065	chr11	75504842	75505065	224	NA	NA	intron	Prpf8	NM_138659	+	LPS_1
chr11:75619456|75619566	chr11	75619456	75619566	111	NA	NA	exon	Pitpna	NM_008850	+	Control_2
chr11:75661169|75661465	chr11	75661169	75661465	297	NA	NA	intron	Myo1c	NM_001370611	+	LPS_2
chr11:75670032|75670100	chr11	75670032	75670100	69	NA	NA	intron	Myo1c	NM_001370611	+	Control_2
chr11:75692197|75692732	chr11	75692197	75692732	536	NA	mmu-Crk_0001	exon	Crk	NM_133656	+	Control_1
chr11:75751881|75759428	chr11	75751881	75759428	651	NA	mmu-Ywhae_0001	exon	Ywhae	NM_009536	+	Control_3
chr11:76076435|76117805	chr11	76076435	76117805	1179	NA	NA	exon	Vps53	NM_026664	-	Control_3
chr11:76134409|76138394	chr11	76134409	76138394	323	NA	mmu-Vps53_0003	exon	Vps53	NM_026664	-	Control_3
chr11:76424195|76424913	chr11	76424195	76424913	719	NA	NA	intron	Abr	NM_001363379	-	LPS_1
chr11:77499630|77499710	chr11	77499630	77499710	81	NA	NA	intron	Git1	NM_001374758	+	Control_1,LPS_2
chr11:77577323|77578827	chr11	77577323	77578827	148	NA	mmu-Taok1_0047	exon	Taok1	NM_001364133	-	Control_1
chr11:77691542|77693254	chr11	77691542	77693254	1713	mmu_circ_0000296	mmu-Nufip2_0001	exon	Nufip2	NM_001024205	+	LPS_3
chr11:77777235|77778314	chr11	77777235	77778314	1080	NA	mmu-Myo18a_0003	exon	Myo18a	NM_001291212	+	Control_1
chr11:77817619|77836482	chr11	77817619	77836482	2496	NA	mmu-Myo18a_0030	exon	Myo18a	NM_001291212	+	LPS_1
chr11:78013171|78018229	chr11	78013171	78018229	419	NA	mmu-Phf12_0001	exon	Phf12	NM_174852	+	Control_2,LPS_2,LPS_3
chr11:78183445|78183518	chr11	78183445	78183518	74	NA	NA	intron	Rpl23a	NM_207523	-	Control_3
chr11:78191456|78191545	chr11	78191456	78191545	90	NA	NA	intron	Rab34	NM_001159482	+	Control_2
chr11:78262699|78269693	chr11	78262699	78269693	1909	NA	NA	exon	2610507B11Rik	NM_001002004	+	Control_1
chr11:78264060|78264432	chr11	78264060	78264432	373	NA	NA	intron	2610507B11Rik	NM_001002004	+	LPS_3
chr11:78319986|78321766	chr11	78319986	78321766	713	NA	mmu-Spag5_0001	exon	Spag5	NM_017407	+	Control_3,LPS_1
chr11:78324514|78324582	chr11	78324514	78324582	69	NA	NA	intron	Aldoc	NM_001303423	+	LPS_3
chr11:78571586|78572232	chr11	78571586	78572232	647	NA	NA	intron	Nlk	NM_008702	-	Control_3
chr11:79074346|79074486	chr11	79074346	79074486	141	NA	mmu-Ksr1_0011	exon	Ksr1	NM_013571	-	Control_2
chr11:79384175|79386738	chr11	79384175	79386738	228	NA	mmu-Nf1_0008	exon	Nf1	NM_010897	+	LPS_1
chr11:79384175|79428691	chr11	79384175	79428691	1581	NA	mmu-Nf1_0036	exon	Nf1	NM_010897	+	LPS_1
chr11:79434845|79475883	chr11	79434845	79475883	3200	NA	mmu-Nf1_0018	exon	Nf1	NM_010897	+	LPS_1
chr11:79943231|79951680	chr11	79943231	79951680	687	NA	NA	exon	Utp6	NM_144826	-	LPS_3
chr11:79999057|80007562	chr11	79999057	80007562	119	NA	NA	exon	Suz12	NM_199196	+	LPS_1
chr11:80013364|80022269	chr11	80013364	80022269	610	NA	mmu-Suz12_0006	exon	Suz12	NM_001163018	+	Control_3
chr11:80019679|80025954	chr11	80019679	80025954	678	NA	mmu-Suz12_0029	exon	Suz12	NM_001163018	+	Control_3
chr11:80056452|80064399	chr11	80056452	80064399	830	NA	mmu-Crlf3_0001	exon	Crlf3	NM_001277106	-	Control_2
chr11:80119467|80124131	chr11	80119467	80124131	296	NA	NA	exon	Atad5	NM_001029856	+	Control_2
chr11:80223903|80227332	chr11	80223903	80227332	233	NA	mmu-Rhot1_0001	exon	Rhot1	NM_001163354	+	Control_3,LPS_2
chr11:80250208|80251126	chr11	80250208	80251126	215	mmu_circ_0000300	mmu-Rhot1_0010	exon	Rhot1	NM_001163354	+	Control_2,Control_3
chr11:80387802|80395875	chr11	80387802	80395875	1334	NA	mmu-Zfp207_0057	exon	Zfp207	NR_045038	+	Control_1
chr11:80462611|80465076	chr11	80462611	80465076	124	NA	NA	exon	Psmd11	NM_178616	+	LPS_3
chr11:80465014|80470677	chr11	80465014	80470677	277	NA	mmu-Psmd11_0010	exon	Psmd11	NM_178616	+	Control_1
chr11:80557434|80671019	chr11	80557434	80671019	1568	NA	mmu-Myo1d_0009	exon	Myo1d	NM_177390	-	Control_1
chr11:80601583|80671019	chr11	80601583	80671019	1049	NA	mmu-Myo1d_0028	exon	Myo1d	NM_177390	-	Control_2
chr11:80819990|80821183	chr11	80819990	80821183	1194	NA	NA	intron	Tmem98	NM_029537	+	Control_1
chr11:82035738|82035801	chr11	82035738	82035801	64	NA	NA	intron	Ccl2	NM_011333	+	Control_1
chr11:82810250|82811027	chr11	82810250	82811027	778	NA	NA	intron	Rffl	NM_001164570	-	Control_3
chr11:82881696|82881770	chr11	82881696	82881770	75	NA	NA	intron	Rad51d	NM_001277939	-	LPS_1
chr11:83484651|83502852	chr11	83484651	83502852	953	NA	mmu-Taf15_0016	exon	Taf15	NM_027427	+	LPS_3
chr11:83484977|83504516	chr11	83484977	83504516	987	NA	mmu-Taf15_0009	exon	Taf15	NM_027427	+	LPS_1
chr11:83501115|83502852	chr11	83501115	83502852	223	NA	mmu-Taf15_0005	exon	Taf15	NM_027427	+	Control_3,LPS_1
chr11:83505105|83506390	chr11	83505105	83506390	1286	NA	NA	intron	Taf15	NM_027427	+	LPS_1
chr11:83948445|83949694	chr11	83948445	83949694	256	NA	mmu-Ddx52_0002	exon	Ddx52	NM_030096	+	Control_1
chr11:83989680|84002235	chr11	83989680	84002235	756	NA	mmu-Synrg_0008	exon	Synrg	NM_194341	+	Control_2
chr11:84087111|84106346	chr11	84087111	84106346	611	NA	mmu-Tada2a_0004	exon	Tada2a	NM_172562	-	LPS_1
chr11:84276534|84280510	chr11	84276534	84280510	437	NA	NA	exon	Acaca	NM_133360	+	Control_3
chr11:84363808|84363951	chr11	84363808	84363951	144	NA	NA	intron	Acaca	NM_133360	+	LPS_1
chr11:84445627|84473166	chr11	84445627	84473166	712	NA	mmu-Aatf_0011	exon	Aatf	NM_019816	-	Control_1
chr11:8478225|8479665	chr11	8478225	8479665	360	mmu_circ_0000233	mmu-Tns3_0005	exon	Tns3	NM_001083587	-	Control_3
chr11:84900588|84900824	chr11	84900588	84900824	237	NA	NA	intron	Myo19	NM_001362893	+	Control_1
chr11:8491161|8492092	chr11	8491161	8492092	932	NA	NA	intron	Tns3	NM_001083587	-	LPS_2
chr11:85017630|85030564	chr11	85017630	85030564	1227	NA	mmu-Usp32_0024	exon	Usp32	NM_001029934	-	Control_1
chr11:8518199|8519570	chr11	8518199	8519570	301	mmu_circ_0000234	mmu-Tns3_0001	exon	Tns3	NM_001083587	-	Control_2
chr11:85214236|85216524	chr11	85214236	85216524	365	NA	mmu-Appbp2_0001	exon	Appbp2	NM_025825	-	Control_2
chr11:85576782|85583994	chr11	85576782	85583994	396	NA	mmu-Bcas3_0012	exon	Bcas3	NM_001166642	+	Control_2
chr11:86233083|86233259	chr11	86233083	86233259	177	NA	NA	exon	Ints2	NM_001363129	-	Control_3
chr11:86300650|86355508	chr11	86300650	86355508	2819	NA	NA	exon	Med13	NM_001080931	-	Control_2
chr11:86532772|86535460	chr11	86532772	86535460	240	NA	mmu-Rps6kb1_0002	exon	Rps6kb1	NM_001114334	-	Control_2,LPS_2,LPS_3
chr11:86635175|86665878	chr11	86635175	86665878	740	NA	mmu-Vmp1_0002	exon	Vmp1	NM_001356531	-	Control_3
chr11:86661123|86665878	chr11	86661123	86665878	440	NA	mmu-Vmp1_0001	exon	Vmp1	NM_001356531	-	LPS_1,LPS_3
chr11:87622745|87638244	chr11	87622745	87638244	1170	NA	mmu-Hsf5_0001	exon	Hsf5	NM_001045527	+	Control_1
chr11:88073057|88078555	chr11	88073057	88078555	1096	mmu_circ_0000309	mmu-Vezf1_0001	exon	Vezf1	NM_016686	+	Control_2,LPS_2
chr11:88832308|88833215	chr11	88832308	88833215	137	NA	mmu-Akap1_0005	exon	Akap1	NM_009648	-	LPS_1
chr11:93905159|93933958	chr11	93905159	93933958	1823	NA	mmu-Mbtd1_0001	exon	Mbtd1	NM_001363336	+	Control_2
chr11:94112147|94112256	chr11	94112147	94112256	110	NA	NA	intron	Spag9	NM_001199203	+	Control_3
chr11:94352265|94352448	chr11	94352265	94352448	184	NA	NA	intron	Gm51871	NR_168575	+	Control_3
chr11:94416118|94416405	chr11	94416118	94416405	288	NA	NA	intron	Cacna1g	NM_001112813	-	Control_1
chr11:94417314|94418030	chr11	94417314	94418030	717	NA	NA	intron	Cacna1g	NM_001112813	-	Control_1
chr11:94461796|94461892	chr11	94461796	94461892	97	NA	NA	intron	Cacna1g	NM_001112813	-	LPS_1
chr11:94569941|94573228	chr11	94569941	94573228	1010	NA	mmu-Acsf2_0005	exon	Acsf2	NM_153807	-	Control_3
chr11:95046653|95046920	chr11	95046653	95046920	268	NA	NA	intron	Itga3	NM_001306071	-	Control_2
chr11:95966562|95966650	chr11	95966562	95966650	89	NA	NA	intron	Igf2bp1	NM_009951	-	Control_3
chr11:95973045|95975323	chr11	95973045	95975323	481	NA	mmu-Igf2bp1_0002	exon	Igf2bp1	NM_009951	-	Control_3
chr11:96341152|96344073	chr11	96341152	96344073	2922	NA	NA	intron	Hoxb3	NM_001079869	+	LPS_3
chr11:97031062|97031218	chr11	97031062	97031218	157	NA	NA	intron	Scrn2	NM_146027	+	LPS_2
chr11:97056348|97056509	chr11	97056348	97056509	162	NA	NA	intron	Osbpl7	NM_001310509	+	LPS_1,LPS_2
chr11:97056348|97056510	chr11	97056348	97056510	163	NA	NA	intron	Osbpl7	NM_001310509	+	Control_1
chr11:97056348|97056512	chr11	97056348	97056512	165	NA	NA	intron	Osbpl7	NM_001310509	+	LPS_2
chr11:97377936|97378711	chr11	97377936	97378711	300	NA	mmu-Socs7_0006	exon	Socs7	NM_138657	+	LPS_3
chr11:97712532|97713367	chr11	97712532	97713367	836	NA	NA	intron	Psmb3	NM_011971	+	LPS_2
chr11:97756151|97763381	chr11	97756151	97763381	480	NA	NA	exon	Cwc25	NM_026186	-	LPS_2
chr11:97781639|97781766	chr11	97781639	97781766	128	NA	NA	exon	Snora21	NR_028078	-	Control_1,Control_2,Control_3,LPS_1,LPS_2,LPS_3
chr11:97824950|97833523	chr11	97824950	97833523	8574	NA	NA	intron	Lasp1	NM_010688	+	Control_1
chr11:98179922|98180016	chr11	98179922	98180016	95	NA	NA	intron	Med1	NM_001361950	-	LPS_1
chr11:98376851|98377040	chr11	98376851	98377040	190	NA	NA	intron	Stard3	NM_021547	+	Control_2
chr11:98420241|98420841	chr11	98420241	98420841	601	NA	NA	intron	Erbb2	NM_001003817	+	LPS_3
chr11:98427060|98427455	chr11	98427060	98427455	291	NA	mmu-Erbb2_0002	exon	Erbb2	NM_001003817	+	LPS_2
chr11:98804920|98805313	chr11	98804920	98805313	394	NA	NA	intron	Msl1	NM_001361931	+	Control_2
chr11:98821431|98823399	chr11	98821431	98823399	1162	NA	mmu-Casc3_0002	exon	Casc3	NM_138660	+	Control_3
chr11:98884974|98890832	chr11	98884974	98890832	264	NA	NA	exon	Wipf2	NM_197940	+	LPS_1
chr11:98950245|98950795	chr11	98950245	98950795	551	NA	mmu-Rara_0002	exon	Rara	NM_009024	+	Control_3
chr11:98995244|98995973	chr11	98995244	98995973	303	NA	mmu-Top2a_0014	exon	Top2a	NM_011623	-	Control_3
chr11:98996729|98997919	chr11	98996729	98997919	238	NA	mmu-Top2a_0013	exon	Top2a	NM_011623	-	Control_1
chr11:99000768|99000851	chr11	99000768	99000851	84	NA	NA	exon	Top2a	NM_011623	-	Control_2
chr11:99016556|99018795	chr11	99016556	99018795	2240	NA	NA	intron	Top2a	NM_011623	-	Control_1
chr11:99018796|99021774	chr11	99018796	99021774	210	NA	NA	exon	Top2a	NM_011623	-	LPS_3
chr12:100403529|100406999	chr12	100403529	100406999	3471	NA	NA	intron	Ttc7b	NM_001033213	-	Control_3
chr12:100654271|100678589	chr12	100654271	100678589	291	NA	mmu-Rps6ka5_0003	exon	Rps6ka5	NM_001330702	-	Control_1
chr12:100867256|100871272	chr12	100867256	100871272	4017	NA	mmu-9030617O03Rik_0012	intron	Dglucy	NM_001361017	+	Control_1
chr12:100948389|100948446	chr12	100948389	100948446	58	NA	NA	intron	Ccdc88c	NM_026681	-	Control_1
chr12:101049660|101055827	chr12	101049660	101055827	745	NA	mmu-Smek1_0001	exon	Ppp4r3a	NM_001160214	-	Control_3
chr12:101051693|101053467	chr12	101051693	101053467	1775	NA	NA	intron	Ppp4r3a	NM_211355	-	LPS_1
chr12:101945400|101948439	chr12	101945400	101948439	363	NA	mmu-Atxn3_0001	exon	Atxn3	NM_029705	-	Control_1,Control_3
chr12:102395843|102398182	chr12	102395843	102398182	2340	NA	NA	intron	Lgmn	NM_001378875	-	LPS_1
chr12:103416093|103416195	chr12	103416093	103416195	103	NA	NA	intron	Ddx24	NM_001159502	-	LPS_1
chr12:105799651|105800750	chr12	105799651	105800750	241	NA	mmu-Papola_0016	exon	Papola	NM_001347440	+	LPS_1
chr12:105799651|105813282	chr12	105799651	105813282	1107	NA	mmu-Papola_0001	exon	Papola	NM_001347440	+	Control_1
chr12:105799651|105818899	chr12	105799651	105818899	1281	NA	mmu-Papola_0048	exon	Papola	NM_001347440	+	LPS_1
chr12:105799651|105820450	chr12	105799651	105820450	1391	NA	mmu-Papola_0004	exon	Papola	NM_001347440	+	Control_3
chr12:105799651|105829277	chr12	105799651	105829277	1978	NA	mmu-Papola_0014	exon	Papola	NM_001347440	+	Control_1
chr12:106036540|106062808	chr12	106036540	106062808	1073	NA	mmu-Vrk1_0002	exon	Vrk1	NM_001029843	+	Control_1
chr12:106050935|106070615	chr12	106050935	106070615	943	NA	mmu-Vrk1_0010	exon	Vrk1	NM_001029843	+	LPS_1
chr12:108157754|108165172	chr12	108157754	108165172	682	NA	mmu-Setd3_0001	exon	Setd3	NM_001364266	-	Control_1,Control_2,Control_3,LPS_2,LPS_3
chr12:108157754|108167395	chr12	108157754	108167395	805	NA	mmu-Setd3_0005	exon	Setd3	NM_001364266	-	LPS_1
chr12:108158037|108158275	chr12	108158037	108158275	239	NA	NA	intron	Setd3	NM_001364266	-	Control_2
chr12:110612345|110614608	chr12	110612345	110614608	518	NA	mmu-Dync1h1_0057	exon	Dync1h1	NM_030238	+	LPS_3
chr12:110654150|110654901	chr12	110654150	110654901	314	NA	NA	exon	Dync1h1	NM_030238	+	LPS_3
chr12:110663277|110664506	chr12	110663277	110664506	1230	NA	NA	intron	Dync1h1	NM_030238	+	Control_2
chr12:110694728|110695051	chr12	110694728	110695051	324	NA	NA	intron	Hsp90aa1	NM_010480	-	LPS_1
chr12:110938191|110954822	chr12	110938191	110954822	1211	NA	mmu-Tecpr2_0010	exon	Tecpr2	NM_001081057	+	Control_1
chr12:111097455|111100038	chr12	111097455	111100038	281	NA	mmu-Rcor1_0004	exon	Rcor1	NM_198023	+	LPS_2
chr12:111311588|111313326	chr12	111311588	111313326	1739	NA	NA	intron	Cdc42bpb	NM_183016	-	LPS_3
chr12:111325092|111325959	chr12	111325092	111325959	868	NA	NA	intron	Cdc42bpb	NM_183016	-	LPS_1
chr12:111336026|111345623	chr12	111336026	111345623	421	NA	mmu-Cdc42bpb_0005	exon	Cdc42bpb	NM_183016	-	LPS_1
chr12:111541706|111543661	chr12	111541706	111543661	761	NA	mmu-Eif5_0005	exon	Eif5	NM_173363	+	Control_2
chr12:111592577|111604564	chr12	111592577	111604564	246	mmu_circ_0000420	mmu-Mark3_0001	exon	Mark3	NM_021516	+	LPS_1
chr12:111592577|111640040	chr12	111592577	111640040	1535	NA	mmu-Mark3_0025	exon	Mark3	NM_021516	+	LPS_1
chr12:111615396|111640040	chr12	111615396	111640040	1289	NA	mmu-Mark3_0012	exon	Mark3	NM_021516	+	LPS_3
chr12:111615445|111618278	chr12	111615445	111618278	2834	NA	NA	intron	Mark3	NM_021516	+	Control_2
chr12:111651985|111653338	chr12	111651985	111653338	1354	NA	NA	intron	Mark3	NM_001370744	+	Control_1
chr12:111772319|111774583	chr12	111772319	111774583	493	NA	mmu-Klc1_0001	exon	Klc1	NM_001361611	+	Control_2,Control_3
chr12:111778020|111793699	chr12	111778020	111793699	880	NA	mmu-Klc1_0020	exon	Klc1	NM_001361611	+	LPS_3
chr12:112588896|112588973	chr12	112588896	112588973	78	NA	NA	intron	Inf2	NM_001374199	+	Control_1
chr12:112733531|112735136	chr12	112733531	112735136	1606	NA	NA	intron	Cep170b	NM_001024602	+	Control_1
chr12:11273994|11280402	chr12	11273994	11280402	423	NA	mmu-Smc6_0009	exon	Smc6	NM_001361252	+	LPS_3
chr12:112743759|112744044	chr12	112743759	112744044	286	NA	NA	intron	Cep170b	NM_001024602	+	LPS_1
chr12:11279605|11283172	chr12	11279605	11283172	382	NA	mmu-Smc6_0023	exon	Smc6	NM_001361252	+	LPS_2
chr12:11289637|11299429	chr12	11289637	11299429	1302	NA	NA	exon	Smc6	NM_025695	+	LPS_3
chr12:112929261|112929418	chr12	112929261	112929418	158	NA	NA	intron	Jag2	NM_010588	-	Control_1,Control_2,Control_3,LPS_1,LPS_3
chr12:112929263|112929418	chr12	112929263	112929418	156	NA	NA	intron	Jag2	NM_010588	-	Control_1
chr12:113047155|113049782	chr12	113047155	113049782	2628	NA	NA	intron	Pacs2	NM_001081170	+	Control_3
chr12:113128221|113130092	chr12	113128221	113130092	1872	NA	NA	intron	Mta1	NM_001346696	+	LPS_1
chr12:116317830|116324210	chr12	116317830	116324210	417	mmu_circ_0000425	mmu-Esyt2_0001	exon	Esyt2	NM_028731	+	Control_3,LPS_1,LPS_3
chr12:116439039|116439730	chr12	116439039	116439730	692	NA	NA	intron	Ncapg2	NM_133762	+	LPS_2
chr12:13230292|13239178	chr12	13230292	13239178	654	mmu_circ_0000359	mmu-Ddx1_0004	exon	Ddx1	NM_134040	-	Control_1
chr12:13231578|13234039	chr12	13231578	13234039	2462	NA	NA	intron	Ddx1	NM_134040	-	LPS_3
chr12:16940403|16942954	chr12	16940403	16942954	399	NA	mmu-Rock2_0004	exon	Rock2	NM_009072	+	Control_3
chr12:16957226|16975558	chr12	16957226	16975558	2276	NA	mmu-Rock2_0036	exon	Rock2	NM_009072	+	LPS_3
chr12:17373562|17406896	chr12	17373562	17406896	516	NA	mmu-Nol10_0006	exon	Nol10	NM_001008421	+	Control_3
chr12:17786549|17787525	chr12	17786549	17787525	977	NA	NA	intron	Hpcal1	NM_001361645	+	Control_3
chr12:21199544|21206388	chr12	21199544	21206388	341	NA	mmu-Asap2_0001	exon	Asap2	NM_001004364	+	LPS_2
chr12:21349785|21354013	chr12	21349785	21354013	389	NA	mmu-Adam17_0015	exon	Adam17	NM_001277266	-	Control_1
chr12:21396473|21398240	chr12	21396473	21398240	1768	NA	NA	intron	Ywhaq	NM_011739	-	LPS_3
chr12:21416654|21416797	chr12	21416654	21416797	144	NA	NA	intron	Ywhaq	NM_011739	-	LPS_2
chr12:24878191|24882794	chr12	24878191	24882794	224	mmu_circ_0000362	mmu-Mboat2_0001	exon	Mboat2	NM_001083341	+	Control_1
chr12:24924199|24939348	chr12	24924199	24939348	207	NA	mmu-Mboat2_0009	exon	Mboat2	NM_026037	+	LPS_1
chr12:28760070|28828864	chr12	28760070	28828864	456	NA	mmu-Tssc1_0009	exon	Eipr1	NM_001379229	+	Control_2
chr12:29973993|29975562	chr12	29973993	29975562	144	NA	mmu-Pxdn_0002	exon	Pxdn	NM_181395	+	Control_2,Control_3
chr12:31323666|31323786	chr12	31323666	31323786	121	NA	NA	intron	Lamb1	NM_008482	+	Control_3
chr12:31624115|31630893	chr12	31624115	31630893	388	NA	mmu-Bcap29_0003	exon	Bcap29	NM_007530	-	LPS_3
chr12:31833182|31839854	chr12	31833182	31839854	467	NA	mmu-Cog5_0001	exon	Cog5	NM_001163126	+	Control_1
chr12:33135966|33141116	chr12	33135966	33141116	453	NA	mmu-F730043M19Rik_0001	exon	F730043M19Rik	NR_015602	-	Control_1
chr12:3442474|3474613	chr12	3442474	3474613	583	mmu_circ_0000347	mmu-Asxl2_0011	exon	Asxl2	NM_001270988	+	Control_3
chr12:3442474|3484608	chr12	3442474	3484608	891	NA	mmu-Asxl2_0012	exon	Asxl2	NM_001270988	+	LPS_2
chr12:35078900|35092913	chr12	35078900	35092913	741	NA	mmu-Snx13_0006	exon	Snx13	NM_001014973	+	Control_2
chr12:35085939|35107556	chr12	35085939	35107556	1369	NA	mmu-Snx13_0049	exon	Snx13	NM_001014973	+	LPS_2
chr12:35098230|35103140	chr12	35098230	35103140	412	NA	mmu-Snx13_0016	exon	Snx13	NM_001014973	+	LPS_1
chr12:3617606|3648389	chr12	3617606	3648389	514	mmu_circ_0000349	mmu-Dtnb_0001	exon	Dtnb	NM_001162465	+	Control_1,Control_2,Control_3,LPS_1
chr12:3617606|3686862	chr12	3617606	3686862	639	mmu_circ_0000350	mmu-Dtnb_0002	exon	Dtnb	NM_001162465	+	Control_3
chr12:3617606|3751907	chr12	3617606	3751907	1192	NA	mmu-Dtnb_0031	exon	Dtnb	NM_001162465	+	Control_3
chr12:3632810|3648389	chr12	3632810	3648389	428	mmu_circ_0000351	mmu-Dtnb_0012	exon	Dtnb	NM_001162465	+	LPS_2
chr12:3643917|3648389	chr12	3643917	3648389	273	NA	mmu-Dtnb_0014	exon	Dtnb	NM_001162465	+	Control_1,Control_2
chr12:3718412|3735026	chr12	3718412	3735026	256	NA	mmu-Dtnb_0042	exon	Dtnb	NM_001162465	+	LPS_2
chr12:3732618|3751907	chr12	3732618	3751907	475	NA	mmu-Dtnb_0017	exon	Dtnb	NM_001162465	+	LPS_1
chr12:40213285|40213977	chr12	40213285	40213977	693	NA	NA	intron	Ifrd1	NM_013562	-	Control_2
chr12:4335781|4339184	chr12	4335781	4339184	265	NA	mmu-Ncoa1_0026	exon	Ncoa1	NM_010881	-	Control_2
chr12:4706359|4706932	chr12	4706359	4706932	574	NA	NA	intron	Itsn2	NM_001198968	+	LPS_2
chr12:4937387|4945022	chr12	4937387	4945022	685	NA	mmu-Atad2b_0002	exon	Atad2b	NM_001362349	+	Control_1
chr12:51356006|51356997	chr12	51356006	51356997	992	NA	NA	intron	G2e3	NM_001015099	+	LPS_2
chr12:51619814|51661713	chr12	51619814	51661713	1600	mmu_circ_0000370	mmu-Strn3_0006	exon	Strn3	NM_001172098	-	Control_1,Control_2,Control_3,LPS_1,LPS_2,LPS_3
chr12:51621780|51661713	chr12	51621780	51661713	1492	mmu_circ_0000371	mmu-Strn3_0005	exon	Strn3	NM_001172098	-	Control_1
chr12:51623176|51661713	chr12	51623176	51661713	1351	NA	mmu-Strn3_0041	exon	Strn3	NM_001172098	-	Control_2
chr12:51633579|51661713	chr12	51633579	51661713	844	NA	mmu-Strn3_0012	exon	Strn3	NM_001364437	-	Control_1,Control_2,LPS_2
chr12:51643104|51661713	chr12	51643104	51661713	814	NA	mmu-Strn3_0002	exon	Strn3	NM_052973	-	Control_3,LPS_2
chr12:51647994|51661713	chr12	51647994	51661713	703	mmu_circ_0000372	mmu-Strn3_0022	exon	Strn3	NM_001172098	-	Control_1,Control_3,LPS_1,LPS_2,LPS_3
chr12:51655402|51661713	chr12	51655402	51661713	260	mmu_circ_0000373	mmu-Strn3_0001	exon	Strn3	NM_001172098	-	Control_1,Control_2,Control_3,LPS_1,LPS_2,LPS_3
chr12:51661151|51661713	chr12	51661151	51661713	178	NA	mmu-Strn3_0024	exon	Strn3	NM_001172098	-	Control_1
chr12:51759219|51761170	chr12	51759219	51761170	380	mmu_circ_0000375	mmu-Hectd1_0014	exon	Hectd1	NM_144788	-	LPS_2,LPS_3
chr12:51802042|51802163	chr12	51802042	51802163	122	NA	NA	intron	Hectd1	NM_144788	-	Control_3
chr12:51827352|51827513	chr12	51827352	51827513	162	NA	mmu-Hectd1_0052	exon	Hectd1	NM_144788	-	Control_3
chr12:51921338|51925173	chr12	51921338	51925173	282	NA	mmu-Heatr5a_0011	exon	Heatr5a	NM_177171	-	Control_2
chr12:52100502|52100576	chr12	52100502	52100576	75	NA	NA	intron	Nubpl	NM_029760	+	LPS_2
chr12:54757036|54770840	chr12	54757036	54770840	564	NA	mmu-Snx6_0020	exon	Snx6	NM_026998	-	LPS_1
chr12:54760399|54770840	chr12	54760399	54770840	524	NA	mmu-Snx6_0009	exon	Snx6	NM_026998	-	Control_3
chr12:54763620|54770840	chr12	54763620	54770840	448	NA	mmu-Snx6_0005	exon	Snx6	NM_026998	-	LPS_2
chr12:54941502|54944064	chr12	54941502	54944064	223	NA	NA	exon	Baz1a	NM_013815	-	Control_3
chr12:54954698|54975382	chr12	54954698	54975382	423	NA	mmu-Baz1a_0001	exon	Baz1a	NM_013815	-	Control_2
chr12:54975104|54975382	chr12	54975104	54975382	279	NA	mmu-Baz1a_0002	exon	Baz1a	NM_013815	-	Control_2
chr12:55239294|55260498	chr12	55239294	55260498	1455	NA	NA	exon	Srp54b	NM_001100109	+	Control_3
chr12:55861088|55861454	chr12	55861088	55861454	149	NA	mmu-Brms1l_0015	exon	Brms1l	NM_001037756	+	Control_1
chr12:57303345|57325653	chr12	57303345	57325653	570	NA	mmu-Mipol1_0020	exon	Mipol1	NM_001164370	+	LPS_3
chr12:57325524|57332459	chr12	57325524	57332459	335	mmu_circ_0000383	mmu-Mipol1_0001	exon	Mipol1	NM_001164370	+	Control_2
chr12:58982699|58985131	chr12	58982699	58985131	2433	NA	NA	intron	Sec23a	NM_001361956	-	LPS_2
chr12:59016866|59017227	chr12	59016866	59017227	150	NA	mmu-Gemin2_0001	exon	Gemin2	NM_025656	+	Control_3
chr12:59068285|59069191	chr12	59068285	59069191	313	NA	mmu-Pnn_0001	exon	Pnn	NM_008891	+	LPS_1
chr12:59119374|59119807	chr12	59119374	59119807	284	NA	mmu-intergenic_003435	exon	Mia2	NM_001329047	+	Control_3
chr12:64976695|64997045	chr12	64976695	64997045	1765	NA	mmu-Fam179b_0003	exon	Togaram1	NM_001364325	+	Control_1,LPS_2
chr12:64992545|64997045	chr12	64992545	64997045	426	NA	mmu-Fam179b_0053	exon	Togaram1	NM_001364325	+	LPS_3
chr12:65042461|65048280	chr12	65042461	65048280	923	NA	mmu-Prpf39_0002	exon	Prpf39	NM_001374212	+	Control_2
chr12:65056251|65059945	chr12	65056251	65059945	529	NA	mmu-Prpf39_0023	exon	Prpf39	NM_001374212	+	LPS_1
chr12:65065737|65070052	chr12	65065737	65070052	414	NA	mmu-Fkbp3_0001	exon	Fkbp3	NM_013902	-	Control_3
chr12:65101561|65106891	chr12	65101561	65106891	2172	NA	mmu-Fancm_0031	exon	Fancm	NM_178912	+	Control_1
chr12:69157847|69158660	chr12	69157847	69158660	814	NA	NA	intron	Rps29	NM_009093	-	Control_3
chr12:69212284|69212986	chr12	69212284	69212986	703	NA	NA	intron	Pole2	NM_011133	-	Control_1
chr12:69314416|69320569	chr12	69314416	69320569	553	NA	NA	exon	Nemf	NM_025441	-	Control_3
chr12:69318027|69318180	chr12	69318027	69318180	154	NA	NA	exon	Nemf	NM_025441	-	LPS_2
chr12:69823224|69823421	chr12	69823224	69823421	198	NA	NA	intron	Map4k5	NM_201519	-	Control_2
chr12:69827544|69828023	chr12	69827544	69828023	480	NA	NA	intron	Map4k5	NM_201519	-	LPS_1
chr12:69847640|69847772	chr12	69847640	69847772	133	NA	NA	exon	4931403G20Rik	NR_038172	+	LPS_3
chr12:70020834|70025481	chr12	70020834	70025481	273	NA	mmu-Nin_0010	exon	Nin	NM_001081453	-	Control_3,LPS_1
chr12:70983443|70984460	chr12	70983443	70984460	1018	NA	NA	intron	Psma3	NM_001310595	+	LPS_3
chr12:70993013|70993570	chr12	70993013	70993570	133	NA	NA	exon	Psma3	NM_001310595	+	Control_2
chr12:71976885|71976974	chr12	71976885	71976974	90	NA	NA	intron	Daam1	NM_026102	+	Control_2
chr12:72556801|72574502	chr12	72556801	72574502	1601	NA	NA	exon	Pcnx4	NM_026327	+	LPS_1
chr12:75854021|75854147	chr12	75854021	75854147	127	NA	NA	exon	Syne2	NM_001005510	+	LPS_3
chr12:75925723|75926424	chr12	75925723	75926424	702	NA	NA	intron	Syne2	NM_001005510	+	Control_1
chr12:75982062|75983944	chr12	75982062	75983944	1883	NA	NA	intron	Syne2	NM_001005510	+	LPS_2
chr12:76031276|76039085	chr12	76031276	76039085	821	NA	mmu-Syne2_0007	exon	Syne2	NM_001005510	+	Control_2
chr12:76052099|76066638	chr12	76052099	76066638	1767	NA	NA	exon	Syne2	NM_001005510	+	LPS_1
chr12:77323845|77332329	chr12	77323845	77332329	527	NA	mmu-Fut8_0013	exon	Fut8	NM_001252614	+	LPS_2
chr12:78343352|78454851	chr12	78343352	78454851	325	NA	mmu-Gphn_0028	exon	Gphn	NM_145965	+	LPS_1
chr12:78343352|78504751	chr12	78343352	78504751	908	NA	mmu-Gphn_0068	exon	Gphn	NM_145965	+	Control_1
chr12:78343352|78562898	chr12	78343352	78562898	951	NA	NA	exon	Gphn	NM_145965	+	LPS_3
chr12:78794245|78797390	chr12	78794245	78797390	614	NA	mmu-Mpp5_0010	exon	Mpp5	NM_019579	+	LPS_1
chr12:79234203|79236613	chr12	79234203	79236613	2411	NA	NA	intron	Zfyve26	NM_001008550	-	LPS_2
chr12:79266582|79268358	chr12	79266582	79268358	1777	NA	NA	intron	Zfyve26	NM_001008550	-	LPS_2
chr12:79300542|79327404	chr12	79300542	79327404	778	NA	mmu-Rad51b_0002	exon	Rad51b	NM_009014	+	LPS_2
chr12:80171588|80171728	chr12	80171588	80171728	141	NA	NA	intron	Actn1	NM_001346669	-	LPS_1
chr12:80181361|80184899	chr12	80181361	80184899	472	NA	mmu-Actn1_0002	exon	Actn1	NM_001346669	-	LPS_1
chr12:80181534|80183392	chr12	80181534	80183392	1859	NA	NA	intron	Actn1	NM_001346669	-	Control_3
chr12:80490888|80491072	chr12	80490888	80491072	185	NA	NA	intron	Exd2	NM_133798	+	LPS_3
chr12:80634555|80637489	chr12	80634555	80637489	2935	NA	NA	intron	Erh	NM_001347409	-	LPS_3
chr12:80868427|80870210	chr12	80868427	80870210	334	NA	mmu-4933426M11Rik_0001	exon	Susd6	NM_001242419	+	Control_3
chr12:80945673|80946548	chr12	80945673	80946548	876	NA	NA	intron	Srsf5	NM_001079694	+	Control_1
chr12:81504544|81510965	chr12	81504544	81510965	233	NA	mmu-Gm20498_0001	exon	Gm20498	NM_001309848	-	Control_1
chr12:81917665|81919380	chr12	81917665	81919380	1716	NA	mmu-Pcnx_0002	exon	Pcnx	NM_018814	+	LPS_3
chr12:81933531|81956263	chr12	81933531	81956263	739	NA	mmu-Pcnx_0008	exon	Pcnx	NM_018814	+	Control_2
chr12:82340662|82342499	chr12	82340662	82342499	1838	mmu_circ_0000400	mmu-Sipa1l1_0002	exon	Sipa1l1	NM_001167983	+	Control_1,Control_3
chr12:82446932|82447040	chr12	82446932	82447040	109	NA	NA	intron	Sipa1l1	NM_001167983	+	LPS_1
chr12:82449405|82449877	chr12	82449405	82449877	473	NA	NA	intron	Sipa1l1	NM_001167983	+	Control_1
chr12:83651287|83664259	chr12	83651287	83664259	763	NA	NA	exon	Rbm25	NM_001364416	+	LPS_3
chr12:84124475|84136637	chr12	84124475	84136637	490	NA	mmu-Dnal1_0003	exon	Dnal1	NM_001346528	+	Control_1,LPS_2
chr12:84171792|84172753	chr12	84171792	84172753	962	NA	NA	intron	Mideas	NM_001163502	-	Control_1,Control_3,LPS_1,LPS_2
chr12:84322884|84329952	chr12	84322884	84329952	698	NA	mmu-Zfp410_0003	exon	Zfp410	NM_001252582	+	LPS_1
chr12:84409256|84409315	chr12	84409256	84409315	60	NA	NA	intron	Bbof1	NM_028377	+	Control_2
chr12:84921183|84921257	chr12	84921183	84921257	75	NA	NA	intron	Arel1	NM_001364190	-	LPS_3
chr12:85028770|85034034	chr12	85028770	85034034	2236	mmu_circ_0000402	mmu-Ylpm1_0001	exon	Ylpm1	NM_178363	+	LPS_1
chr12:85040573|85043060	chr12	85040573	85043060	823	NA	mmu-Ylpm1_0023	exon	Ylpm1	NM_001347421	+	LPS_2
chr12:85049692|85050372	chr12	85049692	85050372	345	mmu_circ_0000403	mmu-Ylpm1_0014	exon	Ylpm1	NM_001347421	+	Control_1
chr12:85069800|85070082	chr12	85069800	85070082	283	NA	NA	intron	Ylpm1	NM_001347421	+	LPS_2
chr12:85314254|85314401	chr12	85314254	85314401	148	NA	NA	intron	Nek9	NM_145138	-	Control_2
chr12:85816472|85819478	chr12	85816472	85819478	3007	NA	NA	intron	Erg28	NM_001360451	-	Control_1
chr12:85863564|85879475	chr12	85863564	85879475	457	NA	mmu-Ttll5_0001	exon	Ttll5	NM_001081423	+	LPS_1
chr12:85876491|85892210	chr12	85876491	85892210	541	NA	mmu-Ttll5_0008	exon	Ttll5	NM_001081423	+	LPS_3
chr12:86085094|86111675	chr12	86085094	86111675	158	NA	NA	exon	Ift43	NM_001199843	+	LPS_2
chr12:86161222|86161423	chr12	86161222	86161423	202	NA	NA	intron	Ift43	NM_001199843	+	LPS_2
chr12:86241945|86244005	chr12	86241945	86244005	2061	NA	NA	intron	Gpatch2l	NM_027405	+	LPS_2
chr12:8698091|8706041	chr12	8698091	8706041	178	mmu_circ_0000356	mmu-Pum2_0001	exon	Pum2	NM_001160221	+	Control_3
chr12:8698091|8713937	chr12	8698091	8713937	898	NA	mmu-Pum2_0002	exon	Pum2	NM_001160221	+	Control_1,Control_2
chr12:8698091|8733509	chr12	8698091	8733509	1975	NA	mmu-Pum2_0021	exon	Pum2	NM_001160221	+	LPS_2
chr12:87100151|87100688	chr12	87100151	87100688	538	NA	NA	intron	Ngb	NM_001294308	-	LPS_2
chr12:87251846|87252634	chr12	87251846	87252634	789	NA	NA	intron	Vipas39	NM_134044	-	LPS_1
chr12:87336032|87350385	chr12	87336032	87350385	672	NA	mmu-Sptlc2_0005	exon	Sptlc2	NM_011479	-	Control_3
chr12:87355526|87356702	chr12	87355526	87356702	304	NA	mmu-Sptlc2_0008	exon	Sptlc2	NM_011479	-	LPS_1
chr12:88455629|88456716	chr12	88455629	88456716	1088	NA	NA	intron	Adck1	NM_001277296	+	Control_1
chr12:8922295|8931604	chr12	8922295	8931604	9310	NA	NA	intron	Laptm4a	NM_008640	+	Control_1
chr12:91213565|91267086	chr12	91213565	91267086	1597	NA	mmu-Cep128_0020	exon	Cep128	NM_181815	-	LPS_2
chr12:91259986|91299077	chr12	91259986	91299077	1449	NA	mmu-Cep128_0027	exon	Cep128	NM_181815	-	LPS_1
chr12:91325515|91348876	chr12	91325515	91348876	525	NA	mmu-Cep128_0018	exon	Cep128	NM_181815	-	LPS_3
chr12:91568298|91569762	chr12	91568298	91569762	1465	NA	NA	intron	Gtf2a1	NM_031391	-	Control_3
chr12:91833244|91841637	chr12	91833244	91841637	8394	NA	NA	intron	Sel1l	NM_001039089	-	LPS_1
chr12:98227168|98234397	chr12	98227168	98234397	409	NA	mmu-Galc_0009	exon	Galc	NM_008079	-	Control_1
chr12:98489905|98496310	chr12	98489905	98496310	279	NA	mmu-Kcnk10_0002	exon	Kcnk10	NM_001316665	-	Control_2
chr12:98752778|98774319	chr12	98752778	98774319	1275	NA	mmu-Zc3h14_0004	exon	Zc3h14	NM_001008506	+	Control_2,LPS_3
chr12:98858719|98887141	chr12	98858719	98887141	2041	NA	mmu-Eml5_0021	exon	Eml5	NM_001081191	-	LPS_1
chr12:99388361|99388917	chr12	99388361	99388917	557	NA	mmu-Foxn3_0001	exon	Foxn3	NM_183186	-	LPS_3
chr13:100622798|100624566	chr13	100622798	100624566	268	NA	mmu-Rad17_0016	exon	Rad17	NM_001044371	-	Control_1
chr13:100679317|100687191	chr13	100679317	100687191	315	NA	mmu-Ccdc125_0001	exon	Ccdc125	NM_001168386	+	LPS_1
chr13:100763550|100772781	chr13	100763550	100772781	353	NA	mmu-Cenph_0001	exon	Cenph	NM_021886	-	Control_2,LPS_3
chr13:100766825|100772781	chr13	100766825	100772781	237	NA	mmu-Cenph_0004	exon	Cenph	NM_021886	-	Control_3
chr13:100824916|100829022	chr13	100824916	100829022	276	NA	mmu-Slc30a5_0005	exon	Slc30a5	NM_022885	-	Control_1
chr13:101757326|101758039	chr13	101757326	101758039	714	NA	mmu-Pik3r1_0001	exon	Pik3r1	NM_001077495	-	Control_3
chr13:102853831|102853919	chr13	102853831	102853919	89	NA	NA	exon	Mast4	NM_175171	-	Control_3
chr13:103833498|103835028	chr13	103833498	103835028	1531	NA	mmu-Erbb2ip_0004	exon	Erbin	NM_001005868	-	Control_3
chr13:103884143|103889285	chr13	103884143	103889285	364	mmu_circ_0000495	mmu-Erbb2ip_0001	exon	Erbin	NM_001005868	-	Control_1,Control_2,Control_3,LPS_2,LPS_3
chr13:104046189|104052639	chr13	104046189	104052639	705	mmu_circ_0000496	mmu-Nln_0010	exon	Nln	NM_029447	-	Control_3,LPS_1
chr13:104124290|104129203	chr13	104124290	104129203	4914	NA	NA	intron	Sgtb	NM_001361054	+	Control_1
chr13:104230729|104242872	chr13	104230729	104242872	637	NA	mmu-Cenpk_0003	exon	Cenpk	NM_181061	+	LPS_1
chr13:104796410|104802201	chr13	104796410	104802201	184	NA	NA	exon	Cwc27	NM_001360094	-	LPS_1
chr13:104834321|104837348	chr13	104834321	104837348	3028	NA	NA	intron	Srek1ip1	NM_026075	+	Control_1
chr13:106822956|106847459	chr13	106822956	106847459	332	NA	mmu-Ipo11_0054	exon	Ipo11	NM_001360897	-	Control_2
chr13:106949692|106953498	chr13	106949692	106953498	426	NA	NA	exon	Dimt1	NM_025447	+	LPS_3
chr13:108357394|108368860	chr13	108357394	108368860	443	NA	mmu-Depdc1b_0001	exon	Depdc1b	NM_178683	+	Control_3
chr13:110398471|110398648	chr13	110398471	110398648	178	NA	NA	intron	Plk2	NM_152804	+	Control_2
chr13:112327239|112327325	chr13	112327239	112327325	87	NA	NA	intron	Ankrd55	NM_001168405	+	LPS_3
chr13:112497387|112497693	chr13	112497387	112497693	307	NA	NA	intron	Il6st	NM_010560	+	Control_1
chr13:112502873|112503674	chr13	112502873	112503674	802	NA	NA	intron	Il6st	NM_010560	+	Control_2
chr13:112956467|112958886	chr13	112956467	112958886	2420	NA	NA	intron	Dhx29	NM_172594	+	LPS_2
chr13:116910865|117025277	chr13	116910865	117025277	681	NA	mmu-Parp8_0025	exon	Parp8	NM_001081009	-	LPS_2
chr13:119381676|119396976	chr13	119381676	119396976	813	mmu_circ_0000499	mmu-Nnt_0002	exon	Nnt	NM_001308506	-	Control_1
chr13:13970767|13994540	chr13	13970767	13994540	894	NA	NA	exon	B3galnt2	NM_001362404	+	Control_1
chr13:14181220|14184505	chr13	14181220	14184505	284	NA	mmu-Arid4b_0009	exon	Arid4b	NM_194262	+	Control_1
chr13:14191143|14193581	chr13	14191143	14193581	330	NA	mmu-Arid4b_0035	exon	Arid4b	NM_194262	+	Control_2
chr13:15478000|15548642	chr13	15478000	15548642	408	NA	mmu-Gli3_0011	exon	Gli3	NM_008130	+	LPS_1
chr13:15641069|15662530	chr13	15641069	15662530	1024	NA	mmu-Gli3_0004	exon	Gli3	NM_008130	+	LPS_1
chr13:17738917|17772957	chr13	17738917	17772957	1566	mmu_circ_0000432	mmu-Cdk13_0006	exon	Cdk13	NM_001081058	-	LPS_1
chr13:17750257|17772957	chr13	17750257	17772957	1386	mmu_circ_0000433	mmu-Cdk13_0005	exon	Cdk13	NM_001081058	-	LPS_1,LPS_2
chr13:17763104|17772957	chr13	17763104	17772957	1139	mmu_circ_0000434	mmu-Cdk13_0002	exon	Cdk13	NM_001081058	-	Control_2,LPS_2
chr13:18782647|18794392	chr13	18782647	18794392	204	NA	mmu-Vps41_0001	exon	Vps41	NM_172120	+	LPS_1
chr13:18810432|18814293	chr13	18810432	18814293	334	mmu_circ_0000436	mmu-Vps41_0023	exon	Vps41	NM_172120	+	Control_3
chr13:21182080|21183711	chr13	21182080	21183711	1632	NA	NA	intron	Trim27	NM_009054	+	LPS_3
chr13:24022496|24036608	chr13	24022496	24036608	860	NA	NA	exon	Carmil1	NM_001384122	-	Control_2
chr13:24099507|24099581	chr13	24099507	24099581	75	NA	NA	intron	Carmil1	NM_001384122	-	LPS_2
chr13:24838147|24840558	chr13	24838147	24840558	290	NA	mmu-Tdp2_0003	exon	Tdp2	NM_019551	+	LPS_1
chr13:25004943|25006475	chr13	25004943	25006475	150	NA	NA	exon	Mrs2	NM_001013389	-	Control_1
chr13:28668370|28669994	chr13	28668370	28669994	548	mmu_circ_0000448	mmu-2610307P16Rik_0001	exon	2610307P16Rik	NR_045054	-	Control_2
chr13:29552229|29717817	chr13	29552229	29717817	538	NA	NA	exon	Cdkal1	NR_131896	-	Control_1
chr13:29854808|29854897	chr13	29854808	29854897	90	NA	NA	intron	Cdkal1	NR_131896	-	LPS_3
chr13:29911193|29920225	chr13	29911193	29920225	724	NA	mmu-E2f3_0002	exon	E2f3	NM_001289920	-	LPS_3
chr13:30194536|30195787	chr13	30194536	30195787	224	NA	mmu-Mboat1_0004	exon	Mboat1	NM_153546	+	LPS_1
chr13:30194536|30224566	chr13	30194536	30224566	615	NA	NA	exon	Mboat1	NM_153546	+	LPS_2
chr13:30925723|30940770	chr13	30925723	30940770	704	NA	mmu-Exoc2_0018	exon	Exoc2	NM_001360093	-	LPS_1
chr13:32225135|32227302	chr13	32225135	32227302	198	NA	mmu-Gmds_0005	exon	Gmds	NM_146041	-	Control_1,Control_2
chr13:32225135|32234397	chr13	32225135	32234397	243	NA	mmu-Gmds_0008	exon	Gmds	NM_146041	-	Control_1
chr13:34009601|34017146	chr13	34009601	34017146	897	NA	mmu-Ripk1_0001	exon	Ripk1	NM_001359997	+	Control_1
chr13:34028252|34028329	chr13	34028252	34028329	78	NA	NA	intron	Ripk1	NM_001359997	+	LPS_3
chr13:34638165|34639098	chr13	34638165	34639098	210	NA	mmu-Pxdc1_0001	exon	Pxdc1	NM_001382845	-	LPS_3
chr13:35815909|35816575	chr13	35815909	35816575	667	mmu_circ_0000451	mmu-Cdyl_0005	exon	Cdyl	NM_009881	+	Control_1,Control_2,Control_3,LPS_1,LPS_2,LPS_3
chr13:3581752|3582193	chr13	3581752	3582193	442	mmu_circ_0000427	mmu-Fam208b_0010	exon	Tasor2	NM_134063	-	LPS_2
chr13:3584500|3588534	chr13	3584500	3588534	1111	NA	mmu-Fam208b_0019	exon	Tasor2	NM_001360838	-	Control_3
chr13:38954109|38955936	chr13	38954109	38955936	410	NA	mmu-Slc35b3_0003	exon	Slc35b3	NM_001170431	-	LPS_2
chr13:40719192|40721387	chr13	40719192	40721387	261	NA	NA	exon	Tfap2a	NM_011547	-	Control_3
chr13:40725208|40728341	chr13	40725208	40728341	3134	NA	NA	intron	Tfap2a	NM_011547	-	LPS_3
chr13:40733781|40733862	chr13	40733781	40733862	82	NA	NA	intron	Gm26688	NR_125899	+	Control_3
chr13:41021207|41022078	chr13	41021207	41022078	872	NA	NA	intron	Tmem14c	NM_001360770	+	Control_1
chr13:43399570|43399688	chr13	43399570	43399688	119	NA	NA	intron	Nol7	NM_023554	+	LPS_1
chr13:43412411|43425214	chr13	43412411	43425214	1017	NA	mmu-Ranbp9_0002	exon	Ranbp9	NM_019930	-	Control_2
chr13:44970046|44993738	chr13	44970046	44993738	432	NA	mmu-Dtnbp1_0002	exon	Dtnbp1	NM_025772	-	LPS_1,LPS_3
chr13:45852328|45956575	chr13	45852328	45956575	250	NA	mmu-Atxn1_0004	exon	Atxn1	NM_001199304	-	Control_3
chr13:45956455|45956575	chr13	45956455	45956575	121	NA	NA	exon	Atxn1	NM_001199304	-	LPS_1
chr13:47086425|47086493	chr13	47086425	47086493	69	NA	NA	exon	Dek	NM_025900	-	Control_3
chr13:47101973|47102074	chr13	47101973	47102074	102	NA	NA	exon	Dek	NM_025900	-	Control_1,Control_3,LPS_1,LPS_2
chr13:47105429|47105571	chr13	47105429	47105571	143	NA	NA	intron	Dek	NM_025900	-	Control_1
chr13:48885273|48885878	chr13	48885273	48885878	239	NA	mmu-Fam120a_0008	exon	Fam120a	NM_001033268	-	Control_3
chr13:48932297|48949303	chr13	48932297	48949303	556	NA	mmu-Fam120a_0007	exon	Fam120a	NM_001033268	-	LPS_1
chr13:49287442|49289563	chr13	49287442	49289563	2122	NA	NA	intron	Fgd3	NM_015759	-	Control_3
chr13:49436801|49441929	chr13	49436801	49441929	5129	NA	NA	intron	Ippk	NR_075085	+	LPS_1
chr13:49705787|49732492	chr13	49705787	49732492	2501	NA	NA	exon	Iars	NM_172015	+	Control_1
chr13:49722268|49722635	chr13	49722268	49722635	368	NA	NA	intron	Iars	NM_172015	+	LPS_2
chr13:50430588|50430652	chr13	50430588	50430652	65	NA	NA	intron	Fbxw17	NR_154272	+	Control_2
chr13:51708875|51714887	chr13	51708875	51714887	1032	NA	mmu-Sema4d_0003	exon	Sema4d	NM_001378318	-	Control_2
chr13:54523970|54529223	chr13	54523970	54529223	3006	NA	mmu-Simc1_0001	exon	Simc1	NM_176987	+	Control_2,LPS_1,LPS_2,LPS_3
chr13:55040545|55093281	chr13	55040545	55093281	1708	NA	mmu-Uimc1_0018	exon	Uimc1	NM_001359757	-	LPS_1
chr13:55055975|55069807	chr13	55055975	55069807	267	mmu_circ_0000464	mmu-Uimc1_0015	exon	Uimc1	NM_001359757	-	LPS_3
chr13:55075258|55077527	chr13	55075258	55077527	968	NA	mmu-Uimc1_0017	exon	Uimc1	NM_001359757	-	LPS_3
chr13:55233895|55248077	chr13	55233895	55248077	2869	mmu_circ_0000465	mmu-Nsd1_0001	exon	Nsd1	NM_008739	+	Control_2,LPS_3
chr13:55245518|55248077	chr13	55245518	55248077	2560	NA	mmu-Nsd1_0019	exon	Nsd1	NM_008739	+	LPS_3
chr13:55290055|55291310	chr13	55290055	55291310	381	NA	mmu-Nsd1_0057	exon	Nsd1	NM_008739	+	Control_1
chr13:55320575|55320744	chr13	55320575	55320744	170	NA	NA	intron	Rab24	NM_009000	-	LPS_3
chr13:55351156|55351790	chr13	55351156	55351790	357	NA	mmu-Lman2_0002	exon	Lman2	NM_025828	-	LPS_2
chr13:55474456|55474558	chr13	55474456	55474558	103	NA	NA	exon	Dbn1	NM_001177371	-	LPS_2
chr13:55475571|55476145	chr13	55475571	55476145	575	NA	NA	intron	Dbn1	NM_001177371	-	Control_2
chr13:55593358|55593465	chr13	55593358	55593465	108	NA	NA	intron	Tmed9	NM_026211	+	Control_1
chr13:55650415|55666380	chr13	55650415	55666380	1535	NA	NA	exon	Ddx46	NM_001282055	+	LPS_1
chr13:55652044|55653722	chr13	55652044	55653722	401	NA	mmu-Ddx46_0011	exon	Ddx46	NM_001282055	+	Control_1
chr13:56089540|56089757	chr13	56089540	56089757	218	NA	NA	intron	Macroh2a1	NM_001159513	-	Control_1
chr13:56089881|56096123	chr13	56089881	56096123	6243	NA	NA	intron	Macroh2a1	NM_001159513	-	LPS_2
chr13:56723997|56724082	chr13	56723997	56724082	86	NA	NA	intron	Smad5	NM_008541	+	Control_2
chr13:58243802|58264199	chr13	58243802	58264199	780	NA	NA	exon	Gkap1	NM_019832	-	LPS_2
chr13:59450348|59460468	chr13	59450348	59460468	10121	NA	NA	intron	Agtpbp1	NM_001377097	-	LPS_3
chr13:59460469|59477138	chr13	59460469	59477138	1080	NA	mmu-Agtpbp1_0013	exon	Agtpbp1	NM_001284221	-	LPS_3
chr13:59507959|59544451	chr13	59507959	59544451	1218	NA	mmu-Agtpbp1_0059	exon	Agtpbp1	NM_001284221	-	Control_2
chr13:59514087|59544451	chr13	59514087	59544451	942	NA	mmu-Agtpbp1_0026	exon	Agtpbp1	NM_001284221	-	LPS_1,LPS_3
chr13:59517653|59536373	chr13	59517653	59536373	668	NA	NA	exon	Agtpbp1	NM_001284221	-	Control_2
chr13:59607246|59618026	chr13	59607246	59618026	707	NA	mmu-Naa35_0010	exon	Naa35	NM_030153	+	LPS_1
chr13:59608845|59609454	chr13	59608845	59609454	610	NA	mmu-Naa35_0047	intron	Naa35	NM_030153	+	Control_1
chr13:59674871|59674960	chr13	59674871	59674960	90	NA	NA	intron	Golm1	NM_027307	-	Control_2
chr13:59785968|59788459	chr13	59785968	59788459	2492	NA	NA	intron	Tut7	NM_001373962	-	LPS_2
chr13:63156546|63199550	chr13	63156546	63199550	552	NA	mmu-2010111I01Rik_0011	exon	Aopep	NM_001289924	+	LPS_2
chr13:63841424|63848860	chr13	63841424	63848860	745	NA	mmu-Ercc6l2_0005	exon	Ercc6l2	NM_001361124	+	LPS_3
chr13:64142208|64145680	chr13	64142208	64145680	410	NA	mmu-Zfp367_0001	exon	Zfp367	NM_001361047	-	Control_3,LPS_1
chr13:64209107|64247318	chr13	64209107	64247318	1183	NA	mmu-Cdc14b_0001	exon	Cdc14b	NM_001122989	-	LPS_3
chr13:6556703|6557736	chr13	6556703	6557736	1034	NA	NA	intron	Pitrm1	NM_001360106	+	Control_2
chr13:68584357|68584498	chr13	68584357	68584498	142	NA	NA	intron	Fastkd3	NR_138478	+	Control_1
chr13:69510620|69515903	chr13	69510620	69515903	400	NA	mmu-Papd7_0003	exon	Tent4a	NM_001169131	-	Control_1
chr13:69512890|69515903	chr13	69512890	69515903	292	mmu_circ_0000477	mmu-Papd7_0001	exon	Tent4a	NM_001169131	-	Control_1,Control_3,LPS_1,LPS_2,LPS_3
chr13:69612189|69612280	chr13	69612189	69612280	92	NA	NA	intron	Nsun2	NM_145354	+	Control_2
chr13:69629717|69629979	chr13	69629717	69629979	263	NA	NA	intron	Nsun2	NM_145354	+	Control_3
chr13:70598992|70599049	chr13	70598992	70599049	58	NA	NA	intron	Ice1	NM_144837	-	Control_2
chr13:73806438|73808960	chr13	73806438	73808960	2523	NA	NA	intron	Slc12a7	NM_001360694	+	Control_1
chr13:73810709|73810762	chr13	73810709	73810762	54	NA	NA	intron	Slc12a7	NM_001360694	+	Control_3
chr13:73914488|73921236	chr13	73914488	73921236	595	NA	NA	exon	Trip13	NM_027182	-	Control_3
chr13:74055015|74058301	chr13	74055015	74058301	3287	NA	NA	intron	Cep72	NM_028959	-	LPS_1
chr13:74744630|74744719	chr13	74744630	74744719	90	NA	NA	exon	Cast	NM_001301155	-	Control_2
chr13:75892906|75917847	chr13	75892906	75917847	867	NA	mmu-Rhobtb3_0001	exon	Rhobtb3	NM_028493	-	Control_3
chr13:75902178|75917847	chr13	75902178	75917847	746	NA	mmu-Rhobtb3_0003	exon	Rhobtb3	NM_028493	-	Control_1
chr13:77090305|77092411	chr13	77090305	77092411	377	NA	mmu-Ankrd32_0028	exon	Slf1	NM_134071	-	Control_1
chr13:77090305|77126714	chr13	77090305	77126714	1523	NA	mmu-Ankrd32_0012	exon	Slf1	NM_134071	-	Control_1
chr13:77092358|77126714	chr13	77092358	77126714	1200	NA	mmu-Ankrd32_0019	exon	Slf1	NM_134071	-	LPS_2
chr13:84251230|84260240	chr13	84251230	84260240	286	mmu_circ_0000482	mmu-Tmem161b_0007	exon	Tmem161b	NM_001361911	+	LPS_1
chr13:8836783|8861265	chr13	8836783	8861265	1007	NA	mmu-Wdr37_0017	exon	Wdr37	NM_172445	-	Control_1
chr13:8844787|8861265	chr13	8844787	8861265	689	NA	mmu-Wdr37_0008	exon	Wdr37	NM_172445	-	LPS_2
chr13:8853670|8861265	chr13	8853670	8861265	436	NA	mmu-Wdr37_0004	exon	Wdr37	NM_172445	-	Control_1
chr13:89991073|89992606	chr13	89991073	89992606	245	NA	mmu-Xrcc4_0004	exon	Xrcc4	NM_028012	-	LPS_2,LPS_3
chr13:9122108|9158802	chr13	9122108	9158802	1528	NA	mmu-Larp4b_0010	exon	Larp4b	NM_172585	+	LPS_2
chr13:91524585|91564694	chr13	91524585	91564694	220	mmu_circ_0000489	mmu-Ssbp2_0001	exon	Ssbp2	NM_001360775	+	Control_1
chr13:92235574|92274917	chr13	92235574	92274917	914	NA	mmu-Msh3_0007	exon	Msh3	NM_001311120	-	LPS_1
chr13:92256695|92300358	chr13	92256695	92300358	975	NA	mmu-Msh3_0028	exon	Msh3	NM_001311120	-	Control_1
chr13:93184079|93186476	chr13	93184079	93186476	502	NA	mmu-Papd4_0001	exon	Tent2	NM_001361536	-	Control_3,LPS_1
chr13:93341756|93356079	chr13	93341756	93356079	522	mmu_circ_0000491	mmu-Homer1_0005	exon	Homer1	NM_001347598	+	Control_2,LPS_1,LPS_3
chr13:93790039|93794218	chr13	93790039	93794218	378	NA	mmu-Arsb_0006	exon	Arsb	NM_009712	+	Control_2
chr13:94390792|94418143	chr13	94390792	94418143	658	NA	mmu-Ap3b1_0013	exon	Ap3b1	NM_009680	+	LPS_1
chr13:94440255|94483360	chr13	94440255	94483360	1644	NA	mmu-Ap3b1_0095	exon	Ap3b1	NM_009680	+	Control_1
chr13:94528165|94547893	chr13	94528165	94547893	554	NA	mmu-Ap3b1_0026	exon	Ap3b1	NM_009680	+	Control_2
chr13:96486808|96490969	chr13	96486808	96490969	302	NA	mmu-Polk_0013	exon	Polk	NM_001347602	-	LPS_3
chr13:96630832|96634043	chr13	96630832	96634043	3212	NA	NA	intron	Cert1	NM_001164222	+	Control_1
chr13:9710146|9735466	chr13	9710146	9735466	457	NA	mmu-Zmynd11_0002	exon	Zmynd11	NM_001347471	-	Control_1,Control_3,LPS_3
chr13:97929411|97936861	chr13	97929411	97936861	868	NA	mmu-Arhgef28_0001	exon	Arhgef28	NM_012026	-	Control_2,LPS_2
chr13:97946803|97969329	chr13	97946803	97969329	1457	NA	mmu-Arhgef28_0024	exon	Arhgef28	NM_012026	-	LPS_2
chr13:98310229|98310980	chr13	98310229	98310980	752	NA	NA	intron	Btf3	NM_145455	-	LPS_1
chr13:98775821|98789873	chr13	98775821	98789873	596	NA	mmu-Fcho2_0017	exon	Fcho2	NM_172591	-	Control_1
chr13:98789363|98806397	chr13	98789363	98806397	462	NA	mmu-Fcho2_0003	exon	Fcho2	NM_172591	-	LPS_3
chr13:98850285|98852854	chr13	98850285	98852854	2570	NA	NA	intron	Tnpo1	NM_001048267	-	Control_1
chr13:98867046|98884664	chr13	98867046	98884664	596	NA	mmu-Tnpo1_0014	exon	Tnpo1	NM_001048267	-	LPS_3
chr13:98884515|98890790	chr13	98884515	98890790	340	NA	mmu-Tnpo1_0004	exon	Tnpo1	NM_001048267	-	LPS_1
chr14:101501012|101507690	chr14	101501012	101507690	798	NA	mmu-Tbc1d4_0001	exon	Tbc1d4	NM_001081278	-	LPS_2
chr14:105140316|105141360	chr14	105140316	105141360	297	NA	NA	exon	Rbm26	NM_001368685	-	Control_2
chr14:117186662|117186820	chr14	117186662	117186820	159	NA	mmu-Gpc6_0002	exon	Gpc6	NM_001079844	+	Control_2,LPS_2,LPS_3
chr14:118148286|118153541	chr14	118148286	118153541	5256	NA	NA	intron	Gpr180	NM_021434	+	Control_1
chr14:118627452|118632187	chr14	118627452	118632187	630	NA	mmu-Abcc4_0007	exon	Abcc4	NM_001163675	-	LPS_2
chr14:118654150|118669107	chr14	118654150	118669107	457	NA	mmu-Abcc4_0013	exon	Abcc4	NM_001163675	-	Control_1,Control_2
chr14:118668347|118669107	chr14	118668347	118669107	232	NA	mmu-Abcc4_0018	exon	Abcc4	NM_001163675	-	LPS_1
chr14:118668492|118668996	chr14	118668492	118668996	505	NA	NA	intron	Abcc4	NM_001163675	-	Control_2
chr14:118922820|118922910	chr14	118922820	118922910	91	NA	NA	intron	Dzip1	NR_130725	-	LPS_1
chr14:119044500|119077751	chr14	119044500	119077751	1358	NA	mmu-Uggt2_0018	exon	Uggt2	NM_001081252	-	Control_1
chr14:119070811|119077751	chr14	119070811	119077751	253	NA	NA	exon	Uggt2	NM_001081252	-	Control_3
chr14:11952716|11962722	chr14	11952716	11962722	329	NA	mmu-Ptprg_0001	exon	Ptprg	NM_008981	+	LPS_3
chr14:120324794|120325412	chr14	120324794	120325412	619	NA	mmu-Mbnl2_0001	exon	Mbnl2	NM_001360377	+	Control_3
chr14:12091415|12122170	chr14	12091415	12122170	418	NA	mmu-Ptprg_0004	exon	Ptprg	NM_008981	+	Control_3
chr14:120922126|120923585	chr14	120922126	120923585	305	NA	mmu-Ipo5_0010	exon	Ipo5	NM_023579	+	Control_1
chr14:121101989|121102182	chr14	121101989	121102182	194	NA	mmu-Farp1_0002	exon	Farp1	NM_134082	+	LPS_2
chr14:121219377|121230726	chr14	121219377	121230726	220	NA	mmu-Farp1_0006	exon	Farp1	NM_134082	+	LPS_3
chr14:121230727|121233675	chr14	121230727	121233675	2949	NA	NA	intron	Farp1	NM_134082	+	Control_1
chr14:121276506|121276872	chr14	121276506	121276872	367	NA	NA	intron	Farp1	NM_134082	+	LPS_3
chr14:121276506|121276879	chr14	121276506	121276879	374	NA	NA	intron	Farp1	NM_134082	+	Control_2
chr14:121291980|121337652	chr14	121291980	121337652	1217	NA	mmu-Stk24_0002	exon	Stk24	NM_145465	-	Control_3
chr14:121581285|121581331	chr14	121581285	121581331	47	NA	NA	intron	Dock9	NM_001347596	-	Control_3
chr14:122664254|122668671	chr14	122664254	122668671	246	NA	NA	exon	Pcca	NR_153443	+	LPS_3
chr14:122941305|122973285	chr14	122941305	122973285	1290	NA	mmu-Tmtc4_0008	exon	Tmtc4	NM_001360599	-	Control_3
chr14:16383218|16384423	chr14	16383218	16384423	1206	NA	NA	intron	Top2b	NM_009409	+	LPS_3
chr14:18216650|18220056	chr14	18216650	18220056	234	NA	NA	exon	Nr1d2	NM_011584	-	LPS_3
chr14:20692526|20692702	chr14	20692526	20692702	177	NA	NA	intron	Sec24c	NM_001168273	+	LPS_3
chr14:20710791|20711006	chr14	20710791	20711006	216	NA	NA	intron	Zswim8	NM_001252081	+	LPS_3
chr14:20716084|20716149	chr14	20716084	20716149	66	NA	NA	intron	Zswim8	NM_001252082	+	LPS_2
chr14:20983368|20987118	chr14	20983368	20987118	393	NA	NA	exon	Vcl	NM_009502	+	LPS_3
chr14:21003095|21010166	chr14	21003095	21010166	696	NA	NA	exon	Vcl	NM_009502	+	LPS_3
chr14:21516626|21517498	chr14	21516626	21517498	873	mmu_circ_0000505	mmu-Kat6b_0029	exon	Kat6b	NM_001205241	+	Control_3,LPS_2
chr14:21626719|21664748	chr14	21626719	21664748	1629	NA	mmu-Kat6b_0021	exon	Kat6b	NM_001205241	+	Control_1
chr14:23451599|23451667	chr14	23451599	23451667	69	NA	NA	exon	Kcnma1	NM_001253358	-	LPS_3
chr14:24190318|24192954	chr14	24190318	24192954	491	mmu_circ_0000510	mmu-Dlg5_0003	exon	Dlg5	NM_001163513	-	Control_2
chr14:24450848|24452192	chr14	24450848	24452192	1345	NA	NA	intron	Polr3a	NM_001081247	-	Control_2
chr14:24470976|24471737	chr14	24470976	24471737	762	NA	NA	intron	Polr3a	NM_001081247	-	Control_1
chr14:25502655|25502759	chr14	25502655	25502759	105	NA	NA	exon	Zmiz1	NM_001310666	+	Control_1,LPS_3
chr14:25502655|25636017	chr14	25502655	25636017	659	NA	mmu-Zmiz1_0002	exon	Zmiz1	NM_001310666	+	LPS_2
chr14:26438679|26442634	chr14	26438679	26442634	201	mmu_circ_0000514	mmu-Slmap_0010	exon	Slmap	NM_001310445	-	LPS_3
chr14:26465201|26482966	chr14	26465201	26482966	489	NA	mmu-Slmap_0026	exon	Slmap	NM_001310445	-	LPS_1
chr14:26604674|26605938	chr14	26604674	26605938	143	NA	mmu-Dennd6a_0041	exon	Dennd6a	NM_001285466	+	LPS_1
chr14:26616591|26616958	chr14	26616591	26616958	131	NA	mmu-Dennd6a_0043	exon	Dennd6a	NM_001285466	+	Control_3,LPS_2
chr14:26616591|26619404	chr14	26616591	26619404	221	NA	mmu-Dennd6a_0010	exon	Dennd6a	NM_001285466	+	LPS_3
chr14:26943912|26947163	chr14	26943912	26947163	192	NA	mmu-Appl1_0040	exon	Appl1	NM_145221	-	LPS_1
chr14:30482193|30484586	chr14	30482193	30484586	169	NA	mmu-Dcp1a_0003	exon	Dcp1a	NM_133761	+	LPS_3
chr14:30596045|30598717	chr14	30596045	30598717	2673	NA	NA	intron	Prkcd	NM_001310682	-	Control_2
chr14:30598595|30598717	chr14	30598595	30598717	123	NA	NA	intron	Prkcd	NM_001310682	-	LPS_1
chr14:30601251|30601759	chr14	30601251	30601759	509	NA	NA	intron	Prkcd	NM_001310682	-	LPS_2
chr14:30604107|30605901	chr14	30604107	30605901	317	NA	mmu-Prkcd_0001	exon	Prkcd	NM_001310682	-	Control_3
chr14:30765963|30802671	chr14	30765963	30802671	1722	NA	mmu-Sfmbt1_0018	exon	Sfmbt1	NM_019460	+	Control_2
chr14:30783943|30787607	chr14	30783943	30787607	589	NA	mmu-Sfmbt1_0004	exon	Sfmbt1	NM_019460	+	Control_3
chr14:31017929|31018928	chr14	31017929	31018928	1000	NA	NA	intron	Gnl3	NM_153547	-	LPS_3
chr14:31025498|31032552	chr14	31025498	31032552	543	NA	mmu-Pbrm1_0007	exon	Pbrm1	NM_001081251	+	LPS_1
chr14:31025498|31036059	chr14	31025498	31036059	660	NA	mmu-Pbrm1_0011	exon	Pbrm1	NM_001081251	+	LPS_3
chr14:31138211|31138284	chr14	31138211	31138284	74	NA	NA	intron	Nt5dc2	NM_001374087	+	LPS_1
chr14:31173767|31174255	chr14	31173767	31174255	489	NA	NA	intron	Nisch	NM_022656	-	Control_3
chr14:31184942|31185425	chr14	31184942	31185425	223	NA	mmu-Nisch_0007	exon	Nisch	NM_022656	-	LPS_1
chr14:31186713|31186758	chr14	31186713	31186758	46	NA	NA	intron	Nisch	NM_022656	-	Control_3
chr14:31258377|31258435	chr14	31258377	31258435	59	NA	NA	intron	Bap1	NM_027088	+	LPS_1
chr14:32284205|32284273	chr14	32284205	32284273	69	NA	NA	intron	Parg	NM_001374221	+	LPS_3
chr14:32566895|32567474	chr14	32566895	32567474	580	NA	NA	intron	Ercc6	NM_001081221	+	Control_1
chr14:33402624|33411024	chr14	33402624	33411024	497	NA	mmu-Mapk8_0001	exon	Mapk8	NM_001310453	-	Control_3
chr14:34319882|34321823	chr14	34319882	34321823	137	NA	NA	exon	Glud1	NM_008133	+	LPS_2
chr14:34321768|34336576	chr14	34321768	34336576	752	NA	mmu-Glud1_0009	exon	Glud1	NM_008133	+	LPS_3
chr14:34434379|34434734	chr14	34434379	34434734	197	NA	mmu-Bmpr1a_0007	exon	Bmpr1a	NM_009758	-	Control_1
chr14:34691682|34695105	chr14	34691682	34695105	1172	mmu_circ_0000522	mmu-Wapal_0002	exon	Wapl	NM_001004436	+	LPS_3
chr14:34730549|34731609	chr14	34730549	34731609	213	NA	mmu-Wapal_0006	exon	Wapl	NM_001004436	+	Control_3
chr14:36926839|36941264	chr14	36926839	36941264	1741	NA	mmu-Ccser2_0007	exon	Ccser2	NM_027045	-	Control_3
chr14:45205203|45205341	chr14	45205203	45205341	139	NA	NA	intron	Txndc16	NM_001310534	-	Control_1
chr14:47016277|47016795	chr14	47016277	47016795	519	mmu_circ_0000529	mmu-Samd4_0001	exon	Samd4	NM_001037221	+	Control_1,Control_2,Control_3,LPS_1
chr14:47258521|47273223	chr14	47258521	47273223	1544	NA	mmu-Wdhd1_0023	exon	Wdhd1	NM_001360532	-	LPS_3
chr14:47261340|47274855	chr14	47261340	47274855	1670	NA	mmu-Wdhd1_0005	exon	Wdhd1	NM_001360532	-	Control_3,LPS_1
chr14:47683383|47693943	chr14	47683383	47693943	762	NA	mmu-Ktn1_0035	exon	Ktn1	NM_001293635	+	LPS_3
chr14:47706499|47707218	chr14	47706499	47707218	720	NA	NA	intron	Ktn1	NM_001293635	+	Control_1
chr14:49035999|49039383	chr14	49035999	49039383	408	NA	mmu-Exoc5_0027	exon	Exoc5	NM_207214	-	LPS_2
chr14:50819789|50819875	chr14	50819789	50819875	87	NA	NA	intron	Parp2	NM_009632	+	Control_3
chr14:52005036|52005122	chr14	52005036	52005122	87	NA	NA	intron	Arhgef40	NM_001145921	+	Control_3
chr14:52175393|52176359	chr14	52175393	52176359	967	NA	NA	intron	Supt16	NM_033618	-	Control_1
chr14:52226038|52235501	chr14	52226038	52235501	1305	NA	mmu-Chd8_0005	exon	Chd8	NM_201637	-	Control_2
chr14:54363496|54366677	chr14	54363496	54366677	3182	NA	NA	intron	Oxa1l	NM_026936	+	Control_1
chr14:54467651|54467740	chr14	54467651	54467740	90	NA	NA	intron	Lrp10	NM_022993	+	Control_1
chr14:54550066|54552136	chr14	54550066	54552136	2071	NA	NA	intron	Haus4	NM_145462	-	LPS_2
chr14:54643074|54643723	chr14	54643074	54643723	650	NA	NA	intron	Acin1	NM_001242605	-	Control_3
chr14:54645766|54646450	chr14	54645766	54646450	685	NA	NA	intron	Acin1	NM_001242605	-	Control_1,Control_3
chr14:54662168|54667161	chr14	54662168	54667161	1687	NA	mmu-Acin1_0001	exon	Acin1	NM_001085473	-	Control_2,LPS_1
chr14:54897121|54897272	chr14	54897121	54897272	152	NA	mmu-Gm20521_0001	exon	Pabpn1	NM_019402	+	Control_1,Control_3
chr14:55068340|55070138	chr14	55068340	55070138	1799	NA	NA	intron	Zfhx2	NM_001039198	-	LPS_3
chr14:55542652|55543562	chr14	55542652	55543562	911	NA	NA	intron	Pck2	NM_028994	+	Control_2
chr14:55544064|55544377	chr14	55544064	55544377	314	NA	NA	intron	Pck2	NM_028994	+	LPS_1
chr14:55580664|55580724	chr14	55580664	55580724	61	NA	NA	intron	Psme1	NM_011189	+	Control_2
chr14:55592316|55592453	chr14	55592316	55592453	138	NA	NA	intron	Rnf31	NM_194346	+	LPS_3
chr14:55628674|55628793	chr14	55628674	55628793	120	NA	NA	intron	Ipo4	NM_001360078	-	Control_2
chr14:56614447|56614551	chr14	56614447	56614551	105	NA	NA	intron	Parp4	NM_001145978	+	LPS_3
chr14:56634293|56635703	chr14	56634293	56635703	1411	NA	NA	intron	Parp4	NM_001145978	+	LPS_2
chr14:56748835|56772006	chr14	56748835	56772006	789	mmu_circ_0000541	mmu-Pspc1_0002	exon	Pspc1	NM_025682	-	Control_2,Control_3,LPS_1
chr14:56887858|56902666	chr14	56887858	56902666	14809	NA	NA	intron	Zmym2	NM_177627	+	Control_2
chr14:57549897|57550361	chr14	57549897	57550361	465	NA	NA	intron	Eef1akmt1	NM_026526	-	LPS_3
chr14:57700583|57702921	chr14	57700583	57702921	2339	NA	NA	intron	Lats2	NM_015771	-	Control_3
chr14:57733878|57734418	chr14	57733878	57734418	541	NA	mmu-Lats2_0004	exon	Lats2	NM_015771	-	Control_1,LPS_1
chr14:57837689|57839089	chr14	57837689	57839089	1401	NA	NA	intron	Zdhhc20	NM_001360097	-	Control_2
chr14:59406646|59419561	chr14	59406646	59419561	1671	NA	mmu-Setdb2_0006	exon	Gm45935	NM_001320725	-	Control_1
chr14:59496803|59506383	chr14	59496803	59506383	426	NA	mmu-Cab39l_0003	exon	Cab39l	NM_001360591	+	Control_2
chr14:60787295|60846503	chr14	60787295	60846503	1659	NA	mmu-Mipep_0006	exon	Mipep	NM_027436	+	Control_3
chr14:61383235|61403042	chr14	61383235	61403042	702	NA	mmu-Kpna3_0001	exon	Kpna3	NM_008466	-	Control_1
chr14:61635615|61643359	chr14	61635615	61643359	7745	NA	NA	intron	Dleu2	NR_028264	-	LPS_3
chr14:63164660|63177682	chr14	63164660	63177682	13023	NA	NA	intron	Fdft1	NM_001360211	-	Control_3
chr14:64825601|64828668	chr14	64825601	64828668	274	mmu_circ_0000549	mmu-Hmbox1_0001	exon	Hmbox1	NM_001347627	-	LPS_3
chr14:64851885|64861626	chr14	64851885	64861626	265	NA	mmu-Hmbox1_0004	exon	Hmbox1	NM_001347627	-	Control_2
chr14:65056831|65080475	chr14	65056831	65080475	3104	NA	NA	exon	Extl3	NM_018788	-	Control_1
chr14:65385661|65386300	chr14	65385661	65386300	640	NA	NA	intron	Zfp395	NM_199029	+	Control_3
chr14:65933222|65936362	chr14	65933222	65936362	3141	NA	NA	intron	Scara3	NM_172604	-	LPS_2
chr14:66303181|66304235	chr14	66303181	66304235	327	NA	mmu-Trim35_0001	exon	Trim35	NM_029979	+	Control_2
chr14:67728747|67728838	chr14	67728747	67728838	92	NA	NA	intron	Kctd9	NM_001111028	+	LPS_1
chr14:67836314|67839628	chr14	67836314	67839628	212	NA	NA	exon	Dock5	NM_177780	-	Control_2
chr14:67857903|67866072	chr14	67857903	67866072	194	NA	mmu-Dock5_0006	exon	Dock5	NM_177780	-	Control_2
chr14:70191433|70191575	chr14	70191433	70191575	143	NA	NA	exon	Sorbs3	NM_001271409	-	LPS_3
chr14:70235140|70267506	chr14	70235140	70267506	1089	mmu_circ_0000550	mmu-Ppp3cc_0013	exon	Ppp3cc	NM_001304991	-	Control_3
chr14:70585790|70586074	chr14	70585790	70586074	285	NA	NA	intron	Fam160b2	NM_194345	-	LPS_1
chr14:72599066|72683771	chr14	72599066	72683771	291	NA	mmu-Fndc3a_0021	exon	Fndc3a	NM_207636	-	Control_1
chr14:72652016|72683771	chr14	72652016	72683771	214	mmu_circ_0000554	mmu-Fndc3a_0004	exon	Fndc3a	NM_207636	-	Control_1,LPS_3
chr14:74804221|74813711	chr14	74804221	74813711	501	NA	mmu-Lrch1_0035	exon	Lrch1	NM_001033439	-	Control_3
chr14:75291569|75309802	chr14	75291569	75309802	755	NA	mmu-Zc3h13_0008	exon	Zc3h13	NM_001359875	+	LPS_2
chr14:75305789|75309802	chr14	75305789	75309802	407	NA	mmu-Zc3h13_0002	exon	Zc3h13	NM_001359875	+	Control_1
chr14:75308909|75316078	chr14	75308909	75316078	496	NA	mmu-Zc3h13_0011	exon	Zc3h13	NM_001359875	+	Control_3
chr14:75995421|75996927	chr14	75995421	75996927	164	NA	mmu-Gtf2f2_0001	exon	Gtf2f2	NM_026816	-	Control_1
chr14:76124486|76126331	chr14	76124486	76126331	287	NA	mmu-Nufip1_0006	exon	Nufip1	NM_013745	+	LPS_2
chr14:7867537|7873492	chr14	7867537	7873492	495	NA	mmu-Flnb_0008	exon	Flnb	NM_001081427	+	Control_3
chr14:7889262|7890685	chr14	7889262	7890685	1424	NA	NA	intron	Flnb	NM_001081427	+	LPS_2
chr14:7908685|7909579	chr14	7908685	7909579	895	NA	NA	intron	Flnb	NM_001081427	+	Control_3
chr14:79369078|79377521	chr14	79369078	79377521	477	NA	mmu-Naa16_0001	exon	Naa16	NM_025832	-	Control_3
chr14:79387134|79390561	chr14	79387134	79390561	3428	NA	NA	intron	Naa16	NM_025832	-	Control_3
chr14:8171358|8171422	chr14	8171358	8171422	65	NA	NA	intron	Pdhb	NM_024221	-	LPS_1
chr14:86772086|86835101	chr14	86772086	86835101	582	NA	mmu-Diap3_0003	exon	Diaph3	NM_019670	-	LPS_2
chr14:86772086|86910123	chr14	86772086	86910123	1149	NA	mmu-Diap3_0022	exon	Diaph3	NM_019670	-	LPS_1
chr14:86810336|86835101	chr14	86810336	86835101	426	NA	mmu-Diap3_0001	exon	Diaph3	NM_019670	-	Control_3
chr14:86810336|86910123	chr14	86810336	86910123	993	NA	mmu-Diap3_0021	exon	Diaph3	NM_019670	-	LPS_1
chr14:86852072|86866642	chr14	86852072	86866642	370	NA	mmu-Diap3_0002	exon	Diaph3	NM_019670	-	LPS_3
chr14:86852072|86910123	chr14	86852072	86910123	567	NA	mmu-Diap3_0014	exon	Diaph3	NM_019670	-	Control_2,LPS_1,LPS_3
chr14:86866157|86866402	chr14	86866157	86866402	246	NA	NA	intron	Diaph3	NM_019670	-	LPS_1
chr14:86866403|86910123	chr14	86866403	86910123	437	NA	NA	exon	Diaph3	NM_019670	-	Control_2
chr14:86905937|86918864	chr14	86905937	86918864	293	NA	mmu-Diap3_0024	exon	Diaph3	NM_019670	-	Control_2
chr14:87457034|87511770	chr14	87457034	87511770	2074	NA	mmu-Tdrd3_0006	exon	Tdrd3	NM_172605	+	Control_1,Control_3,LPS_1
chr14:87472076|87506606	chr14	87472076	87506606	1797	NA	mmu-Tdrd3_0016	exon	Tdrd3	NM_001253755	+	LPS_2
chr14:87472076|87511770	chr14	87472076	87511770	1923	NA	mmu-Tdrd3_0005	exon	Tdrd3	NM_172605	+	Control_2
chr14:99060306|99060353	chr14	99060306	99060353	48	NA	NA	intron	Bora	NM_175265	+	Control_2,Control_3,LPS_1,LPS_2,LPS_3
chr14:99060306|99060377	chr14	99060306	99060377	72	NA	NA	intron	Bora	NM_175265	+	Control_2,Control_3,LPS_1,LPS_2
chr14:99060306|99060389	chr14	99060306	99060389	84	NA	NA	intron	Bora	NM_175265	+	LPS_2
chr14:99060306|99060413	chr14	99060306	99060413	108	NA	NA	intron	Bora	NM_175265	+	LPS_2
chr14:99060306|99060425	chr14	99060306	99060425	120	NA	NA	intron	Bora	NM_175265	+	Control_1,Control_2,Control_3,LPS_1,LPS_2,LPS_3
chr14:99060306|99060437	chr14	99060306	99060437	132	NA	NA	intron	Bora	NM_175265	+	LPS_2
chr14:99133236|99150741	chr14	99133236	99150741	650	NA	mmu-Pibf1_0018	exon	Pibf1	NM_029320	+	Control_2
chr15:100115845|100142147	chr15	100115845	100142147	324	NA	mmu-Dip2b_0001	exon	Dip2b	NM_001159361	+	LPS_1
chr15:100131902|100142147	chr15	100131902	100142147	252	NA	mmu-Dip2b_0024	exon	Dip2b	NM_001159361	+	Control_3
chr15:100232733|100252199	chr15	100232733	100252199	331	NA	NA	exon	Atf1	NM_007497	+	Control_1
chr15:100245346|100252048	chr15	100245346	100252048	6703	NA	NA	intron	Atf1	NM_007497	+	Control_3
chr15:102086003|102086639	chr15	102086003	102086639	190	NA	mmu-Eif4b_0004	exon	Eif4b	NM_145625	+	Control_2,LPS_2
chr15:102086058|102086479	chr15	102086058	102086479	422	NA	NA	intron	Eif4b	NM_145625	+	Control_3
chr15:102089031|102089140	chr15	102089031	102089140	110	NA	NA	intron	Eif4b	NM_145625	+	Control_3
chr15:102089031|102089841	chr15	102089031	102089841	811	NA	NA	intron	Eif4b	NM_145625	+	Control_1
chr15:102090095|102090226	chr15	102090095	102090226	132	NA	NA	intron	Eif4b	NM_145625	+	LPS_1
chr15:102299803|102304145	chr15	102299803	102304145	443	mmu_circ_0000652	mmu-Espl1_0001	exon	Espl1	NM_001014976	+	Control_1,Control_2,Control_3,LPS_1,LPS_3
chr15:102430157|102430692	chr15	102430157	102430692	536	NA	NA	intron	Sp1	NM_013672	+	Control_1
chr15:102470804|102473259	chr15	102470804	102473259	2456	NA	NA	intron	Pcbp2	NM_001374771	+	Control_1
chr15:102473261|102478747	chr15	102473261	102478747	448	NA	mmu-Pcbp2_0002	exon	Pcbp2	NM_001103165	+	Control_2
chr15:103035162|103035246	chr15	103035162	103035246	85	NA	NA	intron	Hoxc4	NM_013553	+	LPS_1
chr15:103205492|103213254	chr15	103205492	103213254	370	NA	mmu-Cbx5_0001	exon	Cbx5	NM_001110216	-	Control_1
chr15:103239620|103239732	chr15	103239620	103239732	113	NA	NA	intron	Cbx5	NM_001076789	-	Control_3
chr15:103296734|103296785	chr15	103296734	103296785	52	NA	NA	exon	Copz1	NM_001357748	+	LPS_1
chr15:103296786|103297866	chr15	103296786	103297866	1081	NA	NA	intron	Copz1	NM_001357748	+	Control_2
chr15:103352183|103352257	chr15	103352183	103352257	75	NA	NA	intron	Itga5	NM_001314041	-	LPS_1
chr15:10591530|10591586	chr15	10591530	10591586	57	NA	NA	intron	Rai14	NM_030690	-	Control_2
chr15:10600388|10600482	chr15	10600388	10600482	95	NA	NA	intron	Gm10389	NR_033541	+	Control_1
chr15:12159599|12160690	chr15	12159599	12160690	369	mmu_circ_0000577	mmu-Zfr_0020	exon	Zfr	NM_001358823	+	Control_3
chr15:12230274|12233926	chr15	12230274	12233926	280	mmu_circ_0000578	mmu-Mtmr12_0004	exon	Mtmr12	NM_001356498	+	Control_1
chr15:12232902|12233816	chr15	12232902	12233816	915	NA	NA	intron	Mtmr12	NM_001356498	+	Control_1
chr15:12236018|12238019	chr15	12236018	12238019	194	NA	mmu-Mtmr12_0013	exon	Mtmr12	NM_001356498	+	Control_1,LPS_1
chr15:12814191|12818284	chr15	12814191	12818284	679	NA	mmu-6030458C11Rik_0001	exon	6030458C11Rik	NM_001357761	-	Control_3
chr15:12821404|12821553	chr15	12821404	12821553	150	NA	NA	exon	6030458C11Rik	NM_001357761	-	Control_3
chr15:12827227|12848207	chr15	12827227	12848207	1633	NA	NA	exon	Drosha	NM_001130149	+	LPS_2
chr15:12912511|12929711	chr15	12912511	12929711	778	NA	mmu-Drosha_0004	exon	Drosha	NM_001130149	+	LPS_1,LPS_2,LPS_3
chr15:25701562|25744256	chr15	25701562	25744256	1809	NA	mmu-Myo10_0037	exon	Myo10	NM_019472	+	Control_2
chr15:27754093|27755137	chr15	27754093	27755137	1045	NA	NA	intron	Trio	NM_001081302	-	Control_1
chr15:27805630|27856234	chr15	27805630	27856234	3157	NA	NA	exon	Trio	NM_001081302	-	LPS_2
chr15:27833183|27838780	chr15	27833183	27838780	5598	NA	NA	intron	Trio	NM_001081302	-	LPS_1
chr15:31461942|31509822	chr15	31461942	31509822	2620	NA	mmu-March6_0019	exon	Marchf6	NM_172606	-	LPS_2
chr15:31496004|31509822	chr15	31496004	31509822	747	NA	mmu-March6_0002	exon	Marchf6	NM_172606	-	LPS_3
chr15:32679266|32681439	chr15	32679266	32681439	2174	NA	NA	intron	Sema5a	NM_009154	+	LPS_2
chr15:32679266|32681440	chr15	32679266	32681440	2175	NA	NA	intron	Sema5a	NM_009154	+	LPS_2
chr15:34114024|34118110	chr15	34114024	34118110	559	NA	mmu-Mtdh_0004	exon	Mtdh	NM_001357925	+	LPS_1
chr15:34114024|34123766	chr15	34114024	34123766	748	NA	mmu-Mtdh_0001	exon	Mtdh	NM_001357926	+	Control_3
chr15:34117880|34139897	chr15	34117880	34139897	762	NA	mmu-Mtdh_0019	exon	Mtdh	NM_001357925	+	Control_1
chr15:34495416|34499268	chr15	34495416	34499268	3853	NA	NA	intron	Pop1	NM_026340	+	Control_2
chr15:34508120|34508207	chr15	34508120	34508207	88	NA	NA	exon	Pop1	NM_026340	+	Control_1
chr15:34945006|34945181	chr15	34945006	34945181	176	NA	NA	exon	Stk3	NM_001357821	-	Control_2
chr15:35072430|35073221	chr15	35072430	35073221	333	NA	mmu-Stk3_0001	exon	Stk3	NM_001357821	-	Control_1
chr15:35072430|35115645	chr15	35072430	35115645	679	mmu_circ_0000585	mmu-Stk3_0004	exon	Stk3	NM_001357821	-	LPS_2
chr15:35417511|35430284	chr15	35417511	35430284	646	NA	mmu-Vps13b_0062	exon	Vps13b	NM_177151	+	LPS_2
chr15:35446161|35446580	chr15	35446161	35446580	420	NA	NA	intron	Vps13b	NM_177151	+	LPS_1
chr15:35471883|35534360	chr15	35471883	35534360	491	NA	mmu-Vps13b_0105	exon	Vps13b	NM_177151	+	Control_3
chr15:35471883|35607364	chr15	35471883	35607364	1112	NA	mmu-Vps13b_0193	exon	Vps13b	NM_177151	+	LPS_3
chr15:35471883|35652366	chr15	35471883	35652366	2412	NA	mmu-Vps13b_0192	exon	Vps13b	NM_177151	+	LPS_3
chr15:35471883|35770863	chr15	35471883	35770863	4121	NA	NA	exon	Vps13b	NM_177151	+	Control_1
chr15:35642398|35652366	chr15	35642398	35652366	588	NA	mmu-Vps13b_0049	exon	Vps13b	NM_177151	+	Control_2
chr15:35668701|35674952	chr15	35668701	35674952	475	NA	mmu-Vps13b_0002	exon	Vps13b	NM_177151	+	LPS_3
chr15:35709126|35709813	chr15	35709126	35709813	688	NA	mmu-Vps13b_0027	exon	Vps13b	NM_177151	+	LPS_1
chr15:36245416|36245629	chr15	36245416	36245629	214	NA	NA	exon	Rnf19a	NM_013923	-	LPS_3
chr15:37986079|37989396	chr15	37986079	37989396	456	NA	mmu-Ubr5_0017	exon	Ubr5	NM_001081359	-	LPS_2
chr15:38040753|38041964	chr15	38040753	38041964	500	NA	mmu-Ubr5_0008	exon	Ubr5	NM_001081359	-	Control_2
chr15:38045693|38048149	chr15	38045693	38048149	324	mmu_circ_0000589	mmu-Ubr5_0002	exon	Ubr5	NM_001081359	-	LPS_2
chr15:3989710|3991717	chr15	3989710	3991717	2008	NA	mmu-AW549877_0005	intron	AW549877	NM_145930	-	LPS_3
chr15:40752896|40774146	chr15	40752896	40774146	261	mmu_circ_0000597	mmu-Zfpm2_0008	exon	Zfpm2	NM_011766	+	Control_3,LPS_1
chr15:40752896|40870646	chr15	40752896	40870646	380	NA	mmu-Zfpm2_0007	exon	Zfpm2	NM_011766	+	LPS_3
chr15:41797474|41801695	chr15	41797474	41801695	305	NA	mmu-Oxr1_0002	exon	Oxr1	NM_001130166	+	LPS_1,LPS_3
chr15:41797474|41820578	chr15	41797474	41820578	1383	NA	mmu-Oxr1_0020	exon	Oxr1	NM_001130166	+	Control_1,Control_3,LPS_3
chr15:41797474|41826052	chr15	41797474	41826052	1715	NA	mmu-Oxr1_0001	exon	Oxr1	NM_001130166	+	Control_1,Control_2,Control_3,LPS_1,LPS_2,LPS_3
chr15:41797474|41838279	chr15	41797474	41838279	1743	NA	mmu-Oxr1_0013	exon	Oxr1	NR_152565	+	Control_1,LPS_2,LPS_3
chr15:43261060|43266259	chr15	43261060	43266259	590	NA	mmu-Eif3e_0001	exon	Eif3e	NM_008388	-	Control_2,LPS_1
chr15:43507645|43513849	chr15	43507645	43513849	444	NA	mmu-Emc2_0001	exon	Emc2	NM_025736	+	Control_1
chr15:44388469|44420873	chr15	44388469	44420873	1178	mmu_circ_0000598	mmu-Nudcd1_0006	exon	Nudcd1	NM_001113554	-	LPS_2
chr15:44396511|44405992	chr15	44396511	44405992	897	NA	mmu-Nudcd1_0010	exon	Nudcd1	NM_001113554	-	LPS_1
chr15:51971746|51976198	chr15	51971746	51976198	663	NA	mmu-Rad21_0005	exon	Rad21	NM_009009	-	Control_1
chr15:53083085|53101804	chr15	53083085	53101804	558	NA	mmu-Ext1_0003	exon	Ext1	NM_010162	-	Control_2
chr15:55563089|55563215	chr15	55563089	55563215	127	NA	NA	intron	Mtbp	NM_001168250	+	Control_2
chr15:55577448|55588763	chr15	55577448	55588763	400	NA	mmu-Mtbp_0005	exon	Mtbp	NM_001168250	+	LPS_1
chr15:58097252|58104566	chr15	58097252	58104566	1284	NA	mmu-Atad2_0034	exon	Atad2	NM_027435	-	LPS_2
chr15:58116768|58122602	chr15	58116768	58122602	598	NA	mmu-Atad2_0009	exon	Atad2	NM_027435	-	Control_3,LPS_3
chr15:58117238|58122602	chr15	58117238	58122602	482	NA	mmu-Atad2_0011	exon	Atad2	NM_027435	-	Control_2,Control_3
chr15:58431206|58441726	chr15	58431206	58441726	598	NA	mmu-D15Ertd621e_0022	exon	Fam91a1	NM_145959	+	LPS_3
chr15:58945230|58945361	chr15	58945230	58945361	132	NA	NA	intron	Mtss1	NM_144800	-	Control_3
chr15:62107148|62107465	chr15	62107148	62107465	318	mmu_circ_0000604	mmu-Pvt1_0001	exon	Pvt1	NR_003368	+	Control_3,LPS_1,LPS_2,LPS_3
chr15:63957446|63957584	chr15	63957446	63957584	139	NA	NA	intron	Cyrib	NM_001360038	-	Control_3
chr15:64149606|64160297	chr15	64149606	64160297	370	NA	mmu-Asap1_0002	exon	Asap1	NM_001276462	-	Control_2
chr15:64166460|64208556	chr15	64166460	64208556	560	NA	NA	exon	Asap1	NM_001276462	-	LPS_3
chr15:64312349|64349913	chr15	64312349	64349913	213	NA	mmu-Asap1_0012	exon	Asap1	NM_001276461	-	Control_1
chr15:65837435|65846044	chr15	65837435	65846044	353	NA	mmu-Efr3a_0027	exon	Efr3a	NM_001356582	+	Control_1
chr15:66948545|66959361	chr15	66948545	66959361	10817	NA	NA	intron	Ndrg1	NM_008681	-	Control_1
chr15:6735365|6745580	chr15	6735365	6745580	295	NA	mmu-Rictor_0003	exon	Rictor	NM_030168	+	LPS_2
chr15:6793974|6794568	chr15	6793974	6794568	283	NA	NA	exon	Rictor	NM_030168	+	LPS_3
chr15:68101471|68119074	chr15	68101471	68119074	513	NA	mmu-Zfat_0001	exon	Zfat	NM_001145888	-	LPS_3
chr15:68146503|68187236	chr15	68146503	68187236	2513	NA	mmu-Zfat_0016	exon	Zfat	NM_001145888	-	LPS_3
chr15:7154387|7169266	chr15	7154387	7169266	998	NA	mmu-Lifr_0004	exon	Lifr	NM_001113386	+	Control_1
chr15:72999972|73031643	chr15	72999972	73031643	609	NA	mmu-Trappc9_0009	exon	Trappc9	NM_029640	-	LPS_2
chr15:73116303|73116393	chr15	73116303	73116393	91	NA	NA	exon	Ago2	NM_153178	-	Control_3
chr15:73127123|73128323	chr15	73127123	73128323	1201	NA	NA	intron	Ago2	NM_153178	-	Control_1
chr15:73231855|73266202	chr15	73231855	73266202	950	NA	NA	exon	Ptk2	NM_001358045	-	Control_3
chr15:73320775|73325836	chr15	73320775	73325836	231	NA	mmu-Ptk2_0006	exon	Ptk2	NM_001358045	-	Control_3
chr15:75776990|75779556	chr15	75776990	75779556	404	NA	mmu-Zc3h3_0004	exon	Zc3h3	NM_172121	-	LPS_1
chr15:75901132|75901252	chr15	75901132	75901252	121	NA	NA	exon	Eef1d	NM_001285430	-	LPS_1
chr15:75917099|75917236	chr15	75917099	75917236	138	NA	NA	intron	Pycrl	NM_025412	-	Control_3
chr15:76005321|76006100	chr15	76005321	76006100	780	NA	NA	intron	Fam83h	NM_001168253	-	LPS_3
chr15:76063780|76064475	chr15	76063780	76064475	696	NA	NA	intron	Scrib	NM_001310542	-	Control_3
chr15:76066233|76066609	chr15	76066233	76066609	377	NA	NA	intron	Scrib	NM_001310542	-	Control_3
chr15:76075651|76075736	chr15	76075651	76075736	86	NA	NA	intron	Puf60	NM_001164600	-	Control_3,LPS_1,LPS_2
chr15:76075652|76075736	chr15	76075652	76075736	85	NA	NA	intron	Puf60	NM_001164600	-	Control_1,LPS_1,LPS_2
chr15:76075654|76075736	chr15	76075654	76075736	83	NA	NA	intron	Puf60	NM_001164600	-	Control_2,Control_3
chr15:76187793|76187978	chr15	76187793	76187978	186	NA	NA	intron	Plec	NM_201394	-	Control_3
chr15:76600816|76600937	chr15	76600816	76600937	122	NA	NA	intron	Cpsf1	NM_001164173	-	Control_3,LPS_3
chr15:76601520|76601573	chr15	76601520	76601573	54	NA	NA	intron	Cpsf1	NM_001164173	-	Control_1
chr15:76708254|76708326	chr15	76708254	76708326	73	NA	NA	intron	Recql4	NM_058214	-	LPS_3
chr15:76870437|76870652	chr15	76870437	76870652	216	NA	NA	intron	Zfp251	NM_001007568	-	LPS_3
chr15:76904110|76904245	chr15	76904110	76904245	136	NA	NA	intron	Rpl8	NM_012053	+	Control_2
chr15:77090718|77090845	chr15	77090718	77090845	128	NA	NA	intron	1700109K24Rik	NR_108037	+	Control_1
chr15:77097940|77117067	chr15	77097940	77117067	647	NA	mmu-Rbfox2_0011	exon	Rbfox2	NM_001110828	-	LPS_2
chr15:77764019|77764299	chr15	77764019	77764299	281	NA	NA	intron	Myh9	NM_022410	-	Control_3
chr15:77795961|77797028	chr15	77795961	77797028	122	NA	mmu-Myh9_0079	exon	Myh9	NM_022410	-	Control_2
chr15:77795961|77808024	chr15	77795961	77808024	279	NA	mmu-Myh9_0005	exon	Myh9	NM_022410	-	Control_2
chr15:77968609|77970682	chr15	77968609	77970682	2074	NA	NA	intron	Eif3d	NM_018749	-	LPS_2
chr15:78435711|78438440	chr15	78435711	78438440	2730	NA	NA	intron	Kctd17	NM_001289673	+	LPS_1
chr15:78885357|78885837	chr15	78885357	78885837	481	NA	NA	intron	Gga1	NM_145929	+	LPS_1
chr15:78885945|78888082	chr15	78885945	78888082	2138	NA	NA	intron	Gga1	NM_145929	+	Control_2
chr15:78889111|78889697	chr15	78889111	78889697	587	NA	NA	intron	Gga1	NM_145929	+	Control_3
chr15:78926805|78927946	chr15	78926805	78927946	1142	NA	NA	intron	Lgals1	NM_008495	+	LPS_1
chr15:78929805|78929980	chr15	78929805	78929980	176	NA	NA	intron	Lgals1	NM_008495	+	Control_1,Control_3,LPS_1,LPS_3
chr15:79085712|79086405	chr15	79085712	79086405	694	NA	NA	intron	Eif3l	NM_145139	+	Control_3
chr15:79135574|79135636	chr15	79135574	79135636	63	NA	NA	intron	1700088E04Rik	NM_001310576	-	LPS_3
chr15:79535957|79537545	chr15	79535957	79537545	233	NA	mmu-Ddx17_0018	exon	Ddx17	NM_001040187	-	Control_1
chr15:79536997|79537545	chr15	79536997	79537545	173	NA	mmu-Ddx17_0001	exon	Ddx17	NM_001040187	-	Control_3,LPS_1,LPS_2
chr15:79541034|79543856	chr15	79541034	79543856	385	mmu_circ_0000621	mmu-Ddx17_0002	exon	Ddx17	NM_001040187	-	Control_2
chr15:79738684|79738819	chr15	79738684	79738819	136	NA	NA	intron	Sun2	NM_001205345	-	LPS_2
chr15:7976968|8082582	chr15	7976968	8082582	926	NA	mmu-Wdr70_0013	exon	Wdr70	NM_001081402	-	LPS_3
chr15:80078454|80078706	chr15	80078454	80078706	253	NA	NA	intron	Rpl3	NM_013762	-	Control_1,Control_3,LPS_3
chr15:80081076|80081614	chr15	80081076	80081614	539	NA	NA	intron	Rpl3	NM_013762	-	LPS_1
chr15:80157827|80158708	chr15	80157827	80158708	882	NA	NA	intron	Tab1	NM_025609	+	Control_3
chr15:80889156|80894305	chr15	80889156	80894305	5150	NA	NA	intron	Tnrc6b	NM_144812	+	Control_1
chr15:80961356|80967201	chr15	80961356	80967201	537	NA	mmu-Adsl_0004	exon	Adsl	NM_009634	+	Control_3
chr15:81015431|81015758	chr15	81015431	81015758	328	NA	NA	intron	Mrtfa	NM_153049	-	Control_3
chr15:81020948|81022396	chr15	81020948	81022396	1449	NA	NA	intron	Mrtfa	NM_153049	-	Control_2
chr15:8136633|8151826	chr15	8136633	8151826	1537	NA	NA	exon	Nup155	NM_133227	+	Control_1
chr15:81366511|81369393	chr15	81366511	81369393	2883	NA	NA	intron	St13	NM_133726	-	LPS_1
chr15:81369394|81392322	chr15	81369394	81392322	734	NA	mmu-St13_0015	exon	St13	NM_133726	-	LPS_1
chr15:81382980|81388400	chr15	81382980	81388400	138	NA	mmu-St13_0006	exon	St13	NM_133726	-	LPS_2
chr15:81382980|81392322	chr15	81382980	81392322	269	mmu_circ_0000624	mmu-St13_0004	exon	St13	NM_133726	-	Control_1,LPS_2
chr15:81388330|81392322	chr15	81388330	81392322	202	NA	mmu-St13_0011	exon	St13	NM_133726	-	LPS_1
chr15:8139851|8141359	chr15	8139851	8141359	229	mmu_circ_0000575	mmu-Nup155_0025	exon	Nup155	NM_133227	+	Control_3,LPS_2
chr15:8142968|8151826	chr15	8142968	8151826	1125	NA	mmu-Nup155_0005	exon	Nup155	NM_133227	+	LPS_2
chr15:8142968|8155052	chr15	8142968	8155052	1494	NA	NA	exon	Nup155	NM_133227	+	LPS_3
chr15:8147143|8148451	chr15	8147143	8148451	414	NA	mmu-Nup155_0024	exon	Nup155	NM_133227	+	LPS_1,LPS_2
chr15:81620000|81627534	chr15	81620000	81627534	1051	NA	NA	exon	Ep300	NM_177821	+	LPS_1
chr15:81624525|81627534	chr15	81624525	81627534	680	NA	mmu-Ep300_0026	exon	Ep300	NM_177821	+	Control_2
chr15:81705772|81706400	chr15	81705772	81706400	629	NA	NA	intron	Rangap1	NM_001146174	-	LPS_2
chr15:81716567|81722026	chr15	81716567	81722026	503	NA	mmu-Rangap1_0004	exon	Rangap1	NM_001146174	-	Control_1
chr15:81780610|81781203	chr15	81780610	81781203	594	NA	NA	intron	Zc3h7b	NM_001081016	+	Control_3
chr15:81780610|81781206	chr15	81780610	81781206	597	NA	NA	intron	Zc3h7b	NM_001081016	+	LPS_3
chr15:8188387|8201362	chr15	8188387	8201362	843	NA	mmu-2410089E03Rik_0022	exon	Cplane1	NM_001162906	+	Control_3
chr15:81905944|81906030	chr15	81905944	81906030	87	NA	NA	intron	Aco2	NM_080633	+	LPS_2
chr15:81912009|81912180	chr15	81912009	81912180	172	NA	NA	intron	Aco2	NM_080633	+	Control_1
chr15:81912009|81912181	chr15	81912009	81912181	173	NA	NA	intron	Aco2	NM_080633	+	LPS_3
chr15:81912362|81913064	chr15	81912362	81913064	703	NA	NA	intron	Aco2	NM_080633	+	LPS_2
chr15:8194489|8199148	chr15	8194489	8199148	4660	NA	NA	intron	Cplane1	NM_001162906	+	Control_1
chr15:81957838|81957895	chr15	81957838	81957895	58	NA	NA	intron	Pmm1	NM_001282040	-	LPS_1
chr15:82022445|82023061	chr15	82022445	82023061	394	NA	mmu-Xrcc6_0002	exon	Xrcc6	NM_010247	+	Control_2
chr15:82022445|82027411	chr15	82022445	82027411	765	NA	mmu-Xrcc6_0004	exon	Xrcc6	NM_010247	+	Control_3
chr15:82182258|82185235	chr15	82182258	82185235	2978	NA	NA	intron	Srebf2	NM_033218	+	LPS_3
chr15:82196293|82197615	chr15	82196293	82197615	1323	NA	NA	intron	Srebf2	NM_033218	+	Control_1
chr15:82815611|82857284	chr15	82815611	82857284	5916	NA	mmu-Tcf20_0004	exon	Tcf20	NM_001114140	-	Control_1
chr15:82825231|82857284	chr15	82825231	82857284	5866	mmu_circ_0000628	mmu-Tcf20_0002	exon	Tcf20	NM_001114140	-	Control_1,Control_2,Control_3,LPS_1,LPS_2,LPS_3
chr15:82851513|82857284	chr15	82851513	82857284	5772	mmu_circ_0000629	mmu-Tcf20_0001	exon	Tcf20	NM_001114140	-	Control_1,Control_2,Control_3,LPS_1,LPS_2,LPS_3
chr15:83129288|83131480	chr15	83129288	83131480	2193	NA	NA	intron	Poldip3	NM_001347082	-	LPS_3
chr15:83160104|83160189	chr15	83160104	83160189	86	NA	NA	exon	Cyb5r3	NM_029787	-	LPS_2
chr15:84699121|84699731	chr15	84699121	84699731	233	NA	NA	exon	Prr5	NM_001346662	+	Control_3
chr15:85055687|85055805	chr15	85055687	85055805	119	NA	NA	intron	Fam118a	NM_001356617	+	Control_3
chr15:85086093|85098033	chr15	85086093	85098033	900	NA	mmu-Smc1b_0014	exon	Smc1b	NM_080470	-	LPS_2
chr15:85090872|85115921	chr15	85090872	85115921	1454	NA	mmu-Smc1b_0008	exon	Smc1b	NM_080470	-	Control_3
chr15:85097424|85097504	chr15	85097424	85097504	81	NA	NA	intron	Smc1b	NM_080470	-	Control_2
chr15:85106918|85110831	chr15	85106918	85110831	327	NA	mmu-Smc1b_0011	exon	Smc1b	NM_080470	-	LPS_2,LPS_3
chr15:85106918|85114886	chr15	85106918	85114886	721	NA	mmu-Smc1b_0013	exon	Smc1b	NM_080470	-	Control_2
chr15:85115839|85121847	chr15	85115839	85121847	483	NA	NA	exon	Smc1b	NM_080470	-	LPS_1
chr15:85115839|85129859	chr15	85115839	85129859	1228	NA	NA	exon	Smc1b	NM_080470	-	LPS_1
chr15:85239420|85240595	chr15	85239420	85240595	1176	NA	NA	intron	Fbln1	NM_001347088	+	Control_2
chr15:85391638|85393506	chr15	85391638	85393506	279	NA	mmu-Atxn10_0006	exon	Atxn10	NM_016843	+	LPS_1
chr15:85871582|85871739	chr15	85871582	85871739	158	NA	NA	intron	Gtse1	NM_001168672	+	Control_1
chr15:86091313|86100900	chr15	86091313	86100900	332	NA	mmu-Gramd4_0001	exon	Gramd4	NM_172611	+	Control_1
chr15:86311842|86312244	chr15	86311842	86312244	403	NA	NA	intron	Tbc1d22a	NM_145476	+	Control_1
chr15:88700773|88717062	chr15	88700773	88717062	1490	NA	mmu-Brd1_0001	exon	Brd1	NM_001033274	-	Control_2,LPS_1
chr15:88814454|88816254	chr15	88814454	88816254	690	NA	mmu-Alg12_0002	exon	Alg12	NM_001142357	-	LPS_3
chr15:89099449|89099530	chr15	89099449	89099530	82	NA	NA	intron	Selenoo	NM_027905	+	Control_1
chr15:89108679|89108946	chr15	89108679	89108946	268	NA	NA	intron	Tubgcp6	NM_001163319	-	Control_1
chr15:89164566|89165246	chr15	89164566	89165246	681	NA	NA	intron	Plxnb2	NM_001159521	-	LPS_3
chr15:89166784|89166940	chr15	89166784	89166940	157	NA	NA	intron	Plxnb2	NM_001159521	-	Control_2
chr15:89293945|89294071	chr15	89293945	89294071	127	NA	NA	exon	Sbf1	NM_001081030	-	LPS_2
chr15:89305344|89305472	chr15	89305344	89305472	129	NA	NA	exon	Sbf1	NM_001081030	-	Control_1
chr15:89351983|89352527	chr15	89351983	89352527	378	NA	mmu-Lmf2_0006	exon	Lmf2	NM_178919	-	Control_3
chr15:89354478|89354563	chr15	89354478	89354563	86	NA	NA	intron	Lmf2	NM_178919	-	Control_1,Control_2,Control_3,LPS_3
chr15:89355851|89355939	chr15	89355851	89355939	89	NA	NA	intron	Ncaph2	NM_001271600	+	LPS_1
chr15:89363487|89363580	chr15	89363487	89363580	94	NA	NA	intron	Ncaph2	NM_001115132	+	Control_2,Control_3
chr15:89363487|89363582	chr15	89363487	89363582	96	NA	NA	intron	Ncaph2	NM_001115132	+	Control_1,Control_3
chr15:89364243|89364585	chr15	89364243	89364585	343	NA	NA	intron	Ncaph2	NM_001115132	+	Control_1
chr15:89370604|89370993	chr15	89370604	89370993	230	NA	NA	exon	Ncaph2	NM_001115132	+	LPS_3
chr15:89473607|89473668	chr15	89473607	89473668	62	NA	NA	intron	Arsa	NM_009713	-	Control_2
chr15:90568249|90572048	chr15	90568249	90572048	251	NA	mmu-Cpne8_0008	exon	Cpne8	NM_001357979	-	LPS_3
chr15:9175124|9175919	chr15	9175124	9175919	316	NA	mmu-Lmbrd2_0006	exon	Lmbrd2	NM_177178	+	Control_3
chr15:93391181|93391453	chr15	93391181	93391453	273	NA	NA	intron	Zcrb1	NM_001347097	-	Control_3
chr15:93391342|93391453	chr15	93391342	93391453	112	NA	NA	intron	Zcrb1	NM_001347097	-	Control_3
chr15:93420284|93465245	chr15	93420284	93465245	822	NA	mmu-Pphln1_0003	exon	Pphln1	NM_001358748	+	LPS_1
chr15:93424014|93441712	chr15	93424014	93441712	274	NA	mmu-Pphln1_0011	exon	Pphln1	NM_001083114	+	Control_3
chr15:93424014|93465245	chr15	93424014	93465245	615	mmu_circ_0000640	mmu-Pphln1_0007	exon	Pphln1	NM_001083114	+	LPS_2
chr15:93452117|93465245	chr15	93452117	93465245	398	NA	mmu-Pphln1_0008	exon	Pphln1	NM_146062	+	LPS_2
chr15:94547836|94558878	chr15	94547836	94558878	948	NA	NA	exon	Irak4	NM_029926	+	Control_2
chr15:95912305|95920378	chr15	95912305	95920378	716	mmu_circ_0000644	mmu-Ano6_0010	exon	Ano6	NM_001253813	+	Control_3
chr15:96423517|96424884	chr15	96423517	96424884	265	NA	NA	exon	Scaf11	NM_028148	-	Control_3
chr15:96431781|96446591	chr15	96431781	96446591	484	NA	mmu-Scaf11_0003	exon	Scaf11	NM_028148	-	Control_1
chr15:96443945|96446591	chr15	96443945	96446591	240	NA	NA	exon	Scaf11	NM_028148	-	Control_3,LPS_1
chr15:96690252|96691108	chr15	96690252	96691108	857	NA	NA	intron	Slc38a2	NM_001355633	-	LPS_3
chr15:96693669|96695012	chr15	96693669	96695012	1344	NA	NA	intron	Slc38a2	NM_001355633	-	Control_1,Control_3
chr15:96698615|96698817	chr15	96698615	96698817	203	NA	NA	exon	Slc38a2	NM_001355633	-	LPS_1
chr15:97767000|97767394	chr15	97767000	97767394	395	NA	NA	intron	Rapgef3	NM_001177810	-	LPS_3
chr15:97793771|97793929	chr15	97793771	97793929	159	NA	NA	intron	Hdac7	NM_001204281	-	LPS_3
chr15:97796264|97796832	chr15	97796264	97796832	569	NA	NA	intron	Hdac7	NM_001204281	-	Control_1
chr15:97807965|97809526	chr15	97807965	97809526	596	NA	NA	exon	Hdac7	NM_001204281	-	LPS_1
chr15:97811376|97811437	chr15	97811376	97811437	62	NA	NA	intron	Hdac7	NM_001204281	-	Control_3
chr15:98047193|98056960	chr15	98047193	98056960	416	NA	NA	exon	Senp1	NM_001379573	-	Control_1
chr15:98084970|98087133	chr15	98084970	98087133	179	mmu_circ_0000649	mmu-Senp1_0009	exon	Senp1	NM_001379573	-	Control_2,Control_3,LPS_1,LPS_2,LPS_3
chr15:98528863|98529453	chr15	98528863	98529453	331	NA	NA	exon	Kansl2	NM_001289437	-	LPS_1
chr15:98594615|98594912	chr15	98594615	98594912	298	NA	NA	intron	Adcy6	NM_001368413	-	LPS_3
chr15:98857908|98858041	chr15	98857908	98858041	134	NA	NA	intron	Kmt2d	NM_001033276	-	LPS_3
chr15:98865323|98865500	chr15	98865323	98865500	178	NA	NA	intron	Kmt2d	NM_001033276	-	LPS_1
chr15:98865325|98865500	chr15	98865325	98865500	176	NA	NA	intron	Kmt2d	NM_001033276	-	LPS_2,LPS_3
chr15:98906012|98906243	chr15	98906012	98906243	232	NA	NA	intron	Lmbr1l	NM_029098	-	LPS_3
chr15:99149634|99186094	chr15	99149634	99186094	1111	NA	mmu-Spats2_0014	exon	Spats2	NM_139140	+	Control_3
chr15:99178307|99180760	chr15	99178307	99180760	439	NA	mmu-Spats2_0009	exon	Spats2	NM_139140	+	Control_1
chr15:99248582|99248701	chr15	99248582	99248701	120	NA	NA	intron	Mcrs1	NM_001164156	-	LPS_2
chr15:99314981|99315085	chr15	99314981	99315085	105	NA	NA	intron	Prpf40b	NM_001370632	+	LPS_3
chr15:99322421|99322602	chr15	99322421	99322602	182	NA	NA	intron	Fmnl3	NM_001310622	-	Control_2
chr15:99401580|99402169	chr15	99401580	99402169	193	NA	mmu-Tmbim6_0001	exon	Tmbim6	NM_001171034	+	Control_1,Control_2,Control_3,LPS_1,LPS_2
chr15:99642994|99643392	chr15	99642994	99643392	399	NA	NA	intron	Racgap1	NM_012025	-	LPS_2
chr15:99751169|99751235	chr15	99751169	99751235	67	NA	NA	intron	Cers5	NM_028015	-	LPS_3
chr15:99802111|99806571	chr15	99802111	99806571	251	NA	NA	exon	Lima1	NM_023063	-	LPS_3
chr15:99819494|99826837	chr15	99819494	99826837	511	NA	mmu-Lima1_0002	exon	Lima1	NM_001113545	-	Control_3
chr15:99987403|99996676	chr15	99987403	99996676	692	NA	NA	exon	Larp4	NM_001080948	+	LPS_2
chr16:10419686|10419740	chr16	10419686	10419740	55	NA	NA	intron	Nubp1	NM_011955	+	Control_3
chr16:10611003|10644881	chr16	10611003	10644881	813	mmu_circ_0000657	mmu-Clec16a_0005	exon	Clec16a	NM_001204229	+	Control_3
chr16:11104566|11128703	chr16	11104566	11128703	539	mmu_circ_0000658	mmu-Txndc11_0001	exon	Txndc11	NM_029582	-	LPS_3
chr16:11116795|11122767	chr16	11116795	11122767	228	NA	mmu-Txndc11_0006	exon	Txndc11	NM_029582	-	LPS_2
chr16:11116795|11128703	chr16	11116795	11128703	445	mmu_circ_0000659	mmu-Txndc11_0002	exon	Txndc11	NM_029582	-	Control_1,LPS_3
chr16:11230510|11239099	chr16	11230510	11239099	817	NA	mmu-Gspt1_0017	exon	Gspt1	NM_146066	-	Control_1,Control_2,LPS_3
chr16:11445165|11447508	chr16	11445165	11447508	193	NA	mmu-Snx29_0021	exon	Snx29	NM_028964	+	Control_3
chr16:11828175|11828597	chr16	11828175	11828597	423	NA	mmu-Cpped1_0001	exon	Cpped1	NM_146067	-	LPS_2,LPS_3
chr16:13697333|13699075	chr16	13697333	13699075	377	mmu_circ_0000663	mmu-Bfar_0002	exon	Bfar	NM_001177552	+	Control_2
chr16:14138343|14140372	chr16	14138343	14140372	369	mmu_circ_0000664	mmu-Marf1_0013	exon	Marf1	NM_001081154	-	LPS_1,LPS_2
chr16:14169452|14188404	chr16	14169452	14188404	836	NA	mmu-Nde1_0004	exon	Nde1	NM_001114085	+	LPS_1
chr16:14443475|14445258	chr16	14443475	14445258	1784	NA	NA	intron	Abcc1	NM_008576	+	LPS_2
chr16:15627649|15629667	chr16	15627649	15629667	702	NA	mmu-Mcm4_0002	exon	Mcm4	NM_008565	-	Control_3
chr16:15799867|15816894	chr16	15799867	15816894	1342	NA	mmu-Prkdc_0007	exon	Prkdc	NM_011159	+	Control_2
chr16:16037490|16037709	chr16	16037490	16037709	220	NA	mmu-Spidr_0003	exon	Spidr	NM_001355731	-	Control_2
chr16:16140006|16140863	chr16	16140006	16140863	223	NA	mmu-Spidr_0006	exon	Spidr	NM_001355731	-	LPS_3
chr16:16230641|16247043	chr16	16230641	16247043	522	NA	mmu-Pkp2_0006	exon	Pkp2	NM_026163	+	Control_1
chr16:16461594|16504216	chr16	16461594	16504216	1550	NA	mmu-Fgd4_0025	exon	Fgd4	NM_001301818	-	LPS_1
chr16:17015898|17018475	chr16	17015898	17018475	373	NA	mmu-Mapk1_0001	exon	Mapk1	NM_001038663	+	Control_2,Control_3,LPS_3
chr16:17026490|17026604	chr16	17026490	17026604	115	NA	NA	intron	Mapk1	NM_001038663	+	LPS_3
chr16:17089308|17089427	chr16	17089308	17089427	120	NA	NA	intron	Ppil2	NM_001252444	-	Control_2
chr16:17092812|17093010	chr16	17092812	17093010	199	NA	NA	intron	Ppil2	NM_001252444	-	Control_3
chr16:17103576|17109694	chr16	17103576	17109694	211	NA	NA	exon	Ppil2	NM_001252444	-	Control_2
chr16:17159990|17160176	chr16	17159990	17160176	187	NA	NA	exon	Ube2l3	NM_009456	-	LPS_2
chr16:17373350|17389457	chr16	17373350	17389457	700	mmu_circ_0000671	mmu-Pi4ka_0001	exon	Pi4ka	NM_001001983	-	LPS_3
chr16:17452789|17468991	chr16	17452789	17468991	16203	NA	NA	intron	Crkl	NM_001277231	+	LPS_1
chr16:17468893|17469358	chr16	17468893	17469358	466	NA	mmu-Crkl_0001	exon	Crkl	NM_007764	+	Control_1,LPS_1
chr16:17652630|17652708	chr16	17652630	17652708	79	NA	NA	intron	Med15	NM_001285886	-	Control_1
chr16:17653171|17653190	chr16	17653171	17653190	20	NA	NA	intron	Med15	NM_001285886	-	Control_1
chr16:17663377|17671673	chr16	17663377	17671673	249	NA	NA	exon	Med15	NM_001285884	-	Control_3
chr16:17671545|17674658	chr16	17671545	17674658	713	NA	mmu-Med15_0004	exon	Med15	NM_001040683	-	LPS_1
chr16:17680549|17697694	chr16	17680549	17697694	383	NA	mmu-Med15_0001	exon	Med15	NM_001040683	-	LPS_2
chr16:17683159|17697694	chr16	17683159	17697694	170	NA	mmu-Med15_0012	exon	Med15	NM_001285886	-	Control_1,LPS_3
chr16:17697607|17697694	chr16	17697607	17697694	88	NA	NA	exon	Med15	NM_001285886	-	Control_1
chr16:17784396|17784551	chr16	17784396	17784551	156	NA	NA	intron	Klhl22	NM_001359068	+	LPS_3
chr16:17927042|17927153	chr16	17927042	17927153	112	NA	NA	intron	Slc25a1	NM_153150	-	Control_3
chr16:18226785|18227052	chr16	18226785	18227052	268	NA	NA	intron	Zdhhc8	NM_172151	-	LPS_3
chr16:18795239|18795824	chr16	18795239	18795824	586	NA	NA	intron	Cdc45	NM_001161623	-	LPS_2
chr16:18894774|18899457	chr16	18894774	18899457	360	mmu_circ_0000673	mmu-Hira_0001	exon	Hira	NM_010435	+	Control_3
chr16:18925864|18927398	chr16	18925864	18927398	1535	NA	NA	intron	Hira	NM_010435	+	LPS_2
chr16:20157133|20159117	chr16	20157133	20159117	1985	NA	NA	intron	Yeats2	NM_001145931	+	LPS_1
chr16:20159137|20186490	chr16	20159137	20186490	850	NA	mmu-Yeats2_0036	exon	Yeats2	NM_001033237	+	LPS_3
chr16:20159137|20211749	chr16	20159137	20211749	2512	NA	NA	exon	Yeats2	NM_001033237	+	LPS_1
chr16:20193159|20203913	chr16	20193159	20203913	550	NA	NA	exon	Yeats2	NM_001033237	+	LPS_3
chr16:20297593|20298326	chr16	20297593	20298326	337	NA	mmu-Parl_0001	exon	Parl	NM_001005767	-	Control_1,LPS_1
chr16:20404566|20404713	chr16	20404566	20404713	148	NA	NA	exon	Abcc5	NM_013790	-	Control_3
chr16:20501985|20502084	chr16	20501985	20502084	100	NA	NA	intron	Eif2b5	NM_172265	+	LPS_3
chr16:20542295|20542617	chr16	20542295	20542617	323	NA	NA	intron	Ap2m1	NM_001302970	+	Control_1,Control_2,Control_3,LPS_2
chr16:20542295|20542618	chr16	20542295	20542618	324	NA	NA	intron	Ap2m1	NM_001302970	+	Control_1
chr16:20549114|20549209	chr16	20549114	20549209	96	NA	NA	intron	Abcf3	NM_013852	+	LPS_1
chr16:20559380|20559606	chr16	20559380	20559606	227	NA	NA	intron	Abcf3	NM_013852	+	Control_3
chr16:20684182|20684370	chr16	20684182	20684370	189	NA	NA	intron	Eif4g1	NM_001304432	+	Control_2
chr16:20684182|20684382	chr16	20684182	20684382	201	NA	NA	intron	Eif4g1	NM_001304432	+	Control_2
chr16:20685511|20687462	chr16	20685511	20687462	927	NA	mmu-Eif4g1_0016	exon	Eif4g1	NM_001304432	+	Control_1
chr16:20689053|20689158	chr16	20689053	20689158	106	NA	NA	intron	Eif4g1	NM_001304432	+	Control_2
chr16:20708214|20708293	chr16	20708214	20708293	80	NA	NA	intron	Clcn2	NM_009900	-	Control_2
chr16:21447255|21533161	chr16	21447255	21533161	2451	NA	NA	exon	Vps8	NM_001081366	+	LPS_3
chr16:22161332|22162785	chr16	22161332	22162785	1454	NA	NA	intron	Igf2bp2	NM_183029	-	LPS_3
chr16:22248436|22249133	chr16	22248436	22249133	144	NA	mmu-Tra2b_0009	exon	Tra2b	NM_001330554	-	Control_1,Control_3,LPS_2
chr16:22250865|22259261	chr16	22250865	22259261	878	NA	mmu-Tra2b_0004	exon	Tra2b	NM_001330555	-	LPS_3
chr16:22826163|22833877	chr16	22826163	22833877	7715	NA	NA	intron	Tbccd1	NM_001081368	-	Control_3
chr16:22871764|22871835	chr16	22871764	22871835	72	NA	NA	intron	Dnajb11	NM_001190805	+	LPS_2
chr16:23107821|23108564	chr16	23107821	23108564	744	NA	NA	intron	Eif4a2	NM_001123037	+	Control_2
chr16:23108852|23109964	chr16	23108852	23109964	1113	NA	NA	intron	Eif4a2	NM_001123037	+	LPS_2
chr16:23110234|23110343	chr16	23110234	23110343	110	NA	NA	exon	Eif4a2	NM_001123037	+	Control_2
chr16:23110580|23111263	chr16	23110580	23111263	282	NA	mmu-Eif4a2_0001	exon	Eif4a2	NM_001123037	+	Control_1,Control_2,Control_3,LPS_1,LPS_3
chr16:23110580|23111592	chr16	23110580	23111592	372	NA	mmu-Eif4a2_0002	exon	Eif4a2	NM_001123037	+	Control_3
chr16:24442781|24456942	chr16	24442781	24456942	220	mmu_circ_0000675	mmu-Lpp_0008	exon	Lpp	NM_178665	+	Control_2,Control_3,LPS_1
chr16:24608116|24608317	chr16	24608116	24608317	202	NA	mmu-Lpp_0001	exon	Lpp	NM_178665	+	Control_3
chr16:24845091|24889959	chr16	24845091	24889959	297	NA	mmu-Lpp_0004	exon	Lpp	NM_178665	+	LPS_1
chr16:31101825|31141797	chr16	31101825	31141797	1927	NA	mmu-Acap2_0009	exon	Acap2	NM_030138	-	LPS_1
chr16:31788082|31797010	chr16	31788082	31797010	628	NA	mmu-Dlg1_0001	exon	Dlg1	NM_001252435	+	Control_2
chr16:31812668|31838226	chr16	31812668	31838226	552	NA	mmu-Dlg1_0032	exon	Dlg1	NM_001252435	+	Control_3
chr16:32043207|32043852	chr16	32043207	32043852	646	NA	NA	intron	Pak2	NM_177326	-	LPS_3
chr16:32282311|32289240	chr16	32282311	32289240	379	NA	mmu-Rnf168_0001	exon	Rnf168	NM_027355	+	Control_2
chr16:32950292|32961744	chr16	32950292	32961744	625	mmu_circ_0000681	mmu-Lrch3_0001	exon	Lrch3	NM_001081255	+	Control_2,LPS_1
chr16:32950292|32979544	chr16	32950292	32979544	989	NA	mmu-Lrch3_0014	exon	Lrch3	NM_001081255	+	Control_2
chr16:32981828|32988481	chr16	32981828	32988481	330	mmu_circ_0000682	mmu-Lrch3_0034	exon	Lrch3	NM_001081255	+	Control_2
chr16:33058824|33058882	chr16	33058824	33058882	59	NA	NA	intron	Rpl35a	NM_001130485	+	Control_3
chr16:33088102|33091362	chr16	33088102	33091362	303	NA	mmu-Lmln_0006	exon	Lmln	NM_172823	+	Control_1
chr16:33264259|33269703	chr16	33264259	33269703	456	NA	mmu-Snx4_0001	exon	Snx4	NM_080557	+	Control_1
chr16:33421321|33434974	chr16	33421321	33434974	567	mmu_circ_0000684	mmu-Zfp148_0015	exon	Zfp148	NM_011749	+	Control_1,Control_2,Control_3,LPS_1,LPS_2,LPS_3
chr16:33421321|33468183	chr16	33421321	33468183	901	mmu_circ_0000685	mmu-Zfp148_0004	exon	Zfp148	NM_011749	+	Control_2,Control_3
chr16:33434626|33434974	chr16	33434626	33434974	349	NA	mmu-Zfp148_0006	exon	Zfp148	NM_011749	+	LPS_1
chr16:33434626|33468183	chr16	33434626	33468183	683	NA	mmu-Zfp148_0002	exon	Zfp148	NM_011749	+	Control_2
chr16:33456876|33468183	chr16	33456876	33468183	334	NA	mmu-Zfp148_0001	exon	Zfp148	NM_011749	+	Control_1,LPS_3
chr16:33466855|33468183	chr16	33466855	33468183	208	NA	mmu-Zfp148_0003	exon	Zfp148	NM_011749	+	Control_1
chr16:33468100|33468183	chr16	33468100	33468183	84	NA	NA	exon	Zfp148	NM_011749	+	LPS_1,LPS_3
chr16:33606166|33625175	chr16	33606166	33625175	945	NA	NA	exon	Slc12a8	NM_001370999	+	Control_2
chr16:33900606|33900693	chr16	33900606	33900693	88	NA	NA	intron	Itgb5	NM_001145884	+	Control_3
chr16:33959186|33960176	chr16	33959186	33960176	991	NA	NA	intron	Umps	NM_001348087	-	LPS_1,LPS_2
chr16:33959188|33960176	chr16	33959188	33960176	989	NA	NA	intron	Umps	NM_001348087	-	Control_2
chr16:35449403|35456545	chr16	35449403	35456545	284	NA	mmu-Pdia5_0001	exon	Pdia5	NM_028295	-	LPS_2
chr16:36000182|36002950	chr16	36000182	36002950	242	NA	mmu-Kpna1_0004	exon	Kpna1	NM_008465	+	LPS_2
chr16:36000182|36009415	chr16	36000182	36009415	342	NA	NA	exon	Kpna1	NM_008465	+	LPS_3
chr16:36900574|36904529	chr16	36900574	36904529	3956	NA	NA	intron	Golgb1	NM_030035	+	Control_1
chr16:3744768|3744915	chr16	3744768	3744915	148	NA	NA	intron	Zfp263	NM_148924	+	Control_3
chr16:38170664|38220158	chr16	38170664	38220158	853	NA	mmu-Gsk3b_0012	exon	Gsk3b	NM_001347232	+	LPS_3
chr16:38301968|38308153	chr16	38301968	38308153	682	NA	NA	exon	Maats1	NM_001081025	-	LPS_1
chr16:3913285|3917921	chr16	3913285	3917921	361	NA	mmu-Cluap1_0008	exon	Cluap1	NM_029738	+	LPS_2
chr16:4094347|4094635	chr16	4094347	4094635	289	NA	NA	intron	Crebbp	NM_001025432	-	Control_1
chr16:4107428|4128686	chr16	4107428	4128686	2374	NA	mmu-Crebbp_0015	exon	Crebbp	NM_001025432	-	Control_3
chr16:4137366|4138985	chr16	4137366	4138985	355	NA	mmu-Crebbp_0004	exon	Crebbp	NM_001025432	-	LPS_1
chr16:4154857|4180133	chr16	4154857	4180133	887	NA	mmu-Crebbp_0001	exon	Crebbp	NM_001025432	-	LPS_2,LPS_3
chr16:43609327|43610931	chr16	43609327	43610931	1605	NA	NA	exon	Zbtb20	NM_001285805	+	Control_3
chr16:43905346|43915603	chr16	43905346	43915603	695	NA	mmu-2610015P09Rik_0004	exon	Ccdc191	NM_027801	+	Control_2
chr16:44107072|44107724	chr16	44107072	44107724	653	NA	NA	intron	Atp6v1a	NM_001358203	-	Control_3
chr16:45169866|45178311	chr16	45169866	45178311	311	NA	NA	exon	Atg3	NM_001356366	+	LPS_1
chr16:4608598|4611869	chr16	4608598	4611869	824	NA	mmu-Glis2_0002	exon	Glis2	NM_031184	+	LPS_1,LPS_2
chr16:4655658|4661864	chr16	4655658	4661864	6207	NA	NA	intron	Coro7	NM_030205	-	Control_3
chr16:4676854|4676935	chr16	4676854	4676935	82	NA	NA	intron	Coro7	NM_030205	-	LPS_2
chr16:4702309|4702445	chr16	4702309	4702445	137	NA	NA	intron	Dnaja3	NM_001135112	+	LPS_2
chr16:48957601|48957652	chr16	48957601	48957652	52	NA	NA	intron	Dzip3	NM_027341	-	LPS_2
chr16:48977882|48982132	chr16	48977882	48982132	427	NA	NA	exon	Dzip3	NM_027341	-	Control_3
chr16:49010828|49013143	chr16	49010828	49013143	2316	NA	NA	intron	Cip2a	NM_172616	+	LPS_1
chr16:4918866|4927901	chr16	4918866	4927901	614	NA	mmu-Mgrn1_0010	exon	Mgrn1	NM_001252437	+	Control_2
chr16:4946202|4947264	chr16	4946202	4947264	1063	NA	NA	intron	Anks3	NM_028301	-	Control_3
chr16:4946204|4947264	chr16	4946204	4947264	1061	NA	NA	intron	Anks3	NM_028301	-	LPS_2
chr16:4946205|4947264	chr16	4946205	4947264	1060	NA	NA	intron	Anks3	NM_028301	-	LPS_1
chr16:4955965|4957640	chr16	4955965	4957640	1676	NA	NA	intron	Anks3	NM_028301	-	Control_1
chr16:49894177|49898132	chr16	49894177	49898132	387	NA	mmu-Cd47_0005	exon	Cd47	NM_010581	+	Control_3
chr16:5019474|5020266	chr16	5019474	5020266	793	NA	NA	intron	Glyr1	NM_001079814	-	LPS_1
chr16:50247782|50247856	chr16	50247782	50247856	75	NA	NA	exon	Bbx	NM_027444	-	Control_3,LPS_3
chr16:5234966|5243763	chr16	5234966	5243763	1055	NA	NA	exon	Alg1	NM_145362	+	LPS_2
chr16:55812809|55813949	chr16	55812809	55813949	1141	NA	NA	intron	Nfkbiz	NM_001159394	-	LPS_2,LPS_3
chr16:55911555|55915631	chr16	55911555	55915631	851	NA	mmu-Cep97_0004	exon	Cep97	NM_028815	-	LPS_2
chr16:56022157|56024223	chr16	56022157	56024223	2067	NA	NA	intron	Pcnp	NM_001024622	-	LPS_1
chr16:58424561|58433463	chr16	58424561	58433463	366	mmu_circ_0000693	mmu-Dcbld2_0007	exon	Dcbld2	NM_001356484	+	Control_3,LPS_3
chr16:58424561|58463108	chr16	58424561	58463108	1503	NA	mmu-Dcbld2_0008	exon	Dcbld2	NM_001356484	+	Control_2
chr16:59638826|59638929	chr16	59638826	59638929	104	NA	NA	intron	Arl6	NM_001347244	-	Control_3
chr16:62827164|62830813	chr16	62827164	62830813	321	NA	mmu-Arl13b_0001	exon	Arl13b	NM_026577	-	LPS_2
chr16:70360858|70361027	chr16	70360858	70361027	170	NA	mmu-Gbe1_0005	exon	Gbe1	NM_028803	+	LPS_2
chr16:70401734|70561141	chr16	70401734	70561141	1739	NA	mmu-Gbe1_0040	exon	Gbe1	NM_028803	+	Control_1
chr16:76330746|76352546	chr16	76330746	76352546	194	mmu_circ_0000701	mmu-Nrip1_0001	exon	Nrip1	NM_001358238	-	LPS_3
chr16:76330746|76352549	chr16	76330746	76352549	197	mmu_circ_0000702	mmu-Nrip1_0002	exon	Nrip1	NM_173440	-	LPS_3
chr16:78325157|78336371	chr16	78325157	78336371	974	NA	mmu-Cxadr_0001	exon	Cxadr	NM_009988	+	Control_1
chr16:84828580|84831328	chr16	84828580	84831328	2749	NA	NA	intron	Atp5j	NM_001358499	-	LPS_1
chr16:85013627|85030365	chr16	85013627	85030365	597	mmu_circ_0000705	mmu-App_0003	exon	App	NM_001198823	-	LPS_2
chr16:8645369|8646264	chr16	8645369	8646264	169	NA	mmu-Pmm2_0002	exon	Pmm2	NM_016881	+	LPS_1
chr16:8708859|8716619	chr16	8708859	8716619	532	NA	mmu-Usp7_0009	exon	Usp7	NM_001003918	-	LPS_1
chr16:8710039|8716619	chr16	8710039	8716619	443	NA	mmu-Usp7_0005	exon	Usp7	NM_001003918	-	LPS_3
chr16:87415551|87418570	chr16	87415551	87418570	946	NA	NA	exon	Ltn1	NM_001081068	-	LPS_2
chr16:87486433|87486520	chr16	87486433	87486520	88	NA	NA	exon	Cct8	NM_009840	-	LPS_1
chr16:87715331|87722608	chr16	87715331	87722608	1845	NA	mmu-Bach1_0004	exon	Bach1	NM_007520	+	LPS_1
chr16:89877038|89885125	chr16	89877038	89885125	621	mmu_circ_0000708	mmu-Tiam1_0001	exon	Tiam1	NM_009384	-	Control_3
chr16:90224426|90225127	chr16	90224426	90225127	702	NA	NA	intron	Sod1	NM_011434	+	Control_1
chr16:91662262|91662381	chr16	91662262	91662381	120	NA	NA	intron	Son	NM_019973	+	Control_2
chr16:91664345|91664439	chr16	91664345	91664439	95	NA	NA	intron	Son	NM_178880	+	LPS_1
chr16:91782161|91793767	chr16	91782161	91793767	378	NA	mmu-Itsn1_0005	exon	Itsn1	NM_001110276	+	Control_2
chr16:91837061|91848969	chr16	91837061	91848969	725	NA	mmu-Itsn1_0037	exon	Itsn1	NM_001110275	+	Control_1
chr16:93841371|93866538	chr16	93841371	93866538	1589	NA	mmu-Morc3_0022	exon	Morc3	NM_001045529	+	LPS_1
chr16:93849130|93853898	chr16	93849130	93853898	397	mmu_circ_0000711	mmu-Morc3_0007	exon	Morc3	NM_001045529	+	Control_3
chr16:94231064|94287926	chr16	94231064	94287926	1685	NA	mmu-Hlcs_0012	exon	Hlcs	NM_001360045	-	LPS_2
chr16:94262592|94268698	chr16	94262592	94268698	1278	mmu_circ_0000712	mmu-Hlcs_0001	exon	Hlcs	NM_001360045	-	Control_2,Control_3
chr16:94383912|94393174	chr16	94383912	94393174	856	mmu_circ_0000713	mmu-Ttc3_0010	exon	Ttc3	NM_009441	+	Control_1,Control_3,LPS_1,LPS_2
chr16:94383912|94403368	chr16	94383912	94403368	911	mmu_circ_0000714	mmu-Ttc3_0028	exon	Ttc3	NM_009441	+	Control_1,Control_2,Control_3,LPS_1,LPS_2,LPS_3
chr16:94387337|94403368	chr16	94387337	94403368	474	NA	mmu-Ttc3_0030	exon	Ttc3	NM_009441	+	LPS_1
chr16:94418742|94418839	chr16	94418742	94418839	98	NA	NA	intron	Ttc3	NM_009441	+	Control_2
chr16:94419398|94424187	chr16	94419398	94424187	438	NA	mmu-Ttc3_0072	exon	Ttc3	NM_009441	+	Control_2,LPS_3
chr16:94433163|94433475	chr16	94433163	94433475	313	NA	NA	intron	Ttc3	NM_009441	+	Control_3
chr16:94611419|94611504	chr16	94611419	94611504	86	NA	NA	exon	Dyrk1a	NM_007890	+	LPS_2
chr16:94611419|94659693	chr16	94611419	94659693	283	NA	mmu-Dyrk1a_0003	exon	Dyrk1a	NM_007890	+	Control_2,LPS_1
chr16:96011710|96017724	chr16	96011710	96017724	691	NA	mmu-Brwd1_0049	exon	Brwd1	NM_145125	-	Control_3
chr16:96016108|96021341	chr16	96016108	96021341	541	NA	mmu-Brwd1_0057	exon	Brwd1	NM_145125	-	LPS_2
chr16:96017581|96023876	chr16	96017581	96023876	665	NA	mmu-Brwd1_0029	exon	Brwd1	NM_145125	-	LPS_2
chr16:96017581|96052659	chr16	96017581	96052659	2655	NA	mmu-Brwd1_0117	exon	Brwd1	NM_145125	-	Control_1
chr16:96021361|96023402	chr16	96021361	96023402	2042	NA	NA	intron	Brwd1	NM_145125	-	Control_3
chr16:96031683|96033584	chr16	96031683	96033584	1902	NA	NA	intron	Brwd1	NM_145125	-	Control_2
chr17:10238893|10239036	chr17	10238893	10239036	144	mmu_circ_0000725	mmu-Qk_0015	exon	Qk	NM_001159517	-	LPS_3
chr17:12717458|12718651	chr17	12717458	12718651	1194	NA	NA	intron	Igf2r	NM_010515	-	Control_2
chr17:12919815|12920457	chr17	12919815	12920457	293	NA	mmu-Tcp1_0012	exon	Tcp1	NM_001290712	+	Control_2
chr17:12975217|12975295	chr17	12975217	12975295	79	NA	NA	intron	Wtap	NM_001113533	-	Control_2
chr17:13861856|13881253	chr17	13861856	13881253	19398	NA	NA	intron	Afdn	NM_010806	+	Control_3
chr17:15053388|15056724	chr17	15053388	15056724	3337	NA	NA	intron	Ermard	NM_001039552	+	Control_2
chr17:15424379|15426167	chr17	15424379	15426167	1789	NA	NA	intron	Fam120b	NM_001357822	+	Control_1
chr17:15490156|15494523	chr17	15490156	15494523	320	NA	mmu-Psmb1_0001	exon	Psmb1	NM_011185	-	Control_2,LPS_1
chr17:15503129|15504255	chr17	15503129	15504255	1127	NA	NA	intron	Tbp	NM_013684	+	LPS_1
chr17:15562968|15563220	chr17	15562968	15563220	253	NA	NA	intron	Prdm9	NM_144809	-	Control_2
chr17:17831263|17832035	chr17	17831263	17832035	773	NA	NA	intron	Spaca6	NM_001162909	+	LPS_1
chr17:21011676|21020834	chr17	21011676	21020834	353	NA	mmu-Zfp160_0001	exon	Zfp160	NM_145483	+	LPS_2
chr17:23806932|23812620	chr17	23806932	23812620	1055	NA	NA	exon	Srrm2	NM_001368687	+	Control_2
chr17:23810739|23811081	chr17	23810739	23811081	84	NA	NA	exon	Srrm2	NM_175229	+	LPS_3
chr17:23811639|23811731	chr17	23811639	23811731	93	NA	NA	exon	Srrm2	NM_175229	+	LPS_3
chr17:24091421|24100908	chr17	24091421	24100908	514	NA	mmu-Pdpk1_0006	exon	Pdpk1	NM_001080773	-	Control_3
chr17:24185204|24190053	chr17	24185204	24190053	1194	NA	mmu-Tbc1d24_0001	exon	Tbc1d24	NM_001163852	-	LPS_3
chr17:24382081|24383867	chr17	24382081	24383867	1787	NA	NA	intron	Abca3	NM_001039581	+	Control_3
chr17:24446186|24446513	chr17	24446186	24446513	328	NA	NA	intron	E4f1	NM_001301784	-	Control_3
chr17:24514242|24514712	chr17	24514242	24514712	471	NA	NA	intron	Traf7	NM_001172113	-	LPS_3
chr17:24620853|24621059	chr17	24620853	24621059	207	NA	NA	intron	Tsc2	NM_001039363	-	Control_3
chr17:24625153|24625267	chr17	24625153	24625267	115	NA	NA	intron	Tsc2	NM_001039363	-	Control_3
chr17:24720789|24720905	chr17	24720789	24720905	117	NA	NA	exon	Snora64	NR_002897	+	LPS_3
chr17:24904649|24904963	chr17	24904649	24904963	228	NA	NA	exon	Mapk8ip3	NM_001163447	-	LPS_2
chr17:24912748|24927949	chr17	24912748	24927949	895	NA	mmu-Mapk8ip3_0008	exon	Mapk8ip3	NM_001163447	-	Control_1,LPS_2
chr17:24982224|24992318	chr17	24982224	24992318	1514	NA	mmu-Cramp1l_0007	exon	Cramp1l	NM_020608	-	Control_2
chr17:25028980|25032057	chr17	25028980	25032057	3078	NA	NA	intron	Ift140	NM_134126	+	Control_2
chr17:25228667|25229217	chr17	25228667	25229217	551	NA	NA	intron	Unkl	NM_001357876	+	LPS_2
chr17:25235182|25235627	chr17	25235182	25235627	313	mmu_circ_0000732	mmu-Gnptg_0001	exon	Gnptg	NM_001346737	-	LPS_3
chr17:25268416|25268540	chr17	25268416	25268540	125	NA	NA	intron	Ube2i	NM_001357694	-	Control_2
chr17:25728392|25728496	chr17	25728392	25728496	105	NA	NA	intron	Rpusd1	NM_028009	+	Control_3
chr17:25787841|25787928	chr17	25787841	25787928	88	NA	NA	intron	Ccdc78	NM_001165929	+	LPS_1
chr17:25959329|25959463	chr17	25959329	25959463	135	NA	NA	intron	D630044L22Rik	NR_152187	+	Control_1
chr17:25960175|25960290	chr17	25960175	25960290	116	NA	NA	intron	D630044L22Rik	NR_152187	+	LPS_1
chr17:25998060|26004550	chr17	25998060	26004550	6491	NA	NA	intron	Rab11fip3	NM_153140	-	Control_1
chr17:26015944|26024466	chr17	26015944	26024466	304	NA	NA	exon	Rab11fip3	NM_001162868	-	Control_1
chr17:26188574|26190231	chr17	26188574	26190231	417	NA	NA	exon	Axin1	NM_001159598	+	Control_2
chr17:26266283|26267358	chr17	26266283	26267358	255	mmu_circ_0000734	mmu-Luc7l_0003	exon	Luc7l	NM_025881	+	LPS_2
chr17:26736789|26743131	chr17	26736789	26743131	1411	NA	mmu-Crebrf_0009	exon	Crebrf	NM_029870	+	Control_3
chr17:26739543|26743131	chr17	26739543	26743131	1216	mmu_circ_0000735	mmu-Crebrf_0010	exon	Crebrf	NM_029870	+	LPS_1
chr17:26739543|26763448	chr17	26739543	26763448	1798	mmu_circ_0000736	mmu-Crebrf_0012	exon	Crebrf	NM_029870	+	Control_1
chr17:26934727|26935031	chr17	26934727	26935031	305	NA	NA	intron	Phf1	NM_001302397	+	LPS_2
chr17:26935398|26935512	chr17	26935398	26935512	115	NA	NA	intron	Phf1	NM_001302397	+	LPS_3
chr17:27086998|27087121	chr17	27086998	27087121	124	NA	NA	intron	Itpr3	NM_080553	+	LPS_1
chr17:27087245|27087565	chr17	27087245	27087565	321	NA	NA	intron	Itpr3	NM_080553	+	LPS_2
chr17:27089099|27089237	chr17	27089099	27089237	139	NA	NA	intron	Itpr3	NM_080553	+	LPS_1
chr17:27564474|27564561	chr17	27564474	27564561	88	NA	NA	intron	AI413582	NM_001002895	-	LPS_2
chr17:28328886|28328946	chr17	28328886	28328946	61	NA	NA	intron	Rpl10a	NM_011287	+	LPS_3
chr17:28328886|28328947	chr17	28328886	28328947	62	NA	NA	intron	Rpl10a	NM_011287	+	LPS_3
chr17:28594170|28602853	chr17	28594170	28602853	1014	NA	mmu-Srpk1_0004	exon	Srpk1	NM_016795	-	LPS_2
chr17:28598902|28602853	chr17	28598902	28602853	906	NA	mmu-Srpk1_0001	exon	Srpk1	NM_016795	-	Control_1
chr17:28741867|28744952	chr17	28741867	28744952	3086	NA	NA	intron	Mapk14	NM_001168508	+	Control_1
chr17:28977540|28992468	chr17	28977540	28992468	703	NA	mmu-Stk38_0005	exon	Stk38	NM_001357173	-	LPS_3
chr17:29340421|29340498	chr17	29340421	29340498	78	NA	NA	exon	Mtch1	NM_001357762	-	Control_1
chr17:30135323|30153368	chr17	30135323	30153368	249	NA	mmu-Zfand3_0003	exon	Zfand3	NM_001356265	+	Control_1,LPS_2
chr17:30135323|30192730	chr17	30135323	30192730	417	NA	mmu-Zfand3_0002	exon	Zfand3	NM_001356265	+	Control_2,LPS_1
chr17:31509769|31510646	chr17	31509769	31510646	213	NA	NA	exon	Wdr4	NM_021322	-	Control_3
chr17:31588460|31603359	chr17	31588460	31603359	1048	NA	mmu-Pknox1_0014	exon	Pknox1	NM_016670	+	LPS_2
chr17:31849699|31849927	chr17	31849699	31849927	229	NA	NA	intron	Sik1	NM_010831	-	Control_3,LPS_3
chr17:32220161|32225713	chr17	32220161	32225713	1062	NA	mmu-Brd4_0008	exon	Brd4	NM_001286630	-	LPS_3
chr17:32220161|32229735	chr17	32220161	32229735	1381	NA	mmu-Brd4_0006	exon	Brd4	NM_001286630	-	Control_3
chr17:32311118|32312285	chr17	32311118	32312285	1168	NA	NA	intron	Akap8	NM_001357760	-	Control_1
chr17:33530290|33531557	chr17	33530290	33531557	1268	NA	NA	intron	Adamts10	NM_001329143	+	LPS_1
chr17:33537425|33537874	chr17	33537425	33537874	450	NA	NA	intron	Adamts10	NM_001329143	+	LPS_1
chr17:33648813|33666685	chr17	33648813	33666685	1474	NA	mmu-Hnrnpm_0034	exon	Hnrnpm	NM_001109913	-	LPS_2
chr17:33648894|33649594	chr17	33648894	33649594	701	NA	NA	intron	Hnrnpm	NM_001109913	-	Control_2
chr17:33658388|33670133	chr17	33658388	33670133	720	NA	mmu-Hnrnpm_0003	exon	Hnrnpm	NM_001109913	-	LPS_3
chr17:33670198|33677273	chr17	33670198	33677273	7076	NA	NA	intron	Hnrnpm	NM_001109913	-	LPS_3
chr17:33677471|33685266	chr17	33677471	33685266	7796	NA	NA	intron	Hnrnpm	NM_001109913	-	Control_3
chr17:33885849|33886901	chr17	33885849	33886901	292	NA	NA	exon	Kifc1	NM_001195298	-	Control_1
chr17:33920510|33925360	chr17	33920510	33925360	4851	NA	NA	intron	Tapbp	NM_001025313	+	LPS_2
chr17:33941092|33941168	chr17	33941092	33941168	77	NA	NA	intron	Wdr46	NM_020603	+	LPS_3
chr17:33996677|33996826	chr17	33996677	33996826	150	NA	NA	intron	H2-K1	NM_001001892	-	Control_1
chr17:33996879|33997037	chr17	33996879	33997037	159	NA	NA	intron	H2-K1	NM_001001892	-	Control_3
chr17:34033045|34033527	chr17	34033045	34033527	483	NA	NA	intron	Rxrb	NM_001205214	+	LPS_1
chr17:34036965|34037132	chr17	34036965	34037132	168	NA	NA	intron	Rxrb	NM_001205214	+	LPS_1
chr17:34114890|34115264	chr17	34114890	34115264	375	NA	NA	exon	Brd2	NR_037970	-	Control_1
chr17:34189561|34190537	chr17	34189561	34190537	977	NA	NA	intron	Tap1	NM_001161730	+	Control_2
chr17:34626733|34626804	chr17	34626733	34626804	72	NA	NA	intron	Ppt2	NM_019441	-	Control_1
chr17:34653573|34653679	chr17	34653573	34653679	107	NA	NA	intron	Atf6b	NM_017406	+	Control_2
chr17:34950498|34950697	chr17	34950498	34950697	200	NA	NA	intron	1110038B12Rik	NR_027943	-	LPS_1
chr17:34952192|34952351	chr17	34952192	34952351	160	NA	NA	intron	1110038B12Rik	NR_027943	-	Control_3
chr17:35011600|35011694	chr17	35011600	35011694	95	NA	NA	exon	Vars	NM_011690	+	Control_1
chr17:35013036|35013098	chr17	35013036	35013098	63	NA	NA	intron	Vars	NM_011690	+	LPS_2
chr17:35013265|35013896	chr17	35013265	35013896	300	NA	mmu-Vars_0004	exon	Vars	NM_011690	+	Control_2
chr17:35014362|35014533	chr17	35014362	35014533	172	NA	NA	intron	Vars	NM_011690	+	LPS_3
chr17:35014362|35014599	chr17	35014362	35014599	238	NA	NA	intron	Vars	NM_011690	+	Control_1,Control_2,Control_3,LPS_1
chr17:35015144|35015325	chr17	35015144	35015325	182	NA	NA	intron	Vars	NM_011690	+	LPS_2
chr17:35015477|35015560	chr17	35015477	35015560	84	NA	NA	intron	Vars	NM_011690	+	Control_2
chr17:35099001|35100309	chr17	35099001	35100309	1309	NA	NA	intron	Abhd16a	NM_178592	+	Control_1
chr17:35116458|35117695	chr17	35116458	35117695	1238	NA	NA	intron	Csnk2b	NM_001303476	-	LPS_3
chr17:35126451|35126620	chr17	35126451	35126620	170	NA	NA	intron	D17H6S53E	NM_033477	+	LPS_2
chr17:35139310|35140200	chr17	35139310	35140200	891	NA	NA	intron	Bag6	NM_001252468	+	Control_3
chr17:35145454|35145579	chr17	35145454	35145579	126	NA	NA	intron	Bag6	NM_001252468	+	LPS_3
chr17:35155078|35155365	chr17	35155078	35155365	288	NA	NA	intron	Prrc2a	NM_001199044	-	Control_3
chr17:35161810|35161909	chr17	35161810	35161909	100	NA	NA	exon	Prrc2a	NM_001199044	-	Control_1
chr17:35520875|35525409	chr17	35520875	35525409	865	NA	mmu-Cchcr1_0011	exon	Cchcr1	NM_001372298	+	LPS_2
chr17:35688539|35690180	chr17	35688539	35690180	670	NA	mmu-Ddr1_0001	exon	Ddr1	NM_001198833	-	Control_1,Control_3,LPS_1
chr17:35691390|35691446	chr17	35691390	35691446	57	NA	NA	intron	Ddr1	NM_001198833	-	LPS_3
chr17:35824710|35824805	chr17	35824710	35824805	96	NA	NA	intron	Flot1	NM_008027	+	Control_2,Control_3,LPS_3
chr17:35836163|35836273	chr17	35836163	35836273	111	NA	NA	exon	Tubb5	NM_011655	-	Control_2
chr17:35836293|35836627	chr17	35836293	35836627	335	NA	NA	intron	Tubb5	NM_011655	-	LPS_3
chr17:35836306|35836627	chr17	35836306	35836627	322	NA	NA	intron	Tubb5	NM_011655	-	LPS_3
chr17:35836451|35836627	chr17	35836451	35836627	177	NA	NA	intron	Tubb5	NM_011655	-	Control_2
chr17:35836529|35836627	chr17	35836529	35836627	99	NA	NA	intron	Tubb5	NM_011655	-	LPS_1
chr17:35854323|35854392	chr17	35854323	35854392	70	NA	NA	intron	Mdc1	NM_001010833	+	LPS_1
chr17:35868786|35873691	chr17	35868786	35873691	4906	NA	NA	intron	Ppp1r18	NM_001146711	+	Control_3
chr17:35904363|35908562	chr17	35904363	35908562	4200	NA	NA	intron	Atat1	NM_001347378	-	LPS_1
chr17:35909206|35909258	chr17	35909206	35909258	53	NA	NA	intron	Atat1	NM_001347378	-	Control_1
chr17:35914334|35914804	chr17	35914334	35914804	276	NA	mmu-Mrps18b_0001	exon	Mrps18b	NM_001361453	-	Control_3
chr17:35963424|35963568	chr17	35963424	35963568	145	NA	NA	intron	Abcf1	NM_013854	-	LPS_3
chr17:36850656|36852693	chr17	36850656	36852693	800	NA	mmu-Trim26_0001	exon	Trim26	NM_001025599	+	Control_2
chr17:37054131|37054907	chr17	37054131	37054907	306	NA	mmu-Gabbr1_0001	exon	Gabbr1	NM_019439	+	Control_3
chr17:42377160|42377640	chr17	42377160	42377640	481	NA	mmu-Ptchd4_0001	exon	Ptchd4	NM_028474	+	Control_1,Control_2,Control_3,LPS_1,LPS_2,LPS_3
chr17:42805160|42820657	chr17	42805160	42820657	763	NA	mmu-Cd2ap_0015	exon	Cd2ap	NM_009847	-	LPS_1
chr17:42829918|42845479	chr17	42829918	42845479	564	NA	mmu-Cd2ap_0011	exon	Cd2ap	NM_009847	-	LPS_3
chr17:42845326|42852528	chr17	42845326	42852528	315	NA	mmu-Cd2ap_0001	exon	Cd2ap	NM_009847	-	Control_1,Control_2,Control_3,LPS_1,LPS_2
chr17:45565080|45566279	chr17	45565080	45566279	1200	NA	mmu-Slc35b2_0002	intron	Slc35b2	NM_001357105	+	Control_1,LPS_1
chr17:45679340|45679531	chr17	45679340	45679531	192	NA	NA	intron	Tmem63b	NM_198167	-	LPS_3
chr17:46131032|46134972	chr17	46131032	46134972	3941	NA	NA	intron	Rsph9	NM_029338	-	Control_2
chr17:46181466|46182808	chr17	46181466	46182808	190	NA	mmu-Polh_0022	exon	Polh	NM_001364947	-	Control_2
chr17:46226455|46226604	chr17	46226455	46226604	150	NA	NA	intron	Xpo5	NM_028198	+	LPS_3
chr17:46238373|46238987	chr17	46238373	46238987	145	mmu_circ_0000797	mmu-Xpo5_0001	exon	Xpo5	NM_028198	+	Control_2,Control_3
chr17:46244444|46244525	chr17	46244444	46244525	82	NA	NA	intron	Polr1c	NM_009085	-	LPS_2
chr17:46254617|46254715	chr17	46254617	46254715	99	NA	NA	intron	Lrrc73	NM_001111142	+	Control_1
chr17:46261136|46264978	chr17	46261136	46264978	479	NA	mmu-Tjap1_0004	exon	Tjap1	NM_001252473	-	LPS_2
chr17:46298079|46298366	chr17	46298079	46298366	288	NA	NA	intron	Dlk2	NM_001286013	+	LPS_2
chr17:46316435|46316556	chr17	46316435	46316556	122	NA	NA	intron	Abcc10	NM_001347396	-	Control_2
chr17:46586498|46586713	chr17	46586498	46586713	216	NA	NA	intron	Ptk7	NM_175168	-	LPS_1
chr17:46636055|46636192	chr17	46636055	46636192	138	NA	NA	intron	Klc4	NM_001357130	-	Control_1
chr17:46677105|46677318	chr17	46677105	46677318	214	NA	mmu-Klhdc3_0001	exon	Klhdc3	NM_001163729	-	LPS_2
chr17:46723736|46723898	chr17	46723736	46723898	163	NA	NA	intron	Pex6	NM_145488	+	Control_2,LPS_3
chr17:46723736|46723899	chr17	46723736	46723899	164	NA	NA	intron	Pex6	NM_145488	+	Control_1,Control_2,Control_3
chr17:46961499|46976090	chr17	46961499	46976090	1488	NA	mmu-Ubr2_0013	exon	Ubr2	NM_001177374	-	Control_3
chr17:47348650|47353945	chr17	47348650	47353945	419	NA	mmu-Trerf1_0006	exon	Trerf1	NM_001097623	+	Control_2
chr17:47594950|47597391	chr17	47594950	47597391	2442	NA	NA	intron	Ccnd3	NM_001081635	+	Control_1
chr17:47880645|47880769	chr17	47880645	47880769	125	NA	NA	intron	Foxp4	NM_001110824	-	LPS_1
chr17:5040580|5040774	chr17	5040580	5040774	195	mmu_circ_0000721	mmu-Arid1b_0005	exon	Arid1b	NM_001085355	+	LPS_1
chr17:5040580|5127024	chr17	5040580	5127024	465	NA	mmu-Arid1b_0001	exon	Arid1b	NM_001085355	+	Control_3,LPS_2
chr17:5242828|5243071	chr17	5242828	5243071	244	NA	mmu-Arid1b_0011	exon	Arid1b	NM_001085355	+	Control_2
chr17:5242828|5264121	chr17	5242828	5264121	334	NA	mmu-Arid1b_0004	exon	Arid1b	NM_001085355	+	Control_3
chr17:53445884|53449384	chr17	53445884	53449384	3501	NA	NA	intron	Efhb	NM_172497	-	Control_1
chr17:55892187|55892718	chr17	55892187	55892718	532	NA	NA	intron	Zfp959	NM_145490	+	LPS_1
chr17:56056421|56057920	chr17	56056421	56057920	260	NA	mmu-Chaf1a_0009	exon	Chaf1a	NM_013733	+	Control_1
chr17:56082416|56093497	chr17	56082416	56093497	11082	NA	NA	intron	Hdgfl2	NM_001304784	+	LPS_1
chr17:56098754|56098950	chr17	56098754	56098950	197	NA	NA	intron	Hdgfl2	NM_001304784	+	Control_2
chr17:56099076|56099112	chr17	56099076	56099112	37	NA	NA	intron	Hdgfl2	NM_001304784	+	LPS_3
chr17:56320283|56320356	chr17	56320283	56320356	74	NA	NA	intron	Uhrf1	NM_001111079	+	LPS_3
chr17:56320283|56320358	chr17	56320283	56320358	76	NA	NA	intron	Uhrf1	NM_001111079	+	LPS_2
chr17:56351633|56356056	chr17	56351633	56356056	650	NA	mmu-Kdm4b_0005	exon	Kdm4b	NM_001357909	+	Control_2,LPS_1
chr17:56389343|56389466	chr17	56389343	56389466	124	NA	NA	intron	Kdm4b	NM_172132	+	LPS_1
chr17:56389343|56389467	chr17	56389343	56389467	125	NA	NA	intron	Kdm4b	NM_172132	+	Control_1
chr17:56396383|56396479	chr17	56396383	56396479	97	NA	NA	intron	Kdm4b	NM_001357909	+	LPS_2
chr17:56413420|56413728	chr17	56413420	56413728	309	NA	NA	intron	Ptprs	NM_001252456	-	Control_1
chr17:56594042|56595626	chr17	56594042	56595626	1585	NA	NA	intron	Safb	NM_001163300	+	LPS_3
chr17:56601048|56601366	chr17	56601048	56601366	223	NA	mmu-Safb_0003	exon	Safb	NM_001163300	+	Control_2
chr17:56605658|56605766	chr17	56605658	56605766	109	NA	NA	intron	Safb	NM_001163300	+	LPS_1
chr17:56616059|56616129	chr17	56616059	56616129	71	NA	NA	intron	Lonp1	NM_028782	-	LPS_2
chr17:56616072|56616129	chr17	56616072	56616129	58	NA	NA	intron	Lonp1	NM_028782	-	Control_2
chr17:56621924|56622158	chr17	56621924	56622158	235	NA	NA	exon	Lonp1	NM_028782	-	LPS_2
chr17:56701542|56702733	chr17	56701542	56702733	1192	NA	NA	intron	Ranbp3	NM_001252466	+	Control_1
chr17:56707239|56707821	chr17	56707239	56707821	583	NA	NA	intron	Ranbp3	NM_001252466	+	LPS_1
chr17:56707851|56707953	chr17	56707851	56707953	103	NA	NA	exon	Ranbp3	NM_001252466	+	LPS_3
chr17:56768414|56768492	chr17	56768414	56768492	79	NA	NA	intron	Dus3l	NM_001360405	+	Control_3
chr17:56768414|56768495	chr17	56768414	56768495	82	NA	NA	intron	Dus3l	NM_001360405	+	Control_1
chr17:56769439|56769513	chr17	56769439	56769513	75	NA	NA	intron	Dus3l	NM_001360405	+	Control_2
chr17:56786751|56787578	chr17	56786751	56787578	828	NA	NA	intron	Rfx2	NM_009056	-	LPS_1
chr17:56919900|56927172	chr17	56919900	56927172	264	NA	NA	exon	Mllt1	NM_022328	-	Control_3
chr17:56993554|56993610	chr17	56993554	56993610	57	NA	NA	intron	Clpp	NM_017393	+	Control_3
chr17:56993554|56993638	chr17	56993554	56993638	85	NA	NA	intron	Clpp	NM_017393	+	Control_3
chr17:56993554|56993725	chr17	56993554	56993725	172	NA	NA	intron	Clpp	NM_017393	+	Control_3
chr17:57024011|57024171	chr17	57024011	57024171	161	NA	mmu-Khsrp_0001	exon	Khsrp	NM_010613	-	LPS_2,LPS_3
chr17:57207532|57209290	chr17	57207532	57209290	140	NA	NA	exon	C3	NM_009778	-	LPS_1
chr17:57226361|57226692	chr17	57226361	57226692	332	NA	NA	intron	C3	NM_009778	-	LPS_3
chr17:5886997|5891899	chr17	5886997	5891899	288	NA	mmu-Snx9_0001	exon	Snx9	NM_025664	+	Control_1,Control_2
chr17:62650842|62651134	chr17	62650842	62651134	293	NA	mmu-Efna5_0001	exon	Efna5	NM_010109	-	LPS_2
chr17:6295035|6295689	chr17	6295035	6295689	655	NA	NA	intron	Tmem181a	NM_001357884	+	Control_3
chr17:63487712|63490887	chr17	63487712	63490887	381	NA	mmu-Fbxl17_0017	exon	Fbxl17	NM_015794	-	Control_1
chr17:64287001|64293024	chr17	64287001	64293024	535	NA	mmu-Pja2_0002	exon	Pja2	NM_001025309	-	LPS_3
chr17:64624528|64625451	chr17	64624528	64625451	397	mmu_circ_0000803	mmu-Man2a1_0001	exon	Man2a1	NM_008549	+	Control_2
chr17:64624528|64659074	chr17	64624528	64659074	871	NA	mmu-Man2a1_0009	exon	Man2a1	NM_008549	+	LPS_3
chr17:64710704|64714712	chr17	64710704	64714712	626	mmu_circ_0000804	mmu-Man2a1_0018	exon	Man2a1	NM_008549	+	Control_3
chr17:65592291|65595054	chr17	65592291	65595054	338	mmu_circ_0000805	mmu-Vapa_0001	exon	Vapa	NM_001355402	-	Control_1,Control_3
chr17:65803211|65816050	chr17	65803211	65816050	943	NA	mmu-Ppp4r1_0013	exon	Ppp4r1	NM_001114131	+	Control_2
chr17:65811243|65814464	chr17	65811243	65814464	480	NA	mmu-Ppp4r1_0031	exon	Ppp4r1	NM_001114131	+	LPS_2
chr17:66024076|66053091	chr17	66024076	66053091	994	mmu_circ_0000807	mmu-Ankrd12_0001	exon	Ankrd12	NM_001025572	-	Control_3,LPS_1,LPS_3
chr17:66087275|66087402	chr17	66087275	66087402	128	NA	NA	intron	Ndufv2	NM_001278415	-	LPS_3
chr17:66117444|66118034	chr17	66117444	66118034	591	NA	NA	intron	Washc1	NM_026833	+	LPS_3
chr17:66143188|66144290	chr17	66143188	66144290	396	NA	mmu-Ddx11_0002	exon	Ddx11	NM_001003919	+	Control_3
chr17:66436080|66438391	chr17	66436080	66438391	384	NA	mmu-Mtcl1_0006	exon	Mtcl1	NM_001114098	-	Control_2
chr17:6739905|6740962	chr17	6739905	6740962	1058	NA	NA	intron	Ezr	NM_009510	-	LPS_3
chr17:69207859|69210383	chr17	69207859	69210383	416	mmu_circ_0000808	mmu-Epb4_0003	exon	Epb41l3	NM_013813	+	LPS_2
chr17:71348886|71369960	chr17	71348886	71369960	1427	NA	NA	exon	Smchd1	NM_028887	-	Control_1
chr17:71349027|71349589	chr17	71349027	71349589	563	NA	NA	intron	Smchd1	NM_028887	-	LPS_2
chr17:71376856|71377013	chr17	71376856	71377013	158	NA	NA	intron	Smchd1	NM_028887	-	LPS_2
chr17:71386945|71394944	chr17	71386945	71394944	753	NA	NA	exon	Smchd1	NM_028887	-	LPS_3
chr17:71436706|71448846	chr17	71436706	71448846	825	mmu_circ_0000812	mmu-Smchd1_0028	exon	Smchd1	NM_028887	-	LPS_3
chr17:71455605|71465669	chr17	71455605	71465669	452	NA	mmu-Smchd1_0001	exon	Smchd1	NM_028887	-	LPS_1
chr17:71625353|71626894	chr17	71625353	71626894	260	NA	mmu-Wdr43_0006	exon	Wdr43	NM_175639	+	Control_2,Control_3,LPS_2
chr17:71652781|71653522	chr17	71652781	71653522	184	NA	mmu-Wdr43_0011	exon	Wdr43	NM_175639	+	Control_2
chr17:73906010|73907745	chr17	73906010	73907745	434	NA	mmu-Xdh_0005	exon	Xdh	NM_011723	-	LPS_3
chr17:74241905|74245087	chr17	74241905	74245087	225	NA	mmu-Memo1_0009	exon	Memo1	NM_133771	-	Control_3
chr17:74241905|74255296	chr17	74241905	74255296	294	NA	mmu-Memo1_0005	exon	Memo1	NM_133771	-	Control_3,LPS_1,LPS_2
chr17:74369286|74371408	chr17	74369286	74371408	2123	NA	NA	intron	Spast	NM_001162870	+	Control_1
chr17:74546237|74548850	chr17	74546237	74548850	320	NA	mmu-Birc6_0030	exon	Birc6	NM_007566	+	Control_2
chr17:74641633|74652746	chr17	74641633	74652746	2592	NA	mmu-Birc6_0092	exon	Birc6	NM_007566	+	Control_3,LPS_1
chr17:74668759|74670382	chr17	74668759	74670382	334	mmu_circ_0000815	mmu-Birc6_0022	exon	Birc6	NM_007566	+	Control_3,LPS_3
chr17:74697520|74697627	chr17	74697520	74697627	108	NA	NA	intron	Birc6	NM_007566	+	Control_3
chr17:75179037|75278974	chr17	75179037	75278974	1385	NA	NA	exon	Ltbp1	NM_019919	+	Control_1
chr17:75225156|75227241	chr17	75225156	75227241	500	NA	mmu-Ltbp1_0008	exon	Ltbp1	NM_019919	+	Control_3
chr17:75547464|75547610	chr17	75547464	75547610	147	NA	NA	intron	Fam98a	NM_001357860	-	LPS_3
chr17:78237742|78237915	chr17	78237742	78237915	174	NA	mmu-Crim1_0005	exon	Crim1	NM_015800	+	LPS_2
chr17:78237742|78281366	chr17	78237742	78281366	538	NA	mmu-Crim1_0017	exon	Crim1	NM_015800	+	Control_2
chr17:78279973|78303108	chr17	78279973	78303108	486	NA	mmu-Crim1_0001	exon	Crim1	NM_015800	+	Control_3
chr17:78313124|78315746	chr17	78313124	78315746	381	mmu_circ_0000818	mmu-Crim1_0007	exon	Crim1	NM_015800	+	Control_1,Control_2,Control_3,LPS_3
chr17:78313124|78335355	chr17	78313124	78335355	510	NA	mmu-Crim1_0014	exon	Crim1	NM_015800	+	LPS_2
chr17:78762933|78834243	chr17	78762933	78834243	5072	NA	mmu-Heatr5b_0023	exon	Heatr5b	NM_001081179	-	Control_2
chr17:78868757|78876302	chr17	78868757	78876302	594	NA	mmu-Eif2ak2_0001	exon	Eif2ak2	NM_011163	-	Control_1
chr17:78871086|78871148	chr17	78871086	78871148	63	NA	NA	intron	Eif2ak2	NM_011163	-	Control_3
chr17:79650302|79659473	chr17	79650302	79659473	339	NA	mmu-Rmdn2_0001	exon	Rmdn2	NM_201361	+	Control_1,Control_2,LPS_1
chr17:80044494|80053641	chr17	80044494	80053641	685	mmu_circ_0000819	mmu-Hnrnpll_0003	exon	Hnrnpll	NM_144802	-	Control_3
chr17:80204419|80205261	chr17	80204419	80205261	843	NA	NA	intron	Srsf7	NM_001195485	-	Control_2
chr17:80205848|80206028	chr17	80205848	80206028	181	NA	NA	exon	Srsf7	NM_001195485	-	LPS_1
chr17:80241952|80273110	chr17	80241952	80273110	2612	NA	mmu-Dhx57_0016	exon	Dhx57	NM_001163759	-	LPS_3
chr17:80251232|80267639	chr17	80251232	80267639	1389	NA	mmu-Dhx57_0007	exon	Dhx57	NM_001163759	-	Control_3
chr17:80445430|80460047	chr17	80445430	80460047	987	mmu_circ_0000820	mmu-Sos1_0001	exon	Sos1	NM_009231	-	Control_2,LPS_2,LPS_3
chr17:80602193|80605884	chr17	80602193	80605884	281	NA	mmu-Map4k3_0071	exon	Map4k3	NM_001290345	-	Control_2
chr17:80636720|80655921	chr17	80636720	80655921	752	NA	mmu-Map4k3_0028	exon	Map4k3	NM_001290345	-	Control_2
chr17:80649527|80651127	chr17	80649527	80651127	116	NA	mmu-Map4k3_0039	exon	Map4k3	NM_001290345	-	Control_1
chr17:80653862|80655921	chr17	80653862	80655921	169	mmu_circ_0000821	mmu-Map4k3_0001	exon	Map4k3	NM_001290345	-	Control_3
chr17:83221790|83222230	chr17	83221790	83222230	185	mmu_circ_0000824	mmu-Pkdcc_0002	exon	Pkdcc	NM_134117	+	LPS_1
chr17:83222231|83222287	chr17	83222231	83222287	57	NA	NA	intron	Pkdcc	NM_134117	+	Control_3
chr17:83440031|83463595	chr17	83440031	83463595	1487	NA	mmu-Eml4_0006	exon	Eml4	NM_001114361	+	Control_1
chr17:83461529|83473133	chr17	83461529	83473133	275	NA	NA	exon	Eml4	NM_001114361	+	Control_3
chr17:83463596|83473018	chr17	83463596	83473018	9423	NA	NA	intron	Eml4	NM_001114361	+	Control_1
chr17:84309887|84426297	chr17	84309887	84426297	1280	NA	NA	exon	Thada	NM_183021	-	Control_1
chr17:84386511|84416387	chr17	84386511	84416387	572	mmu_circ_0000826	mmu-Thada_0014	exon	Thada	NM_183021	-	Control_1
chr17:84521696|84547525	chr17	84521696	84547525	193	NA	mmu-Plekhh2_0026	exon	Plekhh2	NM_001357987	+	Control_2
chr17:84705503|84705898	chr17	84705503	84705898	396	NA	NA	intron	Lrpprc	NM_028233	-	LPS_1
chr17:84731145|84753511	chr17	84731145	84753511	1161	NA	NA	exon	Lrpprc	NM_028233	-	Control_3
chr17:84993680|85005566	chr17	84993680	85005566	1148	NA	mmu-Ppm1b_0001	exon	Ppm1b	NM_001159497	+	Control_1,Control_2,LPS_1,LPS_2,LPS_3
chr17:85003266|85005566	chr17	85003266	85005566	288	NA	NA	exon	Ppm1b	NM_001159497	+	LPS_1
chr17:85065632|85076825	chr17	85065632	85076825	1268	NA	mmu-Prepl_0009	exon	Prepl	NM_001163622	-	Control_3
chr17:86098512|86120746	chr17	86098512	86120746	802	mmu_circ_0000829	mmu-Srbd1_0003	exon	Srbd1	NM_030133	-	Control_3,LPS_3
chr17:86098512|86130280	chr17	86098512	86130280	1226	NA	mmu-Srbd1_0006	exon	Srbd1	NM_030133	-	LPS_3
chr17:86109227|86120746	chr17	86109227	86120746	445	NA	mmu-Srbd1_0015	exon	Srbd1	NM_030133	-	LPS_3
chr17:86488160|86496111	chr17	86488160	86496111	614	mmu_circ_0000831	mmu-Prkce_0001	exon	Prkce	NM_011104	+	Control_3
chr17:88008594|88015712	chr17	88008594	88015712	1163	NA	mmu-Fbxo11_0002	exon	Fbxo11	NM_001379304	-	LPS_2
chr17:88462713|88463263	chr17	88462713	88463263	551	NA	mmu-Foxn2_0001	exon	Foxn2	NM_001355742	+	Control_3,LPS_1,LPS_3
chr17:88549659|88549755	chr17	88549659	88549755	97	NA	NA	intron	Ppp1r21	NM_028658	+	Control_1
chr17:88635121|88637082	chr17	88635121	88637082	1962	NA	mmu-Ston1_0001	exon	Ston1	NM_029858	+	Control_1
chr18:10001771|10007847	chr18	10001771	10007847	441	NA	mmu-Usp14_0010	exon	Usp14	NM_001360884	-	Control_3
chr18:10010107|10012212	chr18	10010107	10012212	2106	NA	NA	intron	Usp14	NM_001360884	-	LPS_2
chr18:10449930|10476788	chr18	10449930	10476788	942	NA	mmu-Greb1l_0006	exon	Greb1l	NM_001083628	+	Control_2,LPS_2
chr18:10574875|10586041	chr18	10574875	10586041	545	NA	mmu-Esco1_0012	exon	Esco1	NM_001081222	-	Control_1,Control_3,LPS_1,LPS_2
chr18:10577001|10586041	chr18	10577001	10586041	401	NA	NA	exon	Esco1	NM_001081222	-	Control_1
chr18:10582055|10586041	chr18	10582055	10586041	311	mmu_circ_0000845	mmu-Esco1_0013	exon	Esco1	NM_001081222	-	Control_3,LPS_1,LPS_3
chr18:10582055|10595875	chr18	10582055	10595875	2553	NA	mmu-Esco1_0014	exon	Esco1	NM_001081222	-	LPS_3
chr18:11660735|11677690	chr18	11660735	11677690	346	NA	mmu-Rbbp8_0009	exon	Rbbp8	NM_001252495	+	Control_2
chr18:12058926|12070131	chr18	12058926	12070131	218	NA	mmu-Tmem241_0001	exon	Tmem241	NM_001289666	-	LPS_1
chr18:12178188|12181695	chr18	12178188	12181695	640	NA	mmu-3110002H16Rik_0004	exon	Rmc1	NM_029623	+	Control_2
chr18:14799079|14830188	chr18	14799079	14830188	1498	NA	mmu-Taf4b_0019	exon	Taf4b	NM_001100449	+	LPS_1
chr18:16640422|16650498	chr18	16640422	16650498	848	mmu_circ_0000847	mmu-Cdh2_0009	exon	Cdh2	NM_007664	-	LPS_3
chr18:23590189|23602674	chr18	23590189	23602674	646	NA	mmu-Dtna_0008	exon	Dtna	NM_001285813	+	LPS_1
chr18:24506834|24509922	chr18	24506834	24509922	638	NA	mmu-Rprd1a_0001	exon	Rprd1a	NM_001360807	-	Control_3
chr18:24612070|24612426	chr18	24612070	24612426	357	NA	NA	intron	Elp2	NM_001360909	+	LPS_1
chr18:24897637|24903998	chr18	24897637	24903998	174	mmu_circ_0000856	mmu-Fhod3_0001	exon	Fhod3	NM_001289654	+	LPS_2
chr18:24969160|24994559	chr18	24969160	24994559	446	NA	mmu-Fhod3_0008	exon	Fhod3	NM_001289654	+	Control_3
chr18:25115890|25120080	chr18	25115890	25120080	4191	NA	NA	intron	Fhod3	NM_001289654	+	Control_2
chr18:25174687|25344962	chr18	25174687	25344962	1288	NA	mmu-AW554918_0021	exon	AW554918	NM_001033532	+	LPS_3
chr18:25339714|25344962	chr18	25339714	25344962	770	mmu_circ_0000857	mmu-AW554918_0014	exon	AW554918	NM_001033532	+	LPS_1
chr18:25399926|25420075	chr18	25399926	25420075	291	NA	mmu-AW554918_0017	exon	AW554918	NM_001033532	+	LPS_2
chr18:31795384|31795481	chr18	31795384	31795481	98	NA	NA	intron	Polr2d	NM_027002	+	Control_1
chr18:32424820|32432425	chr18	32424820	32432425	562	NA	mmu-Bin1_0004	exon	Bin1	NM_001083334	+	Control_1
chr18:33854236|33921934	chr18	33854236	33921934	988	NA	NA	exon	Epb41l4a	NM_013512	-	LPS_1
chr18:34268298|34276677	chr18	34268298	34276677	504	NA	mmu-Apc_0006	exon	Apc	NM_007462	+	LPS_2
chr18:34268298|34279352	chr18	34268298	34279352	588	NA	mmu-Apc_0002	exon	Apc	NM_007462	+	Control_3
chr18:34454817|34457663	chr18	34454817	34457663	2847	NA	NA	intron	Fam13b	NM_146084	-	LPS_3
chr18:34473550|34494776	chr18	34473550	34494776	617	NA	mmu-Fam13b_0001	exon	Fam13b	NM_146084	-	LPS_1
chr18:34614448|34616734	chr18	34614448	34616734	243	NA	mmu-Brd8_0006	exon	Brd8	NM_001289606	-	LPS_2
chr18:34626806|34626859	chr18	34626806	34626859	54	NA	NA	intron	Kif20a	NM_001166407	+	Control_2
chr18:34799360|34799425	chr18	34799360	34799425	66	NA	NA	intron	Kdm3b	NM_001081256	+	Control_1
chr18:34803450|34813561	chr18	34803450	34813561	2419	NA	mmu-Kdm3b_0013	exon	Kdm3b	NM_001081256	+	LPS_2
chr18:34907711|34908041	chr18	34907711	34908041	331	NA	NA	intron	Etf1	NM_144866	-	Control_3
chr18:35152601|35154540	chr18	35152601	35154540	303	mmu_circ_0000860	mmu-Ctnna1_0004	exon	Ctnna1	NM_009818	+	Control_2,Control_3,LPS_1,LPS_2
chr18:35175097|35222145	chr18	35175097	35222145	675	NA	NA	exon	Ctnna1	NM_009818	+	LPS_3
chr18:35222065|35223575	chr18	35222065	35223575	234	NA	mmu-Ctnna1_0010	exon	Ctnna1	NM_009818	+	Control_2
chr18:35418057|35418195	chr18	35418057	35418195	139	NA	NA	exon	Sil1	NM_001360814	-	Control_1
chr18:35577620|35578389	chr18	35577620	35578389	770	NA	NA	intron	Matr3	NM_010771	+	LPS_1
chr18:35579319|35579416	chr18	35579319	35579416	98	NA	NA	intron	Matr3	NM_010771	+	LPS_2
chr18:35588454|35588531	chr18	35588454	35588531	78	NA	NA	intron	Matr3	NM_010771	+	Control_3
chr18:35610871|35613502	chr18	35610871	35613502	344	mmu_circ_0000861	mmu-Paip2_0001	exon	Paip2	NM_001357470	+	Control_1,Control_3,LPS_3
chr18:35613323|35613502	chr18	35613323	35613502	180	NA	mmu-Paip2_0002	exon	Paip2	NM_001357470	+	LPS_2
chr18:35793465|35801367	chr18	35793465	35801367	374	NA	NA	exon	Ube2d2a	NM_019912	+	Control_3,LPS_3
chr18:35799841|35801367	chr18	35799841	35801367	310	NA	NA	exon	Ube2d2a	NM_019912	+	Control_3
chr18:35799952|35800215	chr18	35799952	35800215	184	NA	NA	exon	Ube2d2a	NM_019912	+	Control_3
chr18:35800216|35801231	chr18	35800216	35801231	1016	NA	NA	intron	Ube2d2a	NM_019912	+	LPS_2
chr18:36561056|36561154	chr18	36561056	36561154	99	NA	NA	intron	Ankhd1	NM_175375	+	Control_1
chr18:36581068|36583759	chr18	36581068	36583759	296	NA	mmu-Ankhd1_0005	exon	Ankhd1	NM_175375	+	Control_1,LPS_2
chr18:36581068|36589581	chr18	36581068	36589581	530	NA	mmu-Ankhd1_0034	exon	Ankhd1	NM_175375	+	Control_2
chr18:36581068|36594322	chr18	36581068	36594322	863	NA	mmu-Ankhd1_0075	exon	Ankhd1	NM_175375	+	LPS_1
chr18:36611800|36614817	chr18	36611800	36614817	463	NA	mmu-Ankhd1_0003	exon	Ankhd1	NM_175375	+	LPS_3
chr18:36638205|36638708	chr18	36638205	36638708	339	NA	mmu-Ankhd1_0035	exon	Ankhd1	NM_175375	+	LPS_2
chr18:36638205|36640360	chr18	36638205	36640360	435	NA	mmu-Ankhd1_0027	exon	Ankhd1	NM_175375	+	Control_3
chr18:36638709|36640224	chr18	36638709	36640224	1516	NA	NA	intron	Ankhd1	NM_175375	+	Control_3
chr18:36646691|36648740	chr18	36646691	36648740	1760	NA	mmu-Ankhd1_0074	exon	Ankhd1	NM_175375	+	Control_1
chr18:36744305|36744419	chr18	36744305	36744419	115	NA	NA	intron	Ndufa2	NM_010885	-	Control_2
chr18:36748224|36748525	chr18	36748224	36748525	302	NA	NA	intron	Ik	NM_011879	+	Control_1
chr18:36753302|36753362	chr18	36753302	36753362	61	NA	NA	intron	Ik	NM_011879	+	Control_1
chr18:36771328|36771435	chr18	36771328	36771435	108	NA	NA	exon	Hars	NM_008214	-	Control_1
chr18:37903756|37905159	chr18	37903756	37905159	258	NA	NA	exon	Diaph1	NM_001305980	-	Control_3
chr18:37943543|37943677	chr18	37943543	37943677	135	NA	NA	intron	Hdac3	NM_010411	-	Control_3
chr18:38250400|38250573	chr18	38250400	38250573	174	NA	NA	intron	Dele1	NM_024179	+	LPS_2
chr18:38251086|38251400	chr18	38251086	38251400	233	NA	mmu-0610009O20Rik_0001	exon	Dele1	NM_024179	+	Control_3
chr18:38257401|38257665	chr18	38257401	38257665	265	NA	NA	intron	Dele1	NM_024179	+	LPS_1
chr18:38447691|38460650	chr18	38447691	38460650	517	NA	mmu-Ndfip1_0006	exon	Ndfip1	NM_001355749	+	Control_2
chr18:39097630|39111900	chr18	39097630	39111900	443	mmu_circ_0000864	mmu-Arhgap26_0007	exon	Arhgap26	NM_001361073	+	LPS_3
chr18:39102169|39150118	chr18	39102169	39150118	795	NA	mmu-Arhgap26_0013	exon	Arhgap26	NM_001361073	+	LPS_2
chr18:42234748|42235484	chr18	42234748	42235484	737	NA	NA	intron	Lars	NM_134137	-	LPS_1
chr18:42300250|42302016	chr18	42300250	42302016	555	NA	NA	exon	Rbm27	NM_172626	+	LPS_2
chr18:42320764|42326024	chr18	42320764	42326024	715	NA	mmu-Rbm27_0006	exon	Rbm27	NM_172626	+	Control_3
chr18:42519368|42538056	chr18	42519368	42538056	1548	NA	mmu-Tcerg1_0004	exon	Tcerg1	NM_001039474	+	Control_3
chr18:42549895|42550014	chr18	42549895	42550014	120	NA	NA	intron	Tcerg1	NM_001039474	+	LPS_1
chr18:42553408|42568035	chr18	42553408	42568035	525	NA	mmu-Tcerg1_0001	exon	Tcerg1	NM_001039474	+	Control_3,LPS_3
chr18:44405210|44405760	chr18	44405210	44405760	374	NA	mmu-Dcp2_0002	exon	Dcp2	NM_027490	+	LPS_2
chr18:44430093|44431335	chr18	44430093	44431335	1243	NA	NA	intron	Mcc	NM_001085374	-	LPS_1
chr18:44442912|44468521	chr18	44442912	44468521	969	NA	mmu-Mcc_0030	exon	Mcc	NM_001085374	-	Control_2
chr18:44491124|44534300	chr18	44491124	44534300	771	NA	mmu-Mcc_0002	exon	Mcc	NM_001085374	-	LPS_2
chr18:44509983|44510096	chr18	44509983	44510096	114	NA	NA	intron	Mcc	NM_001085374	-	Control_1
chr18:49852425|49852691	chr18	49852425	49852691	267	NA	NA	intron	Dmxl1	NM_001081371	+	LPS_1
chr18:49852425|49852735	chr18	49852425	49852735	311	NA	NA	intron	Dmxl1	NM_001081371	+	LPS_1
chr18:49852425|49852779	chr18	49852425	49852779	355	NA	NA	intron	Dmxl1	NM_001081371	+	LPS_1
chr18:49852425|49852823	chr18	49852425	49852823	399	NA	NA	intron	Dmxl1	NM_001081371	+	LPS_1
chr18:49852425|49852867	chr18	49852425	49852867	443	NA	NA	intron	Dmxl1	NM_001081371	+	LPS_1
chr18:5055980|5056849	chr18	5055980	5056849	870	NA	mmu-Svil_0014	exon	Svil	NM_153153	+	Control_3
chr18:53245853|53246019	chr18	53245853	53246019	167	NA	NA	intron	Snx24	NM_001370761	+	LPS_3
chr18:53731091|53731239	chr18	53731091	53731239	149	NA	NA	exon	Cep120	NM_178686	-	Control_3
chr18:53895531|53906669	chr18	53895531	53906669	535	mmu_circ_0000872	mmu-Csnk1g3_0001	exon	Csnk1g3	NM_152809	+	Control_1
chr18:54889732|54889813	chr18	54889732	54889813	82	NA	NA	intron	Zfp608	NM_175751	-	LPS_3
chr18:54889814|54894623	chr18	54889814	54894623	409	NA	mmu-Zfp608_0013	exon	Zfp608	NM_175751	-	Control_2
chr18:54946553|54946808	chr18	54946553	54946808	256	mmu_circ_0000874	mmu-Zfp608_0001	exon	Zfp608	NM_175751	-	Control_3,LPS_1
chr18:5705043|5770564	chr18	5705043	5770564	2658	NA	mmu-Zeb1_0029	exon	Zeb1	NM_011546	+	LPS_1
chr18:57898155|57898287	chr18	57898155	57898287	133	NA	NA	intron	Slc12a2	NM_009194	+	Control_3
chr18:57898155|57898306	chr18	57898155	57898306	152	NA	NA	intron	Slc12a2	NM_009194	+	LPS_2
chr18:6049277|6070091	chr18	6049277	6070091	828	mmu_circ_0000839	mmu-Arhgap12_0004	exon	Arhgap12	NM_001039692	-	Control_3
chr18:60541572|60555204	chr18	60541572	60555204	805	NA	mmu-Dctn4_0009	exon	Dctn4	NM_001357462	+	LPS_1
chr18:60689388|60689963	chr18	60689388	60689963	576	NA	NA	intron	Ndst1	NM_001348103	-	Control_3
chr18:60712723|60713632	chr18	60712723	60713632	910	NA	mmu-Ndst1_0004	exon	Ndst1	NM_001348103	-	Control_2
chr18:6111685|6115850	chr18	6111685	6115850	792	mmu_circ_0000840	mmu-Arhgap12_0022	exon	Arhgap12	NM_001039692	-	Control_1,Control_3,LPS_1,LPS_2,LPS_3
chr18:61140791|61157761	chr18	61140791	61157761	1686	NA	mmu-Hmgxb3_0003	exon	Hmgxb3	NM_178277	-	Control_2
chr18:61152185|61163028	chr18	61152185	61163028	921	NA	mmu-Hmgxb3_0014	exon	Hmgxb3	NM_178277	-	Control_2
chr18:61580452|61580567	chr18	61580452	61580567	116	NA	NA	intron	Csnk1a1	NM_001357499	+	Control_2
chr18:61960944|61968116	chr18	61960944	61968116	227	NA	NA	exon	Sh3tc2	NM_172628	+	Control_3
chr18:61973431|61974420	chr18	61973431	61974420	990	NA	NA	intron	Sh3tc2	NM_172628	+	Control_1
chr18:61975643|61975744	chr18	61975643	61975744	102	NA	NA	intron	Sh3tc2	NM_172628	+	LPS_3
chr18:62529552|62541046	chr18	62529552	62541046	906	NA	NA	exon	Fbxo38	NM_001361091	-	Control_3
chr18:62536005|62536115	chr18	62536005	62536115	111	NA	NA	intron	Fbxo38	NM_001361091	-	Control_2
chr18:65074724|65080071	chr18	65074724	65080071	175	NA	mmu-Nedd4l_0001	exon	Nedd4l	NM_001114386	+	Control_2,LPS_2
chr18:65622984|65625334	chr18	65622984	65625334	2351	mmu_circ_0000883	mmu-Zfp532_0007	exon	Zfp532	NM_207255	+	Control_2,Control_3,LPS_1,LPS_3
chr18:65638750|65656632	chr18	65638750	65656632	804	mmu_circ_0000884	mmu-Zfp532_0006	exon	Zfp532	NM_001361053	+	LPS_3
chr18:65993075|65998720	chr18	65993075	65998720	741	NA	mmu-Lman1_0007	exon	Lman1	NM_027400	-	Control_3
chr18:66083095|66094050	chr18	66083095	66094050	341	NA	NA	exon	Ccbe1	NM_178793	-	LPS_1
chr18:67688891|67711927	chr18	67688891	67711927	291	NA	mmu-Ptpn2_0003	exon	Ptpn2	NM_001127177	-	Control_1
chr18:67813872|67819130	chr18	67813872	67819130	759	NA	mmu-Cep192_0018	exon	Cep192	NM_027556	+	LPS_1
chr18:67847583|67847696	chr18	67847583	67847696	114	NA	NA	intron	Cep192	NM_027556	+	LPS_1
chr18:67852904|67855375	chr18	67852904	67855375	387	NA	mmu-Cep192_0003	exon	Cep192	NM_027556	+	LPS_2
chr18:67869330|67870651	chr18	67869330	67870651	288	NA	NA	exon	Cep192	NM_027556	+	LPS_3
chr18:68064217|68064686	chr18	68064217	68064686	470	NA	mmu-Ldlrad4_0001	exon	Ldlrad4	NM_172631	+	Control_2
chr18:68064217|68106691	chr18	68064217	68106691	611	NA	mmu-Ldlrad4_0009	exon	Ldlrad4	NM_172631	+	Control_1
chr18:70616565|70622721	chr18	70616565	70622721	408	NA	mmu-Mbd2_0002	exon	Mbd2	NM_010773	+	Control_2
chr18:73657195|73678039	chr18	73657195	73678039	843	NA	mmu-Smad4_0008	exon	Smad4	NM_001364967	-	LPS_2
chr18:73662658|73678039	chr18	73662658	73678039	792	NA	mmu-Smad4_0010	exon	Smad4	NM_001364967	-	LPS_2
chr18:73675161|73678039	chr18	73675161	73678039	582	mmu_circ_0000894	mmu-Smad4_0007	exon	Smad4	NM_001364967	-	Control_3
chr18:73969891|73971276	chr18	73969891	73971276	1386	mmu_circ_0000895	mmu-Mapk4_0001	exon	Mapk4	NM_172632	-	Control_2
chr18:7439569|7444105	chr18	7439569	7444105	637	NA	mmu-Mpp7_0001	exon	Mpp7	NM_001360860	-	Control_1
chr18:75001068|75001122	chr18	75001068	75001122	55	NA	NA	exon	Snord58b	NR_028552	+	Control_3
chr18:75055281|75063173	chr18	75055281	75063173	301	NA	mmu-Dym_0004	exon	Dym	NM_027727	+	LPS_2
chr18:75080203|75082507	chr18	75080203	75082507	269	mmu_circ_0000897	mmu-Dym_0006	exon	Dym	NM_027727	+	Control_3
chr18:75114790|75126919	chr18	75114790	75126919	697	mmu_circ_0000898	mmu-Dym_0001	exon	Dym	NM_027727	+	Control_2,Control_3,LPS_3
chr18:7901496|7906044	chr18	7901496	7906044	336	NA	mmu-Wac_0002	exon	Wac	NM_001282093	+	Control_2
chr18:80137484|80142769	chr18	80137484	80142769	211	NA	mmu-Adnp2_0001	exon	Adnp2	NM_175028	-	Control_3,LPS_1,LPS_3
chr18:80211880|80211919	chr18	80211880	80211919	40	NA	NA	intron	Txnl4a	NR_168913	+	LPS_1
chr18:80753851|80753948	chr18	80753851	80753948	98	NA	NA	intron	Atp9b	NM_001201569	-	Control_3
chr18:80836355|80847252	chr18	80836355	80847252	234	NA	mmu-Atp9b_0012	exon	Atp9b	NM_001201569	-	LPS_2
chr18:80836355|80877373	chr18	80836355	80877373	440	NA	NA	exon	Atp9b	NM_001201569	-	Control_3
chr18:80844527|80917878	chr18	80844527	80917878	911	NA	mmu-Atp9b_0023	exon	Atp9b	NM_001201569	-	LPS_1
chr18:80869742|80917878	chr18	80869742	80917878	659	NA	mmu-Atp9b_0022	exon	Atp9b	NM_001201569	-	LPS_1
chr18:82656949|82682287	chr18	82656949	82682287	1362	NA	mmu-Zfp236_0011	exon	Zfp236	NM_001374229	-	Control_2
chr18:82664838|82682287	chr18	82664838	82682287	929	mmu_circ_0000906	mmu-Zfp236_0009	exon	Zfp236	NM_001374229	-	Control_1
chr18:82674307|82682287	chr18	82674307	82682287	487	mmu_circ_0000908	mmu-Zfp236_0012	exon	Zfp236	NM_001374229	-	Control_2
chr18:82955524|82957449	chr18	82955524	82957449	1926	mmu_circ_0000909	mmu-Zfp516_0001	exon	Zfp516	NM_183033	+	Control_2,LPS_2,LPS_3
chr18:82986744|82988198	chr18	82986744	82988198	1455	NA	mmu-Zfp516_0002	exon	Zfp516	NM_183033	+	Control_3
chr18:84315806|84354691	chr18	84315806	84354691	551	mmu_circ_0000911	mmu-Zfp407_0005	exon	Zfp407	NM_001033341	-	LPS_3
chr18:84552870|84563046	chr18	84552870	84563046	4835	mmu_circ_0000912	mmu-Zfp407_0007	exon	Zfp407	NM_001033341	-	LPS_1
chr18:84558327|84563046	chr18	84558327	84563046	4720	NA	NA	exon	Zfp407	NM_001033341	-	Control_1,Control_3,LPS_3
chr18:88887099|88887208	chr18	88887099	88887208	110	NA	NA	intron	Socs6	NM_018821	-	LPS_1
chr18:9345194|9353507	chr18	9345194	9353507	315	NA	mmu-Ccny_0004	exon	Ccny	NM_026484	-	LPS_1
chr19:10053034|10053993	chr19	10053034	10053993	960	NA	NA	intron	Fads3	NM_021890	+	LPS_1
chr19:10054350|10054582	chr19	10054350	10054582	233	NA	NA	intron	Fads3	NM_021890	+	Control_3
chr19:10082565|10082690	chr19	10082565	10082690	126	NA	NA	exon	Fads2	NM_019699	-	Control_1
chr19:10191501|10192885	chr19	10191501	10192885	1385	NA	NA	intron	Fads1	NM_146094	+	LPS_1
chr19:10194093|10194291	chr19	10194093	10194291	199	NA	NA	intron	Fads1	NM_146094	+	Control_3
chr19:10194093|10194294	chr19	10194093	10194294	202	NA	NA	intron	Fads1	NM_146094	+	LPS_1
chr19:10525952|10539788	chr19	10525952	10539788	1281	NA	mmu-Cpsf7_0013	exon	Cpsf7	NM_001164272	+	LPS_1
chr19:10606845|10623638	chr19	10606845	10623638	2216	NA	NA	exon	Ddb1	NM_015735	+	Control_1
chr19:10608473|10610676	chr19	10608473	10610676	2204	NA	NA	intron	Ddb1	NM_015735	+	Control_3
chr19:10621541|10623638	chr19	10621541	10623638	867	NA	mmu-Ddb1_0009	exon	Ddb1	NM_015735	+	Control_1
chr19:10688897|10688980	chr19	10688897	10688980	84	NA	NA	intron	Vps37c	NM_001361962	+	LPS_2
chr19:11932138|11937379	chr19	11932138	11937379	467	NA	mmu-Patl1_0013	exon	Patl1	NM_172635	+	LPS_2
chr19:11933740|11933825	chr19	11933740	11933825	86	NA	NA	intron	Patl1	NM_172635	+	Control_3
chr19:12770177|12779099	chr19	12770177	12779099	1202	NA	mmu-Zfp91_0002	exon	Gm44505	NR_024093	-	Control_1,LPS_1,LPS_3
chr19:12770923|12771002	chr19	12770923	12771002	80	NA	NA	intron	Gm44505	NR_024093	-	Control_2
chr19:12774820|12776462	chr19	12774820	12776462	245	NA	mmu-Zfp91_0018	exon	Gm44505	NR_024093	-	Control_3
chr19:16635769|16686643	chr19	16635769	16686643	4771	NA	NA	exon	Vps13a	NM_173028	-	LPS_1
chr19:16759587|16766540	chr19	16759587	16766540	285	NA	mmu-Vps13a_0001	exon	Vps13a	NM_173028	-	LPS_3
chr19:18677688|18693762	chr19	18677688	18693762	794	NA	mmu-2410127L17Rik_0001	exon	Carnmt1	NM_001377051	+	LPS_1
chr19:21276586|21276725	chr19	21276586	21276725	140	NA	NA	intron	Zfand5	NM_009551	+	LPS_3
chr19:21807548|21809243	chr19	21807548	21809243	1696	NA	NA	intron	Cemip2	NM_001033759	+	LPS_3
chr19:21842041|21848035	chr19	21842041	21848035	502	NA	mmu-Tmem2_0012	exon	Cemip2	NM_001033759	+	LPS_2
chr19:23218337|23218404	chr19	23218337	23218404	68	NA	NA	intron	Smc5	NM_001252685	-	LPS_1
chr19:23257488|23259787	chr19	23257488	23259787	303	NA	NA	exon	Smc5	NM_001252685	-	Control_3,LPS_2
chr19:25409086|25411764	chr19	25409086	25411764	2679	NA	mmu-Kank1_0001	exon	Kank1	NM_001348180	+	Control_3
chr19:27815485|27849969	chr19	27815485	27849969	758	NA	mmu-Rfx3_0060	exon	Rfx3	NM_001360357	-	LPS_2
chr19:27826033|27837481	chr19	27826033	27837481	377	NA	mmu-Rfx3_0003	exon	Rfx3	NM_001360357	-	Control_3
chr19:27826033|27849969	chr19	27826033	27849969	636	NA	mmu-Rfx3_0002	exon	Rfx3	NM_001360357	-	Control_3
chr19:28283652|28298946	chr19	28283652	28298946	345	NA	mmu-Glis3_0010	exon	Glis3	NM_001305671	-	Control_1
chr19:28283652|28317413	chr19	28283652	28317413	505	NA	mmu-Glis3_0005	exon	Glis3	NM_001305671	-	LPS_3
chr19:28317254|28357952	chr19	28317254	28357952	433	NA	mmu-Glis3_0013	exon	Glis3	NM_001305671	-	Control_1
chr19:28354206|28357952	chr19	28354206	28357952	273	mmu_circ_0000942	mmu-Glis3_0002	exon	Glis3	NM_001305671	-	Control_1,Control_2
chr19:28530873|28531986	chr19	28530873	28531986	1114	mmu_circ_0000943	mmu-Glis3_0003	exon	Glis3	NM_001305671	-	Control_1,Control_2,Control_3,LPS_1,LPS_2,LPS_3
chr19:28530873|28540408	chr19	28530873	28540408	1322	NA	mmu-Glis3_0001	exon	Glis3	NM_175459	-	Control_1,Control_2,Control_3,LPS_1,LPS_2,LPS_3
chr19:28665753|28666236	chr19	28665753	28666236	484	NA	mmu-Glis3_0012	exon	Glis3	NM_001305671	-	Control_1,Control_2,Control_3,LPS_1,LPS_2
chr19:29026212|29027343	chr19	29026212	29027343	289	NA	NA	exon	Ak3	NM_001365071	-	Control_1
chr19:29127999|29134503	chr19	29127999	29134503	387	NA	mmu-Rcl1_0010	exon	Rcl1	NM_021525	+	Control_2
chr19:29743533|29755017	chr19	29743533	29755017	1498	mmu_circ_0000944	mmu-9930021J03Rik_0004	exon	9930021J03Rik	NM_172836	-	Control_2
chr19:29753600|29755017	chr19	29753600	29755017	1418	NA	mmu-9930021J03Rik_0001	exon	9930021J03Rik	NM_172836	-	Control_3,LPS_2
chr19:29753600|29786449	chr19	29753600	29786449	1619	NA	mmu-9930021J03Rik_0003	exon	9930021J03Rik	NM_172836	-	LPS_1,LPS_2,LPS_3
chr19:30039064|30039297	chr19	30039064	30039297	234	mmu_circ_0000945	mmu-Uhrf2_0005	exon	Uhrf2	NM_144873	+	Control_2,Control_3,LPS_2
chr19:30078540|30078647	chr19	30078540	30078647	108	NA	NA	exon	Uhrf2	NM_144873	+	LPS_2
chr19:32142674|32142745	chr19	32142674	32142745	72	NA	NA	intron	Sgms1	NM_001168526	-	LPS_3
chr19:32223509|32248036	chr19	32223509	32248036	125	NA	mmu-Sgms1_0018	exon	Sgms1	NM_001168525	-	LPS_2
chr19:32676717|32707009	chr19	32676717	32707009	978	NA	mmu-Atad1_0002	exon	Atad1	NM_026487	-	Control_1
chr19:32684002|32707009	chr19	32684002	32707009	844	NA	mmu-Atad1_0006	exon	Atad1	NM_026487	-	Control_2
chr19:3271727|3272887	chr19	3271727	3272887	1161	NA	NA	intron	Ighmbp2	NM_009212	-	LPS_1
chr19:32792549|32800099	chr19	32792549	32800099	328	NA	mmu-Pten_0001	exon	Pten	NM_008960	+	Control_2,LPS_3
chr19:32792549|32818060	chr19	32792549	32818060	862	NA	NA	exon	Pten	NM_008960	+	LPS_1
chr19:32800100|32800184	chr19	32800100	32800184	85	NA	NA	intron	Pten	NM_008960	+	LPS_1
chr19:3283172|3284736	chr19	3283172	3284736	1565	NA	NA	intron	Mrpl21	NM_001347420	+	LPS_3
chr19:3285396|3285549	chr19	3285396	3285549	154	NA	NA	intron	Mrpl21	NM_001347420	+	Control_1
chr19:3365675|3366417	chr19	3365675	3366417	196	NA	mmu-Cpt1a_0001	exon	Cpt1a	NM_013495	+	LPS_1
chr19:3470971|3490838	chr19	3470971	3490838	500	NA	mmu-Ppp6r3_0091	exon	Ppp6r3	NM_001164159	-	Control_3
chr19:3470971|3518382	chr19	3470971	3518382	1364	NA	mmu-Ppp6r3_0062	exon	Ppp6r3	NM_001164159	-	LPS_1
chr19:3478278|3507355	chr19	3478278	3507355	901	NA	mmu-Ppp6r3_0011	exon	Ppp6r3	NM_001360429	-	LPS_2
chr19:3484831|3507355	chr19	3484831	3507355	814	NA	mmu-Ppp6r3_0004	exon	Ppp6r3	NM_001164159	-	Control_3
chr19:3490774|3518382	chr19	3490774	3518382	929	NA	mmu-Ppp6r3_0047	exon	Ppp6r3	NM_001164159	-	Control_3
chr19:3605517|3610038	chr19	3605517	3610038	4522	NA	NA	intron	Lrp5	NM_008513	-	Control_3
chr19:36086959|36101900	chr19	36086959	36101900	559	NA	mmu-Rpp30_0003	exon	Rpp30	NM_019428	+	Control_3
chr19:3647528|3652330	chr19	3647528	3652330	527	NA	mmu-Lrp5_0001	exon	Lrp5	NM_008513	-	Control_1,LPS_3
chr19:3647528|3659640	chr19	3647528	3659640	924	NA	mmu-Lrp5_0005	exon	Lrp5	NM_008513	-	Control_1,LPS_1,LPS_3
chr19:36845534|36854957	chr19	36845534	36854957	596	NA	mmu-Tnks2_0002	exon	Tnks2	NM_001163635	+	Control_2
chr19:36880510|36881797	chr19	36880510	36881797	204	NA	mmu-Tnks2_0043	exon	Tnks2	NM_001163635	+	LPS_2
chr19:36880510|36884163	chr19	36880510	36884163	302	NA	mmu-Tnks2_0069	exon	Tnks2	NM_001163635	+	LPS_1
chr19:36958373|36970038	chr19	36958373	36970038	965	NA	mmu-Btaf1_0063	exon	Btaf1	NM_001080706	+	Control_3
chr19:36961639|36983652	chr19	36961639	36983652	1726	NA	mmu-Btaf1_0048	exon	Btaf1	NM_001080706	+	Control_1
chr19:36987981|36997635	chr19	36987981	36997635	1457	NA	NA	exon	Btaf1	NM_001080706	+	Control_1
chr19:36994270|37004643	chr19	36994270	37004643	1415	NA	mmu-Btaf1_0046	exon	Btaf1	NM_001080706	+	Control_2,LPS_3
chr19:37009740|37009986	chr19	37009740	37009986	247	NA	NA	intron	Btaf1	NM_001080706	+	Control_3,LPS_1
chr19:37068173|37088587	chr19	37068173	37088587	377	mmu_circ_0000948	mmu-Cpeb3_0006	exon	Cpeb3	NM_001290826	-	LPS_2
chr19:37276515|37280752	chr19	37276515	37280752	503	NA	mmu-Ide_0005	exon	Ide	NM_031156	-	LPS_2
chr19:37387017|37398207	chr19	37387017	37398207	830	NA	mmu-Kif11_0010	exon	Kif11	NM_010615	+	LPS_2
chr19:37402293|37403432	chr19	37402293	37403432	1140	NA	NA	intron	Kif11	NM_010615	+	LPS_2
chr19:37913337|37913476	chr19	37913337	37913476	140	NA	NA	exon	Myof	NM_001099634	-	Control_3
chr19:37920719|37924704	chr19	37920719	37924704	473	NA	mmu-Myof_0002	exon	Myof	NM_001099634	-	LPS_2
chr19:37930986|37934921	chr19	37930986	37934921	405	NA	mmu-Myof_0004	exon	Myof	NM_001099634	-	LPS_1
chr19:37932479|37932602	chr19	37932479	37932602	124	NA	NA	intron	Myof	NM_001099634	-	LPS_3
chr19:37934947|37935846	chr19	37934947	37935846	900	NA	NA	intron	Myof	NM_001099634	-	Control_3
chr19:37936240|37936313	chr19	37936240	37936313	74	NA	NA	intron	Myof	NM_001099634	-	LPS_1
chr19:37986109|37986648	chr19	37986109	37986648	540	NA	NA	intron	Myof	NM_001099634	-	LPS_1
chr19:3864760|3870975	chr19	3864760	3870975	6216	NA	NA	intron	Chka	NM_001271496	+	Control_1
chr19:38804564|38807086	chr19	38804564	38807086	2523	NA	NA	intron	Noc3l	NM_021315	-	LPS_2
chr19:3889111|3889853	chr19	3889111	3889853	743	NA	NA	intron	Chka	NM_001271496	+	LPS_1,LPS_3
chr19:3889111|3889855	chr19	3889111	3889855	745	NA	NA	intron	Chka	NM_001271496	+	LPS_1
chr19:38895987|38901415	chr19	38895987	38901415	308	NA	mmu-Tbc1d12_0012	exon	Tbc1d12	NM_145952	+	Control_1
chr19:3889989|3892084	chr19	3889989	3892084	2096	NA	NA	intron	Chka	NM_001271496	+	LPS_2
chr19:38938406|38940661	chr19	38938406	38940661	159	NA	NA	exon	Hells	NM_008234	+	Control_1
chr19:38938463|38938626	chr19	38938463	38938626	164	NA	NA	intron	Hells	NM_008234	+	Control_2
chr19:38940471|38945573	chr19	38940471	38945573	552	NA	mmu-Hells_0008	exon	Hells	NM_008234	+	LPS_2
chr19:38951835|38959828	chr19	38951835	38959828	1019	NA	mmu-Hells_0009	exon	Hells	NM_008234	+	LPS_3
chr19:38951835|38964693	chr19	38951835	38964693	1116	NA	mmu-Hells_0017	exon	Hells	NM_008234	+	LPS_3
chr19:4009826|4010009	chr19	4009826	4010009	184	NA	NA	exon	Ndufv1	NM_133666	-	LPS_3
chr19:40243406|40252061	chr19	40243406	40252061	431	NA	mmu-Pdlim1_0002	exon	Pdlim1	NM_016861	-	LPS_2
chr19:40336986|40365166	chr19	40336986	40365166	580	NA	mmu-Sorbs1_0036	exon	Sorbs1	NM_001034964	-	Control_2
chr19:40365192|40369689	chr19	40365192	40369689	4498	NA	NA	intron	Sorbs1	NM_001034964	-	LPS_2
chr19:40562766|40562901	chr19	40562766	40562901	136	NA	NA	intron	Aldh18a1	NM_019698	-	LPS_3
chr19:40831443|40831582	chr19	40831443	40831582	140	NA	NA	intron	Ccnj	NM_172839	+	Control_1
chr19:4100214|4101117	chr19	4100214	4101117	904	NA	NA	intron	Pitpnm1	NR_075078	+	LPS_3
chr19:41545875|41555701	chr19	41545875	41555701	515	mmu_circ_0000950	mmu-Lcor_0001	exon	Lcor	NM_001370767	+	Control_1,LPS_2
chr19:41865617|41866705	chr19	41865617	41866705	1089	NA	NA	intron	Rrp12	NM_199447	-	Control_3
chr19:41924711|41925239	chr19	41924711	41925239	136	NA	mmu-Exosc1_0005	exon	Exosc1	NM_001164561	-	Control_2
chr19:41926610|41928024	chr19	41926610	41928024	1415	NA	NA	intron	Exosc1	NM_001320231	-	LPS_3
chr19:4193253|4193740	chr19	4193253	4193740	488	NA	NA	intron	Ppp1ca	NM_031868	+	Control_1
chr19:41939905|41940623	chr19	41939905	41940623	719	NA	NA	intron	Zdhhc16	NM_001360676	+	Control_1
chr19:41947769|41948215	chr19	41947769	41948215	447	NA	NA	intron	Mms19	NM_028152	-	Control_3
chr19:41953591|41953668	chr19	41953591	41953668	78	NA	NA	intron	Mms19	NM_028152	-	LPS_1
chr19:41956227|41956508	chr19	41956227	41956508	282	NA	NA	intron	Mms19	NM_028152	-	Control_2
chr19:42100637|42100837	chr19	42100637	42100837	201	mmu_circ_0000952	mmu-Pi4k2a_0008	exon	Pi4k2a	NM_145501	+	Control_1
chr19:4214501|4214576	chr19	4214501	4214576	76	NA	NA	intron	Clcf1	NM_001310038	+	LPS_1
chr19:4220345|4222049	chr19	4220345	4222049	1705	NA	NA	intron	Clcf1	NM_001310038	+	Control_3
chr19:4232553|4232715	chr19	4232553	4232715	163	NA	NA	intron	Gm45928	NR_132309	+	LPS_3
chr19:42562552|42564341	chr19	42562552	42564341	1790	mmu_circ_0000953	mmu-R3hcc1l_0001	exon	R3hcc1l	NM_177464	+	Control_2,LPS_2,LPS_3
chr19:42562552|42576201	chr19	42562552	42576201	1966	NA	mmu-R3hcc1l_0005	exon	R3hcc1l	NM_177464	+	Control_3,LPS_2
chr19:42757933|42759705	chr19	42757933	42759705	1773	NA	NA	intron	Hps1	NM_001346703	-	Control_1
chr19:42759864|42760363	chr19	42759864	42760363	500	NA	NA	intron	Hps1	NM_001346703	-	Control_1
chr19:42762583|42763794	chr19	42762583	42763794	1212	NA	NA	intron	Hps1	NM_001346703	-	LPS_2
chr19:4322575|4324336	chr19	4322575	4324336	1762	NA	NA	intron	Kdm2a	NM_001001984	-	Control_1
chr19:4328824|4328952	chr19	4328824	4328952	129	NA	NA	intron	Kdm2a	NM_001001984	-	LPS_3
chr19:4342732|4342846	chr19	4342732	4342846	115	NA	NA	intron	Kdm2a	NM_001001984	-	LPS_3
chr19:4342847|4394892	chr19	4342847	4394892	1538	NA	mmu-Kdm2a_0020	exon	Kdm2a	NM_001001984	-	Control_2
chr19:43741833|43743784	chr19	43741833	43743784	250	NA	NA	exon	Cox15	NM_144874	-	LPS_1
chr19:43741933|43743616	chr19	43741933	43743616	1684	NA	NA	intron	Cox15	NM_144874	-	LPS_2
chr19:44040866|44047634	chr19	44040866	44047634	6769	NA	NA	intron	Erlin1	NM_145502	-	LPS_1
chr19:44084417|44088777	chr19	44084417	44088777	441	NA	mmu-Chuk_0008	exon	Chuk	NM_001162410	-	Control_3
chr19:44090933|44100219	chr19	44090933	44100219	813	NA	mmu-Chuk_0011	exon	Chuk	NM_001162410	-	LPS_2
chr19:44142260|44143020	chr19	44142260	44143020	761	NA	NA	intron	Bloc1s2	NM_028607	-	LPS_3
chr19:44334262|44334362	chr19	44334262	44334362	101	NA	NA	intron	Scd4	NM_183216	+	Control_3
chr19:44566027|44568305	chr19	44566027	44568305	2279	NA	NA	intron	Hif1an	NM_176958	+	Control_1
chr19:44757326|44761885	chr19	44757326	44761885	478	NA	mmu-Pax2_0006	exon	Pax2	NM_001368744	+	LPS_3
chr19:44788777|44790802	chr19	44788777	44790802	206	NA	NA	exon	Pax2	NM_001368744	+	Control_3
chr19:44816084|44818402	chr19	44816084	44818402	2319	NA	NA	intron	Pax2	NM_001368744	+	Control_2
chr19:44835384|44835490	chr19	44835384	44835490	107	NA	NA	intron	1700039E22Rik	NR_045315	-	Control_2
chr19:44934933|44948052	chr19	44934933	44948052	1951	NA	mmu-Fam178a_0043	exon	Slf2	NM_001081225	+	Control_3
chr19:44934933|44949139	chr19	44934933	44949139	2119	NA	mmu-Fam178a_0036	exon	Slf2	NM_001081225	+	Control_3
chr19:44938365|44948052	chr19	44938365	44948052	1217	mmu_circ_0000954	mmu-Fam178a_0044	exon	Slf2	NM_001081225	+	LPS_1
chr19:44967680|44969014	chr19	44967680	44969014	1335	NA	NA	intron	Slf2	NM_001081225	+	LPS_3
chr19:44973266|44973585	chr19	44973266	44973585	320	NA	NA	intron	Slf2	NM_001081225	+	Control_2
chr19:45006216|45006263	chr19	45006216	45006263	48	NA	NA	intron	Mrpl43	NM_053164	-	Control_3
chr19:45009280|45010559	chr19	45009280	45010559	491	NA	mmu-Peo1_0001	exon	Twnk	NM_001348254	+	Control_2
chr19:45021837|45023515	chr19	45021837	45023515	1679	NA	NA	intron	Lzts2	NM_145503	+	LPS_3
chr19:45630865|45640521	chr19	45630865	45640521	510	mmu_circ_0000955	mmu-Fbxw4_0001	exon	Fbxw4	NM_013907	-	Control_2,Control_3,LPS_1,LPS_3
chr19:45635735|45640521	chr19	45635735	45640521	415	mmu_circ_0000956	mmu-Fbxw4_0003	exon	Fbxw4	NM_013907	-	LPS_2
chr19:45757810|45757904	chr19	45757810	45757904	95	NA	NA	intron	Oga	NM_023799	-	LPS_3
chr19:45885952|45892148	chr19	45885952	45892148	286	mmu_circ_0000957	mmu-9130011E15Rik_0001	exon	Armh3	NM_198296	-	LPS_3
chr19:45932351|45940503	chr19	45932351	45940503	256	NA	mmu-9130011E15Rik_0008	exon	Armh3	NM_198296	-	Control_2
chr19:45974967|45975275	chr19	45974967	45975275	204	mmu_circ_0000958	mmu-9130011E15Rik_0035	exon	Armh3	NM_198296	-	Control_1
chr19:4602620|4602735	chr19	4602620	4602735	116	NA	NA	intron	Pcx	NM_001162946	+	LPS_3
chr19:46033979|46034031	chr19	46033979	46034031	53	NA	NA	intron	Ldb1	NM_001360336	-	Control_2
chr19:46072335|46072521	chr19	46072335	46072521	187	NA	NA	intron	Pprc1	NM_001081214	+	LPS_3
chr19:46082516|46082626	chr19	46082516	46082626	111	NA	NA	exon	Nolc1	NM_001039351	+	LPS_3
chr19:46259252|46259347	chr19	46259252	46259347	96	NA	NA	intron	Gbf1	NM_178930	+	Control_1
chr19:46279436|46279885	chr19	46279436	46279885	450	NA	NA	intron	Gbf1	NM_178930	+	LPS_3
chr19:46332082|46332617	chr19	46332082	46332617	536	NA	NA	intron	Cuedc2	NM_001164290	-	Control_1,LPS_1,LPS_2
chr19:46382443|46384219	chr19	46382443	46384219	1777	NA	NA	intron	Actr1a	NM_001365070	-	LPS_1
chr19:46382445|46384219	chr19	46382445	46384219	1775	NA	NA	intron	Actr1a	NM_001365070	-	LPS_2,LPS_3
[truncated: 2,869 more rows]

## Sheet: README
标题	说明
circRNA_ID	circRNA 编号
chr	染色体
circRNA_start	circRNA 起始位置
circRNA_end	circRNA 终止位置
length	circRNA 长度
circBase_ID	circBase 数据库编号
circatlas_ID	circatlas 数据库编号
circRNA_type	circRNA 类型
gene	circRNA 来源基因名称
transcript	circRNA 来源转录本名称
strand	circRNA 来源基因方向
samples	发现该 circRNA 的样本
