# Supplementary material for: Mesangial cell-derived CircRNAs in chronic glomerulonephritis: RNA sequencing and bioinformatics analysis
Source: Ren Fail. 2024 Jul 1;46(2):2371059. doi: 10.1080/0886022X.2024.2371059 (PMC467094; doi:10.1080/0886022X.2024.2371059)
Supplement: Supplemental Material [file IRNF_A_2371059_SM1376.zip › Supplementary File 5.xlsx]

## Sheet: Sheet1
ID	Control_1	Control_2	Control_3	LPS_1	LPS_2	LPS_3	Control_mean	LPS_mean	log2(fc)	PValue	FDR
chr17:46723736|46723899|Pex6,NM_145488,+	0.860943	0.823492	1.06078	0	0	0	0.915071	0	-1.9307	0.00641585	0.458947
chr9:107557558|107557747|Rassf1,NM_001243748,+	0.860943	0.823492	1.06078	0	0	0	0.915071	0	-1.9307	0.00641585	0.458947
chr7:99935162|99955540|Rnf169,NM_175388,-	4.30471	3.29397	3.18233	0	1.19969	1.24759	3.59367	0.815761	-2.1392	0.00720183	0.458947
chr4:130727998|130730548|Pum1,NM_001159603,+	0	0	0	0.720098	1.19969	1.24759	0	1.05579	2.137	0.0245138	0.458947
chr4:117582600|117593162|Eri3,NM_001285901,+	0.860943	1.64698	1.06078	0	0	0	1.18957	0	-2.3091	0.0371397	0.458947
chr15:62107148|62107465|Pvt1,NR_003368,+	0	0	1.06078	2.88039	2.39939	4.99036	0.353593	3.42338	3.2753	0.0442003	0.458947
chr8:123382527|123383443|Tcf25,NM_001037878,+	0	0	0	1.4402	1.19969	2.49518	0	1.71169	2.8341	0.0500064	0.458947
chr2:70768862|70786995|Tlk1,NR_156420,-	0.860943	2.47048	2.12156	0.720098	0	0	1.81766	0.240033	-2.9208	0.0649696	0.458947
chr6:47551732|47577667|Ezh2,NM_007971,-	2.58283	3.29397	1.06078	0.720098	0	0	2.31253	0.240033	-3.2682	0.0740133	0.458947
chr5:65565989|65594548|Ube2k,NM_001310619,+	3.44377	5.76445	3.18233	9.36127	11.9969	6.23795	4.13018	9.19872	1.1552	0.0740988	0.458947
chr19:56570416|56576284|Nhlrc2,NM_025811,+	0.860943	0	0	1.4402	4.79878	3.74277	0.286981	3.32725	3.5353	0.0819941	0.458947
chr3:19256778|19260292|Pde7a,NM_008802,-	0	0	0	2.88039	1.19969	1.24759	0	1.77589	2.8872	0.0846567	0.458947
chr7:134874058|134876315|Dock1,NM_001033420,+	0	0	0	2.88039	1.19969	1.24759	0	1.77589	2.8872	0.0846567	0.458947
chr11:70874746|70887171|Rabep1,NM_001291142,+	0.860943	0	0	2.88039	1.19969	1.24759	0.286981	1.77589	2.6295	0.0964099	0.458947
chr1:82340319|82342862|Rhbdd1,NM_029777,+	0.860943	0	0	0.720098	1.19969	1.24759	0.286981	1.05579	1.8793	0.0976868	0.458947
chr15:12912511|12929711|Drosha,NM_001130149,+	0	0	0	0.720098	2.39939	1.24759	0	1.45569	2.6004	0.0990693	0.458947
chr19:29753600|29786449|9930021J03Rik,NM_172836,-	0	0	0	0.720098	2.39939	1.24759	0	1.45569	2.6004	0.0990693	0.458947
chr7:99479563|99479707|Snord15b,NR_002173,-	0	5.76445	2.12156	4.32059	10.7972	8.73313	2.62867	7.95032	1.5967	0.105906	0.458947
chr8:67904117|67908889|Psd3,NM_030263,-	4.30471	4.11746	5.30389	1.4402	0	3.74277	4.57535	1.72765	-1.4051	0.108637	0.458947
chr4:84291693|84293662|Bnc2,NM_001369081,-	12.0532	13.1759	4.24311	1.4402	2.39939	2.49518	9.82406	2.11159	-2.218	0.108989	0.458947
chr19:28530873|28531986|Glis3,NM_001305671,-	10.3313	12.3524	15.9117	18.0024	17.9954	14.9711	12.8651	16.9896	0.4012	0.111578	0.458947
chr8:86860426|86862110|N4bp1,NM_030563,-	0	0	0	0.720098	3.59908	2.49518	0	2.27145	3.2423	0.113549	0.458947
chr3:51855499|51857076|Maml3,NM_001004176,-	6.0266	1.64698	3.18233	0.720098	0	0	3.61864	0.240033	-3.9141	0.114398	0.458947
chrX:94098283|94114263|Zfx,NM_001044386,-	3.44377	3.29397	6.36467	0.720098	3.59908	0	4.36747	1.43973	-1.601	0.120766	0.458947
chrX:73952690|73952825|Hcfc1,NM_008224,-	24.1064	9.05842	18.0332	9.36127	5.99847	3.74277	17.066	6.3675	-1.4223	0.121236	0.458947
chr5:103783124|103784513|Aff1,NM_133919,+	0	0	3.18233	4.32059	2.39939	7.48554	1.06078	4.73517	2.1583	0.121408	0.458947
chr15:102299803|102304145|Espl1,NM_001014976,+	2.58283	1.64698	1.06078	0.720098	0	1.24759	1.76353	0.655896	-1.4269	0.127752	0.458947
chr13:54523970|54529223|Simc1,NM_176987,+	0	0.823492	0	0.720098	1.19969	2.49518	0.274497	1.47166	2.4226	0.138603	0.458947
chr14:99060306|99060353|Bora,NM_175265,+	0	0.823492	1.06078	1.4402	7.19817	8.73313	0.62809	5.7905	3.2046	0.142892	0.458947
chr2:70770004|70786995|Tlk1,NM_172664,-	6.0266	10.7054	7.42544	2.16029	2.39939	7.48554	8.05248	4.01507	-1.004	0.146908	0.458947
chr5:90946790|90974415|Mthfd2l,NM_026788,+	0.860943	0	1.06078	1.4402	2.39939	4.99036	0.640574	2.94331	2.2	0.153104	0.458947
chr2:139977607|140057499|Tasp1,NM_001159640,-	0	0	1.06078	1.4402	3.59908	7.48554	0.353593	4.17494	3.5616	0.158791	0.458947
chr12:3617606|3648389|Dtnb,NM_001162465,+	5.16566	4.11746	2.12156	3.60049	0	0	3.80156	1.20016	-1.6634	0.162898	0.458947
chr15:82851513|82857284|Tcf20,NM_001114140,-	5.16566	6.58794	3.18233	3.60049	3.59908	1.24759	4.97864	2.81572	-0.8222	0.165103	0.458947
chr19:55380942|55391868|Vti1a,NM_001360432,+	0	0	0	0.720098	3.59908	1.24759	0	1.85559	2.9506	0.17094	0.458947
chr14:47016277|47016795|Samd4,NM_001037221,+	6.0266	0.823492	7.42544	2.16029	0	0	4.75851	0.720098	-2.7242	0.172612	0.458947
chr6:87895762|87895902|Copg1,NM_017477,+	3.44377	2.47048	1.06078	2.88039	4.79878	3.74277	2.32501	3.80731	0.7115	0.173258	0.458947
chr11:70702552|70702747|Kif1c,NM_153103,+	0	0	0	0	1.19969	1.24759	0	0.815761	1.7649	0.18366	0.458947
chr13:89991073|89992606|Xrcc4,NM_028012,-	0	0	0	0	1.19969	1.24759	0	0.815761	1.7649	0.18366	0.458947
chr15:98865325|98865500|Kmt2d,NM_001033276,-	0	0	0	0	1.19969	1.24759	0	0.815761	1.7649	0.18366	0.458947
chr19:46382445|46384219|Actr1a,NM_001365070,-	0	0	0	0	1.19969	1.24759	0	0.815761	1.7649	0.18366	0.458947
chr1:24085411|24086611|Fam135a,NM_026604,-	0	0	0	0	1.19969	1.24759	0	0.815761	1.7649	0.18366	0.458947
chr2:118915888|118921696|Bahd1,NM_001045523,+	0	0	0	0	1.19969	1.24759	0	0.815761	1.7649	0.18366	0.458947
chr2:20912277|20914811|Arhgap21,NM_001081364,-	0	0	0	0	4.79878	4.99036	0	3.26305	3.7649	0.18366	0.458947
chr3:35916220|35921187|Dcun1d1,NM_033623,-	0	0	0	0	5.99847	6.23795	0	4.07881	4.0868	0.18366	0.458947
chr7:116359996|116368189|Pik3c2a,NM_011083,-	0	0	0	0	1.19969	1.24759	0	0.815761	1.7649	0.18366	0.458947
chr8:79118175|79120540|Zfp827,NM_001294279,+	0	0	0	0	1.19969	1.24759	0	0.815761	1.7649	0.18366	0.458947
chr9:45869179|45869544|Rnf214,NM_001361114,-	0	0	0	0	1.19969	1.24759	0	0.815761	1.7649	0.18366	0.458947
chrX:142832501|142834393|Tmem164,NM_001199357,+	0	0	0	0	1.19969	1.24759	0	0.815761	1.7649	0.18366	0.458947
chr12:3643917|3648389|Dtnb,NM_001162465,+	0.860943	0.823492	0	0	0	0	0.561478	0	-1.226	0.183705	0.458947
chr17:5886997|5891899|Snx9,NM_025664,+	3.44377	3.29397	0	0	0	0	2.24591	0	-3.226	0.183705	0.458947
chr6:85347780|85348991|Rab11fip5,NM_001003955,-	1.72189	1.64698	0	0	0	0	1.12296	0	-2.226	0.183705	0.458947
chr7:110027071|110031766|Ipo7,NM_001362172,+	0.860943	0.823492	0	0	0	0	0.561478	0	-1.226	0.183705	0.458947
chr8:110817544|110817718|Sf3b3,NM_133953,-	3.44377	3.29397	0	0	0	0	2.24591	0	-3.226	0.183705	0.458947
chr15:89363487|89363582|Ncaph2,NM_001115132,+	3.44377	0	3.18233	0	0	0	2.2087	0	-3.2019	0.184138	0.458947
chr19:8949180|8950280|Mta2,NM_011842,+	3.44377	0	3.18233	0	0	0	2.2087	0	-3.2019	0.184138	0.458947
chr1:139040000|139062971|Dennd1b,NM_001166501,+	0	5.76445	5.30389	0	0	0	3.68944	0	-3.9421	0.184209	0.458947
chr9:59426123|59454469|Arih1,NM_019927,-	0	0	0	2.16029	2.39939	0	0	1.51989	2.6627	0.184624	0.458947
chr11:86661123|86665878|Vmp1,NM_001356531,-	0	0	0	1.4402	0	1.24759	0	0.895928	1.9002	0.185592	0.458947
chr1:43990511|43992394|Tpp2,NM_001310540,+	0	0	0	1.4402	0	1.24759	0	0.895928	1.9002	0.185592	0.458947
chr7:80304361|80309488|Prc1,NM_001285997,+	0	0	0	2.88039	0	2.49518	0	1.79186	2.9002	0.185592	0.458947
chr4:87840682|87841389|Mllt3,NM_027326,-	0	2.47048	2.12156	0	0	0	1.53068	0	-2.6729	0.18585	0.458947
chr4:129712104|129730325|Khdrbs1,NR_045036,-	0	0	0	1.4402	1.19969	0	0	0.879963	1.8742	0.186871	0.458947
chr6:83402667|83404824|Tet3,NM_183138,-	0	0	0	1.4402	1.19969	0	0	0.879963	1.8742	0.186871	0.458947
chr12:82340662|82342499|Sipa1l1,NM_001167983,+	2.58283	0	3.18233	0	0	0	1.92172	0	-3.0011	0.187882	0.458947
chr14:54645766|54646450|Acin1,NM_001242605,-	0.860943	0	1.06078	0	0	0	0.640574	0	-1.4161	0.187882	0.458947
chr2:117152992|117172086|Spred1,NM_033524,+	0.860943	0	1.06078	0	0	0	0.640574	0	-1.4161	0.187882	0.458947
chr2:37624173|37647285|Strbp,NM_001355259,-	0.860943	0	1.06078	0	0	0	0.640574	0	-1.4161	0.187882	0.458947
chr8:104621495|104622328|Cdh16,NM_001252628,-	0.860943	0	1.06078	0	0	0	0.640574	0	-1.4161	0.187882	0.458947
chr16:4154857|4180133|Crebbp,NM_001025432,-	0	0	0	0	4.79878	3.74277	0	2.84718	3.5682	0.189673	0.458947
chr15:58117238|58122602|Atad2,NM_027435,-	0	1.64698	2.12156	0	0	0	1.25618	0	-2.3877	0.189902	0.458947
chr15:89363487|89363580|Ncaph2,NM_001115132,+	0	0.823492	1.06078	0	0	0	0.62809	0	-1.3877	0.189902	0.458947
chr16:33421321|33468183|Zfp148,NM_011749,+	0	0.823492	1.06078	0	0	0	0.62809	0	-1.3877	0.189902	0.458947
chr2:129810488|129811237|Stk35,NM_183262,+	0	0.823492	1.06078	0	0	0	0.62809	0	-1.3877	0.189902	0.458947
chr3:27620605|27643089|Fndc3b,NM_001356953,-	0	0.823492	1.06078	0	0	0	0.62809	0	-1.3877	0.189902	0.458947
chr8:3258383|3258934|Insr,NM_001330056,-	0	0	0	2.88039	0	3.74277	0	2.20772	3.2013	0.190338	0.458947
chr9:70559037|70562861|Sltm,NM_001357911,+	0	0	0	0	4.79878	6.23795	0	3.67891	3.938	0.190358	0.458947
chr4:155527413|155543193|Gnb1,NM_001160016,+	0	0	0	5.04068	3.59908	0	0	2.87992	3.5847	0.194638	0.458947
chr11:54056346|54059937|Pdlim4,NM_019417,-	1.72189	2.47048	0	0	0	0	1.39745	0	-2.5415	0.196217	0.458947
chr15:89354478|89354563|Lmf2,NM_178919,-	2.58283	0.823492	1.06078	0	0	1.24759	1.48903	0.415863	-1.8402	0.20035	0.458947
chr11:80250208|80251126|Rhot1,NM_001163354,+	0	1.64698	1.06078	0	0	0	0.902587	0	-1.9108	0.20199	0.458947
chr12:111772319|111774583|Klc1,NM_001361611,+	0	1.64698	1.06078	0	0	0	0.902587	0	-1.9108	0.20199	0.458947
chr3:144691458|144691532|Sh3glb1,NM_001379171,-	0	1.64698	1.06078	0	0	0	0.902587	0	-1.9108	0.20199	0.458947
chr9:82926397|82933067|Phip,NM_001081216,-	0	1.64698	1.06078	0	0	0	0.902587	0	-1.9108	0.20199	0.458947
chr2:104470749|104471847|Hipk3,NM_001145824,-	0	1.64698	3.18233	1.4402	8.39786	6.23795	1.60977	5.35867	1.735	0.202119	0.458947
chr10:50748806|50767507|Ascc3,NM_198007,+	0	0	0	0	2.39939	3.74277	0	2.04739	3.0925	0.202359	0.458947
chr13:32225135|32227302|Gmds,NM_146041,-	2.58283	1.64698	0	0	0	0	1.40994	0	-2.5543	0.202783	0.458947
chr5:34635792|34636020|Mfsd10,NM_001356978,-	0	0	0	0	5.99847	3.74277	0	3.24708	3.7578	0.204551	0.458947
chr9:65034875|65066496|Dpp8,NM_028906,+	0	0	0	0	5.99847	3.74277	0	3.24708	3.7578	0.204551	0.458947
chr2:139985129|140057499|Tasp1,NM_001159640,-	1.72189	0	1.06078	0	0	0	0.927554	0	-1.9502	0.205615	0.458947
chr6:72858774|72861925|Kcmf1,NM_001347231,-	1.72189	0	1.06078	0	0	0	0.927554	0	-1.9502	0.205615	0.458947
chr8:78515586|78531158|Slc10a7,NM_001009981,+	3.44377	0	2.12156	0	0	0	1.85511	0	-2.9502	0.205615	0.458947
chr11:70992811|70993609|Dhx33,NM_178367,-	0	0	0	0.720098	1.19969	0	0	0.639931	1.4147	0.207848	0.458947
chr16:4608598|4611869|Glis2,NM_031184,+	0	0	0	0.720098	1.19969	0	0	0.639931	1.4147	0.207848	0.458947
chr19:53620589|53625162|Smc3,NM_007790,+	0	0	0	0.720098	1.19969	0	0	0.639931	1.4147	0.207848	0.458947
chr8:124295358|124305668|Galnt2,NM_139272,+	0	0	0	0.720098	1.19969	0	0	0.639931	1.4147	0.207848	0.458947
chr9:122131893|122137601|Snrk,NM_001357774,+	0	0	0	0.720098	1.19969	0	0	0.639931	1.4147	0.207848	0.458947
chr9:122251147|122275663|Ano10,NM_001271873,-	0	0	0	0.720098	1.19969	0	0	0.639931	1.4147	0.207848	0.458947
chr9:64007531|64012271|Smad6,NM_008542,-	0	0	0	0.720098	1.19969	0	0	0.639931	1.4147	0.207848	0.458947
chr9:64204431|64214609|Map2k1,NM_008927,-	0	0	0	0.720098	1.19969	0	0	0.639931	1.4147	0.207848	0.458947
chrX:144345612|144351376|Alg13,NR_037145,+	0	0	0	0.720098	1.19969	0	0	0.639931	1.4147	0.207848	0.458947
chrX:151835224|151843155|Huwe1,NM_021523,+	0	0	0	1.4402	2.39939	0	0	1.27986	2.4147	0.207848	0.458947
chrX:94098283|94102380|Zfx,NM_001044386,-	0	0.823492	0	0.720098	3.59908	1.24759	0.274497	1.85559	2.757	0.209633	0.458947
chr15:41797474|41801695|Oxr1,NM_001130166,+	0	0	0	0.720098	0	1.24759	0	0.655896	1.4502	0.21135	0.458947
chr19:3889111|3889853|Chka,NM_001271496,+	0	0	0	0.720098	0	1.24759	0	0.655896	1.4502	0.21135	0.458947
chr2:144259057|144262024|Snx5,NM_024225,-	0	0	0	1.4402	0	2.49518	0	1.31179	2.4502	0.21135	0.458947
chr5:135216590|135223218|Baz1b,NM_011714,+	0	0	0	0.720098	0	1.24759	0	0.655896	1.4502	0.21135	0.458947
chr5:28331111|28342514|Rbm33,NM_028234,+	0	0	0	0.720098	0	1.24759	0	0.655896	1.4502	0.21135	0.458947
chr8:85050162|85050336|Tnpo2,NM_001364031,+	0	0	0	0.720098	0	1.24759	0	0.655896	1.4502	0.21135	0.458947
chr12:112929261|112929418|Jag2,NM_010588,-	6.0266	2.47048	2.12156	1.4402	0	2.49518	3.53954	1.31179	-1.432	0.214285	0.458947
chr15:8147143|8148451|Nup155,NM_133227,+	0	0	0	2.16029	1.19969	0	0	1.12	2.2222	0.214956	0.458947
chr16:14138343|14140372|Marf1,NM_001081154,-	0	0	0	2.16029	1.19969	0	0	1.12	2.2222	0.214956	0.458947
chr1:73952421|73953950|Tns1,NM_001289895,-	0	0	0	2.16029	1.19969	0	0	1.12	2.2222	0.214956	0.458947
chr8:122407524|122408217|Zc3h18,NM_001310650,+	0	0	0	2.16029	1.19969	0	0	1.12	2.2222	0.214956	0.458947
chr12:101945400|101948439|Atxn3,NM_029705,-	1.72189	0	3.18233	0	0	0	1.63474	0	-2.7678	0.217465	0.458947
chr12:108157754|108165172|Setd3,NM_001364266,-	8.60943	0.823492	6.36467	0	1.19969	2.49518	5.26586	1.23162	-2.0961	0.217465	0.458947
chr11:118285101|118285737|Usp36,NM_001033528,-	0	0	0	0.720098	4.79878	1.24759	0	2.25549	3.2321	0.220285	0.458947
chr4:150431523|150439468|Rere,NM_001085492,+	0.860943	1.64698	0	0	0	0	0.835976	0	-1.8002	0.220875	0.458947
chr7:102013346|102013509|Numa1,NM_133947,+	0.860943	1.64698	0	0	0	0	0.835976	0	-1.8002	0.220875	0.458947
chr12:51759219|51761170|Hectd1,NM_144788,-	0	0	0	0	2.39939	1.24759	0	1.21566	2.3404	0.22141	0.458947
chr16:55812809|55813949|Nfkbiz,NM_001159394,-	0	0	0	0	2.39939	1.24759	0	1.21566	2.3404	0.22141	0.458947
chrX:74225279|74225397|Flna,NM_001290421,-	0	0	0	0	2.39939	1.24759	0	1.21566	2.3404	0.22141	0.458947
chr15:96693669|96695012|Slc38a2,NM_001355633,-	2.58283	0	5.30389	0	0	0	2.62891	0	-3.4532	0.228152	0.458947
chr1:183135355|183135876|Disp1,NM_001278220,-	0	0	0	0	1.19969	2.49518	0	1.23162	2.3593	0.229491	0.458947
chr6:116042871|116043805|Tmcc1,NM_001364577,-	1.72189	0.823492	0	0	0	0	0.848459	0	-1.8216	0.230054	0.458947
chr7:123143750|123162877|Tnrc6a,NM_144925,+	1.72189	0.823492	0	0	0	0	0.848459	0	-1.8216	0.230054	0.458947
chr9:108528589|108534618|Qrich1,NM_001114119,+	1.72189	0.823492	0	0	0	0	0.848459	0	-1.8216	0.230054	0.458947
chr9:110196153|110222156|Smarcc1,NM_009211,+	1.72189	0.823492	0	0	0	0	0.848459	0	-1.8216	0.230054	0.458947
chr17:35014362|35014599|Vars,NM_011690,+	0.860943	4.11746	1.06078	0.720098	0	0	2.01306	0.240033	-3.0681	0.230876	0.458947
chr17:80445430|80460047|Sos1,NM_009231,-	0	0.823492	0	0	2.39939	2.49518	0.274497	1.63152	2.5714	0.232964	0.458947
chr4:34839332|34839986|Zfp292,NM_013889,-	0	0	0	0	10.7972	4.99036	0	5.26254	4.4545	0.233695	0.458947
chr2:37640851|37647285|Strbp,NM_001355259,-	0	0	0	5.76078	0	2.49518	0	2.75199	3.5192	0.240741	0.458947
chr16:94262592|94268698|Hlcs,NM_001360045,-	0	2.47048	1.06078	0	0	0	1.17708	0	-2.2939	0.241695	0.458947
chr14:117186662|117186820|Gpc6,NM_001079844,+	0	0.823492	0	0	2.39939	3.74277	0.274497	2.04739	2.8989	0.24307	0.458947
chr10:80036621|80036763|Polr2e,NM_025554,-	0	0.823492	1.06078	0.720098	2.39939	1.24759	0.62809	1.45569	1.2127	0.245025	0.458947
chr13:17750257|17772957|Cdk13,NM_001081058,-	0	0	0	2.88039	1.19969	0	0	1.36003	2.5023	0.245047	0.458947
chr3:41581195|41604991|Jade1,NM_001130184,+	0	0	0	2.88039	1.19969	0	0	1.36003	2.5023	0.245047	0.458947
chr4:132656693|132673032|Eya3,NM_010166,+	5.16566	0	2.12156	0	0	0	2.42907	0	-3.3391	0.246596	0.458947
chr4:135323914|135325280|Srrm1,NM_001130477,-	0.860943	0	2.12156	0	0	0	0.994166	0	-2.0503	0.247924	0.458947
chr18:35152601|35154540|Ctnna1,NM_009818,+	0	0.823492	1.06078	4.32059	4.79878	0	0.62809	3.03979	2.2749	0.252149	0.458947
chr17:46238373|46238987|Xpo5,NM_028198,+	0	0.823492	2.12156	0	0	0	0.981683	0	-2.032	0.252858	0.458947
chr1:89834434|89843243|Agap1,NM_001037136,+	0	0.823492	2.12156	0	0	0	0.981683	0	-2.032	0.252858	0.458947
chr2:167510876|167512624|Rnf114,NM_030743,+	0	0.823492	2.12156	0	0	0	0.981683	0	-2.032	0.252858	0.458947
chr5:143090120|143090929|Rnf216,NM_207110,-	0	0.823492	2.12156	0	0	0	0.981683	0	-2.032	0.252858	0.458947
chr7:108938116|108938384|Eif3f,NM_025344,+	0	0.823492	2.12156	0	0	0	0.981683	0	-2.032	0.252858	0.458947
chr14:99060306|99060377|Bora,NM_175265,+	0	4.11746	5.30389	0.720098	1.19969	0	3.14045	0.639931	-2.295	0.257351	0.458947
chr18:82955524|82957449|Zfp516,NM_183033,+	0	1.64698	0	0	5.99847	3.74277	0.548995	3.24708	2.5643	0.259207	0.458947
chr7:123143750|123152185|Tnrc6a,NM_144925,+	0.860943	0.823492	3.18233	0	0	1.24759	1.62226	0.415863	-1.9638	0.264277	0.458947
chr11:48801835|48802254|Rack1,NM_008143,+	0.860943	2.47048	0	0	0	0	1.11047	0	-2.2099	0.264812	0.458947
chr12:8698091|8713937|Pum2,NM_001160221,+	0.860943	2.47048	0	0	0	0	1.11047	0	-2.2099	0.264812	0.458947
chr14:118654150|118669107|Abcc4,NM_001163675,-	0.860943	2.47048	0	0	0	0	1.11047	0	-2.2099	0.264812	0.458947
chr8:73214125|73214312|Large1,NM_001317391,-	0.860943	2.47048	0	0	0	0	1.11047	0	-2.2099	0.264812	0.458947
chr15:85106918|85110831|Smc1b,NM_080470,-	0	0	0	0	3.59908	1.24759	0	1.61556	2.7507	0.2654	0.458947
chr3:108123542|108123837|Gnai3,NM_010306,-	0	0	0	0	3.59908	1.24759	0	1.61556	2.7507	0.2654	0.458947
chr5:33843112|33864778|Nsd2,NM_001177884,+	0	0	0	3.60049	0	1.24759	0	1.61603	2.7511	0.265443	0.458947
chr6:38311334|38311589|Zc3hav1,NM_001347122,-	0	0	0	3.60049	1.19969	0	0	1.60006	2.7368	0.269746	0.458947
chr7:127519581|127525905|Srcap,NM_001304266,+	5.16566	0.823492	1.06078	0.720098	0	0	2.34998	0.240033	-3.2913	0.271491	0.458947
chr16:11828175|11828597|Cpped1,NM_146067,-	0	0	0	0	1.19969	3.74277	0	1.64749	2.779	0.273973	0.458947
chr19:6341903|6342657|Map4k2,NM_001291787,+	0	0	0	0	1.19969	3.74277	0	1.64749	2.779	0.273973	0.458947
chr2:18122245|18126229|Mllt10,NM_010804,+	2.58283	0.823492	0	0	0	0	1.13544	0	-2.242	0.274552	0.458947
chr4:103319022|103331379|Oma1,NM_025909,+	2.58283	0.823492	0	0	0	0	1.13544	0	-2.242	0.274552	0.458947
chr9:103334056|103336166|Topbp1,NM_176979,+	2.58283	0.823492	0	0	0	0	1.13544	0	-2.242	0.274552	0.458947
chr9:31414785|31414870|Nfrkb,NM_172766,+	2.58283	0.823492	0	0	0	0	1.13544	0	-2.242	0.274552	0.458947
chr16:23110580|23111263|Eif4a2,NM_001123037,+	1.72189	5.76445	3.18233	0.720098	0	3.74277	3.55622	1.48762	-1.2573	0.277449	0.458947
chr8:79118175|79136663|Zfp827,NM_001294279,+	1.72189	7.41143	0	2.88039	7.19817	12.4759	3.04444	7.51815	1.3042	0.280706	0.458947
chr16:33959186|33960176|Umps,NM_001348087,-	0	0	0	0.720098	2.39939	0	0	1.03983	2.115	0.281057	0.458947
chr5:110265512|110267265|Pgam5,NM_001163538,-	0.860943	0	0	5.76078	2.39939	0	0.286981	2.72006	3.2446	0.281138	0.458947
chr15:41797474|41838279|Oxr1,NR_152565,+	2.58283	0	0	0	4.79878	4.99036	0.860943	3.26305	1.9222	0.283119	0.458947
chr4:55366777|55370472|Rad23b,NM_009011,+	0	0	0	0.720098	0	2.49518	0	1.07176	2.1587	0.285201	0.458947
chr9:72669952|72686114|Nedd4,NM_010890,+	0	2.47048	5.30389	0	0	1.24759	2.59146	0.415863	-2.6396	0.289316	0.458947
chr4:150406196|150439468|Rere,NM_001085492,+	0.860943	0	0	1.4402	0	2.49518	0.286981	1.31179	2.1925	0.291305	0.458947
chr14:54897121|54897272|Pabpn1,NM_019402,+	1.72189	0	6.36467	0	0	0	2.69552	0	-3.4893	0.29191	0.458947
chr2:156251776|156254310|Phf20,NM_172674,+	0.860943	0	3.18233	0	0	0	1.34776	0	-2.4893	0.29191	0.458947
chr5:101781375|101791571|Cds1,NM_173370,+	0.860943	0	3.18233	0	0	0	1.34776	0	-2.4893	0.29191	0.458947
chr2:27296123|27302110|Vav2,NM_009500,-	0.860943	3.29397	0	0	0	0	1.38497	0	-2.5286	0.295417	0.458947
chrX:134261577|134267561|Trmt2b,NM_001167994,-	0	1.64698	4.24311	0.720098	0	0	1.96337	0.240033	-3.032	0.296223	0.458947
chr15:41797474|41826052|Oxr1,NM_001130166,+	5.16566	4.11746	10.6078	4.32059	4.79878	2.49518	6.6303	3.87151	-0.7762	0.302758	0.458947
chr17:57024011|57024171|Khsrp,NM_010613,-	0	0	0	0	1.19969	4.99036	0	2.06335	3.1037	0.303692	0.458947
chr5:130187401|130191043|Rabgef1,NM_001199059,+	3.44377	0.823492	0	0	0	0	1.42242	0	-2.567	0.304207	0.458947
chr11:86532772|86535460|Rps6kb1,NM_001114334,-	0	0.823492	0	0	2.39939	1.24759	0.274497	1.21566	2.1469	0.307568	0.458947
chr8:95097765|95097930|Katnb1,NM_028805,+	0	0.823492	0	0	2.39939	1.24759	0.274497	1.21566	2.1469	0.307568	0.458947
chr7:121047838|121057399|Mettl9,NM_021554,+	0	1.64698	0	0	4.79878	2.49518	0.548995	2.43132	2.1469	0.307568	0.458947
chr13:35815909|35816575|Cdyl,NM_009881,+	1.72189	5.76445	4.24311	6.48088	14.3963	3.74277	3.90981	8.20666	1.0697	0.310582	0.458947
chr11:72712157|72714483|Ankfy1,NM_009671,+	0.860943	0	0	1.4402	3.59908	0	0.286981	1.67976	2.5492	0.313189	0.458947
chr15:76075654|76075736|Puf60,NM_001164600,-	0	4.94095	1.06078	0	0	0	2.00058	0	-3.0591	0.314322	0.458947
chr3:90132320|90137001|Nup210l,NM_029937,+	1.72189	2.47048	0	0	1.19969	0	1.39745	0.399898	-1.8051	0.314912	0.458947
chr11:78013171|78018229|Phf12,NM_174852,+	0	1.64698	0	0	2.39939	4.99036	0.548995	2.46325	2.1657	0.315765	0.458947
chr4:151830418|151835883|Camta1,NM_001081557,-	0	0.823492	0	0	1.19969	2.49518	0.274497	1.23162	2.1657	0.315765	0.458947
chr1:181825622|181832232|Lbr,NM_133815,-	0	0	0	5.76078	1.19969	0	0	2.32016	3.2729	0.317067	0.458947
chr19:46332082|46332617|Cuedc2,NM_001164290,-	0.860943	0	0	2.16029	1.19969	0	0.286981	1.12	1.9645	0.317765	0.458947
chr11:6313788|6317080|Ogdh,NM_001252282,+	2.58283	3.29397	0	0.720098	1.19969	0	1.95893	0.639931	-1.6141	0.318002	0.458947
chr17:65592291|65595054|Vapa,NM_001355402,-	1.72189	0	8.48622	0	0	0	3.4027	0	-3.8254	0.319373	0.458947
chr5:73194986|73221072|Fryl,NM_028194,-	0	2.47048	1.06078	0.720098	0	0	1.17708	0.240033	-2.2939	0.320226	0.458947
chr8:18668946|18689059|Mcph1,NM_173189,+	0	2.47048	1.06078	0.720098	0	0	1.17708	0.240033	-2.2939	0.320226	0.458947
chr8:25640577|25641325|Nsd3,NM_001308481,+	0	0	0	0.720098	3.59908	0	0	1.43973	2.5845	0.3206	0.458947
chr1:38053616|38085652|Rev1,NM_001359287,-	5.16566	0	2.12156	1.4402	0	0	2.42907	0.480065	-2.3391	0.322771	0.458947
chr12:29973993|29975562|Pxdn,NM_181395,+	0	0.823492	4.24311	0	0	0	1.68887	0	-2.8148	0.323227	0.458947
chr11:58040391|58044050|Larp1,NM_028451,+	0	0	0	0.720098	0	3.74277	0	1.48762	2.6317	0.323968	0.458947
chr13:44970046|44993738|Dtnbp1,NM_025772,-	0	0	0	0.720098	0	3.74277	0	1.48762	2.6317	0.323968	0.458947
chr13:59514087|59544451|Agtpbp1,NM_001284221,-	0	0	0	0.720098	0	3.74277	0	1.48762	2.6317	0.323968	0.458947
chr3:123507937|123508066|Snora24,NR_028573,-	0	0	0	1.4402	0	7.48554	0	2.97524	3.6317	0.323968	0.458947
chr5:101781375|101798516|Cds1,NM_173370,+	1.72189	0	2.12156	0	1.19969	0	1.28115	0.399898	-1.6797	0.324867	0.458947
chr7:46801672|46808879|Gtf2h1,NM_001360076,+	3.44377	1.64698	0	0	0	1.24759	1.69692	0.415863	-2.0287	0.329268	0.458947
chr3:95008948|95009075|Zfp687,NM_030074,-	0	0.823492	0	1.4402	0	4.99036	0.274497	2.14352	2.9651	0.334015	0.458947
chr10:81049912|81050998|Sgta,NM_001358549,-	0	0.823492	0	0	1.19969	3.74277	0.274497	1.64749	2.5854	0.338941	0.458947
chr4:137565501|137565588|Hspg2,NM_008305,+	0	0.823492	0	0	1.19969	1.24759	0.274497	0.815761	1.5714	0.34095	0.458947
chr1:161036245|161036531|Gas5,NR_166052,+	0.860943	1.64698	0	0.720098	0	0	0.835976	0.240033	-1.8002	0.34587	0.458947
chr11:60200179|60200425|Srebf1,NM_001358314,-	0	0	0	0.720098	0	4.99036	0	1.90349	2.9873	0.346112	0.458947
chr16:33468100|33468183|Zfp148,NM_011749,+	0	0	0	0.720098	0	4.99036	0	1.90349	2.9873	0.346112	0.458947
chr5:32640331|32664400|Yes1,NM_001205132,+	1.72189	0	3.18233	1.4402	0	0	1.63474	0.480065	-1.7678	0.346512	0.458947
chr17:42377160|42377640|Ptchd4,NM_028474,+	1.72189	5.76445	3.18233	3.60049	1.19969	1.24759	3.55622	2.01592	-0.8189	0.347987	0.458947
chr19:8725866|8725991|Snord22,NR_004445,+	0	1.64698	0	0	9.59756	2.49518	0.548995	4.03091	2.8762	0.349163	0.458947
chr8:69935779|69936036|Gatad2a,NM_001113346,-	0	0	1.06078	2.88039	0	1.24759	0.353593	1.37599	1.9603	0.349363	0.458947
chr16:33421321|33434974|Zfp148,NM_011749,+	5.16566	4.94095	2.12156	4.32059	1.19969	2.49518	4.07606	2.67182	-0.6094	0.352123	0.458947
chr8:3514914|3514987|Mcoln1,NM_053177,+	0.860943	0.823492	1.06078	0	0	1.24759	0.915071	0.415863	-1.1378	0.352548	0.458947
chr3:142303943|142314448|Pdlim5,NM_001190852,-	0.860943	6.58794	0	0	0	0	2.48296	0	-3.3708	0.352703	0.458947
chr1:75174850|75174972|Abcb6,NM_023732,-	1.72189	0.823492	0	0.720098	0	0	0.848459	0.240033	-1.8216	0.353852	0.458947
chr1:167234692|167237648|Uck2,NM_030724,-	4.30471	0	1.06078	0.720098	0	0	1.7885	0.240033	-2.8974	0.353999	0.458947
chr19:57378549|57379175|Fam160b1,NM_145505,+	0.860943	0	0	0	1.19969	1.24759	0.286981	0.815761	1.5072	0.355255	0.458947
chr1:89604598|89609583|Agap1,NM_001037136,+	0.860943	0	0	0	1.19969	1.24759	0.286981	0.815761	1.5072	0.355255	0.458947
chr10:117355935|117367988|Cpsf6,NM_001310609,-	0	0.823492	0	1.4402	7.19817	0	0.274497	2.87945	3.3909	0.357668	0.458947
chr12:51633579|51661713|Strn3,NM_001364437,-	1.72189	1.64698	0	0	1.19969	0	1.12296	0.399898	-1.4896	0.359462	0.458947
chr3:96019609|96042928|Vps45,NM_013841,-	0	0.823492	0	0	5.99847	1.24759	0.274497	2.41535	3.1374	0.361868	0.458947
chr17:35688539|35690180|Ddr1,NM_001198833,-	0.860943	0	3.18233	0.720098	0	0	1.34776	0.240033	-2.4893	0.36428	0.458947
chr19:28354206|28357952|Glis3,NM_001305671,-	7.74849	0.823492	0	0	0	0	2.85733	0	-3.5734	0.364867	0.458947
chr6:47576536|47577667|Ezh2,NM_007971,-	1.72189	4.11746	3.18233	4.32059	5.99847	2.49518	3.00723	4.27141	0.5063	0.368402	0.458947
chr5:34342522|34350838|Rnf4,NM_011278,+	0	5.76445	1.06078	0.720098	0	0	2.27507	0.240033	-3.2446	0.369355	0.458947
chr9:63616686|63619231|Aagab,NM_001357323,+	0	1.64698	6.36467	1.4402	0	0	2.67055	0.480065	-2.4758	0.370037	0.458947
chrX:93620505|93626612|Pola1,NM_008892,-	0	0.823492	0	0	7.19817	1.24759	0.274497	2.81525	3.3584	0.370968	0.458947
chr7:140945083|140945207|Pgghg,NM_145387,+	0	4.11746	0	1.4402	5.99847	2.49518	1.37249	3.31128	1.2706	0.375199	0.458947
chr14:56748835|56772006|Pspc1,NM_025682,-	0	0.823492	4.24311	0.720098	0	0	1.68887	0.240033	-2.8148	0.380895	0.458947
chr11:97056348|97056509|Osbpl7,NM_001310509,+	0	0	0	0.720098	9.59756	0	0	3.43922	3.8408	0.381071	0.458947
chr14:87457034|87511770|Tdrd3,NM_172605,+	0.860943	0	1.06078	0.720098	0	0	0.640574	0.240033	-1.4161	0.38252	0.458947
chr4:46460090|46468787|Anp32b,NM_130889,+	0.860943	0	1.06078	0.720098	0	0	0.640574	0.240033	-1.4161	0.38252	0.458947
chr9:65794622|65795495|Zfp609,NM_172536,-	4.30471	5.76445	3.18233	5.04068	2.39939	2.49518	4.41716	3.31175	-0.4155	0.389383	0.458947
chr15:98084970|98087133|Senp1,NM_001379573,-	0	5.76445	4.24311	0.720098	2.39939	1.24759	3.33585	1.45569	-1.1964	0.391214	0.458947
chr7:99482785|99482932|Snord15a,NR_002172,-	0.860943	3.29397	1.06078	2.16029	0	0	1.73856	0.720098	-1.2716	0.391963	0.458947
chr8:77382725|77411128|Arhgap10,NM_001363419,-	0.860943	0	7.42544	0.720098	0	0	2.76213	0.240033	-3.5245	0.394672	0.458947
chr9:24473774|24485729|Dpy19l1,NM_172920,-	0	0	0	0.720098	0	14.9711	0	5.23039	4.4456	0.395578	0.458947
chr7:68003810|68004355|Igf1r,NM_010513,+	5.16566	1.64698	2.12156	0.720098	0	3.74277	2.97807	1.48762	-1.0014	0.40185	0.458947
chr15:80078454|80078706|Rpl3,NM_013762,-	4.30471	0	1.06078	0	0	1.24759	1.7885	0.415863	-2.1046	0.403276	0.458947
chr14:86852072|86910123|Diaph3,NM_019670,-	0	0.823492	0	0.720098	0	6.23795	0.274497	2.31935	3.0789	0.408589	0.458947
chr16:17015898|17018475|Mapk1,NM_001038663,+	0	8.23492	1.06078	0	0	1.24759	3.09857	0.415863	-2.8974	0.408934	0.458947
chr9:80087430|80103764|Senp6,NM_146003,+	2.58283	1.64698	0	0.720098	2.39939	7.48554	1.40994	3.53501	1.3261	0.411153	0.458947
chr18:6111685|6115850|Arhgap12,NM_001039692,-	6.0266	0	3.18233	1.4402	1.19969	1.24759	3.06964	1.29583	-1.2442	0.415401	0.458947
chr15:76075652|76075736|Puf60,NM_001164600,-	0.860943	0	0	0.720098	10.7972	0	0.286981	3.83912	3.7417	0.415412	0.458947
chr8:84771784|84772315|Nfix,NM_001371052,-	13.7751	13.9994	1.06078	3.60049	7.19817	4.99036	9.61174	5.263	-0.8689	0.417696	0.458947
chr4:109083089|109087485|Osbpl9,NM_001134791,-	3.44377	2.47048	0	0	2.39939	0	1.97142	0.799796	-1.3015	0.421244	0.458947
chr5:121802081|121803080|Atxn2,NM_009125,+	3.44377	2.47048	0	0	2.39939	0	1.97142	0.799796	-1.3015	0.421244	0.458947
chr10:105823160|105833015|Mettl25,NM_207522,-	1.72189	0	0	0	0	0	0.573962	0	-1.2577	0.42265	0.458947
chr10:111481280|111496105|Nap1l1,NM_015781,+	0.860943	0	0	0	0	0	0.286981	0	-0.2577	0.42265	0.458947
chr10:111485499|111486746|Nap1l1,NM_015781,+	0	0	0	0.720098	0	0	0	0.240033	0	0.42265	0.458947
chr10:111490028|111490169|Nap1l1,NM_001358932,+	0	1.64698	0	0	0	0	0.548995	0	-1.1936	0.42265	0.458947
chr10:115294871|115302791|Rab21,NM_024454,-	0	0	0	0.720098	0	0	0	0.240033	0	0.42265	0.458947
chr10:115343941|115347031|Tmem19,NM_001359470,-	0.860943	0	0	0	0	0	0.286981	0	-0.2577	0.42265	0.458947
chr10:115343943|115347031|Tmem19,NM_001359470,-	1.72189	0	0	0	0	0	0.573962	0	-1.2577	0.42265	0.458947
chr10:115398005|115415739|Zfc3h1,NM_001033261,+	0	2.47048	0	0	0	0	0.823492	0	-1.7785	0.42265	0.458947
chr10:116506889|116507040|Cnot2,NM_001359248,-	0	0	0	2.16029	0	0	0	0.720098	1.585	0.42265	0.458947
chr10:116919479|116919573|Rab3ip,NM_001003950,-	0	0	4.24311	0	0	0	1.41437	0	-2.5589	0.42265	0.458947
chr10:117355935|117360555|Cpsf6,NM_001310609,-	0	0	0	0	0	2.49518	0	0.831726	1.7929	0.42265	0.458947
chr10:117366081|117367988|Cpsf6,NM_001310609,-	0	0	0	0	0	2.49518	0	0.831726	1.7929	0.42265	0.458947
chr10:117671596|117680111|Cpm,NM_027468,+	0	0.823492	0	0	0	0	0.274497	0	-0.1936	0.42265	0.458947
chr10:117692582|117695068|Mdm2,NM_001288586,-	0	0.823492	0	0	0	0	0.274497	0	-0.1936	0.42265	0.458947
chr10:117694905|117705229|Mdm2,NM_001288586,-	0	0	1.06078	0	0	0	0.353593	0	-0.5589	0.42265	0.458947
chr10:117701565|117705229|Mdm2,NM_001288586,-	0	0	0	0	4.79878	0	0	1.59959	2.7364	0.42265	0.458947
chr10:117705035|117705154|Mdm2,NM_001288586,-	0	0	0	0	0	1.24759	0	0.415863	0.7929	0.42265	0.458947
chr10:117705155|117705229|Mdm2,NM_001288586,-	0	1.64698	0	0	0	0	0.548995	0	-1.1936	0.42265	0.458947
chr10:117777129|117777664|Nup107,NM_134010,-	0	0	1.06078	0	0	0	0.353593	0	-0.5589	0.42265	0.458947
chr10:120947204|120952255|Lemd3,NM_001081193,-	0	0.823492	0	0	0	0	0.274497	0	-0.1936	0.42265	0.458947
chr10:121568029|121570791|Tbk1,NM_019786,-	0.860943	0	0	0	0	0	0.286981	0	-0.2577	0.42265	0.458947
chr10:121596184|121602420|Xpot,NM_001081056,-	0	0	2.12156	0	0	0	0.707185	0	-1.5589	0.42265	0.458947
chr10:123119215|123121571|Usp15,NM_001301628,-	0	0	0	0	0	6.23795	0	2.07932	3.1148	0.42265	0.458947
chr10:12385563|12401310|Utrn,NM_011682,-	0	0	0	0	0	3.74277	0	1.24759	2.3778	0.42265	0.458947
chr10:12436281|12455564|Utrn,NM_011682,-	0.860943	0	0	0	0	0	0.286981	0	-0.2577	0.42265	0.458947
chr10:12621191|12688427|Utrn,NM_011682,-	0	0.823492	0	0	0	0	0.274497	0	-0.1936	0.42265	0.458947
chr10:127065265|127065378|Cdk4,NM_001355005,+	0	0	0	1.4402	0	0	0	0.480065	1	0.42265	0.458947
chr10:12713254|12720942|Utrn,NM_011682,-	0	0	0	0	0	1.24759	0	0.415863	0.7929	0.42265	0.458947
chr10:12713254|12727912|Utrn,NM_011682,-	0	0	0	0	0	1.24759	0	0.415863	0.7929	0.42265	0.458947
chr10:127186996|127187107|Arhgef25,NM_001358557,-	0	3.29397	0	0	0	0	1.09799	0	-2.1936	0.42265	0.458947
chr10:12720018|12720942|Utrn,NM_011682,-	0	0	0	0.720098	0	0	0	0.240033	0	0.42265	0.458947
chr10:127205675|127206710|Pip4k2c,NM_001359280,-	0	1.64698	0	0	0	0	0.548995	0	-1.1936	0.42265	0.458947
chr10:127276850|127277228|Dctn2,NM_001190453,+	0	0	0	0	0	1.24759	0	0.415863	0.7929	0.42265	0.458947
chr10:127302734|127302811|Mars1,NM_001003913,-	0.860943	0	0	0	0	0	0.286981	0	-0.2577	0.42265	0.458947
chr10:127310220|127310298|Mars1,NM_001003913,-	1.72189	0	0	0	0	0	0.573962	0	-1.2577	0.42265	0.458947
chr10:127390311|127444475|R3hdm2,NM_001359244,+	0	0	0	0.720098	0	0	0	0.240033	0	0.42265	0.458947
chr10:127483976|127485570|R3hdm2,NM_001359244,+	0	0	0	0	0	2.49518	0	0.831726	1.7929	0.42265	0.458947
chr10:127521141|127522287|Shmt2,NM_001252316,-	0	0	0	0.720098	0	0	0	0.240033	0	0.42265	0.458947
chr10:128047805|128047960|Naca,NM_001113199,+	0	0	0	0	1.19969	0	0	0.399898	0.7364	0.42265	0.458947
chr10:128068672|128070232|Ptges3,NM_019766,+	0	0	0	0	0	3.74277	0	1.24759	2.3778	0.42265	0.458947
chr10:128137732|128137919|Rbms2,NM_019711,-	0	0	0	0.720098	0	0	0	0.240033	0	0.42265	0.458947
chr10:128242310|128247777|Timeless,NM_001136082,+	0	0	0	0	1.19969	0	0	0.399898	0.7364	0.42265	0.458947
chr10:128249433|128249499|Timeless,NM_001136082,+	0	0	0	0	2.39939	0	0	0.799796	1.7364	0.42265	0.458947
chr10:128389564|128389746|Ankrd52,NM_172790,+	0	0	0	0	1.19969	0	0	0.399898	0.7364	0.42265	0.458947
chr10:128390125|128390448|Ankrd52,NM_172790,+	0	0	0	0	0	2.49518	0	0.831726	1.7929	0.42265	0.458947
chr10:128428591|128428703|Rnf41,NM_001164237,+	0	0.823492	0	0	0	0	0.274497	0	-0.1936	0.42265	0.458947
chr10:128465227|128465337|Smarcc2,NM_001114096,+	1.72189	0	0	0	0	0	0.573962	0	-1.2577	0.42265	0.458947
chr10:128512245|128512326|Esyt1,NM_011843,-	0	0	0	0	2.39939	0	0	0.799796	1.7364	0.42265	0.458947
chr10:128912438|128912521|Cd63,NM_001042580,+	0	0.823492	0	0	0	0	0.274497	0	-0.1936	0.42265	0.458947
chr10:14004201|14066684|Hivep2,NM_001358783,+	0	0.823492	0	0	0	0	0.274497	0	-0.1936	0.42265	0.458947
chr10:14458185|14467132|Adgrg6,NM_001002268,-	0.860943	0	0	0	0	0	0.286981	0	-0.2577	0.42265	0.458947
chr10:18089448|18096336|Reps1,NM_001111065,+	0	0.823492	0	0	0	0	0.274497	0	-0.1936	0.42265	0.458947
chr10:18092845|18094908|Reps1,NM_001111065,+	0.860943	0	0	0	0	0	0.286981	0	-0.2577	0.42265	0.458947
chr10:18613138|18619793|Arfgef3,NM_001033258,-	0	0	0	0	0	1.24759	0	0.415863	0.7929	0.42265	0.458947
chr10:23785576|23785677|Rps12,NM_011295,-	0	0	0	0	2.39939	0	0	0.799796	1.7364	0.42265	0.458947
chr10:23785698|23785901|Rps12,NM_011295,-	0.860943	0	0	0	0	0	0.286981	0	-0.2577	0.42265	0.458947
chr10:23786021|23786763|Rps12,NM_011295,-	0	0	0	0	1.19969	0	0	0.399898	0.7364	0.42265	0.458947
chr10:24595563|24595640|Gm15270,NR_163910,-	0	0	0	1.4402	0	0	0	0.480065	1	0.42265	0.458947
chr10:24878459|24879646|Med23,NM_001166416,+	0	0	2.12156	0	0	0	0.707185	0	-1.5589	0.42265	0.458947
chr10:24900696|24900820|Med23,NM_001166416,+	0	0	0	0	4.79878	0	0	1.59959	2.7364	0.42265	0.458947
chr10:25239626|25289730|Akap7,NM_001379238,-	0	0	2.12156	0	0	0	0.707185	0	-1.5589	0.42265	0.458947
chr10:26292829|26302652|L3mbtl3,NM_001347467,-	0	0	0	5.04068	0	0	0	1.68023	2.8074	0.42265	0.458947
chr10:28334476|28354779|Ptprk,NM_001359355,+	0	0	0	0	3.59908	0	0	1.19969	2.3214	0.42265	0.458947
chr10:28465758|28466060|Ptprk,NM_001359355,+	6.0266	0	0	0	0	0	2.00887	0	-3.0651	0.42265	0.458947
chr10:28472948|28475286|Ptprk,NM_001359355,+	0	0	0	0.720098	0	0	0	0.240033	0	0.42265	0.458947
chr10:34001137|34012137|Rwdd1,NM_025614,-	0	0	0	2.16029	0	0	0	0.720098	1.585	0.42265	0.458947
chr10:34008993|34012137|Rwdd1,NM_025614,-	0	0	0	0	0	1.24759	0	0.415863	0.7929	0.42265	0.458947
chr10:39832518|39848083|Rev3l,NM_011264,+	0	0	0	0	0	6.23795	0	2.07932	3.1148	0.42265	0.458947
chr10:4007742|4018599|Mthfd1l,NM_001170786,+	0	0	0	2.16029	0	0	0	0.720098	1.585	0.42265	0.458947
chr10:40254264|40254464|Gtf3c6,NM_001359493,-	0	0	0	0	0	1.24759	0	0.415863	0.7929	0.42265	0.458947
chr10:40466638|40476254|Cdk19,NM_001168304,+	0	0	0	0	0	1.24759	0	0.415863	0.7929	0.42265	0.458947
chr10:40857715|40867823|Cdc40,NM_027879,-	0	0	0	0	0	1.24759	0	0.415863	0.7929	0.42265	0.458947
chr10:41526884|41527009|Cd164,NM_016898,+	0	1.64698	0	0	0	0	0.548995	0	-1.1936	0.42265	0.458947
chr10:42783442|42816469|Sec63,NM_001359283,+	0	0	1.06078	0	0	0	0.353593	0	-0.5589	0.42265	0.458947
chr10:42810843|42823979|Sec63,NM_001359283,+	0	0	3.18233	0	0	0	1.06078	0	-2.1438	0.42265	0.458947
chr10:42827982|42828016|Sec63,NM_001359283,+	0	0	0	0	0	1.24759	0	0.415863	0.7929	0.42265	0.458947
chr10:43393871|43395692|Pdss2,NM_027772,+	0	0	1.06078	0	0	0	0.353593	0	-0.5589	0.42265	0.458947
chr10:43393871|43413547|Pdss2,NM_027772,+	0.860943	0	0	0	0	0	0.286981	0	-0.2577	0.42265	0.458947
chr10:43928323|43936091|Rtn4ip1,NM_130892,+	0	0.823492	0	0	0	0	0.274497	0	-0.1936	0.42265	0.458947
chr10:43975027|43975184|Crybg1,NM_172393,-	0	0.823492	0	0	0	0	0.274497	0	-0.1936	0.42265	0.458947
chr10:45588380|45618629|Hace1,NM_172473,+	0	0	0	0	0	2.49518	0	0.831726	1.7929	0.42265	0.458947
chr10:50637908|50690249|Ascc3,NM_198007,+	0	0	0	0	0	2.49518	0	0.831726	1.7929	0.42265	0.458947
chr10:50767091|50767507|Ascc3,NM_198007,+	0	0	2.12156	0	0	0	0.707185	0	-1.5589	0.42265	0.458947
chr10:56064474|56089839|Tbc1d32,NM_001033385,-	0	0	0	1.4402	0	0	0	0.480065	1	0.42265	0.458947
chr10:57497497|57505382|Hsf2,NM_008297,+	0	0	0	0	0	1.24759	0	0.415863	0.7929	0.42265	0.458947
chr10:5801047|5801151|Fbxo5,NM_025995,-	0	0	1.06078	0	0	0	0.353593	0	-0.5589	0.42265	0.458947
chr10:58285943|58292782|Gcc2,NM_027375,+	0	0	0	0.720098	0	0	0	0.240033	0	0.42265	0.458947
chr10:58416683|58416774|Lims1,NM_001359115,+	0	0	0	0	2.39939	0	0	0.799796	1.7364	0.42265	0.458947
chr10:58483200|58483320|Ranbp2,NM_011240,+	0	0	0	2.16029	0	0	0	0.720098	1.585	0.42265	0.458947
chr10:59083448|59104491|Sh3rf3,NM_172788,+	0	0	0	0	1.19969	0	0	0.399898	0.7364	0.42265	0.458947
chr10:59166504|59178857|Septin10,NM_001024910,-	0	0	0	2.16029	0	0	0	0.720098	1.585	0.42265	0.458947
chr10:59354411|59354511|P4ha1,NM_011030,+	0	0	0	0	0	1.24759	0	0.415863	0.7929	0.42265	0.458947
chr10:60012462|60013774|Ascc1,NM_026937,+	0	0	0	0.720098	0	0	0	0.240033	0	0.42265	0.458947
chr10:60294731|60294938|Psap,NM_001146120,+	0.860943	0	0	0	0	0	0.286981	0	-0.2577	0.42265	0.458947
chr10:61101830|61102567|Sgpl1,NM_001316673,-	1.72189	0	0	0	0	0	0.573962	0	-1.2577	0.42265	0.458947
chr10:61736759|61738380|Aifm2,NM_001284300,+	0	0	0	0	1.19969	0	0	0.399898	0.7364	0.42265	0.458947
chr10:62633977|62647201|Ddx50,NM_001358820,-	0	1.64698	0	0	0	0	0.548995	0	-1.1936	0.42265	0.458947
chr10:62753174|62776963|Ccar1,NM_026201,-	0	0.823492	0	0	0	0	0.274497	0	-0.1936	0.42265	0.458947
chr10:62760094|62760279|Ccar1,NM_026201,-	0	0	0	2.16029	0	0	0	0.720098	1.585	0.42265	0.458947
chr10:62760325|62763439|Ccar1,NM_026201,-	0	0	0	0	1.19969	0	0	0.399898	0.7364	0.42265	0.458947
chr10:62770855|62791042|Ccar1,NM_026201,-	1.72189	0	0	0	0	0	0.573962	0	-1.2577	0.42265	0.458947
chr10:62780441|62791042|Ccar1,NM_026201,-	0	0	0	0	1.19969	0	0	0.399898	0.7364	0.42265	0.458947
chr10:63311634|63311812|Herc4,NM_001359484,+	0	0	0	0	0	3.74277	0	1.24759	2.3778	0.42265	0.458947
chr10:67157907|67189849|Jmjd1c,NM_207221,+	0	0	0	0.720098	0	0	0	0.240033	0	0.42265	0.458947
chr10:67244783|67244873|Jmjd1c,NM_207221,+	0	0	1.06078	0	0	0	0.353593	0	-0.5589	0.42265	0.458947
chr10:69342540|69345184|Cdk1,NM_007659,-	0	0	0	0	2.39939	0	0	0.799796	1.7364	0.42265	0.458947
chr10:69345061|69346231|Cdk1,NM_007659,-	0	0	0	0	1.19969	0	0	0.399898	0.7364	0.42265	0.458947
chr10:69927695|69932496|Ank3,NM_146005,+	0	0.823492	0	0	0	0	0.274497	0	-0.1936	0.42265	0.458947
chr10:70142579|70154836|Ccdc6,NM_001111121,+	0	0	4.24311	0	0	0	1.41437	0	-2.5589	0.42265	0.458947
chr10:70923533|70923611|4930533K18Rik,NR_166096,+	0	0	0	0	1.19969	0	0	0.399898	0.7364	0.42265	0.458947
chr10:70950165|70953394|Bicc1,NM_001347189,-	0	0	0	0	0	1.24759	0	0.415863	0.7929	0.42265	0.458947
chr10:70957739|70958773|Bicc1,NM_001347189,-	0	0	2.12156	0	0	0	0.707185	0	-1.5589	0.42265	0.458947
chr10:71079190|71079236|Bicc1,NM_001347189,-	0	0	4.24311	0	0	0	1.41437	0	-2.5589	0.42265	0.458947
chr10:7152864|7154485|Cnksr3,NM_172546,-	0	0	1.06078	0	0	0	0.353593	0	-0.5589	0.42265	0.458947
chr10:72657389|72657445|Zwint,NM_001293684,+	1.72189	0	0	0	0	0	0.573962	0	-1.2577	0.42265	0.458947
chr10:7456776|7456953|Ulbp1,NM_029975,-	0	0.823492	0	0	0	0	0.274497	0	-0.1936	0.42265	0.458947
chr10:75245079|75263370|Specc1l,NM_153406,+	0	0	0	0	2.39939	0	0	0.799796	1.7364	0.42265	0.458947
chr10:75257868|75267589|Specc1l,NM_153406,+	0	0	0	0	0	1.24759	0	0.415863	0.7929	0.42265	0.458947
chr10:75508998|75509591|Gucd1,NM_175133,-	0	0	0	1.4402	0	0	0	0.480065	1	0.42265	0.458947
chr10:75732400|75755500|Cabin1,NM_172549,-	0	0	2.12156	0	0	0	0.707185	0	-1.5589	0.42265	0.458947
chr10:75897445|75916911|Smarcb1,NM_001161853,-	0	1.64698	0	0	0	0	0.548995	0	-1.1936	0.42265	0.458947
chr10:76225288|76226315|Prmt2,NM_001077638,-	0.860943	0	0	0	0	0	0.286981	0	-0.2577	0.42265	0.458947
chr10:76298817|76299902|Dip2a,NM_001081419,-	0	0	0	0	0	3.74277	0	1.24759	2.3778	0.42265	0.458947
chr10:76317867|76321606|Dip2a,NM_001081419,-	0	0	0	0	3.59908	0	0	1.19969	2.3214	0.42265	0.458947
chr10:76367308|76370079|Pcnt,NM_001282992,-	0.860943	0	0	0	0	0	0.286981	0	-0.2577	0.42265	0.458947
chr10:76382216|76384740|Pcnt,NM_001282992,-	0	0	2.12156	0	0	0	0.707185	0	-1.5589	0.42265	0.458947
chr10:76611416|76611836|Col6a2,NM_146007,-	0	0	0	0	0	1.24759	0	0.415863	0.7929	0.42265	0.458947
chr10:77054289|77054783|Col18a1,NM_001109991,-	0	0	0	0	0	1.24759	0	0.415863	0.7929	0.42265	0.458947
chr10:77064459|77064536|Col18a1,NM_001109991,-	0	0	0	1.4402	0	0	0	0.480065	1	0.42265	0.458947
chr10:77067682|77068389|Col18a1,NM_001109991,-	0	1.64698	0	0	0	0	0.548995	0	-1.1936	0.42265	0.458947
chr10:77076148|77077221|Col18a1,NM_001109991,-	0	0	0	1.4402	0	0	0	0.480065	1	0.42265	0.458947
chr10:7795644|7801969|Ppil4,NM_026141,+	0	0	0	1.4402	0	0	0	0.480065	1	0.42265	0.458947
chr10:78193559|78196287|Trappc10,NM_001081055,-	0	0	1.06078	0	0	0	0.353593	0	-0.5589	0.42265	0.458947
chr10:78199168|78200617|Trappc10,NM_001081055,-	0	0	0	0	0	3.74277	0	1.24759	2.3778	0.42265	0.458947
chr10:78401988|78402424|Rrp1,NM_010925,-	0	0	0	3.60049	0	0	0	1.20016	2.3219	0.42265	0.458947
chr10:78587485|78588706|Syde1,NM_027875,-	0	0	0	0.720098	0	0	0	0.240033	0	0.42265	0.458947
chr10:79544788|79545044|Mier2,NM_001316699,-	0	0	0	3.60049	0	0	0	1.20016	2.3219	0.42265	0.458947
chr10:79741920|79741987|Polrmt,NM_172551,-	0	0	0	0	1.19969	0	0	0.399898	0.7364	0.42265	0.458947
chr10:79761110|79761429|Rnf126,NM_144528,-	0	0	0	0	1.19969	0	0	0.399898	0.7364	0.42265	0.458947
chr10:79854722|79856480|Ptbp1,NM_001077363,+	0	0	0	0	0	2.49518	0	0.831726	1.7929	0.42265	0.458947
chr10:79858825|79858925|Ptbp1,NM_001077363,+	0	0	0	0	0	1.24759	0	0.415863	0.7929	0.42265	0.458947
chr10:79859781|79859955|Ptbp1,NM_001077363,+	1.72189	0	0	0	0	0	0.573962	0	-1.2577	0.42265	0.458947
chr10:79860195|79860797|Ptbp1,NM_001077363,+	0.860943	0	0	0	0	0	0.286981	0	-0.2577	0.42265	0.458947
chr10:79930635|79932078|Arid3a,NM_001288626,+	0	1.64698	0	0	0	0	0.548995	0	-1.1936	0.42265	0.458947
chr10:79961002|79961112|Wdr18,NM_175450,+	0	0	0	0	0	1.24759	0	0.415863	0.7929	0.42265	0.458947
chr10:80003334|80003389|Abca7,NM_001347081,+	0	0	0	0	1.19969	0	0	0.399898	0.7364	0.42265	0.458947
chr10:80070077|80072356|Sbno2,NM_001359635,-	0	0.823492	0	0	0	0	0.274497	0	-0.1936	0.42265	0.458947
chr10:80173175|80174189|Fam174c,NM_027207,+	0	0.823492	0	0	0	0	0.274497	0	-0.1936	0.42265	0.458947
chr10:80416560|80416789|Tcf3,NM_001164147,-	0	0.823492	0	0	0	0	0.274497	0	-0.1936	0.42265	0.458947
chr10:80639768|80639874|Csnk1g2,NM_134002,+	0	0	1.06078	0	0	0	0.353593	0	-0.5589	0.42265	0.458947
chr10:80703281|80703359|Izumo4,NM_027829,+	0	0	1.06078	0	0	0	0.353593	0	-0.5589	0.42265	0.458947
chr10:80709008|80709200|Ap3d1,NM_007460,-	2.58283	0	0	0	0	0	0.860943	0	-1.8427	0.42265	0.458947
chr10:80766238|80768569|Dot1l,NM_199322,+	0	1.64698	0	0	0	0	0.548995	0	-1.1936	0.42265	0.458947
chr10:80789093|80789279|Dot1l,NM_199322,+	0	0	0	0	1.19969	0	0	0.399898	0.7364	0.42265	0.458947
chr10:80789520|80789625|Dot1l,NM_199322,+	0	0.823492	0	0	0	0	0.274497	0	-0.1936	0.42265	0.458947
chr10:80803583|80803888|Sf3a2,NM_013651,+	0	0	0	4.32059	0	0	0	1.4402	2.585	0.42265	0.458947
chr10:81080238|81080389|Thop1,NM_022653,+	0	0	0	0	1.19969	0	0	0.399898	0.7364	0.42265	0.458947
chr10:81108748|81118229|Map2k2,NM_001347144,+	0	0.823492	0	0	0	0	0.274497	0	-0.1936	0.42265	0.458947
chr10:81181228|81181410|Eef2,NM_007907,+	0.860943	0	0	0	0	0	0.286981	0	-0.2577	0.42265	0.458947
chr10:81191069|81191268|Dapk3,NM_001190474,+	0	0	0	0	1.19969	0	0	0.399898	0.7364	0.42265	0.458947
chr10:81364515|81364541|4930404N11Rik,NM_001014836,-	0	0	1.06078	0	0	0	0.353593	0	-0.5589	0.42265	0.458947
chr10:81464443|81465966|Celf5,NM_001379189,-	0	0	0	0	0	1.24759	0	0.415863	0.7929	0.42265	0.458947
chr10:81564095|81564717|Tle5,NM_001276288,+	0	0	0	0	0	1.24759	0	0.415863	0.7929	0.42265	0.458947
chr10:81626640|81626891|Sirt6,NM_001163430,-	0	0	4.24311	0	0	0	1.41437	0	-2.5589	0.42265	0.458947
chr10:83313415|83316789|Slc41a2,NM_177388,-	0	0	0	0	0	1.24759	0	0.415863	0.7929	0.42265	0.458947
chr10:83558598|83564537|Washc4,NM_001033375,+	0	0	3.18233	0	0	0	1.06078	0	-2.1438	0.42265	0.458947
chr10:84947412|84948020|Ric8b,NM_001013441,+	0	0	0	0	4.79878	0	0	1.59959	2.7364	0.42265	0.458947
chr10:88476251|88476347|Chpt1,NM_001146690,-	0	0	0	0	3.59908	0	0	1.19969	2.3214	0.42265	0.458947
chr10:93208319|93211817|Cdk17,NM_146239,+	0	0	0	1.4402	0	0	0	0.480065	1	0.42265	0.458947
chr10:94089577|94089762|Fgd6,NM_053072,+	0	0	0	2.88039	0	0	0	0.96013	2	0.42265	0.458947
chr10:94578423|94582409|Tmcc3,NM_001359762,+	0	0.823492	0	0	0	0	0.274497	0	-0.1936	0.42265	0.458947
chr10:94740057|94750659|Cep83,NM_029852,+	0	0	0	0	1.19969	0	0	0.399898	0.7364	0.42265	0.458947
chr10:98996983|98999695|Atp2b1,NM_001359506,+	0	0	0	0	0	1.24759	0	0.415863	0.7929	0.42265	0.458947
chr10:99124831|99129662|Poc1b,NM_027740,+	0	0	0	0	0	1.24759	0	0.415863	0.7929	0.42265	0.458947
chr11:100796725|100797063|Stat5b,NM_001362682,-	0	0.823492	0	0	0	0	0.274497	0	-0.1936	0.42265	0.458947
chr11:101088705|101088905|Mlx,NM_001159384,+	0	0	0	0	2.39939	0	0	0.799796	1.7364	0.42265	0.458947
chr11:101163441|101163505|Plekhh3,NM_146030,-	0.860943	0	0	0	0	0	0.286981	0	-0.2577	0.42265	0.458947
chr11:101294178|101294969|Becn1,NM_001359819,-	0	0	0	1.4402	0	0	0	0.480065	1	0.42265	0.458947
chr11:101316489|101317156|Psme3,NM_011192,+	0	0.823492	0	0	0	0	0.274497	0	-0.1936	0.42265	0.458947
chr11:101442457|101442616|Rpl27,NM_011289,+	0	1.64698	0	0	0	0	0.548995	0	-1.1936	0.42265	0.458947
chr11:101442457|101442703|Rpl27,NM_011289,+	0	0	2.12156	0	0	0	0.707185	0	-1.5589	0.42265	0.458947
chr11:101751073|101751967|Dhx8,NM_144831,+	0	0	0	0	3.59908	0	0	1.19969	2.3214	0.42265	0.458947
chr11:102229779|102230004|Hdac5,NM_001077696,-	0	0	0	0	0	1.24759	0	0.415863	0.7929	0.42265	0.458947
chr11:102310191|102310576|Ubtf,NM_001362545,-	0	0	0	0.720098	0	0	0	0.240033	0	0.42265	0.458947
chr11:102434510|102434677|Grn,NM_008175,+	0.860943	0	0	0	0	0	0.286981	0	-0.2577	0.42265	0.458947
chr11:102434703|102435156|Grn,NM_008175,+	0	0.823492	0	0	0	0	0.274497	0	-0.1936	0.42265	0.458947
chr11:102434703|102435491|Grn,NM_008175,+	0	0.823492	0	0	0	0	0.274497	0	-0.1936	0.42265	0.458947
chr11:102434827|102434905|Grn,NM_008175,+	0	0.823492	0	0	0	0	0.274497	0	-0.1936	0.42265	0.458947
chr11:102500803|102538356|Gpatch8,NM_001159492,-	0	0	0	0	0	2.49518	0	0.831726	1.7929	0.42265	0.458947
chr11:102855224|102864790|Eftud2,NM_001109995,-	0	0	3.18233	0	0	0	1.06078	0	-2.1438	0.42265	0.458947
chr11:102913684|102914426|Kif18b,NM_197959,-	0	0	1.06078	0	0	0	0.353593	0	-0.5589	0.42265	0.458947
chr11:103225648|103226986|Map3k14,NM_016896,-	0	0	0	0.720098	0	0	0	0.240033	0	0.42265	0.458947
chr11:103237498|103242389|Map3k14,NM_016896,-	0	0	2.12156	0	0	0	0.707185	0	-1.5589	0.42265	0.458947
chr11:104441656|104441724|Kansl1,NM_001081045,-	0	0	0	0	0	1.24759	0	0.415863	0.7929	0.42265	0.458947
chr11:104522723|104522822|Cdc27,NM_001285988,-	0	0.823492	0	0	0	0	0.274497	0	-0.1936	0.42265	0.458947
chr11:105221186|105260352|Tlk2,NM_001294331,+	0	0.823492	0	0	0	0	0.274497	0	-0.1936	0.42265	0.458947
chr11:105240361|105247595|Tlk2,NM_001294331,+	0.860943	0	0	0	0	0	0.286981	0	-0.2577	0.42265	0.458947
chr11:106047749|106048121|Dcaf7,NM_027946,+	0.860943	0	0	0	0	0	0.286981	0	-0.2577	0.42265	0.458947
chr11:106110744|106123906|Map3k3,NM_011947,+	0	1.64698	0	0	0	0	0.548995	0	-1.1936	0.42265	0.458947
chr11:106205360|106211780|Ccdc47,NM_026009,-	0	0	0	0	0	1.24759	0	0.415863	0.7929	0.42265	0.458947
chr11:106228763|106231281|Ddx42,NM_001361643,+	0.860943	0	0	0	0	0	0.286981	0	-0.2577	0.42265	0.458947
chr11:106267553|106272492|Smarcd2,NM_001130187,-	0	0	0	0	0	1.24759	0	0.415863	0.7929	0.42265	0.458947
chr11:106500941|106501110|Gm36220,NR_168513,+	0.860943	0	0	0	0	0	0.286981	0	-0.2577	0.42265	0.458947
chr11:106500991|106501063|Snord104,NR_030703,+	0.860943	0	0	0	0	0	0.286981	0	-0.2577	0.42265	0.458947
chr11:106782774|106783958|Ddx5,NM_001355676,-	0	1.64698	0	0	0	0	0.548995	0	-1.1936	0.42265	0.458947
chr11:107052789|107062782|Bptf,NM_001359590,-	2.58283	0	0	0	0	0	0.860943	0	-1.8427	0.42265	0.458947
chr11:107110813|107111635|Bptf,NM_001359590,-	0	0	0	0	0	1.24759	0	0.415863	0.7929	0.42265	0.458947
chr11:107171092|107184888|Nol11,NM_001161329,-	0	1.64698	0	0	0	0	0.548995	0	-1.1936	0.42265	0.458947
chr11:107592706|107673045|Helz,NM_001368755,+	1.72189	0	0	0	0	0	0.573962	0	-1.2577	0.42265	0.458947
chr11:107600352|107600423|Helz,NM_001368755,+	0	0	0	0	0	1.24759	0	0.415863	0.7929	0.42265	0.458947
chr11:107632172|107673045|Helz,NM_001368755,+	0	0	2.12156	0	0	0	0.707185	0	-1.5589	0.42265	0.458947
chr11:107636312|107637749|Helz,NM_001368755,+	0	0.823492	0	0	0	0	0.274497	0	-0.1936	0.42265	0.458947
chr11:107670035|107673045|Helz,NM_001368755,+	0	0	0	0	0	1.24759	0	0.415863	0.7929	0.42265	0.458947
chr11:108434126|108486990|Cep112,NM_001373899,+	0	0.823492	0	0	0	0	0.274497	0	-0.1936	0.42265	0.458947
chr11:108503066|108523378|Cep112,NM_001373899,+	0	0	0	0.720098	0	0	0	0.240033	0	0.42265	0.458947
chr11:114863467|114866719|Gprc5c,NM_001110337,+	0	0	0	4.32059	0	0	0	1.4402	2.585	0.42265	0.458947
chr11:115416015|115416924|Atp5h,NM_027862,-	0	0	0	1.4402	0	0	0	0.480065	1	0.42265	0.458947
chr11:115580796|115580890|Nup85,NM_001002929,+	0	0	0	1.4402	0	0	0	0.480065	1	0.42265	0.458947
chr11:116132923|116134255|Mrpl38,NM_024177,-	3.44377	0	0	0	0	0	1.14792	0	-2.2577	0.42265	0.458947
chr11:116148265|116148812|Fbf1,NM_001364077,-	0	0	1.06078	0	0	0	0.353593	0	-0.5589	0.42265	0.458947
chr11:116152970|116153952|Fbf1,NM_001364077,-	0	0	0	0	0	1.24759	0	0.415863	0.7929	0.42265	0.458947
chr11:116155529|116155957|Fbf1,NM_001364077,-	0	0	0	1.4402	0	0	0	0.480065	1	0.42265	0.458947
chr11:116164720|116165831|Fbf1,NM_001364077,-	0	0	0	0	3.59908	0	0	1.19969	2.3214	0.42265	0.458947
chr11:116164736|116165831|Fbf1,NM_001364077,-	0	0	0	0	1.19969	0	0	0.399898	0.7364	0.42265	0.458947
chr11:116174293|116180406|Acox1,NM_001271898,-	0	0	3.18233	0	0	0	1.06078	0	-2.1438	0.42265	0.458947
chr11:116262860|116263297|Srp68,NM_146032,-	0.860943	0	0	0	0	0	0.286981	0	-0.2577	0.42265	0.458947
chr11:116602323|116603652|Rhbdf2,NM_001167680,-	0	0	1.06078	0	0	0	0.353593	0	-0.5589	0.42265	0.458947
chr11:116838990|116842720|Jmjd6,NM_001363363,-	0	0	0	0.720098	0	0	0	0.240033	0	0.42265	0.458947
chr11:116843775|116845739|Mettl23,NM_028865,+	0	3.29397	0	0	0	0	1.09799	0	-2.1936	0.42265	0.458947
chr11:117290398|117291036|Septin9,NM_001113486,+	0	0	0	0	2.39939	0	0	0.799796	1.7364	0.42265	0.458947
chr11:117700725|117702400|Tnrc6c,NM_198022,+	0	1.64698	0	0	0	0	0.548995	0	-1.1936	0.42265	0.458947
chr11:117700725|117723550|Tnrc6c,NM_198022,+	2.58283	0	0	0	0	0	0.860943	0	-1.8427	0.42265	0.458947
chr11:117702401|117702454|Tnrc6c,NM_198022,+	0	0	0	0	1.19969	0	0	0.399898	0.7364	0.42265	0.458947
chr11:118003520|118005349|Pgs1,NM_133757,+	0	0	0	1.4402	0	0	0	0.480065	1	0.42265	0.458947
chr11:118285104|118285737|Usp36,NM_001033528,-	0	0	0	0.720098	0	0	0	0.240033	0	0.42265	0.458947
chr11:119280564|119281077|Gaa,NM_001159324,+	0	0	0	1.4402	0	0	0	0.480065	1	0.42265	0.458947
chr11:119294244|119294324|Eif4a3,NM_138669,-	0	0	0	0	0	1.24759	0	0.415863	0.7929	0.42265	0.458947
chr11:119725010|119756414|Rptor,NM_001306081,+	0	0	0	0	0	2.49518	0	0.831726	1.7929	0.42265	0.458947
chr11:11987596|11987674|Grb10,NM_001177629,-	0	1.64698	0	0	0	0	0.548995	0	-1.1936	0.42265	0.458947
chr11:119957102|119960243|Baiap2,NM_001037754,+	0	0	1.06078	0	0	0	0.353593	0	-0.5589	0.42265	0.458947
chr11:119996748|119996858|Baiap2,NM_001037754,+	0	0	1.06078	0	0	0	0.353593	0	-0.5589	0.42265	0.458947
chr11:120096702|120096877|Tepsin,NM_183137,-	1.72189	0	0	0	0	0	0.573962	0	-1.2577	0.42265	0.458947
chr11:120096703|120096877|Tepsin,NM_183137,-	0	0	0	5.04068	0	0	0	1.68023	2.8074	0.42265	0.458947
chr11:120128423|120134882|Slc38a10,NM_001164798,-	1.72189	0	0	0	0	0	0.573962	0	-1.2577	0.42265	0.458947
chr11:120128423|120141645|Slc38a10,NM_001164798,-	0	0	0	0	0	3.74277	0	1.24759	2.3778	0.42265	0.458947
chr11:120409612|120416380|Nploc4,NM_001195023,-	0	3.29397	0	0	0	0	1.09799	0	-2.1936	0.42265	0.458947
chr11:120496707|120496983|Slc25a10,NM_013770,+	0	0	1.06078	0	0	0	0.353593	0	-0.5589	0.42265	0.458947
chr11:120595802|120595919|Alyref,NM_011568,-	0	0	0	0	0	1.24759	0	0.415863	0.7929	0.42265	0.458947
chr11:120624673|120624810|Sirt7,NM_001363439,-	0	0	0	0	0	1.24759	0	0.415863	0.7929	0.42265	0.458947
chr11:120964948|120973969|Csnk1d,NM_027874,-	0	0	0	5.04068	0	0	0	1.68023	2.8074	0.42265	0.458947
chr11:120969023|120973969|Csnk1d,NM_027874,-	0	1.64698	0	0	0	0	0.548995	0	-1.1936	0.42265	0.458947
chr11:120971567|120983343|Csnk1d,NM_027874,-	0.860943	0	0	0	0	0	0.286981	0	-0.2577	0.42265	0.458947
chr11:121228713|121228766|Cybc1,NM_001254735,-	0	0	0	0	0	1.24759	0	0.415863	0.7929	0.42265	0.458947
chr11:121285422|121288078|Foxk2,NM_001080932,+	0	0	0	0	1.19969	0	0	0.399898	0.7364	0.42265	0.458947
chr11:121285422|121299793|Foxk2,NM_001080932,+	0	0	0	0.720098	0	0	0	0.240033	0	0.42265	0.458947
chr11:121499036|121503787|Tbcd,NM_029878,+	0	0	0	1.4402	0	0	0	0.480065	1	0.42265	0.458947
chr11:121602988|121611748|Tbcd,NM_029878,+	0	0	0	0	3.59908	0	0	1.19969	2.3214	0.42265	0.458947
chr11:20709620|20727639|Aftph,NM_001252503,-	0	0	0	0	0	1.24759	0	0.415863	0.7929	0.42265	0.458947
chr11:20725685|20727639|Aftph,NM_001252503,-	0	0	0	0	0	2.49518	0	0.831726	1.7929	0.42265	0.458947
chr11:21268785|21278060|Vps54,NM_001290628,+	0	2.47048	0	0	0	0	0.823492	0	-1.7785	0.42265	0.458947
chr11:21652226|21664385|Wdpcp,NM_145425,+	0	0	0	0	1.19969	0	0	0.399898	0.7364	0.42265	0.458947
chr11:21652226|21695305|Wdpcp,NM_145425,+	1.72189	0	0	0	0	0	0.573962	0	-1.2577	0.42265	0.458947
chr11:22137838|22151189|Ehbp1,NM_001252515,-	0	0	0	4.32059	0	0	0	1.4402	2.585	0.42265	0.458947
chr11:23333439|23355098|Usp34,NM_001190401,+	0	0.823492	0	0	0	0	0.274497	0	-0.1936	0.42265	0.458947
chr11:23351592|23355098|Usp34,NM_001190401,+	0	0	0	0	0	1.24759	0	0.415863	0.7929	0.42265	0.458947
chr11:23588531|23588634|0610010F05Rik,NR_156450,-	0	0	3.18233	0	0	0	1.06078	0	-2.1438	0.42265	0.458947
chr11:23707523|23725574|Pus10,NM_001033654,+	0.860943	0	0	0	0	0	0.286981	0	-0.2577	0.42265	0.458947
chr11:29154900|29155688|Pnpt1,NM_027869,+	0	0	1.06078	0	0	0	0.353593	0	-0.5589	0.42265	0.458947
chr11:29188287|29188432|Ppp4r3b,NM_001363361,+	0	0	0	0.720098	0	0	0	0.240033	0	0.42265	0.458947
chr11:29482109|29498612|Ccdc88a,NM_001363368,+	0	0	0	0	1.19969	0	0	0.399898	0.7364	0.42265	0.458947
chr11:29504312|29504388|Ccdc88a,NM_176841,+	0	0.823492	0	0	0	0	0.274497	0	-0.1936	0.42265	0.458947
chr11:29504312|29504392|Ccdc88a,NM_176841,+	0	0	0	0	0	1.24759	0	0.415863	0.7929	0.42265	0.458947
chr11:29533226|29542509|Mtif2,NM_001282118,+	0	0	0	0.720098	0	0	0	0.240033	0	0.42265	0.458947
chr11:29546703|29546788|Rps27a,NM_001033865,-	0.860943	0	0	0	0	0	0.286981	0	-0.2577	0.42265	0.458947
chr11:29706410|29708770|Rtn4,NM_194054,+	0	0	0	0.720098	0	0	0	0.240033	0	0.42265	0.458947
chr11:30791092|30823154|Psme4,NM_134013,+	0.860943	0	0	0	0	0	0.286981	0	-0.2577	0.42265	0.458947
chr11:31367663|31367725|Stc2,NM_011491,-	0.860943	0	0	0	0	0	0.286981	0	-0.2577	0.42265	0.458947
chr11:3203630|3230101|Eif4enif1,NM_001166548,+	0	1.64698	0	0	0	0	0.548995	0	-1.1936	0.42265	0.458947
chr11:32652748|32708250|Fbxw11,NM_001363354,+	0	0.823492	0	0	0	0	0.274497	0	-0.1936	0.42265	0.458947
chr11:32708188|32711997|Fbxw11,NM_001271348,+	0	0	0	0	0	1.24759	0	0.415863	0.7929	0.42265	0.458947
chr11:33161548|33161627|Npm1,NM_008722,-	0	0	0	0	0	1.24759	0	0.415863	0.7929	0.42265	0.458947
chr11:3317351|3317432|Gm11944,NR_045708,+	0	1.64698	0	0	0	0	0.548995	0	-1.1936	0.42265	0.458947
chr11:33283908|33329544|Ranbp17,NM_001362875,-	0	0	0	0	0	7.48554	0	2.49518	3.3778	0.42265	0.458947
chr11:3531544|3532410|Smtn,NM_001159284,-	0	0	2.12156	0	0	0	0.707185	0	-1.5589	0.42265	0.458947
chr11:35815639|35819978|Rars,NM_025936,-	0	0	1.06078	0	0	0	0.353593	0	-0.5589	0.42265	0.458947
chr11:35815764|35816636|Rars,NM_025936,-	0	0	0	0	1.19969	0	0	0.399898	0.7364	0.42265	0.458947
chr11:35819874|35819978|Rars,NM_025936,-	0	0	2.12156	0	0	0	0.707185	0	-1.5589	0.42265	0.458947
chr11:35852194|35861949|Wwc1,NM_170779,-	0	0	0	1.4402	0	0	0	0.480065	1	0.42265	0.458947
chr11:35861809|35898695|Wwc1,NM_170779,-	0	0	1.06078	0	0	0	0.353593	0	-0.5589	0.42265	0.458947
chr11:35897490|35898618|Wwc1,NM_170779,-	0	4.11746	0	0	0	0	1.37249	0	-2.5155	0.42265	0.458947
chr11:40710296|40713977|Hmmr,NM_013552,-	0	0	0	0	0	2.49518	0	0.831726	1.7929	0.42265	0.458947
chr11:46253818|46253946|Cyfip2,NM_001252460,-	0	0	0	0	1.19969	0	0	0.399898	0.7364	0.42265	0.458947
chr11:4646721|4647028|Ascc2,NM_001376980,+	0	0	1.06078	0	0	0	0.353593	0	-0.5589	0.42265	0.458947
chr11:4803678|4806336|Nf2,NM_001252250,-	0	0	0	0	1.19969	0	0	0.399898	0.7364	0.42265	0.458947
chr11:48801663|48802420|Rack1,NM_008143,+	0	0	0	0	0	1.24759	0	0.415863	0.7929	0.42265	0.458947
chr11:48870968|48871093|Irgm1,NM_001355757,-	0	0	0	0	1.19969	0	0	0.399898	0.7364	0.42265	0.458947
chr11:50263250|50267010|Maml1,NM_175334,-	0	0	2.12156	0	0	0	0.707185	0	-1.5589	0.42265	0.458947
chr11:50379624|50379694|Hnrnph1,NM_001362523,+	0	0	0	0	0	1.24759	0	0.415863	0.7929	0.42265	0.458947
chr11:50379965|50380024|Hnrnph1,NM_001362523,+	0	0	0	0	1.19969	0	0	0.399898	0.7364	0.42265	0.458947
chr11:50383315|50383444|Hnrnph1,NM_001362523,+	0	0	0	0	2.39939	0	0	0.799796	1.7364	0.42265	0.458947
chr11:5071659|5072811|Ewsr1,NM_001283061,-	0	0	5.30389	0	0	0	1.76796	0	-2.8808	0.42265	0.458947
chr11:5079544|5082252|Ewsr1,NM_001283061,-	0	0	2.12156	0	0	0	0.707185	0	-1.5589	0.42265	0.458947
chr11:51271800|51276247|Clk4,NM_001304744,+	0	0	0	0	0	1.24759	0	0.415863	0.7929	0.42265	0.458947
chr11:51635510|51635589|Rmnd5b,NM_025346,-	0	0	0	0	0	3.74277	0	1.24759	2.3778	0.42265	0.458947
chr11:51712189|51717779|Sec24a,NM_001290785,-	0	0	0	1.4402	0	0	0	0.480065	1	0.42265	0.458947
chr11:52236837|52236933|Skp1,NM_011543,+	0	0	0	0	0	1.24759	0	0.415863	0.7929	0.42265	0.458947
chr11:52236837|52242660|Skp1,NM_011543,+	0	0	0	0	1.19969	0	0	0.399898	0.7364	0.42265	0.458947
chr11:53268490|53268585|Hspa4,NM_008300,-	0	2.47048	0	0	0	0	0.823492	0	-1.7785	0.42265	0.458947
chr11:53280468|53292314|Hspa4,NM_008300,-	0	1.64698	0	0	0	0	0.548995	0	-1.1936	0.42265	0.458947
chr11:53368660|53380672|Aff4,NM_033565,+	0	3.29397	0	0	0	0	1.09799	0	-2.1936	0.42265	0.458947
chr11:54055645|54055789|Pdlim4,NM_019417,-	3.44377	0	0	0	0	0	1.14792	0	-2.2577	0.42265	0.458947
chr11:54101648|54110182|P4ha2,NM_001136076,+	0	0	0	0	0	2.49518	0	0.831726	1.7929	0.42265	0.458947
chr11:54111083|54111397|P4ha2,NM_001136076,+	0	0	1.06078	0	0	0	0.353593	0	-0.5589	0.42265	0.458947
chr11:54543579|54552873|Rapgef6,NM_001252494,+	0	0	0	0	1.19969	0	0	0.399898	0.7364	0.42265	0.458947
chr11:54981780|54983297|Anxa6,NM_001110211,-	0	0.823492	0	0	0	0	0.274497	0	-0.1936	0.42265	0.458947
chr11:55399192|55399325|Sparc,NM_001290817,-	0	0	0	0	1.19969	0	0	0.399898	0.7364	0.42265	0.458947
chr11:55485626|55487560|G3bp1,NM_013716,+	0.860943	0	0	0	0	0	0.286981	0	-0.2577	0.42265	0.458947
chr11:55497763|55497893|G3bp1,NM_013716,+	0	0	0	0	4.79878	0	0	1.59959	2.7364	0.42265	0.458947
chr11:5796824|5797004|Dbnl,NM_001146308,+	0	0.823492	0	0	0	0	0.274497	0	-0.1936	0.42265	0.458947
chr11:58040756|58041448|Larp1,NM_028451,+	0	0	0	0	3.59908	0	0	1.19969	2.3214	0.42265	0.458947
chr11:58047870|58047952|Larp1,NM_028451,+	0	0	0	0.720098	0	0	0	0.240033	0	0.42265	0.458947
chr11:5874903|5875053|Pold2,NM_001361942,-	0	0	0	1.4402	0	0	0	0.480065	1	0.42265	0.458947
chr11:58982224|58988700|Trim11,NM_053168,+	0	0	0	0	1.19969	0	0	0.399898	0.7364	0.42265	0.458947
chr11:59428341|59438513|Snap47,NM_001356454,-	0	0.823492	0	0	0	0	0.274497	0	-0.1936	0.42265	0.458947
chr11:59503587|59503676|Zkscan17,NM_001291014,-	0	0.823492	0	0	0	0	0.274497	0	-0.1936	0.42265	0.458947
chr11:5962759|5964521|Ykt6,NM_019661,+	0	0	0	0.720098	0	0	0	0.240033	0	0.42265	0.458947
chr11:59731593|59735806|Mprip,NM_012027,+	0	0	3.18233	0	0	0	1.06078	0	-2.1438	0.42265	0.458947
chr11:59741991|59742098|Mprip,NM_012027,+	0	0	0	0	0	1.24759	0	0.415863	0.7929	0.42265	0.458947
chr11:59764380|59772217|Mprip,NM_012027,+	0	3.29397	0	0	0	0	1.09799	0	-2.1936	0.42265	0.458947
chr11:59768075|59769194|Mprip,NM_012027,+	0	0	0	0.720098	0	0	0	0.240033	0	0.42265	0.458947
chr11:60258856|60275002|Tom1l2,NM_001039092,-	0	0	0	0	0	2.49518	0	0.831726	1.7929	0.42265	0.458947
chr11:60706193|60706355|Llgl1,NM_001159404,+	0	0	4.24311	0	0	0	1.41437	0	-2.5589	0.42265	0.458947
chr11:60950061|60951132|Map2k3,NM_008928,+	0	0	0	0	0	4.99036	0	1.66345	2.7929	0.42265	0.458947
chr11:61163022|61163725|Usp22,NM_001004143,-	0	0.823492	0	0	0	0	0.274497	0	-0.1936	0.42265	0.458947
chr11:61522406|61535383|Epn2,NM_001252188,-	0	0	1.06078	0	0	0	0.353593	0	-0.5589	0.42265	0.458947
chr11:61532518|61535383|Epn2,NM_001252188,-	0	0	0	2.16029	0	0	0	0.720098	1.585	0.42265	0.458947
chr11:61532518|61548042|Epn2,NM_001362587,-	0	2.47048	0	0	0	0	0.823492	0	-1.7785	0.42265	0.458947
chr11:61748806|61748911|Prpsap2,NM_001364088,-	0	0	1.06078	0	0	0	0.353593	0	-0.5589	0.42265	0.458947
chr11:61886700|61909946|Akap10,NM_019921,-	0	0	0	0	0	1.24759	0	0.415863	0.7929	0.42265	0.458947
chr11:61904879|61909847|Akap10,NM_019921,-	0	0.823492	0	0	0	0	0.274497	0	-0.1936	0.42265	0.458947
chr11:62117700|62119282|Specc1,NM_001310526,+	0	0	1.06078	0	0	0	0.353593	0	-0.5589	0.42265	0.458947
chr11:62128200|62132454|Specc1,NM_001310526,+	1.72189	0	0	0	0	0	0.573962	0	-1.2577	0.42265	0.458947
chr11:62151870|62161910|Specc1,NM_001281818,+	0.860943	0	0	0	0	0	0.286981	0	-0.2577	0.42265	0.458947
chr11:62373076|62401267|Ncor1,NM_001252313,-	0	0	0	0.720098	0	0	0	0.240033	0	0.42265	0.458947
chr11:62384718|62384842|Ncor1,NM_001252313,-	0	0	1.06078	0	0	0	0.353593	0	-0.5589	0.42265	0.458947
chr11:62433563|62438515|Ncor1,NM_177229,-	0.860943	0	0	0	0	0	0.286981	0	-0.2577	0.42265	0.458947
chr11:62603024|62603202|2410006H16Rik,NR_030738,+	2.58283	0	0	0	0	0	0.860943	0	-1.8427	0.42265	0.458947
chr11:62603024|62603209|2410006H16Rik,NR_030738,+	0	0	0	0	1.19969	0	0	0.399898	0.7364	0.42265	0.458947
chr11:6266755|6266810|Ddx56,NM_026538,-	0	0	1.06078	0	0	0	0.353593	0	-0.5589	0.42265	0.458947
chr11:6397290|6397469|Zmiz2,NM_001005867,+	0	0	0	0	1.19969	0	0	0.399898	0.7364	0.42265	0.458947
chr11:64985622|64987242|Elac2,NM_001362982,+	0	0	0	0	0	1.24759	0	0.415863	0.7929	0.42265	0.458947
chr11:67879811|67898976|Usp43,NM_001291049,-	0	0	0	2.16029	0	0	0	0.720098	1.585	0.42265	0.458947
chr11:67887750|67893148|Usp43,NM_001291049,-	0	2.47048	0	0	0	0	0.823492	0	-1.7785	0.42265	0.458947
chr11:68792035|68793027|Myh10,NM_175260,+	0	2.47048	0	0	0	0	0.823492	0	-1.7785	0.42265	0.458947
chr11:68800920|68801549|Myh10,NM_175260,+	1.72189	0	0	0	0	0	0.573962	0	-1.2577	0.42265	0.458947
chr11:68993652|68993807|Pfas,NM_001159519,-	0	0	0	0.720098	0	0	0	0.240033	0	0.42265	0.458947
chr11:68997793|68997912|Pfas,NM_001159519,-	0	0	1.06078	0	0	0	0.353593	0	-0.5589	0.42265	0.458947
chr11:69047785|69048879|Aurkb,NM_011496,+	0.860943	0	0	0	0	0	0.286981	0	-0.2577	0.42265	0.458947
chr11:69300015|69300242|Cntrob,NM_172560,-	0	0	2.12156	0	0	0	0.707185	0	-1.5589	0.42265	0.458947
chr11:69304349|69305486|Cntrob,NM_172560,-	0	1.64698	0	0	0	0	0.548995	0	-1.1936	0.42265	0.458947
chr11:69345709|69346617|Chd3,NM_146019,-	0	0	0	0	4.79878	0	0	1.59959	2.7364	0.42265	0.458947
chr11:69361825|69362035|Chd3,NM_146019,-	0	0	2.12156	0	0	0	0.707185	0	-1.5589	0.42265	0.458947
chr11:69640234|69643954|Fxr2,NM_011814,+	0	0	0	0	2.39939	0	0	0.799796	1.7364	0.42265	0.458947
chr11:69652308|69652573|Fxr2,NM_011814,+	0	0	0	0	0	1.24759	0	0.415863	0.7929	0.42265	0.458947
chr11:69658044|69658565|Mpdu1,NM_001301710,-	0	0	0	2.88039	0	0	0	0.96013	2	0.42265	0.458947
chr11:69668196|69668333|Eif4a1,NM_001159375,-	6.0266	0	0	0	0	0	2.00887	0	-3.0651	0.42265	0.458947
chr11:69743591|69743685|Polr2a,NM_001291068,-	0	0	2.12156	0	0	0	0.707185	0	-1.5589	0.42265	0.458947
chr11:69744289|69744596|Polr2a,NM_001291068,-	0.860943	0	0	0	0	0	0.286981	0	-0.2577	0.42265	0.458947
chr11:69746163|69746266|Polr2a,NM_001291068,-	0	0	0	0	0	1.24759	0	0.415863	0.7929	0.42265	0.458947
chr11:69846692|69846878|Plscr3,NM_023564,+	0	0	0	0	2.39939	0	0	0.799796	1.7364	0.42265	0.458947
chr11:69914434|69914507|Gps2,NM_001357906,+	0	0	0	1.4402	0	0	0	0.480065	1	0.42265	0.458947
chr11:69917368|69917427|Eif5a,NM_001166590,-	0	0	1.06078	0	0	0	0.353593	0	-0.5589	0.42265	0.458947
chr11:69917762|69917916|Eif5a,NM_001166590,-	0	1.64698	0	0	0	0	0.548995	0	-1.1936	0.42265	0.458947
chr11:69981154|69981206|Elp5,NM_018740,-	0	0	2.12156	0	0	0	0.707185	0	-1.5589	0.42265	0.458947
chr11:69997629|69997715|Phf23,NM_001291125,+	0	0	1.06078	0	0	0	0.353593	0	-0.5589	0.42265	0.458947
chr11:70011299|70011344|Acadvl,NM_017366,-	0	0	0	0	0	1.24759	0	0.415863	0.7929	0.42265	0.458947
chr11:70041809|70041876|Dlg4,NM_001370675,+	4.30471	0	0	0	0	0	1.4349	0	-2.5797	0.42265	0.458947
chr11:70438392|70438468|Arrb2,NM_001271358,+	0.860943	0	0	0	0	0	0.286981	0	-0.2577	0.42265	0.458947
chr11:70609255|70609527|Mink1,NM_001045959,+	0	0	5.30389	0	0	0	1.76796	0	-2.8808	0.42265	0.458947
chr11:70702372|70709026|Kif1c,NM_153103,+	0	0	0	0	1.19969	0	0	0.399898	0.7364	0.42265	0.458947
chr11:70874746|70893688|Rabep1,NM_001291143,+	0	1.64698	0	0	0	0	0.548995	0	-1.1936	0.42265	0.458947
chr11:70917315|70923241|Rabep1,NM_001291141,+	0	0	0	0	2.39939	0	0	0.799796	1.7364	0.42265	0.458947
chr11:70919177|70920968|Rabep1,NM_001291141,+	0.860943	0	0	0	0	0	0.286981	0	-0.2577	0.42265	0.458947
chr11:70992813|70993609|Dhx33,NM_178367,-	0	0	0	0.720098	0	0	0	0.240033	0	0.42265	0.458947
chr11:70996099|70999369|Dhx33,NM_178367,-	0.860943	0	0	0	0	0	0.286981	0	-0.2577	0.42265	0.458947
chr11:71014550|71014643|Derl2,NM_001291147,-	0	0	0	0	0	1.24759	0	0.415863	0.7929	0.42265	0.458947
chr11:72045259|72045659|Pimreg,NM_144526,+	0.860943	0	0	0	0	0	0.286981	0	-0.2577	0.42265	0.458947
chr11:72181711|72181833|4933427D14Rik,NR_155065,-	0	0	0	0	4.79878	0	0	1.59959	2.7364	0.42265	0.458947
chr11:72442854|72443449|Mybbp1a,NM_016776,+	0	1.64698	0	0	0	0	0.548995	0	-1.1936	0.42265	0.458947
chr11:72449834|72449966|Mybbp1a,NM_016776,+	0	0	1.06078	0	0	0	0.353593	0	-0.5589	0.42265	0.458947
chr11:72449834|72449968|Mybbp1a,NM_016776,+	0	0	1.06078	0	0	0	0.353593	0	-0.5589	0.42265	0.458947
chr11:74435825|74436923|Rap1gap2,NM_001364131,-	0.860943	0	0	0	0	0	0.286981	0	-0.2577	0.42265	0.458947
chr11:74679458|74699520|Pafah1b1,NR_037610,-	0	0	0	0	0	1.24759	0	0.415863	0.7929	0.42265	0.458947
chr11:74792203|74796124|Mettl16,NM_026197,+	0	0	0	0	1.19969	0	0	0.399898	0.7364	0.42265	0.458947
chr11:74836363|74837723|Mnt,NM_010813,+	0	0	0	0	1.19969	0	0	0.399898	0.7364	0.42265	0.458947
chr11:74898216|74898355|Tsr1,NM_177325,+	0	0	0	1.4402	0	0	0	0.480065	1	0.42265	0.458947
chr11:74928993|75038729|Smg6,NM_001002764,+	0	0	0	0.720098	0	0	0	0.240033	0	0.42265	0.458947
chr11:75180687|75180787|Dph1,NM_144491,-	0	0	0	0	0	2.49518	0	0.831726	1.7929	0.42265	0.458947
chr11:75312473|75312692|Rpa1,NM_001164223,-	0	0	0	0	0	1.24759	0	0.415863	0.7929	0.42265	0.458947
chr11:75328673|75342194|Rpa1,NM_001164223,-	1.72189	0	0	0	0	0	0.573962	0	-1.2577	0.42265	0.458947
chr11:75490847|75490952|Prpf8,NM_138659,+	1.72189	0	0	0	0	0	0.573962	0	-1.2577	0.42265	0.458947
chr11:75503746|75504449|Prpf8,NM_138659,+	0	0	0	0	0	2.49518	0	0.831726	1.7929	0.42265	0.458947
chr11:75504842|75505065|Prpf8,NM_138659,+	0	0	0	1.4402	0	0	0	0.480065	1	0.42265	0.458947
chr11:75619456|75619566|Pitpna,NM_008850,+	0	3.29397	0	0	0	0	1.09799	0	-2.1936	0.42265	0.458947
chr11:75661169|75661465|Myo1c,NM_001370611,+	0	0	0	0	4.79878	0	0	1.59959	2.7364	0.42265	0.458947
chr11:75670032|75670100|Myo1c,NM_001370611,+	0	0.823492	0	0	0	0	0.274497	0	-0.1936	0.42265	0.458947
chr11:75692197|75692732|Crk,NM_133656,+	1.72189	0	0	0	0	0	0.573962	0	-1.2577	0.42265	0.458947
chr11:75751881|75759428|Ywhae,NM_009536,+	0	0	3.18233	0	0	0	1.06078	0	-2.1438	0.42265	0.458947
chr11:76076435|76117805|Vps53,NM_026664,-	0	0	2.12156	0	0	0	0.707185	0	-1.5589	0.42265	0.458947
chr11:76134409|76138394|Vps53,NM_026664,-	0	0	1.06078	0	0	0	0.353593	0	-0.5589	0.42265	0.458947
chr11:76424195|76424913|Abr,NM_001363379,-	0	0	0	2.16029	0	0	0	0.720098	1.585	0.42265	0.458947
chr11:77577323|77578827|Taok1,NM_001364133,-	0.860943	0	0	0	0	0	0.286981	0	-0.2577	0.42265	0.458947
chr11:77691542|77693254|Nufip2,NM_001024205,+	0	0	0	0	0	1.24759	0	0.415863	0.7929	0.42265	0.458947
chr11:77777235|77778314|Myo18a,NM_001291212,+	2.58283	0	0	0	0	0	0.860943	0	-1.8427	0.42265	0.458947
chr11:77817619|77836482|Myo18a,NM_001291212,+	0	0	0	0.720098	0	0	0	0.240033	0	0.42265	0.458947
chr11:78183445|78183518|Rpl23a,NM_207523,-	0	0	2.12156	0	0	0	0.707185	0	-1.5589	0.42265	0.458947
chr11:78191456|78191545|Rab34,NM_001159482,+	0	1.64698	0	0	0	0	0.548995	0	-1.1936	0.42265	0.458947
chr11:78262699|78269693|2610507B11Rik,NM_001002004,+	0.860943	0	0	0	0	0	0.286981	0	-0.2577	0.42265	0.458947
chr11:78264060|78264432|2610507B11Rik,NM_001002004,+	0	0	0	0	0	1.24759	0	0.415863	0.7929	0.42265	0.458947
chr11:78324514|78324582|Aldoc,NM_001303423,+	0	0	0	0	0	1.24759	0	0.415863	0.7929	0.42265	0.458947
chr11:78571586|78572232|Nlk,NM_008702,-	0	0	1.06078	0	0	0	0.353593	0	-0.5589	0.42265	0.458947
chr11:79074346|79074486|Ksr1,NM_013571,-	0	2.47048	0	0	0	0	0.823492	0	-1.7785	0.42265	0.458947
chr11:79384175|79386738|Nf1,NM_010897,+	0	0	0	0.720098	0	0	0	0.240033	0	0.42265	0.458947
chr11:79384175|79428691|Nf1,NM_010897,+	0	0	0	0.720098	0	0	0	0.240033	0	0.42265	0.458947
chr11:79434845|79475883|Nf1,NM_010897,+	0	0	0	1.4402	0	0	0	0.480065	1	0.42265	0.458947
chr11:79943231|79951680|Utp6,NM_144826,-	0	0	0	0	0	1.24759	0	0.415863	0.7929	0.42265	0.458947
chr11:79999057|80007562|Suz12,NM_199196,+	0	0	0	2.16029	0	0	0	0.720098	1.585	0.42265	0.458947
chr11:80013364|80022269|Suz12,NM_001163018,+	0	0	1.06078	0	0	0	0.353593	0	-0.5589	0.42265	0.458947
chr11:80019679|80025954|Suz12,NM_001163018,+	0	0	2.12156	0	0	0	0.707185	0	-1.5589	0.42265	0.458947
chr11:80056452|80064399|Crlf3,NM_001277106,-	0	0.823492	0	0	0	0	0.274497	0	-0.1936	0.42265	0.458947
chr11:80119467|80124131|Atad5,NM_001029856,+	0	0.823492	0	0	0	0	0.274497	0	-0.1936	0.42265	0.458947
chr11:80387802|80395875|Zfp207,NR_045038,+	1.72189	0	0	0	0	0	0.573962	0	-1.2577	0.42265	0.458947
chr11:80462611|80465076|Psmd11,NM_178616,+	0	0	0	0	0	1.24759	0	0.415863	0.7929	0.42265	0.458947
chr11:80465014|80470677|Psmd11,NM_178616,+	1.72189	0	0	0	0	0	0.573962	0	-1.2577	0.42265	0.458947
chr11:80557434|80671019|Myo1d,NM_177390,-	0.860943	0	0	0	0	0	0.286981	0	-0.2577	0.42265	0.458947
chr11:80601583|80671019|Myo1d,NM_177390,-	0	1.64698	0	0	0	0	0.548995	0	-1.1936	0.42265	0.458947
chr11:80819990|80821183|Tmem98,NM_029537,+	3.44377	0	0	0	0	0	1.14792	0	-2.2577	0.42265	0.458947
chr11:82035738|82035801|Ccl2,NM_011333,+	0.860943	0	0	0	0	0	0.286981	0	-0.2577	0.42265	0.458947
chr11:82810250|82811027|Rffl,NM_001164570,-	0	0	1.06078	0	0	0	0.353593	0	-0.5589	0.42265	0.458947
chr11:82881696|82881770|Rad51d,NM_001277939,-	0	0	0	0.720098	0	0	0	0.240033	0	0.42265	0.458947
chr11:83484651|83502852|Taf15,NM_027427,+	0	0	0	0	0	1.24759	0	0.415863	0.7929	0.42265	0.458947
chr11:83484977|83504516|Taf15,NM_027427,+	0	0	0	0.720098	0	0	0	0.240033	0	0.42265	0.458947
chr11:83505105|83506390|Taf15,NM_027427,+	0	0	0	0.720098	0	0	0	0.240033	0	0.42265	0.458947
chr11:83948445|83949694|Ddx52,NM_030096,+	2.58283	0	0	0	0	0	0.860943	0	-1.8427	0.42265	0.458947
chr11:83989680|84002235|Synrg,NM_194341,+	0	0.823492	0	0	0	0	0.274497	0	-0.1936	0.42265	0.458947
chr11:84087111|84106346|Tada2a,NM_172562,-	0	0	0	1.4402	0	0	0	0.480065	1	0.42265	0.458947
chr11:84276534|84280510|Acaca,NM_133360,+	0	0	5.30389	0	0	0	1.76796	0	-2.8808	0.42265	0.458947
chr11:84363808|84363951|Acaca,NM_133360,+	0	0	0	3.60049	0	0	0	1.20016	2.3219	0.42265	0.458947
chr11:84445627|84473166|Aatf,NM_019816,-	1.72189	0	0	0	0	0	0.573962	0	-1.2577	0.42265	0.458947
chr11:8478225|8479665|Tns3,NM_001083587,-	0	0	2.12156	0	0	0	0.707185	0	-1.5589	0.42265	0.458947
chr11:84900588|84900824|Myo19,NM_001362893,+	0.860943	0	0	0	0	0	0.286981	0	-0.2577	0.42265	0.458947
chr11:8491161|8492092|Tns3,NM_001083587,-	0	0	0	0	1.19969	0	0	0.399898	0.7364	0.42265	0.458947
chr11:85017630|85030564|Usp32,NM_001029934,-	0.860943	0	0	0	0	0	0.286981	0	-0.2577	0.42265	0.458947
chr11:8518199|8519570|Tns3,NM_001083587,-	0	0.823492	0	0	0	0	0.274497	0	-0.1936	0.42265	0.458947
chr11:85214236|85216524|Appbp2,NM_025825,-	0	0.823492	0	0	0	0	0.274497	0	-0.1936	0.42265	0.458947
chr11:85576782|85583994|Bcas3,NM_001166642,+	0	0.823492	0	0	0	0	0.274497	0	-0.1936	0.42265	0.458947
chr11:86233083|86233259|Ints2,NM_001363129,-	0	0	2.12156	0	0	0	0.707185	0	-1.5589	0.42265	0.458947
chr11:86300650|86355508|Med13,NM_001080931,-	0	1.64698	0	0	0	0	0.548995	0	-1.1936	0.42265	0.458947
chr11:86635175|86665878|Vmp1,NM_001356531,-	0	0	2.12156	0	0	0	0.707185	0	-1.5589	0.42265	0.458947
chr11:87622745|87638244|Hsf5,NM_001045527,+	0.860943	0	0	0	0	0	0.286981	0	-0.2577	0.42265	0.458947
chr11:88832308|88833215|Akap1,NM_009648,-	0	0	0	0.720098	0	0	0	0.240033	0	0.42265	0.458947
chr11:93905159|93933958|Mbtd1,NM_001363336,+	0	1.64698	0	0	0	0	0.548995	0	-1.1936	0.42265	0.458947
chr11:94112147|94112256|Spag9,NM_001199203,+	0	0	6.36467	0	0	0	2.12156	0	-3.1438	0.42265	0.458947
chr11:94352265|94352448|Gm51871,NR_168575,+	0	0	4.24311	0	0	0	1.41437	0	-2.5589	0.42265	0.458947
chr11:94416118|94416405|Cacna1g,NM_001112813,-	7.74849	0	0	0	0	0	2.58283	0	-3.4277	0.42265	0.458947
chr11:94417314|94418030|Cacna1g,NM_001112813,-	0.860943	0	0	0	0	0	0.286981	0	-0.2577	0.42265	0.458947
chr11:94461796|94461892|Cacna1g,NM_001112813,-	0	0	0	1.4402	0	0	0	0.480065	1	0.42265	0.458947
chr11:94569941|94573228|Acsf2,NM_153807,-	0	0	1.06078	0	0	0	0.353593	0	-0.5589	0.42265	0.458947
chr11:95046653|95046920|Itga3,NM_001306071,-	0	0.823492	0	0	0	0	0.274497	0	-0.1936	0.42265	0.458947
chr11:95966562|95966650|Igf2bp1,NM_009951,-	0	0	2.12156	0	0	0	0.707185	0	-1.5589	0.42265	0.458947
chr11:95973045|95975323|Igf2bp1,NM_009951,-	0	0	2.12156	0	0	0	0.707185	0	-1.5589	0.42265	0.458947
chr11:96341152|96344073|Hoxb3,NM_001079869,+	0	0	0	0	0	2.49518	0	0.831726	1.7929	0.42265	0.458947
chr11:97031062|97031218|Scrn2,NM_146027,+	0	0	0	0	2.39939	0	0	0.799796	1.7364	0.42265	0.458947
chr11:97056348|97056510|Osbpl7,NM_001310509,+	5.16566	0	0	0	0	0	1.72189	0	-2.8427	0.42265	0.458947
chr11:97056348|97056512|Osbpl7,NM_001310509,+	0	0	0	0	3.59908	0	0	1.19969	2.3214	0.42265	0.458947
chr11:97377936|97378711|Socs7,NM_138657,+	0	0	0	0	0	3.74277	0	1.24759	2.3778	0.42265	0.458947
chr11:97712532|97713367|Psmb3,NM_011971,+	0	0	0	0	1.19969	0	0	0.399898	0.7364	0.42265	0.458947
chr11:97756151|97763381|Cwc25,NM_026186,-	0	0	0	0	3.59908	0	0	1.19969	2.3214	0.42265	0.458947
chr11:97824950|97833523|Lasp1,NM_010688,+	0.860943	0	0	0	0	0	0.286981	0	-0.2577	0.42265	0.458947
chr11:98179922|98180016|Med1,NM_001361950,-	0	0	0	0.720098	0	0	0	0.240033	0	0.42265	0.458947
chr11:98376851|98377040|Stard3,NM_021547,+	0	1.64698	0	0	0	0	0.548995	0	-1.1936	0.42265	0.458947
chr11:98420241|98420841|Erbb2,NM_001003817,+	0	0	0	0	0	7.48554	0	2.49518	3.3778	0.42265	0.458947
chr11:98427060|98427455|Erbb2,NM_001003817,+	0	0	0	0	1.19969	0	0	0.399898	0.7364	0.42265	0.458947
chr11:98804920|98805313|Msl1,NM_001361931,+	0	4.94095	0	0	0	0	1.64698	0	-2.7785	0.42265	0.458947
chr11:98821431|98823399|Casc3,NM_138660,+	0	0	1.06078	0	0	0	0.353593	0	-0.5589	0.42265	0.458947
chr11:98884974|98890832|Wipf2,NM_197940,+	0	0	0	0.720098	0	0	0	0.240033	0	0.42265	0.458947
chr11:98950245|98950795|Rara,NM_009024,+	0	0	2.12156	0	0	0	0.707185	0	-1.5589	0.42265	0.458947
chr11:98995244|98995973|Top2a,NM_011623,-	0	0	1.06078	0	0	0	0.353593	0	-0.5589	0.42265	0.458947
chr11:98996729|98997919|Top2a,NM_011623,-	1.72189	0	0	0	0	0	0.573962	0	-1.2577	0.42265	0.458947
chr11:99000768|99000851|Top2a,NM_011623,-	0	0.823492	0	0	0	0	0.274497	0	-0.1936	0.42265	0.458947
chr11:99016556|99018795|Top2a,NM_011623,-	1.72189	0	0	0	0	0	0.573962	0	-1.2577	0.42265	0.458947
chr11:99018796|99021774|Top2a,NM_011623,-	0	0	0	0	0	2.49518	0	0.831726	1.7929	0.42265	0.458947
chr12:100403529|100406999|Ttc7b,NM_001033213,-	0	0	3.18233	0	0	0	1.06078	0	-2.1438	0.42265	0.458947
chr12:100654271|100678589|Rps6ka5,NM_001330702,-	1.72189	0	0	0	0	0	0.573962	0	-1.2577	0.42265	0.458947
chr12:100867256|100871272|Dglucy,NM_001361017,+	2.58283	0	0	0	0	0	0.860943	0	-1.8427	0.42265	0.458947
chr12:100948389|100948446|Ccdc88c,NM_026681,-	0.860943	0	0	0	0	0	0.286981	0	-0.2577	0.42265	0.458947
chr12:101049660|101055827|Ppp4r3a,NM_001160214,-	0	0	2.12156	0	0	0	0.707185	0	-1.5589	0.42265	0.458947
chr12:101051693|101053467|Ppp4r3a,NM_211355,-	0	0	0	0.720098	0	0	0	0.240033	0	0.42265	0.458947
chr12:102395843|102398182|Lgmn,NM_001378875,-	0	0	0	1.4402	0	0	0	0.480065	1	0.42265	0.458947
chr12:103416093|103416195|Ddx24,NM_001159502,-	0	0	0	0.720098	0	0	0	0.240033	0	0.42265	0.458947
chr12:105799651|105800750|Papola,NM_001347440,+	0	0	0	0.720098	0	0	0	0.240033	0	0.42265	0.458947
chr12:105799651|105813282|Papola,NM_001347440,+	2.58283	0	0	0	0	0	0.860943	0	-1.8427	0.42265	0.458947
chr12:105799651|105818899|Papola,NM_001347440,+	0	0	0	0.720098	0	0	0	0.240033	0	0.42265	0.458947
chr12:105799651|105820450|Papola,NM_001347440,+	0	0	2.12156	0	0	0	0.707185	0	-1.5589	0.42265	0.458947
chr12:105799651|105829277|Papola,NM_001347440,+	2.58283	0	0	0	0	0	0.860943	0	-1.8427	0.42265	0.458947
chr12:106036540|106062808|Vrk1,NM_001029843,+	0.860943	0	0	0	0	0	0.286981	0	-0.2577	0.42265	0.458947
chr12:106050935|106070615|Vrk1,NM_001029843,+	0	0	0	1.4402	0	0	0	0.480065	1	0.42265	0.458947
chr12:108157754|108167395|Setd3,NM_001364266,-	0	0	0	0.720098	0	0	0	0.240033	0	0.42265	0.458947
chr12:108158037|108158275|Setd3,NM_001364266,-	0	0.823492	0	0	0	0	0.274497	0	-0.1936	0.42265	0.458947
chr12:110612345|110614608|Dync1h1,NM_030238,+	0	0	0	0	0	1.24759	0	0.415863	0.7929	0.42265	0.458947
chr12:110654150|110654901|Dync1h1,NM_030238,+	0	0	0	0	0	3.74277	0	1.24759	2.3778	0.42265	0.458947
chr12:110663277|110664506|Dync1h1,NM_030238,+	0	0.823492	0	0	0	0	0.274497	0	-0.1936	0.42265	0.458947
chr12:110694728|110695051|Hsp90aa1,NM_010480,-	0	0	0	0.720098	0	0	0	0.240033	0	0.42265	0.458947
chr12:110938191|110954822|Tecpr2,NM_001081057,+	0.860943	0	0	0	0	0	0.286981	0	-0.2577	0.42265	0.458947
chr12:111097455|111100038|Rcor1,NM_198023,+	0	0	0	0	2.39939	0	0	0.799796	1.7364	0.42265	0.458947
chr12:111311588|111313326|Cdc42bpb,NM_183016,-	0	0	0	0	0	1.24759	0	0.415863	0.7929	0.42265	0.458947
chr12:111325092|111325959|Cdc42bpb,NM_183016,-	0	0	0	0.720098	0	0	0	0.240033	0	0.42265	0.458947
chr12:111336026|111345623|Cdc42bpb,NM_183016,-	0	0	0	0.720098	0	0	0	0.240033	0	0.42265	0.458947
chr12:111541706|111543661|Eif5,NM_173363,+	0	0.823492	0	0	0	0	0.274497	0	-0.1936	0.42265	0.458947
chr12:111592577|111604564|Mark3,NM_021516,+	0	0	0	0.720098	0	0	0	0.240033	0	0.42265	0.458947
chr12:111592577|111640040|Mark3,NM_021516,+	0	0	0	0.720098	0	0	0	0.240033	0	0.42265	0.458947
chr12:111615396|111640040|Mark3,NM_021516,+	0	0	0	0	0	1.24759	0	0.415863	0.7929	0.42265	0.458947
chr12:111615445|111618278|Mark3,NM_021516,+	0	2.47048	0	0	0	0	0.823492	0	-1.7785	0.42265	0.458947
chr12:111651985|111653338|Mark3,NM_001370744,+	1.72189	0	0	0	0	0	0.573962	0	-1.2577	0.42265	0.458947
chr12:111778020|111793699|Klc1,NM_001361611,+	0	0	0	0	0	2.49518	0	0.831726	1.7929	0.42265	0.458947
chr12:112588896|112588973|Inf2,NM_001374199,+	0.860943	0	0	0	0	0	0.286981	0	-0.2577	0.42265	0.458947
chr12:112733531|112735136|Cep170b,NM_001024602,+	1.72189	0	0	0	0	0	0.573962	0	-1.2577	0.42265	0.458947
chr12:11273994|11280402|Smc6,NM_001361252,+	0	0	0	0	0	4.99036	0	1.66345	2.7929	0.42265	0.458947
chr12:112743759|112744044|Cep170b,NM_001024602,+	0	0	0	0.720098	0	0	0	0.240033	0	0.42265	0.458947
chr12:11279605|11283172|Smc6,NM_001361252,+	0	0	0	0	1.19969	0	0	0.399898	0.7364	0.42265	0.458947
chr12:11289637|11299429|Smc6,NM_025695,+	0	0	0	0	0	2.49518	0	0.831726	1.7929	0.42265	0.458947
chr12:112929263|112929418|Jag2,NM_010588,-	2.58283	0	0	0	0	0	0.860943	0	-1.8427	0.42265	0.458947
chr12:113047155|113049782|Pacs2,NM_001081170,+	0	0	1.06078	0	0	0	0.353593	0	-0.5589	0.42265	0.458947
chr12:113128221|113130092|Mta1,NM_001346696,+	0	0	0	2.16029	0	0	0	0.720098	1.585	0.42265	0.458947
chr12:116439039|116439730|Ncapg2,NM_133762,+	0	0	0	0	1.19969	0	0	0.399898	0.7364	0.42265	0.458947
chr12:13230292|13239178|Ddx1,NM_134040,-	1.72189	0	0	0	0	0	0.573962	0	-1.2577	0.42265	0.458947
chr12:13231578|13234039|Ddx1,NM_134040,-	0	0	0	0	0	1.24759	0	0.415863	0.7929	0.42265	0.458947
chr12:16940403|16942954|Rock2,NM_009072,+	0	0	1.06078	0	0	0	0.353593	0	-0.5589	0.42265	0.458947
chr12:16957226|16975558|Rock2,NM_009072,+	0	0	0	0	0	1.24759	0	0.415863	0.7929	0.42265	0.458947
chr12:17373562|17406896|Nol10,NM_001008421,+	0	0	1.06078	0	0	0	0.353593	0	-0.5589	0.42265	0.458947
chr12:17786549|17787525|Hpcal1,NM_001361645,+	0	0	2.12156	0	0	0	0.707185	0	-1.5589	0.42265	0.458947
chr12:21199544|21206388|Asap2,NM_001004364,+	0	0	0	0	1.19969	0	0	0.399898	0.7364	0.42265	0.458947
chr12:21349785|21354013|Adam17,NM_001277266,-	0.860943	0	0	0	0	0	0.286981	0	-0.2577	0.42265	0.458947
chr12:21396473|21398240|Ywhaq,NM_011739,-	0	0	0	0	0	1.24759	0	0.415863	0.7929	0.42265	0.458947
chr12:21416654|21416797|Ywhaq,NM_011739,-	0	0	0	0	2.39939	0	0	0.799796	1.7364	0.42265	0.458947
chr12:24878191|24882794|Mboat2,NM_001083341,+	1.72189	0	0	0	0	0	0.573962	0	-1.2577	0.42265	0.458947
chr12:24924199|24939348|Mboat2,NM_026037,+	0	0	0	5.04068	0	0	0	1.68023	2.8074	0.42265	0.458947
chr12:28760070|28828864|Eipr1,NM_001379229,+	0	3.29397	0	0	0	0	1.09799	0	-2.1936	0.42265	0.458947
chr12:31323666|31323786|Lamb1,NM_008482,+	0	0	1.06078	0	0	0	0.353593	0	-0.5589	0.42265	0.458947
chr12:31624115|31630893|Bcap29,NM_007530,-	0	0	0	0	0	1.24759	0	0.415863	0.7929	0.42265	0.458947
chr12:31833182|31839854|Cog5,NM_001163126,+	1.72189	0	0	0	0	0	0.573962	0	-1.2577	0.42265	0.458947
chr12:33135966|33141116|F730043M19Rik,NR_015602,-	1.72189	0	0	0	0	0	0.573962	0	-1.2577	0.42265	0.458947
chr12:3442474|3474613|Asxl2,NM_001270988,+	0	0	12.7293	0	0	0	4.24311	0	-4.1438	0.42265	0.458947
chr12:3442474|3484608|Asxl2,NM_001270988,+	0	0	0	0	1.19969	0	0	0.399898	0.7364	0.42265	0.458947
chr12:35078900|35092913|Snx13,NM_001014973,+	0	0.823492	0	0	0	0	0.274497	0	-0.1936	0.42265	0.458947
chr12:35085939|35107556|Snx13,NM_001014973,+	0	0	0	0	4.79878	0	0	1.59959	2.7364	0.42265	0.458947
chr12:35098230|35103140|Snx13,NM_001014973,+	0	0	0	2.88039	0	0	0	0.96013	2	0.42265	0.458947
chr12:3617606|3686862|Dtnb,NM_001162465,+	0	0	5.30389	0	0	0	1.76796	0	-2.8808	0.42265	0.458947
chr12:3617606|3751907|Dtnb,NM_001162465,+	0	0	1.06078	0	0	0	0.353593	0	-0.5589	0.42265	0.458947
chr12:3632810|3648389|Dtnb,NM_001162465,+	0	0	0	0	1.19969	0	0	0.399898	0.7364	0.42265	0.458947
chr12:3718412|3735026|Dtnb,NM_001162465,+	0	0	0	0	9.59756	0	0	3.19919	3.7364	0.42265	0.458947
chr12:3732618|3751907|Dtnb,NM_001162465,+	0	0	0	0.720098	0	0	0	0.240033	0	0.42265	0.458947
chr12:40213285|40213977|Ifrd1,NM_013562,-	0	0.823492	0	0	0	0	0.274497	0	-0.1936	0.42265	0.458947
chr12:4335781|4339184|Ncoa1,NM_010881,-	0	0.823492	0	0	0	0	0.274497	0	-0.1936	0.42265	0.458947
chr12:4706359|4706932|Itsn2,NM_001198968,+	0	0	0	0	1.19969	0	0	0.399898	0.7364	0.42265	0.458947
chr12:4937387|4945022|Atad2b,NM_001362349,+	3.44377	0	0	0	0	0	1.14792	0	-2.2577	0.42265	0.458947
chr12:51356006|51356997|G2e3,NM_001015099,+	0	0	0	0	2.39939	0	0	0.799796	1.7364	0.42265	0.458947
chr12:51621780|51661713|Strn3,NM_001172098,-	1.72189	0	0	0	0	0	0.573962	0	-1.2577	0.42265	0.458947
chr12:51623176|51661713|Strn3,NM_001172098,-	0	1.64698	0	0	0	0	0.548995	0	-1.1936	0.42265	0.458947
chr12:51661151|51661713|Strn3,NM_001172098,-	4.30471	0	0	0	0	0	1.4349	0	-2.5797	0.42265	0.458947
chr12:51802042|51802163|Hectd1,NM_144788,-	0	0	3.18233	0	0	0	1.06078	0	-2.1438	0.42265	0.458947
chr12:51827352|51827513|Hectd1,NM_144788,-	0	0	1.06078	0	0	0	0.353593	0	-0.5589	0.42265	0.458947
chr12:51921338|51925173|Heatr5a,NM_177171,-	0	2.47048	0	0	0	0	0.823492	0	-1.7785	0.42265	0.458947
chr12:52100502|52100576|Nubpl,NM_029760,+	0	0	0	0	1.19969	0	0	0.399898	0.7364	0.42265	0.458947
chr12:54757036|54770840|Snx6,NM_026998,-	0	0	0	0.720098	0	0	0	0.240033	0	0.42265	0.458947
chr12:54760399|54770840|Snx6,NM_026998,-	0	0	1.06078	0	0	0	0.353593	0	-0.5589	0.42265	0.458947
chr12:54763620|54770840|Snx6,NM_026998,-	0	0	0	0	1.19969	0	0	0.399898	0.7364	0.42265	0.458947
chr12:54941502|54944064|Baz1a,NM_013815,-	0	0	1.06078	0	0	0	0.353593	0	-0.5589	0.42265	0.458947
chr12:54954698|54975382|Baz1a,NM_013815,-	0	2.47048	0	0	0	0	0.823492	0	-1.7785	0.42265	0.458947
chr12:54975104|54975382|Baz1a,NM_013815,-	0	1.64698	0	0	0	0	0.548995	0	-1.1936	0.42265	0.458947
chr12:55239294|55260498|Srp54b,NM_001100109,+	0	0	1.06078	0	0	0	0.353593	0	-0.5589	0.42265	0.458947
chr12:55861088|55861454|Brms1l,NM_001037756,+	0.860943	0	0	0	0	0	0.286981	0	-0.2577	0.42265	0.458947
chr12:57303345|57325653|Mipol1,NM_001164370,+	0	0	0	0	0	1.24759	0	0.415863	0.7929	0.42265	0.458947
chr12:57325524|57332459|Mipol1,NM_001164370,+	0	1.64698	0	0	0	0	0.548995	0	-1.1936	0.42265	0.458947
chr12:58982699|58985131|Sec23a,NM_001361956,-	0	0	0	0	2.39939	0	0	0.799796	1.7364	0.42265	0.458947
chr12:59016866|59017227|Gemin2,NM_025656,+	0	0	1.06078	0	0	0	0.353593	0	-0.5589	0.42265	0.458947
chr12:59068285|59069191|Pnn,NM_008891,+	0	0	0	1.4402	0	0	0	0.480065	1	0.42265	0.458947
chr12:59119374|59119807|Mia2,NM_001329047,+	0	0	1.06078	0	0	0	0.353593	0	-0.5589	0.42265	0.458947
chr12:64992545|64997045|Togaram1,NM_001364325,+	0	0	0	0	0	1.24759	0	0.415863	0.7929	0.42265	0.458947
chr12:65042461|65048280|Prpf39,NM_001374212,+	0	1.64698	0	0	0	0	0.548995	0	-1.1936	0.42265	0.458947
chr12:65056251|65059945|Prpf39,NM_001374212,+	0	0	0	0.720098	0	0	0	0.240033	0	0.42265	0.458947
chr12:65065737|65070052|Fkbp3,NM_013902,-	0	0	3.18233	0	0	0	1.06078	0	-2.1438	0.42265	0.458947
chr12:65101561|65106891|Fancm,NM_178912,+	1.72189	0	0	0	0	0	0.573962	0	-1.2577	0.42265	0.458947
chr12:69157847|69158660|Rps29,NM_009093,-	0	0	2.12156	0	0	0	0.707185	0	-1.5589	0.42265	0.458947
chr12:69212284|69212986|Pole2,NM_011133,-	3.44377	0	0	0	0	0	1.14792	0	-2.2577	0.42265	0.458947
chr12:69314416|69320569|Nemf,NM_025441,-	0	0	1.06078	0	0	0	0.353593	0	-0.5589	0.42265	0.458947
chr12:69318027|69318180|Nemf,NM_025441,-	0	0	0	0	3.59908	0	0	1.19969	2.3214	0.42265	0.458947
chr12:69823224|69823421|Map4k5,NM_201519,-	0	0.823492	0	0	0	0	0.274497	0	-0.1936	0.42265	0.458947
chr12:69827544|69828023|Map4k5,NM_201519,-	0	0	0	0.720098	0	0	0	0.240033	0	0.42265	0.458947
chr12:69847640|69847772|4931403G20Rik,NR_038172,+	0	0	0	0	0	2.49518	0	0.831726	1.7929	0.42265	0.458947
chr12:70983443|70984460|Psma3,NM_001310595,+	0	0	0	0	0	2.49518	0	0.831726	1.7929	0.42265	0.458947
chr12:70993013|70993570|Psma3,NM_001310595,+	0	3.29397	0	0	0	0	1.09799	0	-2.1936	0.42265	0.458947
chr12:71976885|71976974|Daam1,NM_026102,+	0	0.823492	0	0	0	0	0.274497	0	-0.1936	0.42265	0.458947
chr12:72556801|72574502|Pcnx4,NM_026327,+	0	0	0	0.720098	0	0	0	0.240033	0	0.42265	0.458947
chr12:75854021|75854147|Syne2,NM_001005510,+	0	0	0	0	0	1.24759	0	0.415863	0.7929	0.42265	0.458947
chr12:75925723|75926424|Syne2,NM_001005510,+	0.860943	0	0	0	0	0	0.286981	0	-0.2577	0.42265	0.458947
chr12:75982062|75983944|Syne2,NM_001005510,+	0	0	0	0	2.39939	0	0	0.799796	1.7364	0.42265	0.458947
chr12:76031276|76039085|Syne2,NM_001005510,+	0	0.823492	0	0	0	0	0.274497	0	-0.1936	0.42265	0.458947
chr12:76052099|76066638|Syne2,NM_001005510,+	0	0	0	2.16029	0	0	0	0.720098	1.585	0.42265	0.458947
chr12:77323845|77332329|Fut8,NM_001252614,+	0	0	0	0	2.39939	0	0	0.799796	1.7364	0.42265	0.458947
chr12:78343352|78454851|Gphn,NM_145965,+	0	0	0	0.720098	0	0	0	0.240033	0	0.42265	0.458947
chr12:78343352|78504751|Gphn,NM_145965,+	1.72189	0	0	0	0	0	0.573962	0	-1.2577	0.42265	0.458947
chr12:78343352|78562898|Gphn,NM_145965,+	0	0	0	0	0	1.24759	0	0.415863	0.7929	0.42265	0.458947
chr12:78794245|78797390|Mpp5,NM_019579,+	0	0	0	2.88039	0	0	0	0.96013	2	0.42265	0.458947
chr12:79234203|79236613|Zfyve26,NM_001008550,-	0	0	0	0	1.19969	0	0	0.399898	0.7364	0.42265	0.458947
chr12:79266582|79268358|Zfyve26,NM_001008550,-	0	0	0	0	7.19817	0	0	2.39939	3.3214	0.42265	0.458947
chr12:79300542|79327404|Rad51b,NM_009014,+	0	0	0	0	1.19969	0	0	0.399898	0.7364	0.42265	0.458947
chr12:80171588|80171728|Actn1,NM_001346669,-	0	0	0	2.16029	0	0	0	0.720098	1.585	0.42265	0.458947
chr12:80181361|80184899|Actn1,NM_001346669,-	0	0	0	3.60049	0	0	0	1.20016	2.3219	0.42265	0.458947
chr12:80181534|80183392|Actn1,NM_001346669,-	0	0	4.24311	0	0	0	1.41437	0	-2.5589	0.42265	0.458947
chr12:80490888|80491072|Exd2,NM_133798,+	0	0	0	0	0	1.24759	0	0.415863	0.7929	0.42265	0.458947
chr12:80634555|80637489|Erh,NM_001347409,-	0	0	0	0	0	1.24759	0	0.415863	0.7929	0.42265	0.458947
chr12:80868427|80870210|Susd6,NM_001242419,+	0	0	1.06078	0	0	0	0.353593	0	-0.5589	0.42265	0.458947
chr12:80945673|80946548|Srsf5,NM_001079694,+	0.860943	0	0	0	0	0	0.286981	0	-0.2577	0.42265	0.458947
chr12:81504544|81510965|Gm20498,NM_001309848,-	3.44377	0	0	0	0	0	1.14792	0	-2.2577	0.42265	0.458947
chr12:81917665|81919380|Pcnx,NM_018814,+	0	0	0	0	0	1.24759	0	0.415863	0.7929	0.42265	0.458947
chr12:81933531|81956263|Pcnx,NM_018814,+	0	0.823492	0	0	0	0	0.274497	0	-0.1936	0.42265	0.458947
chr12:82446932|82447040|Sipa1l1,NM_001167983,+	0	0	0	0.720098	0	0	0	0.240033	0	0.42265	0.458947
chr12:82449405|82449877|Sipa1l1,NM_001167983,+	0.860943	0	0	0	0	0	0.286981	0	-0.2577	0.42265	0.458947
chr12:83651287|83664259|Rbm25,NM_001364416,+	0	0	0	0	0	1.24759	0	0.415863	0.7929	0.42265	0.458947
chr12:84322884|84329952|Zfp410,NM_001252582,+	0	0	0	0.720098	0	0	0	0.240033	0	0.42265	0.458947
chr12:84409256|84409315|Bbof1,NM_028377,+	0	0.823492	0	0	0	0	0.274497	0	-0.1936	0.42265	0.458947
chr12:84921183|84921257|Arel1,NM_001364190,-	0	0	0	0	0	1.24759	0	0.415863	0.7929	0.42265	0.458947
chr12:85028770|85034034|Ylpm1,NM_178363,+	0	0	0	0.720098	0	0	0	0.240033	0	0.42265	0.458947
chr12:85040573|85043060|Ylpm1,NM_001347421,+	0	0	0	0	4.79878	0	0	1.59959	2.7364	0.42265	0.458947
chr12:85049692|85050372|Ylpm1,NM_001347421,+	0.860943	0	0	0	0	0	0.286981	0	-0.2577	0.42265	0.458947
chr12:85069800|85070082|Ylpm1,NM_001347421,+	0	0	0	0	3.59908	0	0	1.19969	2.3214	0.42265	0.458947
chr12:85314254|85314401|Nek9,NM_145138,-	0	0.823492	0	0	0	0	0.274497	0	-0.1936	0.42265	0.458947
chr12:85816472|85819478|Erg28,NM_001360451,-	1.72189	0	0	0	0	0	0.573962	0	-1.2577	0.42265	0.458947
chr12:85863564|85879475|Ttll5,NM_001081423,+	0	0	0	2.16029	0	0	0	0.720098	1.585	0.42265	0.458947
chr12:85876491|85892210|Ttll5,NM_001081423,+	0	0	0	0	0	2.49518	0	0.831726	1.7929	0.42265	0.458947
chr12:86085094|86111675|Ift43,NM_001199843,+	0	0	0	0	2.39939	0	0	0.799796	1.7364	0.42265	0.458947
chr12:86161222|86161423|Ift43,NM_001199843,+	0	0	0	0	2.39939	0	0	0.799796	1.7364	0.42265	0.458947
chr12:86241945|86244005|Gpatch2l,NM_027405,+	0	0	0	0	1.19969	0	0	0.399898	0.7364	0.42265	0.458947
chr12:8698091|8706041|Pum2,NM_001160221,+	0	0	4.24311	0	0	0	1.41437	0	-2.5589	0.42265	0.458947
chr12:8698091|8733509|Pum2,NM_001160221,+	0	0	0	0	2.39939	0	0	0.799796	1.7364	0.42265	0.458947
chr12:87100151|87100688|Ngb,NM_001294308,-	0	0	0	0	1.19969	0	0	0.399898	0.7364	0.42265	0.458947
chr12:87251846|87252634|Vipas39,NM_134044,-	0	0	0	0.720098	0	0	0	0.240033	0	0.42265	0.458947
chr12:87336032|87350385|Sptlc2,NM_011479,-	0	0	1.06078	0	0	0	0.353593	0	-0.5589	0.42265	0.458947
chr12:87355526|87356702|Sptlc2,NM_011479,-	0	0	0	0.720098	0	0	0	0.240033	0	0.42265	0.458947
chr12:88455629|88456716|Adck1,NM_001277296,+	0.860943	0	0	0	0	0	0.286981	0	-0.2577	0.42265	0.458947
chr12:8922295|8931604|Laptm4a,NM_008640,+	0.860943	0	0	0	0	0	0.286981	0	-0.2577	0.42265	0.458947
chr12:91213565|91267086|Cep128,NM_181815,-	0	0	0	0	1.19969	0	0	0.399898	0.7364	0.42265	0.458947
chr12:91259986|91299077|Cep128,NM_181815,-	0	0	0	2.16029	0	0	0	0.720098	1.585	0.42265	0.458947
chr12:91325515|91348876|Cep128,NM_181815,-	0	0	0	0	0	2.49518	0	0.831726	1.7929	0.42265	0.458947
chr12:91568298|91569762|Gtf2a1,NM_031391,-	0	0	1.06078	0	0	0	0.353593	0	-0.5589	0.42265	0.458947
chr12:91833244|91841637|Sel1l,NM_001039089,-	0	0	0	0.720098	0	0	0	0.240033	0	0.42265	0.458947
chr12:98227168|98234397|Galc,NM_008079,-	0.860943	0	0	0	0	0	0.286981	0	-0.2577	0.42265	0.458947
chr12:98489905|98496310|Kcnk10,NM_001316665,-	0	1.64698	0	0	0	0	0.548995	0	-1.1936	0.42265	0.458947
chr12:98858719|98887141|Eml5,NM_001081191,-	0	0	0	0.720098	0	0	0	0.240033	0	0.42265	0.458947
chr12:99388361|99388917|Foxn3,NM_183186,-	0	0	0	0	0	1.24759	0	0.415863	0.7929	0.42265	0.458947
chr13:100622798|100624566|Rad17,NM_001044371,-	0.860943	0	0	0	0	0	0.286981	0	-0.2577	0.42265	0.458947
chr13:100679317|100687191|Ccdc125,NM_001168386,+	0	0	0	0.720098	0	0	0	0.240033	0	0.42265	0.458947
chr13:100766825|100772781|Cenph,NM_021886,-	0	0	4.24311	0	0	0	1.41437	0	-2.5589	0.42265	0.458947
chr13:100824916|100829022|Slc30a5,NM_022885,-	1.72189	0	0	0	0	0	0.573962	0	-1.2577	0.42265	0.458947
chr13:101757326|101758039|Pik3r1,NM_001077495,-	0	0	3.18233	0	0	0	1.06078	0	-2.1438	0.42265	0.458947
chr13:102853831|102853919|Mast4,NM_175171,-	0	0	1.06078	0	0	0	0.353593	0	-0.5589	0.42265	0.458947
chr13:103833498|103835028|Erbin,NM_001005868,-	0	0	1.06078	0	0	0	0.353593	0	-0.5589	0.42265	0.458947
chr13:104124290|104129203|Sgtb,NM_001361054,+	1.72189	0	0	0	0	0	0.573962	0	-1.2577	0.42265	0.458947
chr13:104230729|104242872|Cenpk,NM_181061,+	0	0	0	0.720098	0	0	0	0.240033	0	0.42265	0.458947
chr13:104796410|104802201|Cwc27,NM_001360094,-	0	0	0	1.4402	0	0	0	0.480065	1	0.42265	0.458947
chr13:104834321|104837348|Srek1ip1,NM_026075,+	1.72189	0	0	0	0	0	0.573962	0	-1.2577	0.42265	0.458947
chr13:106822956|106847459|Ipo11,NM_001360897,-	0	1.64698	0	0	0	0	0.548995	0	-1.1936	0.42265	0.458947
chr13:106949692|106953498|Dimt1,NM_025447,+	0	0	0	0	0	2.49518	0	0.831726	1.7929	0.42265	0.458947
chr13:108357394|108368860|Depdc1b,NM_178683,+	0	0	2.12156	0	0	0	0.707185	0	-1.5589	0.42265	0.458947
chr13:110398471|110398648|Plk2,NM_152804,+	0	0.823492	0	0	0	0	0.274497	0	-0.1936	0.42265	0.458947
chr13:112327239|112327325|Ankrd55,NM_001168405,+	0	0	0	0	0	1.24759	0	0.415863	0.7929	0.42265	0.458947
chr13:112497387|112497693|Il6st,NM_010560,+	0.860943	0	0	0	0	0	0.286981	0	-0.2577	0.42265	0.458947
chr13:112502873|112503674|Il6st,NM_010560,+	0	1.64698	0	0	0	0	0.548995	0	-1.1936	0.42265	0.458947
chr13:112956467|112958886|Dhx29,NM_172594,+	0	0	0	0	3.59908	0	0	1.19969	2.3214	0.42265	0.458947
chr13:116910865|117025277|Parp8,NM_001081009,-	0	0	0	0	1.19969	0	0	0.399898	0.7364	0.42265	0.458947
chr13:119381676|119396976|Nnt,NM_001308506,-	2.58283	0	0	0	0	0	0.860943	0	-1.8427	0.42265	0.458947
chr13:13970767|13994540|B3galnt2,NM_001362404,+	0.860943	0	0	0	0	0	0.286981	0	-0.2577	0.42265	0.458947
chr13:14181220|14184505|Arid4b,NM_194262,+	3.44377	0	0	0	0	0	1.14792	0	-2.2577	0.42265	0.458947
chr13:14191143|14193581|Arid4b,NM_194262,+	0	1.64698	0	0	0	0	0.548995	0	-1.1936	0.42265	0.458947
chr13:15478000|15548642|Gli3,NM_008130,+	0	0	0	0.720098	0	0	0	0.240033	0	0.42265	0.458947
chr13:15641069|15662530|Gli3,NM_008130,+	0	0	0	1.4402	0	0	0	0.480065	1	0.42265	0.458947
chr13:17738917|17772957|Cdk13,NM_001081058,-	0	0	0	0.720098	0	0	0	0.240033	0	0.42265	0.458947
chr13:18782647|18794392|Vps41,NM_172120,+	0	0	0	1.4402	0	0	0	0.480065	1	0.42265	0.458947
chr13:18810432|18814293|Vps41,NM_172120,+	0	0	1.06078	0	0	0	0.353593	0	-0.5589	0.42265	0.458947
chr13:21182080|21183711|Trim27,NM_009054,+	0	0	0	0	0	1.24759	0	0.415863	0.7929	0.42265	0.458947
chr13:24022496|24036608|Carmil1,NM_001384122,-	0	0.823492	0	0	0	0	0.274497	0	-0.1936	0.42265	0.458947
chr13:24099507|24099581|Carmil1,NM_001384122,-	0	0	0	0	1.19969	0	0	0.399898	0.7364	0.42265	0.458947
chr13:24838147|24840558|Tdp2,NM_019551,+	0	0	0	1.4402	0	0	0	0.480065	1	0.42265	0.458947
chr13:25004943|25006475|Mrs2,NM_001013389,-	1.72189	0	0	0	0	0	0.573962	0	-1.2577	0.42265	0.458947
chr13:28668370|28669994|2610307P16Rik,NR_045054,-	0	2.47048	0	0	0	0	0.823492	0	-1.7785	0.42265	0.458947
chr13:29552229|29717817|Cdkal1,NR_131896,-	2.58283	0	0	0	0	0	0.860943	0	-1.8427	0.42265	0.458947
chr13:29854808|29854897|Cdkal1,NR_131896,-	0	0	0	0	0	1.24759	0	0.415863	0.7929	0.42265	0.458947
chr13:29911193|29920225|E2f3,NM_001289920,-	0	0	0	0	0	1.24759	0	0.415863	0.7929	0.42265	0.458947
chr13:30194536|30195787|Mboat1,NM_153546,+	0	0	0	1.4402	0	0	0	0.480065	1	0.42265	0.458947
chr13:30194536|30224566|Mboat1,NM_153546,+	0	0	0	0	1.19969	0	0	0.399898	0.7364	0.42265	0.458947
chr13:30925723|30940770|Exoc2,NM_001360093,-	0	0	0	0.720098	0	0	0	0.240033	0	0.42265	0.458947
chr13:32225135|32234397|Gmds,NM_146041,-	1.72189	0	0	0	0	0	0.573962	0	-1.2577	0.42265	0.458947
chr13:34009601|34017146|Ripk1,NM_001359997,+	3.44377	0	0	0	0	0	1.14792	0	-2.2577	0.42265	0.458947
chr13:34028252|34028329|Ripk1,NM_001359997,+	0	0	0	0	0	1.24759	0	0.415863	0.7929	0.42265	0.458947
chr13:34638165|34639098|Pxdc1,NM_001382845,-	0	0	0	0	0	1.24759	0	0.415863	0.7929	0.42265	0.458947
chr13:3581752|3582193|Tasor2,NM_134063,-	0	0	0	0	2.39939	0	0	0.799796	1.7364	0.42265	0.458947
chr13:3584500|3588534|Tasor2,NM_001360838,-	0	0	2.12156	0	0	0	0.707185	0	-1.5589	0.42265	0.458947
chr13:38954109|38955936|Slc35b3,NM_001170431,-	0	0	0	0	1.19969	0	0	0.399898	0.7364	0.42265	0.458947
chr13:40719192|40721387|Tfap2a,NM_011547,-	0	0	1.06078	0	0	0	0.353593	0	-0.5589	0.42265	0.458947
chr13:40725208|40728341|Tfap2a,NM_011547,-	0	0	0	0	0	1.24759	0	0.415863	0.7929	0.42265	0.458947
chr13:40733781|40733862|Gm26688,NR_125899,+	0	0	2.12156	0	0	0	0.707185	0	-1.5589	0.42265	0.458947
chr13:41021207|41022078|Tmem14c,NM_001360770,+	0.860943	0	0	0	0	0	0.286981	0	-0.2577	0.42265	0.458947
chr13:43399570|43399688|Nol7,NM_023554,+	0	0	0	2.16029	0	0	0	0.720098	1.585	0.42265	0.458947
chr13:43412411|43425214|Ranbp9,NM_019930,-	0	0.823492	0	0	0	0	0.274497	0	-0.1936	0.42265	0.458947
chr13:45852328|45956575|Atxn1,NM_001199304,-	0	0	2.12156	0	0	0	0.707185	0	-1.5589	0.42265	0.458947
chr13:45956455|45956575|Atxn1,NM_001199304,-	0	0	0	0.720098	0	0	0	0.240033	0	0.42265	0.458947
chr13:47086425|47086493|Dek,NM_025900,-	0	0	1.06078	0	0	0	0.353593	0	-0.5589	0.42265	0.458947
chr13:47105429|47105571|Dek,NM_025900,-	0.860943	0	0	0	0	0	0.286981	0	-0.2577	0.42265	0.458947
chr13:48885273|48885878|Fam120a,NM_001033268,-	0	0	6.36467	0	0	0	2.12156	0	-3.1438	0.42265	0.458947
chr13:48932297|48949303|Fam120a,NM_001033268,-	0	0	0	0.720098	0	0	0	0.240033	0	0.42265	0.458947
chr13:49287442|49289563|Fgd3,NM_015759,-	0	0	1.06078	0	0	0	0.353593	0	-0.5589	0.42265	0.458947
chr13:49436801|49441929|Ippk,NR_075085,+	0	0	0	0.720098	0	0	0	0.240033	0	0.42265	0.458947
chr13:49705787|49732492|Iars,NM_172015,+	1.72189	0	0	0	0	0	0.573962	0	-1.2577	0.42265	0.458947
chr13:49722268|49722635|Iars,NM_172015,+	0	0	0	0	9.59756	0	0	3.19919	3.7364	0.42265	0.458947
chr13:50430588|50430652|Fbxw17,NR_154272,+	0	0.823492	0	0	0	0	0.274497	0	-0.1936	0.42265	0.458947
chr13:51708875|51714887|Sema4d,NM_001378318,-	0	1.64698	0	0	0	0	0.548995	0	-1.1936	0.42265	0.458947
chr13:55040545|55093281|Uimc1,NM_001359757,-	0	0	0	0.720098	0	0	0	0.240033	0	0.42265	0.458947
chr13:55055975|55069807|Uimc1,NM_001359757,-	0	0	0	0	0	4.99036	0	1.66345	2.7929	0.42265	0.458947
chr13:55075258|55077527|Uimc1,NM_001359757,-	0	0	0	0	0	1.24759	0	0.415863	0.7929	0.42265	0.458947
chr13:55245518|55248077|Nsd1,NM_008739,+	0	0	0	0	0	2.49518	0	0.831726	1.7929	0.42265	0.458947
chr13:55290055|55291310|Nsd1,NM_008739,+	1.72189	0	0	0	0	0	0.573962	0	-1.2577	0.42265	0.458947
chr13:55320575|55320744|Rab24,NM_009000,-	0	0	0	0	0	1.24759	0	0.415863	0.7929	0.42265	0.458947
chr13:55351156|55351790|Lman2,NM_025828,-	0	0	0	0	2.39939	0	0	0.799796	1.7364	0.42265	0.458947
chr13:55474456|55474558|Dbn1,NM_001177371,-	0	0	0	0	1.19969	0	0	0.399898	0.7364	0.42265	0.458947
chr13:55475571|55476145|Dbn1,NM_001177371,-	0	2.47048	0	0	0	0	0.823492	0	-1.7785	0.42265	0.458947
chr13:55593358|55593465|Tmed9,NM_026211,+	0.860943	0	0	0	0	0	0.286981	0	-0.2577	0.42265	0.458947
chr13:55650415|55666380|Ddx46,NM_001282055,+	0	0	0	1.4402	0	0	0	0.480065	1	0.42265	0.458947
chr13:55652044|55653722|Ddx46,NM_001282055,+	5.16566	0	0	0	0	0	1.72189	0	-2.8427	0.42265	0.458947
chr13:56089540|56089757|Macroh2a1,NM_001159513,-	0.860943	0	0	0	0	0	0.286981	0	-0.2577	0.42265	0.458947
chr13:56089881|56096123|Macroh2a1,NM_001159513,-	0	0	0	0	1.19969	0	0	0.399898	0.7364	0.42265	0.458947
chr13:56723997|56724082|Smad5,NM_008541,+	0	0.823492	0	0	0	0	0.274497	0	-0.1936	0.42265	0.458947
chr13:58243802|58264199|Gkap1,NM_019832,-	0	0	0	0	2.39939	0	0	0.799796	1.7364	0.42265	0.458947
chr13:59450348|59460468|Agtpbp1,NM_001377097,-	0	0	0	0	0	8.73313	0	2.91104	3.6002	0.42265	0.458947
chr13:59460469|59477138|Agtpbp1,NM_001284221,-	0	0	0	0	0	1.24759	0	0.415863	0.7929	0.42265	0.458947
chr13:59507959|59544451|Agtpbp1,NM_001284221,-	0	0.823492	0	0	0	0	0.274497	0	-0.1936	0.42265	0.458947
chr13:59517653|59536373|Agtpbp1,NM_001284221,-	0	0.823492	0	0	0	0	0.274497	0	-0.1936	0.42265	0.458947
chr13:59607246|59618026|Naa35,NM_030153,+	0	0	0	0.720098	0	0	0	0.240033	0	0.42265	0.458947
chr13:59608845|59609454|Naa35,NM_030153,+	1.72189	0	0	0	0	0	0.573962	0	-1.2577	0.42265	0.458947
chr13:59674871|59674960|Golm1,NM_027307,-	0	0.823492	0	0	0	0	0.274497	0	-0.1936	0.42265	0.458947
chr13:59785968|59788459|Tut7,NM_001373962,-	0	0	0	0	1.19969	0	0	0.399898	0.7364	0.42265	0.458947
chr13:63156546|63199550|Aopep,NM_001289924,+	0	0	0	0	1.19969	0	0	0.399898	0.7364	0.42265	0.458947
chr13:63841424|63848860|Ercc6l2,NM_001361124,+	0	0	0	0	0	1.24759	0	0.415863	0.7929	0.42265	0.458947
chr13:64209107|64247318|Cdc14b,NM_001122989,-	0	0	0	0	0	2.49518	0	0.831726	1.7929	0.42265	0.458947
chr13:6556703|6557736|Pitrm1,NM_001360106,+	0	0.823492	0	0	0	0	0.274497	0	-0.1936	0.42265	0.458947
chr13:68584357|68584498|Fastkd3,NR_138478,+	1.72189	0	0	0	0	0	0.573962	0	-1.2577	0.42265	0.458947
chr13:69510620|69515903|Tent4a,NM_001169131,-	0.860943	0	0	0	0	0	0.286981	0	-0.2577	0.42265	0.458947
chr13:69612189|69612280|Nsun2,NM_145354,+	0	0.823492	0	0	0	0	0.274497	0	-0.1936	0.42265	0.458947
chr13:69629717|69629979|Nsun2,NM_145354,+	0	0	3.18233	0	0	0	1.06078	0	-2.1438	0.42265	0.458947
chr13:70598992|70599049|Ice1,NM_144837,-	0	0.823492	0	0	0	0	0.274497	0	-0.1936	0.42265	0.458947
chr13:73806438|73808960|Slc12a7,NM_001360694,+	3.44377	0	0	0	0	0	1.14792	0	-2.2577	0.42265	0.458947
chr13:73810709|73810762|Slc12a7,NM_001360694,+	0	0	1.06078	0	0	0	0.353593	0	-0.5589	0.42265	0.458947
chr13:73914488|73921236|Trip13,NM_027182,-	0	0	1.06078	0	0	0	0.353593	0	-0.5589	0.42265	0.458947
chr13:74055015|74058301|Cep72,NM_028959,-	0	0	0	0.720098	0	0	0	0.240033	0	0.42265	0.458947
chr13:74744630|74744719|Cast,NM_001301155,-	0	0.823492	0	0	0	0	0.274497	0	-0.1936	0.42265	0.458947
chr13:75892906|75917847|Rhobtb3,NM_028493,-	0	0	2.12156	0	0	0	0.707185	0	-1.5589	0.42265	0.458947
chr13:75902178|75917847|Rhobtb3,NM_028493,-	0.860943	0	0	0	0	0	0.286981	0	-0.2577	0.42265	0.458947
chr13:77090305|77092411|Slf1,NM_134071,-	1.72189	0	0	0	0	0	0.573962	0	-1.2577	0.42265	0.458947
chr13:77090305|77126714|Slf1,NM_134071,-	4.30471	0	0	0	0	0	1.4349	0	-2.5797	0.42265	0.458947
chr13:77092358|77126714|Slf1,NM_134071,-	0	0	0	0	1.19969	0	0	0.399898	0.7364	0.42265	0.458947
chr13:84251230|84260240|Tmem161b,NM_001361911,+	0	0	0	2.16029	0	0	0	0.720098	1.585	0.42265	0.458947
chr13:8836783|8861265|Wdr37,NM_172445,-	0.860943	0	0	0	0	0	0.286981	0	-0.2577	0.42265	0.458947
chr13:8844787|8861265|Wdr37,NM_172445,-	0	0	0	0	1.19969	0	0	0.399898	0.7364	0.42265	0.458947
chr13:8853670|8861265|Wdr37,NM_172445,-	1.72189	0	0	0	0	0	0.573962	0	-1.2577	0.42265	0.458947
chr13:9122108|9158802|Larp4b,NM_172585,+	0	0	0	0	1.19969	0	0	0.399898	0.7364	0.42265	0.458947
chr13:91524585|91564694|Ssbp2,NM_001360775,+	0.860943	0	0	0	0	0	0.286981	0	-0.2577	0.42265	0.458947
chr13:92235574|92274917|Msh3,NM_001311120,-	0	0	0	5.04068	0	0	0	1.68023	2.8074	0.42265	0.458947
chr13:92256695|92300358|Msh3,NM_001311120,-	0.860943	0	0	0	0	0	0.286981	0	-0.2577	0.42265	0.458947
chr13:93790039|93794218|Arsb,NM_009712,+	0	0.823492	0	0	0	0	0.274497	0	-0.1936	0.42265	0.458947
chr13:94390792|94418143|Ap3b1,NM_009680,+	0	0	0	2.16029	0	0	0	0.720098	1.585	0.42265	0.458947
chr13:94440255|94483360|Ap3b1,NM_009680,+	0.860943	0	0	0	0	0	0.286981	0	-0.2577	0.42265	0.458947
chr13:94528165|94547893|Ap3b1,NM_009680,+	0	0.823492	0	0	0	0	0.274497	0	-0.1936	0.42265	0.458947
chr13:96486808|96490969|Polk,NM_001347602,-	0	0	0	0	0	1.24759	0	0.415863	0.7929	0.42265	0.458947
chr13:96630832|96634043|Cert1,NM_001164222,+	2.58283	0	0	0	0	0	0.860943	0	-1.8427	0.42265	0.458947
chr13:97946803|97969329|Arhgef28,NM_012026,-	0	0	0	0	2.39939	0	0	0.799796	1.7364	0.42265	0.458947
chr13:98310229|98310980|Btf3,NM_145455,-	0	0	0	0.720098	0	0	0	0.240033	0	0.42265	0.458947
chr13:98775821|98789873|Fcho2,NM_172591,-	2.58283	0	0	0	0	0	0.860943	0	-1.8427	0.42265	0.458947
chr13:98789363|98806397|Fcho2,NM_172591,-	0	0	0	0	0	2.49518	0	0.831726	1.7929	0.42265	0.458947
chr13:98850285|98852854|Tnpo1,NM_001048267,-	1.72189	0	0	0	0	0	0.573962	0	-1.2577	0.42265	0.458947
chr13:98867046|98884664|Tnpo1,NM_001048267,-	0	0	0	0	0	1.24759	0	0.415863	0.7929	0.42265	0.458947
chr13:98884515|98890790|Tnpo1,NM_001048267,-	0	0	0	0.720098	0	0	0	0.240033	0	0.42265	0.458947
chr14:101501012|101507690|Tbc1d4,NM_001081278,-	0	0	0	0	3.59908	0	0	1.19969	2.3214	0.42265	0.458947
chr14:105140316|105141360|Rbm26,NM_001368685,-	0	2.47048	0	0	0	0	0.823492	0	-1.7785	0.42265	0.458947
chr14:118148286|118153541|Gpr180,NM_021434,+	1.72189	0	0	0	0	0	0.573962	0	-1.2577	0.42265	0.458947
chr14:118627452|118632187|Abcc4,NM_001163675,-	0	0	0	0	3.59908	0	0	1.19969	2.3214	0.42265	0.458947
chr14:118668347|118669107|Abcc4,NM_001163675,-	0	0	0	0.720098	0	0	0	0.240033	0	0.42265	0.458947
chr14:118668492|118668996|Abcc4,NM_001163675,-	0	1.64698	0	0	0	0	0.548995	0	-1.1936	0.42265	0.458947
chr14:118922820|118922910|Dzip1,NR_130725,-	0	0	0	0.720098	0	0	0	0.240033	0	0.42265	0.458947
chr14:119044500|119077751|Uggt2,NM_001081252,-	2.58283	0	0	0	0	0	0.860943	0	-1.8427	0.42265	0.458947
chr14:119070811|119077751|Uggt2,NM_001081252,-	0	0	1.06078	0	0	0	0.353593	0	-0.5589	0.42265	0.458947
chr14:11952716|11962722|Ptprg,NM_008981,+	0	0	0	0	0	8.73313	0	2.91104	3.6002	0.42265	0.458947
chr14:120324794|120325412|Mbnl2,NM_001360377,+	0	0	1.06078	0	0	0	0.353593	0	-0.5589	0.42265	0.458947
chr14:12091415|12122170|Ptprg,NM_008981,+	0	0	2.12156	0	0	0	0.707185	0	-1.5589	0.42265	0.458947
chr14:120922126|120923585|Ipo5,NM_023579,+	8.60943	0	0	0	0	0	2.86981	0	-3.5797	0.42265	0.458947
chr14:121101989|121102182|Farp1,NM_134082,+	0	0	0	0	4.79878	0	0	1.59959	2.7364	0.42265	0.458947
chr14:121219377|121230726|Farp1,NM_134082,+	0	0	0	0	0	2.49518	0	0.831726	1.7929	0.42265	0.458947
chr14:121230727|121233675|Farp1,NM_134082,+	0.860943	0	0	0	0	0	0.286981	0	-0.2577	0.42265	0.458947
chr14:121276506|121276872|Farp1,NM_134082,+	0	0	0	0	0	2.49518	0	0.831726	1.7929	0.42265	0.458947
chr14:121276506|121276879|Farp1,NM_134082,+	0	1.64698	0	0	0	0	0.548995	0	-1.1936	0.42265	0.458947
chr14:121291980|121337652|Stk24,NM_145465,-	0	0	1.06078	0	0	0	0.353593	0	-0.5589	0.42265	0.458947
chr14:121581285|121581331|Dock9,NM_001347596,-	0	0	3.18233	0	0	0	1.06078	0	-2.1438	0.42265	0.458947
chr14:122664254|122668671|Pcca,NR_153443,+	0	0	0	0	0	2.49518	0	0.831726	1.7929	0.42265	0.458947
chr14:122941305|122973285|Tmtc4,NM_001360599,-	0	0	2.12156	0	0	0	0.707185	0	-1.5589	0.42265	0.458947
chr14:16383218|16384423|Top2b,NM_009409,+	0	0	0	0	0	3.74277	0	1.24759	2.3778	0.42265	0.458947
chr14:18216650|18220056|Nr1d2,NM_011584,-	0	0	0	0	0	3.74277	0	1.24759	2.3778	0.42265	0.458947
chr14:20692526|20692702|Sec24c,NM_001168273,+	0	0	0	0	0	1.24759	0	0.415863	0.7929	0.42265	0.458947
chr14:20710791|20711006|Zswim8,NM_001252081,+	0	0	0	0	0	6.23795	0	2.07932	3.1148	0.42265	0.458947
chr14:20716084|20716149|Zswim8,NM_001252082,+	0	0	0	0	1.19969	0	0	0.399898	0.7364	0.42265	0.458947
chr14:20983368|20987118|Vcl,NM_009502,+	0	0	0	0	0	1.24759	0	0.415863	0.7929	0.42265	0.458947
chr14:21003095|21010166|Vcl,NM_009502,+	0	0	0	0	0	1.24759	0	0.415863	0.7929	0.42265	0.458947
chr14:21626719|21664748|Kat6b,NM_001205241,+	1.72189	0	0	0	0	0	0.573962	0	-1.2577	0.42265	0.458947
chr14:23451599|23451667|Kcnma1,NM_001253358,-	0	0	0	0	0	1.24759	0	0.415863	0.7929	0.42265	0.458947
chr14:24190318|24192954|Dlg5,NM_001163513,-	0	0.823492	0	0	0	0	0.274497	0	-0.1936	0.42265	0.458947
chr14:24450848|24452192|Polr3a,NM_001081247,-	0	1.64698	0	0	0	0	0.548995	0	-1.1936	0.42265	0.458947
chr14:24470976|24471737|Polr3a,NM_001081247,-	2.58283	0	0	0	0	0	0.860943	0	-1.8427	0.42265	0.458947
chr14:25502655|25636017|Zmiz1,NM_001310666,+	0	0	0	0	1.19969	0	0	0.399898	0.7364	0.42265	0.458947
chr14:26438679|26442634|Slmap,NM_001310445,-	0	0	0	0	0	3.74277	0	1.24759	2.3778	0.42265	0.458947
chr14:26465201|26482966|Slmap,NM_001310445,-	0	0	0	0.720098	0	0	0	0.240033	0	0.42265	0.458947
chr14:26604674|26605938|Dennd6a,NM_001285466,+	0	0	0	0.720098	0	0	0	0.240033	0	0.42265	0.458947
chr14:26616591|26619404|Dennd6a,NM_001285466,+	0	0	0	0	0	1.24759	0	0.415863	0.7929	0.42265	0.458947
chr14:26943912|26947163|Appl1,NM_145221,-	0	0	0	0.720098	0	0	0	0.240033	0	0.42265	0.458947
chr14:30482193|30484586|Dcp1a,NM_133761,+	0	0	0	0	0	1.24759	0	0.415863	0.7929	0.42265	0.458947
chr14:30596045|30598717|Prkcd,NM_001310682,-	0	2.47048	0	0	0	0	0.823492	0	-1.7785	0.42265	0.458947
chr14:30598595|30598717|Prkcd,NM_001310682,-	0	0	0	0.720098	0	0	0	0.240033	0	0.42265	0.458947
chr14:30601251|30601759|Prkcd,NM_001310682,-	0	0	0	0	1.19969	0	0	0.399898	0.7364	0.42265	0.458947
chr14:30604107|30605901|Prkcd,NM_001310682,-	0	0	1.06078	0	0	0	0.353593	0	-0.5589	0.42265	0.458947
chr14:30765963|30802671|Sfmbt1,NM_019460,+	0	5.76445	0	0	0	0	1.92148	0	-3.0009	0.42265	0.458947
chr14:30783943|30787607|Sfmbt1,NM_019460,+	0	0	6.36467	0	0	0	2.12156	0	-3.1438	0.42265	0.458947
chr14:31017929|31018928|Gnl3,NM_153547,-	0	0	0	0	0	1.24759	0	0.415863	0.7929	0.42265	0.458947
chr14:31025498|31032552|Pbrm1,NM_001081251,+	0	0	0	1.4402	0	0	0	0.480065	1	0.42265	0.458947
chr14:31025498|31036059|Pbrm1,NM_001081251,+	0	0	0	0	0	1.24759	0	0.415863	0.7929	0.42265	0.458947
chr14:31138211|31138284|Nt5dc2,NM_001374087,+	0	0	0	0.720098	0	0	0	0.240033	0	0.42265	0.458947
chr14:31173767|31174255|Nisch,NM_022656,-	0	0	7.42544	0	0	0	2.47515	0	-3.3662	0.42265	0.458947
chr14:31184942|31185425|Nisch,NM_022656,-	0	0	0	1.4402	0	0	0	0.480065	1	0.42265	0.458947
chr14:31186713|31186758|Nisch,NM_022656,-	0	0	1.06078	0	0	0	0.353593	0	-0.5589	0.42265	0.458947
chr14:31258377|31258435|Bap1,NM_027088,+	0	0	0	0.720098	0	0	0	0.240033	0	0.42265	0.458947
chr14:32284205|32284273|Parg,NM_001374221,+	0	0	0	0	0	1.24759	0	0.415863	0.7929	0.42265	0.458947
chr14:32566895|32567474|Ercc6,NM_001081221,+	0.860943	0	0	0	0	0	0.286981	0	-0.2577	0.42265	0.458947
chr14:33402624|33411024|Mapk8,NM_001310453,-	0	0	1.06078	0	0	0	0.353593	0	-0.5589	0.42265	0.458947
chr14:34319882|34321823|Glud1,NM_008133,+	0	0	0	0	3.59908	0	0	1.19969	2.3214	0.42265	0.458947
chr14:34321768|34336576|Glud1,NM_008133,+	0	0	0	0	0	1.24759	0	0.415863	0.7929	0.42265	0.458947
chr14:34434379|34434734|Bmpr1a,NM_009758,-	0.860943	0	0	0	0	0	0.286981	0	-0.2577	0.42265	0.458947
chr14:34691682|34695105|Wapl,NM_001004436,+	0	0	0	0	0	3.74277	0	1.24759	2.3778	0.42265	0.458947
chr14:34730549|34731609|Wapl,NM_001004436,+	0	0	2.12156	0	0	0	0.707185	0	-1.5589	0.42265	0.458947
chr14:36926839|36941264|Ccser2,NM_027045,-	0	0	1.06078	0	0	0	0.353593	0	-0.5589	0.42265	0.458947
chr14:45205203|45205341|Txndc16,NM_001310534,-	2.58283	0	0	0	0	0	0.860943	0	-1.8427	0.42265	0.458947
chr14:47258521|47273223|Wdhd1,NM_001360532,-	0	0	0	0	0	3.74277	0	1.24759	2.3778	0.42265	0.458947
chr14:47683383|47693943|Ktn1,NM_001293635,+	0	0	0	0	0	1.24759	0	0.415863	0.7929	0.42265	0.458947
chr14:47706499|47707218|Ktn1,NM_001293635,+	0.860943	0	0	0	0	0	0.286981	0	-0.2577	0.42265	0.458947
chr14:49035999|49039383|Exoc5,NM_207214,-	0	0	0	0	1.19969	0	0	0.399898	0.7364	0.42265	0.458947
chr14:50819789|50819875|Parp2,NM_009632,+	0	0	2.12156	0	0	0	0.707185	0	-1.5589	0.42265	0.458947
chr14:52005036|52005122|Arhgef40,NM_001145921,+	0	0	1.06078	0	0	0	0.353593	0	-0.5589	0.42265	0.458947
chr14:52175393|52176359|Supt16,NM_033618,-	4.30471	0	0	0	0	0	1.4349	0	-2.5797	0.42265	0.458947
chr14:52226038|52235501|Chd8,NM_201637,-	0	0.823492	0	0	0	0	0.274497	0	-0.1936	0.42265	0.458947
chr14:54363496|54366677|Oxa1l,NM_026936,+	0.860943	0	0	0	0	0	0.286981	0	-0.2577	0.42265	0.458947
chr14:54467651|54467740|Lrp10,NM_022993,+	1.72189	0	0	0	0	0	0.573962	0	-1.2577	0.42265	0.458947
chr14:54550066|54552136|Haus4,NM_145462,-	0	0	0	0	1.19969	0	0	0.399898	0.7364	0.42265	0.458947
chr14:54643074|54643723|Acin1,NM_001242605,-	0	0	1.06078	0	0	0	0.353593	0	-0.5589	0.42265	0.458947
chr14:55068340|55070138|Zfhx2,NM_001039198,-	0	0	0	0	0	1.24759	0	0.415863	0.7929	0.42265	0.458947
chr14:55542652|55543562|Pck2,NM_028994,+	0	2.47048	0	0	0	0	0.823492	0	-1.7785	0.42265	0.458947
chr14:55544064|55544377|Pck2,NM_028994,+	0	0	0	0.720098	0	0	0	0.240033	0	0.42265	0.458947
chr14:55580664|55580724|Psme1,NM_011189,+	0	0.823492	0	0	0	0	0.274497	0	-0.1936	0.42265	0.458947
chr14:55592316|55592453|Rnf31,NM_194346,+	0	0	0	0	0	1.24759	0	0.415863	0.7929	0.42265	0.458947
chr14:55628674|55628793|Ipo4,NM_001360078,-	0	1.64698	0	0	0	0	0.548995	0	-1.1936	0.42265	0.458947
chr14:56614447|56614551|Parp4,NM_001145978,+	0	0	0	0	0	1.24759	0	0.415863	0.7929	0.42265	0.458947
chr14:56634293|56635703|Parp4,NM_001145978,+	0	0	0	0	1.19969	0	0	0.399898	0.7364	0.42265	0.458947
chr14:56887858|56902666|Zmym2,NM_177627,+	0	1.64698	0	0	0	0	0.548995	0	-1.1936	0.42265	0.458947
chr14:57549897|57550361|Eef1akmt1,NM_026526,-	0	0	0	0	0	1.24759	0	0.415863	0.7929	0.42265	0.458947
chr14:57700583|57702921|Lats2,NM_015771,-	0	0	2.12156	0	0	0	0.707185	0	-1.5589	0.42265	0.458947
chr14:57837689|57839089|Zdhhc20,NM_001360097,-	0	0.823492	0	0	0	0	0.274497	0	-0.1936	0.42265	0.458947
chr14:59406646|59419561|Gm45935,NM_001320725,-	4.30471	0	0	0	0	0	1.4349	0	-2.5797	0.42265	0.458947
chr14:59496803|59506383|Cab39l,NM_001360591,+	0	1.64698	0	0	0	0	0.548995	0	-1.1936	0.42265	0.458947
chr14:60787295|60846503|Mipep,NM_027436,+	0	0	1.06078	0	0	0	0.353593	0	-0.5589	0.42265	0.458947
chr14:61383235|61403042|Kpna3,NM_008466,-	6.88754	0	0	0	0	0	2.29585	0	-3.2577	0.42265	0.458947
chr14:61635615|61643359|Dleu2,NR_028264,-	0	0	0	0	0	1.24759	0	0.415863	0.7929	0.42265	0.458947
chr14:63164660|63177682|Fdft1,NM_001360211,-	0	0	1.06078	0	0	0	0.353593	0	-0.5589	0.42265	0.458947
chr14:64825601|64828668|Hmbox1,NM_001347627,-	0	0	0	0	0	1.24759	0	0.415863	0.7929	0.42265	0.458947
chr14:64851885|64861626|Hmbox1,NM_001347627,-	0	0.823492	0	0	0	0	0.274497	0	-0.1936	0.42265	0.458947
chr14:65056831|65080475|Extl3,NM_018788,-	1.72189	0	0	0	0	0	0.573962	0	-1.2577	0.42265	0.458947
chr14:65385661|65386300|Zfp395,NM_199029,+	0	0	4.24311	0	0	0	1.41437	0	-2.5589	0.42265	0.458947
chr14:65933222|65936362|Scara3,NM_172604,-	0	0	0	0	1.19969	0	0	0.399898	0.7364	0.42265	0.458947
chr14:66303181|66304235|Trim35,NM_029979,+	0	0.823492	0	0	0	0	0.274497	0	-0.1936	0.42265	0.458947
chr14:67728747|67728838|Kctd9,NM_001111028,+	0	0	0	2.16029	0	0	0	0.720098	1.585	0.42265	0.458947
chr14:67836314|67839628|Dock5,NM_177780,-	0	1.64698	0	0	0	0	0.548995	0	-1.1936	0.42265	0.458947
chr14:67857903|67866072|Dock5,NM_177780,-	0	1.64698	0	0	0	0	0.548995	0	-1.1936	0.42265	0.458947
chr14:70191433|70191575|Sorbs3,NM_001271409,-	0	0	0	0	0	2.49518	0	0.831726	1.7929	0.42265	0.458947
chr14:70235140|70267506|Ppp3cc,NM_001304991,-	0	0	2.12156	0	0	0	0.707185	0	-1.5589	0.42265	0.458947
chr14:70585790|70586074|Fam160b2,NM_194345,-	0	0	0	1.4402	0	0	0	0.480065	1	0.42265	0.458947
chr14:72599066|72683771|Fndc3a,NM_207636,-	0.860943	0	0	0	0	0	0.286981	0	-0.2577	0.42265	0.458947
chr14:74804221|74813711|Lrch1,NM_001033439,-	0	0	1.06078	0	0	0	0.353593	0	-0.5589	0.42265	0.458947
chr14:75291569|75309802|Zc3h13,NM_001359875,+	0	0	0	0	1.19969	0	0	0.399898	0.7364	0.42265	0.458947
chr14:75305789|75309802|Zc3h13,NM_001359875,+	1.72189	0	0	0	0	0	0.573962	0	-1.2577	0.42265	0.458947
chr14:75308909|75316078|Zc3h13,NM_001359875,+	0	0	2.12156	0	0	0	0.707185	0	-1.5589	0.42265	0.458947
chr14:75995421|75996927|Gtf2f2,NM_026816,-	0.860943	0	0	0	0	0	0.286981	0	-0.2577	0.42265	0.458947
chr14:76124486|76126331|Nufip1,NM_013745,+	0	0	0	0	1.19969	0	0	0.399898	0.7364	0.42265	0.458947
chr14:7867537|7873492|Flnb,NM_001081427,+	0	0	1.06078	0	0	0	0.353593	0	-0.5589	0.42265	0.458947
chr14:7889262|7890685|Flnb,NM_001081427,+	0	0	0	0	3.59908	0	0	1.19969	2.3214	0.42265	0.458947
chr14:7908685|7909579|Flnb,NM_001081427,+	0	0	5.30389	0	0	0	1.76796	0	-2.8808	0.42265	0.458947
chr14:79369078|79377521|Naa16,NM_025832,-	0	0	1.06078	0	0	0	0.353593	0	-0.5589	0.42265	0.458947
chr14:79387134|79390561|Naa16,NM_025832,-	0	0	3.18233	0	0	0	1.06078	0	-2.1438	0.42265	0.458947
chr14:8171358|8171422|Pdhb,NM_024221,-	0	0	0	0.720098	0	0	0	0.240033	0	0.42265	0.458947
chr14:86772086|86835101|Diaph3,NM_019670,-	0	0	0	0	1.19969	0	0	0.399898	0.7364	0.42265	0.458947
chr14:86772086|86910123|Diaph3,NM_019670,-	0	0	0	5.04068	0	0	0	1.68023	2.8074	0.42265	0.458947
chr14:86810336|86835101|Diaph3,NM_019670,-	0	0	2.12156	0	0	0	0.707185	0	-1.5589	0.42265	0.458947
chr14:86810336|86910123|Diaph3,NM_019670,-	0	0	0	1.4402	0	0	0	0.480065	1	0.42265	0.458947
chr14:86852072|86866642|Diaph3,NM_019670,-	0	0	0	0	0	2.49518	0	0.831726	1.7929	0.42265	0.458947
chr14:86866157|86866402|Diaph3,NM_019670,-	0	0	0	2.16029	0	0	0	0.720098	1.585	0.42265	0.458947
chr14:86866403|86910123|Diaph3,NM_019670,-	0	0.823492	0	0	0	0	0.274497	0	-0.1936	0.42265	0.458947
chr14:86905937|86918864|Diaph3,NM_019670,-	0	4.94095	0	0	0	0	1.64698	0	-2.7785	0.42265	0.458947
chr14:87472076|87506606|Tdrd3,NM_001253755,+	0	0	0	0	3.59908	0	0	1.19969	2.3214	0.42265	0.458947
chr14:87472076|87511770|Tdrd3,NM_172605,+	0	0.823492	0	0	0	0	0.274497	0	-0.1936	0.42265	0.458947
chr14:99060306|99060389|Bora,NM_175265,+	0	0	0	0	1.19969	0	0	0.399898	0.7364	0.42265	0.458947
chr14:99060306|99060413|Bora,NM_175265,+	0	0	0	0	1.19969	0	0	0.399898	0.7364	0.42265	0.458947
chr14:99060306|99060437|Bora,NM_175265,+	0	0	0	0	2.39939	0	0	0.799796	1.7364	0.42265	0.458947
chr14:99133236|99150741|Pibf1,NM_029320,+	0	1.64698	0	0	0	0	0.548995	0	-1.1936	0.42265	0.458947
chr15:100115845|100142147|Dip2b,NM_001159361,+	0	0	0	2.16029	0	0	0	0.720098	1.585	0.42265	0.458947
chr15:100131902|100142147|Dip2b,NM_001159361,+	0	0	2.12156	0	0	0	0.707185	0	-1.5589	0.42265	0.458947
chr15:100232733|100252199|Atf1,NM_007497,+	1.72189	0	0	0	0	0	0.573962	0	-1.2577	0.42265	0.458947
chr15:100245346|100252048|Atf1,NM_007497,+	0	0	2.12156	0	0	0	0.707185	0	-1.5589	0.42265	0.458947
chr15:102086058|102086479|Eif4b,NM_145625,+	0	0	1.06078	0	0	0	0.353593	0	-0.5589	0.42265	0.458947
chr15:102089031|102089140|Eif4b,NM_145625,+	0	0	1.06078	0	0	0	0.353593	0	-0.5589	0.42265	0.458947
chr15:102089031|102089841|Eif4b,NM_145625,+	0.860943	0	0	0	0	0	0.286981	0	-0.2577	0.42265	0.458947
chr15:102090095|102090226|Eif4b,NM_145625,+	0	0	0	1.4402	0	0	0	0.480065	1	0.42265	0.458947
chr15:102430157|102430692|Sp1,NM_013672,+	0.860943	0	0	0	0	0	0.286981	0	-0.2577	0.42265	0.458947
chr15:102470804|102473259|Pcbp2,NM_001374771,+	0.860943	0	0	0	0	0	0.286981	0	-0.2577	0.42265	0.458947
chr15:102473261|102478747|Pcbp2,NM_001103165,+	0	0.823492	0	0	0	0	0.274497	0	-0.1936	0.42265	0.458947
chr15:103035162|103035246|Hoxc4,NM_013553,+	0	0	0	0.720098	0	0	0	0.240033	0	0.42265	0.458947
chr15:103205492|103213254|Cbx5,NM_001110216,-	1.72189	0	0	0	0	0	0.573962	0	-1.2577	0.42265	0.458947
chr15:103239620|103239732|Cbx5,NM_001076789,-	0	0	2.12156	0	0	0	0.707185	0	-1.5589	0.42265	0.458947
chr15:103296734|103296785|Copz1,NM_001357748,+	0	0	0	0.720098	0	0	0	0.240033	0	0.42265	0.458947
chr15:103296786|103297866|Copz1,NM_001357748,+	0	1.64698	0	0	0	0	0.548995	0	-1.1936	0.42265	0.458947
chr15:103352183|103352257|Itga5,NM_001314041,-	0	0	0	0.720098	0	0	0	0.240033	0	0.42265	0.458947
chr15:10591530|10591586|Rai14,NM_030690,-	0	0.823492	0	0	0	0	0.274497	0	-0.1936	0.42265	0.458947
chr15:10600388|10600482|Gm10389,NR_033541,+	1.72189	0	0	0	0	0	0.573962	0	-1.2577	0.42265	0.458947
chr15:12159599|12160690|Zfr,NM_001358823,+	0	0	1.06078	0	0	0	0.353593	0	-0.5589	0.42265	0.458947
chr15:12230274|12233926|Mtmr12,NM_001356498,+	3.44377	0	0	0	0	0	1.14792	0	-2.2577	0.42265	0.458947
chr15:12232902|12233816|Mtmr12,NM_001356498,+	0.860943	0	0	0	0	0	0.286981	0	-0.2577	0.42265	0.458947
chr15:12814191|12818284|6030458C11Rik,NM_001357761,-	0	0	2.12156	0	0	0	0.707185	0	-1.5589	0.42265	0.458947
chr15:12821404|12821553|6030458C11Rik,NM_001357761,-	0	0	1.06078	0	0	0	0.353593	0	-0.5589	0.42265	0.458947
chr15:12827227|12848207|Drosha,NM_001130149,+	0	0	0	0	1.19969	0	0	0.399898	0.7364	0.42265	0.458947
chr15:25701562|25744256|Myo10,NM_019472,+	0	0.823492	0	0	0	0	0.274497	0	-0.1936	0.42265	0.458947
chr15:27754093|27755137|Trio,NM_001081302,-	0.860943	0	0	0	0	0	0.286981	0	-0.2577	0.42265	0.458947
chr15:27805630|27856234|Trio,NM_001081302,-	0	0	0	0	2.39939	0	0	0.799796	1.7364	0.42265	0.458947
chr15:27833183|27838780|Trio,NM_001081302,-	0	0	0	0.720098	0	0	0	0.240033	0	0.42265	0.458947
chr15:31461942|31509822|Marchf6,NM_172606,-	0	0	0	0	1.19969	0	0	0.399898	0.7364	0.42265	0.458947
chr15:31496004|31509822|Marchf6,NM_172606,-	0	0	0	0	0	1.24759	0	0.415863	0.7929	0.42265	0.458947
chr15:32679266|32681439|Sema5a,NM_009154,+	0	0	0	0	2.39939	0	0	0.799796	1.7364	0.42265	0.458947
chr15:32679266|32681440|Sema5a,NM_009154,+	0	0	0	0	1.19969	0	0	0.399898	0.7364	0.42265	0.458947
chr15:34114024|34118110|Mtdh,NM_001357925,+	0	0	0	0.720098	0	0	0	0.240033	0	0.42265	0.458947
chr15:34114024|34123766|Mtdh,NM_001357926,+	0	0	3.18233	0	0	0	1.06078	0	-2.1438	0.42265	0.458947
chr15:34117880|34139897|Mtdh,NM_001357925,+	2.58283	0	0	0	0	0	0.860943	0	-1.8427	0.42265	0.458947
chr15:34495416|34499268|Pop1,NM_026340,+	0	0.823492	0	0	0	0	0.274497	0	-0.1936	0.42265	0.458947
chr15:34508120|34508207|Pop1,NM_026340,+	1.72189	0	0	0	0	0	0.573962	0	-1.2577	0.42265	0.458947
chr15:34945006|34945181|Stk3,NM_001357821,-	0	0.823492	0	0	0	0	0.274497	0	-0.1936	0.42265	0.458947
chr15:35072430|35073221|Stk3,NM_001357821,-	1.72189	0	0	0	0	0	0.573962	0	-1.2577	0.42265	0.458947
chr15:35072430|35115645|Stk3,NM_001357821,-	0	0	0	0	3.59908	0	0	1.19969	2.3214	0.42265	0.458947
chr15:35417511|35430284|Vps13b,NM_177151,+	0	0	0	0	1.19969	0	0	0.399898	0.7364	0.42265	0.458947
chr15:35446161|35446580|Vps13b,NM_177151,+	0	0	0	0.720098	0	0	0	0.240033	0	0.42265	0.458947
chr15:35471883|35534360|Vps13b,NM_177151,+	0	0	1.06078	0	0	0	0.353593	0	-0.5589	0.42265	0.458947
chr15:35471883|35607364|Vps13b,NM_177151,+	0	0	0	0	0	1.24759	0	0.415863	0.7929	0.42265	0.458947
chr15:35471883|35652366|Vps13b,NM_177151,+	0	0	0	0	0	1.24759	0	0.415863	0.7929	0.42265	0.458947
chr15:35471883|35770863|Vps13b,NM_177151,+	1.72189	0	0	0	0	0	0.573962	0	-1.2577	0.42265	0.458947
chr15:35642398|35652366|Vps13b,NM_177151,+	0	0.823492	0	0	0	0	0.274497	0	-0.1936	0.42265	0.458947
chr15:35668701|35674952|Vps13b,NM_177151,+	0	0	0	0	0	1.24759	0	0.415863	0.7929	0.42265	0.458947
chr15:35709126|35709813|Vps13b,NM_177151,+	0	0	0	0.720098	0	0	0	0.240033	0	0.42265	0.458947
chr15:36245416|36245629|Rnf19a,NM_013923,-	0	0	0	0	0	2.49518	0	0.831726	1.7929	0.42265	0.458947
chr15:37986079|37989396|Ubr5,NM_001081359,-	0	0	0	0	1.19969	0	0	0.399898	0.7364	0.42265	0.458947
chr15:38040753|38041964|Ubr5,NM_001081359,-	0	0.823492	0	0	0	0	0.274497	0	-0.1936	0.42265	0.458947
chr15:38045693|38048149|Ubr5,NM_001081359,-	0	0	0	0	2.39939	0	0	0.799796	1.7364	0.42265	0.458947
chr15:3989710|3991717|AW549877,NM_145930,-	0	0	0	0	0	4.99036	0	1.66345	2.7929	0.42265	0.458947
chr15:40752896|40870646|Zfpm2,NM_011766,+	0	0	0	0	0	2.49518	0	0.831726	1.7929	0.42265	0.458947
chr15:43507645|43513849|Emc2,NM_025736,+	0.860943	0	0	0	0	0	0.286981	0	-0.2577	0.42265	0.458947
chr15:44388469|44420873|Nudcd1,NM_001113554,-	0	0	0	0	1.19969	0	0	0.399898	0.7364	0.42265	0.458947
chr15:44396511|44405992|Nudcd1,NM_001113554,-	0	0	0	2.16029	0	0	0	0.720098	1.585	0.42265	0.458947
chr15:51971746|51976198|Rad21,NM_009009,-	0.860943	0	0	0	0	0	0.286981	0	-0.2577	0.42265	0.458947
chr15:53083085|53101804|Ext1,NM_010162,-	0	0.823492	0	0	0	0	0.274497	0	-0.1936	0.42265	0.458947
chr15:55563089|55563215|Mtbp,NM_001168250,+	0	0.823492	0	0	0	0	0.274497	0	-0.1936	0.42265	0.458947
chr15:55577448|55588763|Mtbp,NM_001168250,+	0	0	0	0.720098	0	0	0	0.240033	0	0.42265	0.458947
chr15:58097252|58104566|Atad2,NM_027435,-	0	0	0	0	1.19969	0	0	0.399898	0.7364	0.42265	0.458947
chr15:58431206|58441726|Fam91a1,NM_145959,+	0	0	0	0	0	2.49518	0	0.831726	1.7929	0.42265	0.458947
chr15:58945230|58945361|Mtss1,NM_144800,-	0	0	4.24311	0	0	0	1.41437	0	-2.5589	0.42265	0.458947
chr15:63957446|63957584|Cyrib,NM_001360038,-	0	0	2.12156	0	0	0	0.707185	0	-1.5589	0.42265	0.458947
chr15:64149606|64160297|Asap1,NM_001276462,-	0	1.64698	0	0	0	0	0.548995	0	-1.1936	0.42265	0.458947
chr15:64166460|64208556|Asap1,NM_001276462,-	0	0	0	0	0	1.24759	0	0.415863	0.7929	0.42265	0.458947
chr15:64312349|64349913|Asap1,NM_001276461,-	2.58283	0	0	0	0	0	0.860943	0	-1.8427	0.42265	0.458947
chr15:65837435|65846044|Efr3a,NM_001356582,+	1.72189	0	0	0	0	0	0.573962	0	-1.2577	0.42265	0.458947
chr15:66948545|66959361|Ndrg1,NM_008681,-	0.860943	0	0	0	0	0	0.286981	0	-0.2577	0.42265	0.458947
chr15:6735365|6745580|Rictor,NM_030168,+	0	0	0	0	1.19969	0	0	0.399898	0.7364	0.42265	0.458947
chr15:6793974|6794568|Rictor,NM_030168,+	0	0	0	0	0	1.24759	0	0.415863	0.7929	0.42265	0.458947
chr15:68101471|68119074|Zfat,NM_001145888,-	0	0	0	0	0	4.99036	0	1.66345	2.7929	0.42265	0.458947
chr15:68146503|68187236|Zfat,NM_001145888,-	0	0	0	0	0	1.24759	0	0.415863	0.7929	0.42265	0.458947
chr15:7154387|7169266|Lifr,NM_001113386,+	1.72189	0	0	0	0	0	0.573962	0	-1.2577	0.42265	0.458947
chr15:72999972|73031643|Trappc9,NM_029640,-	0	0	0	0	3.59908	0	0	1.19969	2.3214	0.42265	0.458947
chr15:73116303|73116393|Ago2,NM_153178,-	0	0	1.06078	0	0	0	0.353593	0	-0.5589	0.42265	0.458947
chr15:73127123|73128323|Ago2,NM_153178,-	0.860943	0	0	0	0	0	0.286981	0	-0.2577	0.42265	0.458947
chr15:73231855|73266202|Ptk2,NM_001358045,-	0	0	4.24311	0	0	0	1.41437	0	-2.5589	0.42265	0.458947
chr15:73320775|73325836|Ptk2,NM_001358045,-	0	0	1.06078	0	0	0	0.353593	0	-0.5589	0.42265	0.458947
chr15:75776990|75779556|Zc3h3,NM_172121,-	0	0	0	2.16029	0	0	0	0.720098	1.585	0.42265	0.458947
chr15:75901132|75901252|Eef1d,NM_001285430,-	0	0	0	0.720098	0	0	0	0.240033	0	0.42265	0.458947
chr15:75917099|75917236|Pycrl,NM_025412,-	0	0	1.06078	0	0	0	0.353593	0	-0.5589	0.42265	0.458947
chr15:76005321|76006100|Fam83h,NM_001168253,-	0	0	0	0	0	1.24759	0	0.415863	0.7929	0.42265	0.458947
chr15:76063780|76064475|Scrib,NM_001310542,-	0	0	3.18233	0	0	0	1.06078	0	-2.1438	0.42265	0.458947
chr15:76066233|76066609|Scrib,NM_001310542,-	0	0	1.06078	0	0	0	0.353593	0	-0.5589	0.42265	0.458947
chr15:76187793|76187978|Plec,NM_201394,-	0	0	2.12156	0	0	0	0.707185	0	-1.5589	0.42265	0.458947
chr15:76601520|76601573|Cpsf1,NM_001164173,-	0.860943	0	0	0	0	0	0.286981	0	-0.2577	0.42265	0.458947
chr15:76708254|76708326|Recql4,NM_058214,-	0	0	0	0	0	1.24759	0	0.415863	0.7929	0.42265	0.458947
chr15:76870437|76870652|Zfp251,NM_001007568,-	0	0	0	0	0	1.24759	0	0.415863	0.7929	0.42265	0.458947
chr15:76904110|76904245|Rpl8,NM_012053,+	0	0.823492	0	0	0	0	0.274497	0	-0.1936	0.42265	0.458947
chr15:77090718|77090845|1700109K24Rik,NR_108037,+	0.860943	0	0	0	0	0	0.286981	0	-0.2577	0.42265	0.458947
chr15:77097940|77117067|Rbfox2,NM_001110828,-	0	0	0	0	1.19969	0	0	0.399898	0.7364	0.42265	0.458947
chr15:77764019|77764299|Myh9,NM_022410,-	0	0	1.06078	0	0	0	0.353593	0	-0.5589	0.42265	0.458947
chr15:77795961|77797028|Myh9,NM_022410,-	0	1.64698	0	0	0	0	0.548995	0	-1.1936	0.42265	0.458947
chr15:77795961|77808024|Myh9,NM_022410,-	0	3.29397	0	0	0	0	1.09799	0	-2.1936	0.42265	0.458947
chr15:77968609|77970682|Eif3d,NM_018749,-	0	0	0	0	1.19969	0	0	0.399898	0.7364	0.42265	0.458947
chr15:78435711|78438440|Kctd17,NM_001289673,+	0	0	0	2.16029	0	0	0	0.720098	1.585	0.42265	0.458947
chr15:78885357|78885837|Gga1,NM_145929,+	0	0	0	5.04068	0	0	0	1.68023	2.8074	0.42265	0.458947
chr15:78885945|78888082|Gga1,NM_145929,+	0	1.64698	0	0	0	0	0.548995	0	-1.1936	0.42265	0.458947
chr15:78889111|78889697|Gga1,NM_145929,+	0	0	1.06078	0	0	0	0.353593	0	-0.5589	0.42265	0.458947
chr15:78926805|78927946|Lgals1,NM_008495,+	0	0	0	0.720098	0	0	0	0.240033	0	0.42265	0.458947
chr15:79085712|79086405|Eif3l,NM_145139,+	0	0	3.18233	0	0	0	1.06078	0	-2.1438	0.42265	0.458947
chr15:79135574|79135636|1700088E04Rik,NM_001310576,-	0	0	0	0	0	1.24759	0	0.415863	0.7929	0.42265	0.458947
chr15:79535957|79537545|Ddx17,NM_001040187,-	0.860943	0	0	0	0	0	0.286981	0	-0.2577	0.42265	0.458947
chr15:79541034|79543856|Ddx17,NM_001040187,-	0	4.11746	0	0	0	0	1.37249	0	-2.5155	0.42265	0.458947
chr15:79738684|79738819|Sun2,NM_001205345,-	0	0	0	0	1.19969	0	0	0.399898	0.7364	0.42265	0.458947
chr15:7976968|8082582|Wdr70,NM_001081402,-	0	0	0	0	0	1.24759	0	0.415863	0.7929	0.42265	0.458947
chr15:80081076|80081614|Rpl3,NM_013762,-	0	0	0	0.720098	0	0	0	0.240033	0	0.42265	0.458947
chr15:80157827|80158708|Tab1,NM_025609,+	0	0	1.06078	0	0	0	0.353593	0	-0.5589	0.42265	0.458947
chr15:80889156|80894305|Tnrc6b,NM_144812,+	1.72189	0	0	0	0	0	0.573962	0	-1.2577	0.42265	0.458947
chr15:80961356|80967201|Adsl,NM_009634,+	0	0	1.06078	0	0	0	0.353593	0	-0.5589	0.42265	0.458947
chr15:81015431|81015758|Mrtfa,NM_153049,-	0	0	1.06078	0	0	0	0.353593	0	-0.5589	0.42265	0.458947
chr15:81020948|81022396|Mrtfa,NM_153049,-	0	3.29397	0	0	0	0	1.09799	0	-2.1936	0.42265	0.458947
chr15:8136633|8151826|Nup155,NM_133227,+	1.72189	0	0	0	0	0	0.573962	0	-1.2577	0.42265	0.458947
chr15:81366511|81369393|St13,NM_133726,-	0	0	0	1.4402	0	0	0	0.480065	1	0.42265	0.458947
chr15:81369394|81392322|St13,NM_133726,-	0	0	0	0.720098	0	0	0	0.240033	0	0.42265	0.458947
chr15:81382980|81388400|St13,NM_133726,-	0	0	0	0	2.39939	0	0	0.799796	1.7364	0.42265	0.458947
chr15:81388330|81392322|St13,NM_133726,-	0	0	0	2.88039	0	0	0	0.96013	2	0.42265	0.458947
chr15:8142968|8151826|Nup155,NM_133227,+	0	0	0	0	1.19969	0	0	0.399898	0.7364	0.42265	0.458947
chr15:8142968|8155052|Nup155,NM_133227,+	0	0	0	0	0	2.49518	0	0.831726	1.7929	0.42265	0.458947
chr15:81620000|81627534|Ep300,NM_177821,+	0	0	0	1.4402	0	0	0	0.480065	1	0.42265	0.458947
chr15:81624525|81627534|Ep300,NM_177821,+	0	0.823492	0	0	0	0	0.274497	0	-0.1936	0.42265	0.458947
chr15:81705772|81706400|Rangap1,NM_001146174,-	0	0	0	0	1.19969	0	0	0.399898	0.7364	0.42265	0.458947
chr15:81716567|81722026|Rangap1,NM_001146174,-	4.30471	0	0	0	0	0	1.4349	0	-2.5797	0.42265	0.458947
chr15:81780610|81781203|Zc3h7b,NM_001081016,+	0	0	3.18233	0	0	0	1.06078	0	-2.1438	0.42265	0.458947
chr15:81780610|81781206|Zc3h7b,NM_001081016,+	0	0	0	0	0	1.24759	0	0.415863	0.7929	0.42265	0.458947
chr15:8188387|8201362|Cplane1,NM_001162906,+	0	0	3.18233	0	0	0	1.06078	0	-2.1438	0.42265	0.458947
chr15:81905944|81906030|Aco2,NM_080633,+	0	0	0	0	1.19969	0	0	0.399898	0.7364	0.42265	0.458947
chr15:81912009|81912180|Aco2,NM_080633,+	3.44377	0	0	0	0	0	1.14792	0	-2.2577	0.42265	0.458947
chr15:81912009|81912181|Aco2,NM_080633,+	0	0	0	0	0	2.49518	0	0.831726	1.7929	0.42265	0.458947
chr15:81912362|81913064|Aco2,NM_080633,+	0	0	0	0	1.19969	0	0	0.399898	0.7364	0.42265	0.458947
chr15:8194489|8199148|Cplane1,NM_001162906,+	4.30471	0	0	0	0	0	1.4349	0	-2.5797	0.42265	0.458947
chr15:81957838|81957895|Pmm1,NM_001282040,-	0	0	0	0.720098	0	0	0	0.240033	0	0.42265	0.458947
chr15:82022445|82023061|Xrcc6,NM_010247,+	0	4.94095	0	0	0	0	1.64698	0	-2.7785	0.42265	0.458947
chr15:82022445|82027411|Xrcc6,NM_010247,+	0	0	2.12156	0	0	0	0.707185	0	-1.5589	0.42265	0.458947
chr15:82182258|82185235|Srebf2,NM_033218,+	0	0	0	0	0	1.24759	0	0.415863	0.7929	0.42265	0.458947
chr15:82196293|82197615|Srebf2,NM_033218,+	1.72189	0	0	0	0	0	0.573962	0	-1.2577	0.42265	0.458947
chr15:82815611|82857284|Tcf20,NM_001114140,-	1.72189	0	0	0	0	0	0.573962	0	-1.2577	0.42265	0.458947
chr15:83129288|83131480|Poldip3,NM_001347082,-	0	0	0	0	0	2.49518	0	0.831726	1.7929	0.42265	0.458947
chr15:83160104|83160189|Cyb5r3,NM_029787,-	0	0	0	0	2.39939	0	0	0.799796	1.7364	0.42265	0.458947
chr15:84699121|84699731|Prr5,NM_001346662,+	0	0	9.547	0	0	0	3.18233	0	-3.7288	0.42265	0.458947
chr15:85055687|85055805|Fam118a,NM_001356617,+	0	0	2.12156	0	0	0	0.707185	0	-1.5589	0.42265	0.458947
chr15:85086093|85098033|Smc1b,NM_080470,-	0	0	0	0	2.39939	0	0	0.799796	1.7364	0.42265	0.458947
chr15:85090872|85115921|Smc1b,NM_080470,-	0	0	1.06078	0	0	0	0.353593	0	-0.5589	0.42265	0.458947
chr15:85097424|85097504|Smc1b,NM_080470,-	0	0.823492	0	0	0	0	0.274497	0	-0.1936	0.42265	0.458947
chr15:85106918|85114886|Smc1b,NM_080470,-	0	4.11746	0	0	0	0	1.37249	0	-2.5155	0.42265	0.458947
chr15:85115839|85121847|Smc1b,NM_080470,-	0	0	0	0.720098	0	0	0	0.240033	0	0.42265	0.458947
chr15:85115839|85129859|Smc1b,NM_080470,-	0	0	0	1.4402	0	0	0	0.480065	1	0.42265	0.458947
chr15:85239420|85240595|Fbln1,NM_001347088,+	0	1.64698	0	0	0	0	0.548995	0	-1.1936	0.42265	0.458947
chr15:85391638|85393506|Atxn10,NM_016843,+	0	0	0	0.720098	0	0	0	0.240033	0	0.42265	0.458947
chr15:85871582|85871739|Gtse1,NM_001168672,+	0.860943	0	0	0	0	0	0.286981	0	-0.2577	0.42265	0.458947
chr15:86091313|86100900|Gramd4,NM_172611,+	1.72189	0	0	0	0	0	0.573962	0	-1.2577	0.42265	0.458947
chr15:86311842|86312244|Tbc1d22a,NM_145476,+	1.72189	0	0	0	0	0	0.573962	0	-1.2577	0.42265	0.458947
chr15:88814454|88816254|Alg12,NM_001142357,-	0	0	0	0	0	1.24759	0	0.415863	0.7929	0.42265	0.458947
chr15:89099449|89099530|Selenoo,NM_027905,+	0.860943	0	0	0	0	0	0.286981	0	-0.2577	0.42265	0.458947
chr15:89108679|89108946|Tubgcp6,NM_001163319,-	0.860943	0	0	0	0	0	0.286981	0	-0.2577	0.42265	0.458947
chr15:89164566|89165246|Plxnb2,NM_001159521,-	0	0	0	0	0	1.24759	0	0.415863	0.7929	0.42265	0.458947
chr15:89166784|89166940|Plxnb2,NM_001159521,-	0	0.823492	0	0	0	0	0.274497	0	-0.1936	0.42265	0.458947
chr15:89293945|89294071|Sbf1,NM_001081030,-	0	0	0	0	1.19969	0	0	0.399898	0.7364	0.42265	0.458947
chr15:89305344|89305472|Sbf1,NM_001081030,-	0.860943	0	0	0	0	0	0.286981	0	-0.2577	0.42265	0.458947
chr15:89351983|89352527|Lmf2,NM_178919,-	0	0	1.06078	0	0	0	0.353593	0	-0.5589	0.42265	0.458947
chr15:89355851|89355939|Ncaph2,NM_001271600,+	0	0	0	2.16029	0	0	0	0.720098	1.585	0.42265	0.458947
chr15:89364243|89364585|Ncaph2,NM_001115132,+	5.16566	0	0	0	0	0	1.72189	0	-2.8427	0.42265	0.458947
chr15:89370604|89370993|Ncaph2,NM_001115132,+	0	0	0	0	0	1.24759	0	0.415863	0.7929	0.42265	0.458947
chr15:89473607|89473668|Arsa,NM_009713,-	0	0.823492	0	0	0	0	0.274497	0	-0.1936	0.42265	0.458947
chr15:90568249|90572048|Cpne8,NM_001357979,-	0	0	0	0	0	1.24759	0	0.415863	0.7929	0.42265	0.458947
chr15:9175124|9175919|Lmbrd2,NM_177178,+	0	0	4.24311	0	0	0	1.41437	0	-2.5589	0.42265	0.458947
chr15:93391181|93391453|Zcrb1,NM_001347097,-	0	0	1.06078	0	0	0	0.353593	0	-0.5589	0.42265	0.458947
chr15:93391342|93391453|Zcrb1,NM_001347097,-	0	0	4.24311	0	0	0	1.41437	0	-2.5589	0.42265	0.458947
chr15:93420284|93465245|Pphln1,NM_001358748,+	0	0	0	2.16029	0	0	0	0.720098	1.585	0.42265	0.458947
chr15:93424014|93441712|Pphln1,NM_001083114,+	0	0	4.24311	0	0	0	1.41437	0	-2.5589	0.42265	0.458947
chr15:93424014|93465245|Pphln1,NM_001083114,+	0	0	0	0	2.39939	0	0	0.799796	1.7364	0.42265	0.458947
chr15:93452117|93465245|Pphln1,NM_146062,+	0	0	0	0	2.39939	0	0	0.799796	1.7364	0.42265	0.458947
chr15:94547836|94558878|Irak4,NM_029926,+	0	1.64698	0	0	0	0	0.548995	0	-1.1936	0.42265	0.458947
chr15:95912305|95920378|Ano6,NM_001253813,+	0	0	2.12156	0	0	0	0.707185	0	-1.5589	0.42265	0.458947
chr15:96423517|96424884|Scaf11,NM_028148,-	0	0	3.18233	0	0	0	1.06078	0	-2.1438	0.42265	0.458947
chr15:96431781|96446591|Scaf11,NM_028148,-	0.860943	0	0	0	0	0	0.286981	0	-0.2577	0.42265	0.458947
chr15:96690252|96691108|Slc38a2,NM_001355633,-	0	0	0	0	0	6.23795	0	2.07932	3.1148	0.42265	0.458947
chr15:96698615|96698817|Slc38a2,NM_001355633,-	0	0	0	2.88039	0	0	0	0.96013	2	0.42265	0.458947
chr15:97767000|97767394|Rapgef3,NM_001177810,-	0	0	0	0	0	3.74277	0	1.24759	2.3778	0.42265	0.458947
chr15:97793771|97793929|Hdac7,NM_001204281,-	0	0	0	0	0	1.24759	0	0.415863	0.7929	0.42265	0.458947
chr15:97796264|97796832|Hdac7,NM_001204281,-	0.860943	0	0	0	0	0	0.286981	0	-0.2577	0.42265	0.458947
chr15:97807965|97809526|Hdac7,NM_001204281,-	0	0	0	0.720098	0	0	0	0.240033	0	0.42265	0.458947
chr15:97811376|97811437|Hdac7,NM_001204281,-	0	0	1.06078	0	0	0	0.353593	0	-0.5589	0.42265	0.458947
chr15:98047193|98056960|Senp1,NM_001379573,-	1.72189	0	0	0	0	0	0.573962	0	-1.2577	0.42265	0.458947
chr15:98528863|98529453|Kansl2,NM_001289437,-	0	0	0	0.720098	0	0	0	0.240033	0	0.42265	0.458947
chr15:98594615|98594912|Adcy6,NM_001368413,-	0	0	0	0	0	2.49518	0	0.831726	1.7929	0.42265	0.458947
chr15:98857908|98858041|Kmt2d,NM_001033276,-	0	0	0	0	0	2.49518	0	0.831726	1.7929	0.42265	0.458947
chr15:98865323|98865500|Kmt2d,NM_001033276,-	0	0	0	0.720098	0	0	0	0.240033	0	0.42265	0.458947
chr15:98906012|98906243|Lmbr1l,NM_029098,-	0	0	0	0	0	1.24759	0	0.415863	0.7929	0.42265	0.458947
chr15:99149634|99186094|Spats2,NM_139140,+	0	0	1.06078	0	0	0	0.353593	0	-0.5589	0.42265	0.458947
chr15:99178307|99180760|Spats2,NM_139140,+	0.860943	0	0	0	0	0	0.286981	0	-0.2577	0.42265	0.458947
chr15:99248582|99248701|Mcrs1,NM_001164156,-	0	0	0	0	1.19969	0	0	0.399898	0.7364	0.42265	0.458947
chr15:99314981|99315085|Prpf40b,NM_001370632,+	0	0	0	0	0	1.24759	0	0.415863	0.7929	0.42265	0.458947
chr15:99322421|99322602|Fmnl3,NM_001310622,-	0	0.823492	0	0	0	0	0.274497	0	-0.1936	0.42265	0.458947
chr15:99642994|99643392|Racgap1,NM_012025,-	0	0	0	0	2.39939	0	0	0.799796	1.7364	0.42265	0.458947
chr15:99751169|99751235|Cers5,NM_028015,-	0	0	0	0	0	2.49518	0	0.831726	1.7929	0.42265	0.458947
chr15:99802111|99806571|Lima1,NM_023063,-	0	0	0	0	0	2.49518	0	0.831726	1.7929	0.42265	0.458947
chr15:99819494|99826837|Lima1,NM_001113545,-	0	0	1.06078	0	0	0	0.353593	0	-0.5589	0.42265	0.458947
chr15:99987403|99996676|Larp4,NM_001080948,+	0	0	0	0	1.19969	0	0	0.399898	0.7364	0.42265	0.458947
chr16:10419686|10419740|Nubp1,NM_011955,+	0	0	1.06078	0	0	0	0.353593	0	-0.5589	0.42265	0.458947
chr16:10611003|10644881|Clec16a,NM_001204229,+	0	0	1.06078	0	0	0	0.353593	0	-0.5589	0.42265	0.458947
chr16:11104566|11128703|Txndc11,NM_029582,-	0	0	0	0	0	1.24759	0	0.415863	0.7929	0.42265	0.458947
chr16:11116795|11122767|Txndc11,NM_029582,-	0	0	0	0	1.19969	0	0	0.399898	0.7364	0.42265	0.458947
chr16:11445165|11447508|Snx29,NM_028964,+	0	0	1.06078	0	0	0	0.353593	0	-0.5589	0.42265	0.458947
chr16:13697333|13699075|Bfar,NM_001177552,+	0	2.47048	0	0	0	0	0.823492	0	-1.7785	0.42265	0.458947
chr16:14169452|14188404|Nde1,NM_001114085,+	0	0	0	0.720098	0	0	0	0.240033	0	0.42265	0.458947
chr16:14443475|14445258|Abcc1,NM_008576,+	0	0	0	0	2.39939	0	0	0.799796	1.7364	0.42265	0.458947
chr16:15627649|15629667|Mcm4,NM_008565,-	0	0	1.06078	0	0	0	0.353593	0	-0.5589	0.42265	0.458947
chr16:15799867|15816894|Prkdc,NM_011159,+	0	0.823492	0	0	0	0	0.274497	0	-0.1936	0.42265	0.458947
chr16:16037490|16037709|Spidr,NM_001355731,-	0	0.823492	0	0	0	0	0.274497	0	-0.1936	0.42265	0.458947
chr16:16140006|16140863|Spidr,NM_001355731,-	0	0	0	0	0	1.24759	0	0.415863	0.7929	0.42265	0.458947
chr16:16230641|16247043|Pkp2,NM_026163,+	2.58283	0	0	0	0	0	0.860943	0	-1.8427	0.42265	0.458947
chr16:16461594|16504216|Fgd4,NM_001301818,-	0	0	0	0.720098	0	0	0	0.240033	0	0.42265	0.458947
chr16:17026490|17026604|Mapk1,NM_001038663,+	0	0	0	0	0	1.24759	0	0.415863	0.7929	0.42265	0.458947
chr16:17089308|17089427|Ppil2,NM_001252444,-	0	1.64698	0	0	0	0	0.548995	0	-1.1936	0.42265	0.458947
chr16:17092812|17093010|Ppil2,NM_001252444,-	0	0	5.30389	0	0	0	1.76796	0	-2.8808	0.42265	0.458947
chr16:17103576|17109694|Ppil2,NM_001252444,-	0	1.64698	0	0	0	0	0.548995	0	-1.1936	0.42265	0.458947
chr16:17159990|17160176|Ube2l3,NM_009456,-	0	0	0	0	1.19969	0	0	0.399898	0.7364	0.42265	0.458947
chr16:17373350|17389457|Pi4ka,NM_001001983,-	0	0	0	0	0	3.74277	0	1.24759	2.3778	0.42265	0.458947
chr16:17452789|17468991|Crkl,NM_001277231,+	0	0	0	1.4402	0	0	0	0.480065	1	0.42265	0.458947
chr16:17652630|17652708|Med15,NM_001285886,-	0.860943	0	0	0	0	0	0.286981	0	-0.2577	0.42265	0.458947
chr16:17653171|17653190|Med15,NM_001285886,-	0.860943	0	0	0	0	0	0.286981	0	-0.2577	0.42265	0.458947
chr16:17663377|17671673|Med15,NM_001285884,-	0	0	2.12156	0	0	0	0.707185	0	-1.5589	0.42265	0.458947
chr16:17671545|17674658|Med15,NM_001040683,-	0	0	0	2.88039	0	0	0	0.96013	2	0.42265	0.458947
chr16:17680549|17697694|Med15,NM_001040683,-	0	0	0	0	2.39939	0	0	0.799796	1.7364	0.42265	0.458947
chr16:17697607|17697694|Med15,NM_001285886,-	0.860943	0	0	0	0	0	0.286981	0	-0.2577	0.42265	0.458947
chr16:17784396|17784551|Klhl22,NM_001359068,+	0	0	0	0	0	1.24759	0	0.415863	0.7929	0.42265	0.458947
chr16:17927042|17927153|Slc25a1,NM_153150,-	0	0	2.12156	0	0	0	0.707185	0	-1.5589	0.42265	0.458947
chr16:18226785|18227052|Zdhhc8,NM_172151,-	0	0	0	0	0	4.99036	0	1.66345	2.7929	0.42265	0.458947
chr16:18795239|18795824|Cdc45,NM_001161623,-	0	0	0	0	1.19969	0	0	0.399898	0.7364	0.42265	0.458947
chr16:18894774|18899457|Hira,NM_010435,+	0	0	2.12156	0	0	0	0.707185	0	-1.5589	0.42265	0.458947
chr16:18925864|18927398|Hira,NM_010435,+	0	0	0	0	3.59908	0	0	1.19969	2.3214	0.42265	0.458947
chr16:20157133|20159117|Yeats2,NM_001145931,+	0	0	0	0.720098	0	0	0	0.240033	0	0.42265	0.458947
chr16:20159137|20186490|Yeats2,NM_001033237,+	0	0	0	0	0	1.24759	0	0.415863	0.7929	0.42265	0.458947
chr16:20159137|20211749|Yeats2,NM_001033237,+	0	0	0	2.88039	0	0	0	0.96013	2	0.42265	0.458947
chr16:20193159|20203913|Yeats2,NM_001033237,+	0	0	0	0	0	2.49518	0	0.831726	1.7929	0.42265	0.458947
chr16:20404566|20404713|Abcc5,NM_013790,-	0	0	1.06078	0	0	0	0.353593	0	-0.5589	0.42265	0.458947
chr16:20501985|20502084|Eif2b5,NM_172265,+	0	0	0	0	0	3.74277	0	1.24759	2.3778	0.42265	0.458947
chr16:20542295|20542618|Ap2m1,NM_001302970,+	0.860943	0	0	0	0	0	0.286981	0	-0.2577	0.42265	0.458947
chr16:20549114|20549209|Abcf3,NM_013852,+	0	0	0	3.60049	0	0	0	1.20016	2.3219	0.42265	0.458947
chr16:20559380|20559606|Abcf3,NM_013852,+	0	0	1.06078	0	0	0	0.353593	0	-0.5589	0.42265	0.458947
chr16:20684182|20684370|Eif4g1,NM_001304432,+	0	1.64698	0	0	0	0	0.548995	0	-1.1936	0.42265	0.458947
chr16:20684182|20684382|Eif4g1,NM_001304432,+	0	0.823492	0	0	0	0	0.274497	0	-0.1936	0.42265	0.458947
chr16:20685511|20687462|Eif4g1,NM_001304432,+	0.860943	0	0	0	0	0	0.286981	0	-0.2577	0.42265	0.458947
chr16:20689053|20689158|Eif4g1,NM_001304432,+	0	0.823492	0	0	0	0	0.274497	0	-0.1936	0.42265	0.458947
chr16:20708214|20708293|Clcn2,NM_009900,-	0	0.823492	0	0	0	0	0.274497	0	-0.1936	0.42265	0.458947
chr16:21447255|21533161|Vps8,NM_001081366,+	0	0	0	0	0	1.24759	0	0.415863	0.7929	0.42265	0.458947
chr16:22161332|22162785|Igf2bp2,NM_183029,-	0	0	0	0	0	1.24759	0	0.415863	0.7929	0.42265	0.458947
chr16:22250865|22259261|Tra2b,NM_001330555,-	0	0	0	0	0	1.24759	0	0.415863	0.7929	0.42265	0.458947
chr16:22826163|22833877|Tbccd1,NM_001081368,-	0	0	1.06078	0	0	0	0.353593	0	-0.5589	0.42265	0.458947
chr16:22871764|22871835|Dnajb11,NM_001190805,+	0	0	0	0	1.19969	0	0	0.399898	0.7364	0.42265	0.458947
chr16:23107821|23108564|Eif4a2,NM_001123037,+	0	1.64698	0	0	0	0	0.548995	0	-1.1936	0.42265	0.458947
chr16:23108852|23109964|Eif4a2,NM_001123037,+	0	0	0	0	2.39939	0	0	0.799796	1.7364	0.42265	0.458947
chr16:23110234|23110343|Eif4a2,NM_001123037,+	0	0.823492	0	0	0	0	0.274497	0	-0.1936	0.42265	0.458947
chr16:23110580|23111592|Eif4a2,NM_001123037,+	0	0	3.18233	0	0	0	1.06078	0	-2.1438	0.42265	0.458947
chr16:24608116|24608317|Lpp,NM_178665,+	0	0	1.06078	0	0	0	0.353593	0	-0.5589	0.42265	0.458947
chr16:24845091|24889959|Lpp,NM_178665,+	0	0	0	1.4402	0	0	0	0.480065	1	0.42265	0.458947
chr16:31101825|31141797|Acap2,NM_030138,-	0	0	0	1.4402	0	0	0	0.480065	1	0.42265	0.458947
chr16:31788082|31797010|Dlg1,NM_001252435,+	0	0.823492	0	0	0	0	0.274497	0	-0.1936	0.42265	0.458947
chr16:31812668|31838226|Dlg1,NM_001252435,+	0	0	2.12156	0	0	0	0.707185	0	-1.5589	0.42265	0.458947
chr16:32043207|32043852|Pak2,NM_177326,-	0	0	0	0	0	1.24759	0	0.415863	0.7929	0.42265	0.458947
chr16:32282311|32289240|Rnf168,NM_027355,+	0	1.64698	0	0	0	0	0.548995	0	-1.1936	0.42265	0.458947
chr16:32950292|32979544|Lrch3,NM_001081255,+	0	2.47048	0	0	0	0	0.823492	0	-1.7785	0.42265	0.458947
chr16:32981828|32988481|Lrch3,NM_001081255,+	0	0.823492	0	0	0	0	0.274497	0	-0.1936	0.42265	0.458947
chr16:33058824|33058882|Rpl35a,NM_001130485,+	0	0	1.06078	0	0	0	0.353593	0	-0.5589	0.42265	0.458947
chr16:33088102|33091362|Lmln,NM_172823,+	1.72189	0	0	0	0	0	0.573962	0	-1.2577	0.42265	0.458947
chr16:33264259|33269703|Snx4,NM_080557,+	0.860943	0	0	0	0	0	0.286981	0	-0.2577	0.42265	0.458947
chr16:33434626|33434974|Zfp148,NM_011749,+	0	0	0	1.4402	0	0	0	0.480065	1	0.42265	0.458947
chr16:33434626|33468183|Zfp148,NM_011749,+	0	0.823492	0	0	0	0	0.274497	0	-0.1936	0.42265	0.458947
chr16:33466855|33468183|Zfp148,NM_011749,+	4.30471	0	0	0	0	0	1.4349	0	-2.5797	0.42265	0.458947
chr16:33606166|33625175|Slc12a8,NM_001370999,+	0	1.64698	0	0	0	0	0.548995	0	-1.1936	0.42265	0.458947
chr16:33900606|33900693|Itgb5,NM_001145884,+	0	0	1.06078	0	0	0	0.353593	0	-0.5589	0.42265	0.458947
chr16:33959188|33960176|Umps,NM_001348087,-	0	0.823492	0	0	0	0	0.274497	0	-0.1936	0.42265	0.458947
chr16:35449403|35456545|Pdia5,NM_028295,-	0	0	0	0	3.59908	0	0	1.19969	2.3214	0.42265	0.458947
chr16:36000182|36002950|Kpna1,NM_008465,+	0	0	0	0	3.59908	0	0	1.19969	2.3214	0.42265	0.458947
chr16:36000182|36009415|Kpna1,NM_008465,+	0	0	0	0	0	2.49518	0	0.831726	1.7929	0.42265	0.458947
chr16:36900574|36904529|Golgb1,NM_030035,+	0.860943	0	0	0	0	0	0.286981	0	-0.2577	0.42265	0.458947
chr16:3744768|3744915|Zfp263,NM_148924,+	0	0	2.12156	0	0	0	0.707185	0	-1.5589	0.42265	0.458947
chr16:38170664|38220158|Gsk3b,NM_001347232,+	0	0	0	0	0	2.49518	0	0.831726	1.7929	0.42265	0.458947
chr16:38301968|38308153|Maats1,NM_001081025,-	0	0	0	2.16029	0	0	0	0.720098	1.585	0.42265	0.458947
chr16:3913285|3917921|Cluap1,NM_029738,+	0	0	0	0	1.19969	0	0	0.399898	0.7364	0.42265	0.458947
chr16:4094347|4094635|Crebbp,NM_001025432,-	0.860943	0	0	0	0	0	0.286981	0	-0.2577	0.42265	0.458947
chr16:4107428|4128686|Crebbp,NM_001025432,-	0	0	3.18233	0	0	0	1.06078	0	-2.1438	0.42265	0.458947
chr16:4137366|4138985|Crebbp,NM_001025432,-	0	0	0	2.16029	0	0	0	0.720098	1.585	0.42265	0.458947
chr16:43609327|43610931|Zbtb20,NM_001285805,+	0	0	1.06078	0	0	0	0.353593	0	-0.5589	0.42265	0.458947
chr16:43905346|43915603|Ccdc191,NM_027801,+	0	0.823492	0	0	0	0	0.274497	0	-0.1936	0.42265	0.458947
chr16:44107072|44107724|Atp6v1a,NM_001358203,-	0	0	3.18233	0	0	0	1.06078	0	-2.1438	0.42265	0.458947
chr16:45169866|45178311|Atg3,NM_001356366,+	0	0	0	0.720098	0	0	0	0.240033	0	0.42265	0.458947
chr16:4655658|4661864|Coro7,NM_030205,-	0	0	1.06078	0	0	0	0.353593	0	-0.5589	0.42265	0.458947
chr16:4676854|4676935|Coro7,NM_030205,-	0	0	0	0	2.39939	0	0	0.799796	1.7364	0.42265	0.458947
chr16:4702309|4702445|Dnaja3,NM_001135112,+	0	0	0	0	2.39939	0	0	0.799796	1.7364	0.42265	0.458947
chr16:48957601|48957652|Dzip3,NM_027341,-	0	0	0	0	2.39939	0	0	0.799796	1.7364	0.42265	0.458947
chr16:48977882|48982132|Dzip3,NM_027341,-	0	0	1.06078	0	0	0	0.353593	0	-0.5589	0.42265	0.458947
chr16:49010828|49013143|Cip2a,NM_172616,+	0	0	0	0.720098	0	0	0	0.240033	0	0.42265	0.458947
chr16:4918866|4927901|Mgrn1,NM_001252437,+	0	4.11746	0	0	0	0	1.37249	0	-2.5155	0.42265	0.458947
chr16:4946202|4947264|Anks3,NM_028301,-	0	0	5.30389	0	0	0	1.76796	0	-2.8808	0.42265	0.458947
chr16:4946204|4947264|Anks3,NM_028301,-	0	0	0	0	1.19969	0	0	0.399898	0.7364	0.42265	0.458947
chr16:4946205|4947264|Anks3,NM_028301,-	0	0	0	2.88039	0	0	0	0.96013	2	0.42265	0.458947
chr16:4955965|4957640|Anks3,NM_028301,-	2.58283	0	0	0	0	0	0.860943	0	-1.8427	0.42265	0.458947
chr16:49894177|49898132|Cd47,NM_010581,+	0	0	1.06078	0	0	0	0.353593	0	-0.5589	0.42265	0.458947
chr16:5019474|5020266|Glyr1,NM_001079814,-	0	0	0	0.720098	0	0	0	0.240033	0	0.42265	0.458947
chr16:5234966|5243763|Alg1,NM_145362,+	0	0	0	0	1.19969	0	0	0.399898	0.7364	0.42265	0.458947
chr16:55911555|55915631|Cep97,NM_028815,-	0	0	0	0	7.19817	0	0	2.39939	3.3214	0.42265	0.458947
chr16:56022157|56024223|Pcnp,NM_001024622,-	0	0	0	1.4402	0	0	0	0.480065	1	0.42265	0.458947
chr16:58424561|58463108|Dcbld2,NM_001356484,+	0	2.47048	0	0	0	0	0.823492	0	-1.7785	0.42265	0.458947
chr16:59638826|59638929|Arl6,NM_001347244,-	0	0	1.06078	0	0	0	0.353593	0	-0.5589	0.42265	0.458947
chr16:62827164|62830813|Arl13b,NM_026577,-	0	0	0	0	3.59908	0	0	1.19969	2.3214	0.42265	0.458947
chr16:70360858|70361027|Gbe1,NM_028803,+	0	0	0	0	2.39939	0	0	0.799796	1.7364	0.42265	0.458947
chr16:70401734|70561141|Gbe1,NM_028803,+	1.72189	0	0	0	0	0	0.573962	0	-1.2577	0.42265	0.458947
chr16:76330746|76352546|Nrip1,NM_001358238,-	0	0	0	0	0	2.49518	0	0.831726	1.7929	0.42265	0.458947
chr16:76330746|76352549|Nrip1,NM_173440,-	0	0	0	0	0	1.24759	0	0.415863	0.7929	0.42265	0.458947
chr16:78325157|78336371|Cxadr,NM_009988,+	0.860943	0	0	0	0	0	0.286981	0	-0.2577	0.42265	0.458947
chr16:84828580|84831328|Atp5j,NM_001358499,-	0	0	0	1.4402	0	0	0	0.480065	1	0.42265	0.458947
chr16:85013627|85030365|App,NM_001198823,-	0	0	0	0	1.19969	0	0	0.399898	0.7364	0.42265	0.458947
chr16:8645369|8646264|Pmm2,NM_016881,+	0	0	0	0.720098	0	0	0	0.240033	0	0.42265	0.458947
chr16:8708859|8716619|Usp7,NM_001003918,-	0	0	0	1.4402	0	0	0	0.480065	1	0.42265	0.458947
chr16:8710039|8716619|Usp7,NM_001003918,-	0	0	0	0	0	3.74277	0	1.24759	2.3778	0.42265	0.458947
chr16:87415551|87418570|Ltn1,NM_001081068,-	0	0	0	0	3.59908	0	0	1.19969	2.3214	0.42265	0.458947
chr16:87486433|87486520|Cct8,NM_009840,-	0	0	0	4.32059	0	0	0	1.4402	2.585	0.42265	0.458947
chr16:87715331|87722608|Bach1,NM_007520,+	0	0	0	2.16029	0	0	0	0.720098	1.585	0.42265	0.458947
chr16:89877038|89885125|Tiam1,NM_009384,-	0	0	1.06078	0	0	0	0.353593	0	-0.5589	0.42265	0.458947
chr16:90224426|90225127|Sod1,NM_011434,+	2.58283	0	0	0	0	0	0.860943	0	-1.8427	0.42265	0.458947
chr16:91662262|91662381|Son,NM_019973,+	0	0.823492	0	0	0	0	0.274497	0	-0.1936	0.42265	0.458947
chr16:91664345|91664439|Son,NM_178880,+	0	0	0	0.720098	0	0	0	0.240033	0	0.42265	0.458947
chr16:91782161|91793767|Itsn1,NM_001110276,+	0	2.47048	0	0	0	0	0.823492	0	-1.7785	0.42265	0.458947
chr16:91837061|91848969|Itsn1,NM_001110275,+	1.72189	0	0	0	0	0	0.573962	0	-1.2577	0.42265	0.458947
chr16:93841371|93866538|Morc3,NM_001045529,+	0	0	0	1.4402	0	0	0	0.480065	1	0.42265	0.458947
chr16:93849130|93853898|Morc3,NM_001045529,+	0	0	2.12156	0	0	0	0.707185	0	-1.5589	0.42265	0.458947
chr16:94231064|94287926|Hlcs,NM_001360045,-	0	0	0	0	1.19969	0	0	0.399898	0.7364	0.42265	0.458947
chr16:94387337|94403368|Ttc3,NM_009441,+	0	0	0	0.720098	0	0	0	0.240033	0	0.42265	0.458947
chr16:94418742|94418839|Ttc3,NM_009441,+	0	1.64698	0	0	0	0	0.548995	0	-1.1936	0.42265	0.458947
chr16:94433163|94433475|Ttc3,NM_009441,+	0	0	1.06078	0	0	0	0.353593	0	-0.5589	0.42265	0.458947
chr16:94611419|94611504|Dyrk1a,NM_007890,+	0	0	0	0	3.59908	0	0	1.19969	2.3214	0.42265	0.458947
chr16:96011710|96017724|Brwd1,NM_145125,-	0	0	4.24311	0	0	0	1.41437	0	-2.5589	0.42265	0.458947
chr16:96016108|96021341|Brwd1,NM_145125,-	0	0	0	0	2.39939	0	0	0.799796	1.7364	0.42265	0.458947
chr16:96017581|96023876|Brwd1,NM_145125,-	0	0	0	0	1.19969	0	0	0.399898	0.7364	0.42265	0.458947
chr16:96017581|96052659|Brwd1,NM_145125,-	3.44377	0	0	0	0	0	1.14792	0	-2.2577	0.42265	0.458947
chr16:96021361|96023402|Brwd1,NM_145125,-	0	0	2.12156	0	0	0	0.707185	0	-1.5589	0.42265	0.458947
chr16:96031683|96033584|Brwd1,NM_145125,-	0	2.47048	0	0	0	0	0.823492	0	-1.7785	0.42265	0.458947
chr17:10238893|10239036|Qk,NM_001159517,-	0	0	0	0	0	1.24759	0	0.415863	0.7929	0.42265	0.458947
chr17:12717458|12718651|Igf2r,NM_010515,-	0	2.47048	0	0	0	0	0.823492	0	-1.7785	0.42265	0.458947
chr17:12919815|12920457|Tcp1,NM_001290712,+	0	1.64698	0	0	0	0	0.548995	0	-1.1936	0.42265	0.458947
chr17:12975217|12975295|Wtap,NM_001113533,-	0	4.11746	0	0	0	0	1.37249	0	-2.5155	0.42265	0.458947
chr17:13861856|13881253|Afdn,NM_010806,+	0	0	2.12156	0	0	0	0.707185	0	-1.5589	0.42265	0.458947
chr17:15053388|15056724|Ermard,NM_001039552,+	0	2.47048	0	0	0	0	0.823492	0	-1.7785	0.42265	0.458947
chr17:15424379|15426167|Fam120b,NM_001357822,+	1.72189	0	0	0	0	0	0.573962	0	-1.2577	0.42265	0.458947
chr17:15503129|15504255|Tbp,NM_013684,+	0	0	0	0.720098	0	0	0	0.240033	0	0.42265	0.458947
chr17:15562968|15563220|Prdm9,NM_144809,-	0	0.823492	0	0	0	0	0.274497	0	-0.1936	0.42265	0.458947
chr17:17831263|17832035|Spaca6,NM_001162909,+	0	0	0	0.720098	0	0	0	0.240033	0	0.42265	0.458947
chr17:21011676|21020834|Zfp160,NM_145483,+	0	0	0	0	4.79878	0	0	1.59959	2.7364	0.42265	0.458947
chr17:23806932|23812620|Srrm2,NM_001368687,+	0	1.64698	0	0	0	0	0.548995	0	-1.1936	0.42265	0.458947
chr17:23810739|23811081|Srrm2,NM_175229,+	0	0	0	0	0	1.24759	0	0.415863	0.7929	0.42265	0.458947
chr17:23811639|23811731|Srrm2,NM_175229,+	0	0	0	0	0	1.24759	0	0.415863	0.7929	0.42265	0.458947
chr17:24091421|24100908|Pdpk1,NM_001080773,-	0	0	1.06078	0	0	0	0.353593	0	-0.5589	0.42265	0.458947
chr17:24185204|24190053|Tbc1d24,NM_001163852,-	0	0	0	0	0	4.99036	0	1.66345	2.7929	0.42265	0.458947
chr17:24382081|24383867|Abca3,NM_001039581,+	0	0	4.24311	0	0	0	1.41437	0	-2.5589	0.42265	0.458947
chr17:24446186|24446513|E4f1,NM_001301784,-	0	0	2.12156	0	0	0	0.707185	0	-1.5589	0.42265	0.458947
chr17:24514242|24514712|Traf7,NM_001172113,-	0	0	0	0	0	1.24759	0	0.415863	0.7929	0.42265	0.458947
chr17:24620853|24621059|Tsc2,NM_001039363,-	0	0	1.06078	0	0	0	0.353593	0	-0.5589	0.42265	0.458947
chr17:24625153|24625267|Tsc2,NM_001039363,-	0	0	2.12156	0	0	0	0.707185	0	-1.5589	0.42265	0.458947
chr17:24720789|24720905|Snora64,NR_002897,+	0	0	0	0	0	1.24759	0	0.415863	0.7929	0.42265	0.458947
chr17:24904649|24904963|Mapk8ip3,NM_001163447,-	0	0	0	0	1.19969	0	0	0.399898	0.7364	0.42265	0.458947
chr17:24982224|24992318|Cramp1l,NM_020608,-	0	3.29397	0	0	0	0	1.09799	0	-2.1936	0.42265	0.458947
chr17:25028980|25032057|Ift140,NM_134126,+	0	0.823492	0	0	0	0	0.274497	0	-0.1936	0.42265	0.458947
chr17:25228667|25229217|Unkl,NM_001357876,+	0	0	0	0	1.19969	0	0	0.399898	0.7364	0.42265	0.458947
chr17:25235182|25235627|Gnptg,NM_001346737,-	0	0	0	0	0	1.24759	0	0.415863	0.7929	0.42265	0.458947
chr17:25268416|25268540|Ube2i,NM_001357694,-	0	1.64698	0	0	0	0	0.548995	0	-1.1936	0.42265	0.458947
chr17:25728392|25728496|Rpusd1,NM_028009,+	0	0	1.06078	0	0	0	0.353593	0	-0.5589	0.42265	0.458947
chr17:25787841|25787928|Ccdc78,NM_001165929,+	0	0	0	0.720098	0	0	0	0.240033	0	0.42265	0.458947
chr17:25959329|25959463|D630044L22Rik,NR_152187,+	1.72189	0	0	0	0	0	0.573962	0	-1.2577	0.42265	0.458947
chr17:25960175|25960290|D630044L22Rik,NR_152187,+	0	0	0	1.4402	0	0	0	0.480065	1	0.42265	0.458947
chr17:25998060|26004550|Rab11fip3,NM_153140,-	0.860943	0	0	0	0	0	0.286981	0	-0.2577	0.42265	0.458947
chr17:26015944|26024466|Rab11fip3,NM_001162868,-	0.860943	0	0	0	0	0	0.286981	0	-0.2577	0.42265	0.458947
chr17:26188574|26190231|Axin1,NM_001159598,+	0	0.823492	0	0	0	0	0.274497	0	-0.1936	0.42265	0.458947
chr17:26266283|26267358|Luc7l,NM_025881,+	0	0	0	0	2.39939	0	0	0.799796	1.7364	0.42265	0.458947
chr17:26736789|26743131|Crebrf,NM_029870,+	0	0	2.12156	0	0	0	0.707185	0	-1.5589	0.42265	0.458947
chr17:26739543|26743131|Crebrf,NM_029870,+	0	0	0	0.720098	0	0	0	0.240033	0	0.42265	0.458947
chr17:26739543|26763448|Crebrf,NM_029870,+	0.860943	0	0	0	0	0	0.286981	0	-0.2577	0.42265	0.458947
chr17:26934727|26935031|Phf1,NM_001302397,+	0	0	0	0	3.59908	0	0	1.19969	2.3214	0.42265	0.458947
chr17:26935398|26935512|Phf1,NM_001302397,+	0	0	0	0	0	1.24759	0	0.415863	0.7929	0.42265	0.458947
chr17:27086998|27087121|Itpr3,NM_080553,+	0	0	0	0.720098	0	0	0	0.240033	0	0.42265	0.458947
chr17:27087245|27087565|Itpr3,NM_080553,+	0	0	0	0	4.79878	0	0	1.59959	2.7364	0.42265	0.458947
chr17:27089099|27089237|Itpr3,NM_080553,+	0	0	0	1.4402	0	0	0	0.480065	1	0.42265	0.458947
chr17:27564474|27564561|AI413582,NM_001002895,-	0	0	0	0	1.19969	0	0	0.399898	0.7364	0.42265	0.458947
chr17:28328886|28328946|Rpl10a,NM_011287,+	0	0	0	0	0	1.24759	0	0.415863	0.7929	0.42265	0.458947
chr17:28328886|28328947|Rpl10a,NM_011287,+	0	0	0	0	0	1.24759	0	0.415863	0.7929	0.42265	0.458947
chr17:28594170|28602853|Srpk1,NM_016795,-	0	0	0	0	1.19969	0	0	0.399898	0.7364	0.42265	0.458947
chr17:28598902|28602853|Srpk1,NM_016795,-	3.44377	0	0	0	0	0	1.14792	0	-2.2577	0.42265	0.458947
chr17:28741867|28744952|Mapk14,NM_001168508,+	0.860943	0	0	0	0	0	0.286981	0	-0.2577	0.42265	0.458947
chr17:28977540|28992468|Stk38,NM_001357173,-	0	0	0	0	0	1.24759	0	0.415863	0.7929	0.42265	0.458947
chr17:29340421|29340498|Mtch1,NM_001357762,-	0.860943	0	0	0	0	0	0.286981	0	-0.2577	0.42265	0.458947
chr17:31509769|31510646|Wdr4,NM_021322,-	0	0	1.06078	0	0	0	0.353593	0	-0.5589	0.42265	0.458947
chr17:31588460|31603359|Pknox1,NM_016670,+	0	0	0	0	1.19969	0	0	0.399898	0.7364	0.42265	0.458947
chr17:32220161|32225713|Brd4,NM_001286630,-	0	0	0	0	0	1.24759	0	0.415863	0.7929	0.42265	0.458947
chr17:32220161|32229735|Brd4,NM_001286630,-	0	0	1.06078	0	0	0	0.353593	0	-0.5589	0.42265	0.458947
chr17:32311118|32312285|Akap8,NM_001357760,-	3.44377	0	0	0	0	0	1.14792	0	-2.2577	0.42265	0.458947
chr17:33530290|33531557|Adamts10,NM_001329143,+	0	0	0	0.720098	0	0	0	0.240033	0	0.42265	0.458947
chr17:33537425|33537874|Adamts10,NM_001329143,+	0	0	0	5.04068	0	0	0	1.68023	2.8074	0.42265	0.458947
chr17:33648813|33666685|Hnrnpm,NM_001109913,-	0	0	0	0	1.19969	0	0	0.399898	0.7364	0.42265	0.458947
chr17:33648894|33649594|Hnrnpm,NM_001109913,-	0	2.47048	0	0	0	0	0.823492	0	-1.7785	0.42265	0.458947
chr17:33658388|33670133|Hnrnpm,NM_001109913,-	0	0	0	0	0	2.49518	0	0.831726	1.7929	0.42265	0.458947
chr17:33670198|33677273|Hnrnpm,NM_001109913,-	0	0	0	0	0	2.49518	0	0.831726	1.7929	0.42265	0.458947
chr17:33677471|33685266|Hnrnpm,NM_001109913,-	0	0	1.06078	0	0	0	0.353593	0	-0.5589	0.42265	0.458947
chr17:33885849|33886901|Kifc1,NM_001195298,-	0.860943	0	0	0	0	0	0.286981	0	-0.2577	0.42265	0.458947
chr17:33920510|33925360|Tapbp,NM_001025313,+	0	0	0	0	1.19969	0	0	0.399898	0.7364	0.42265	0.458947
chr17:33941092|33941168|Wdr46,NM_020603,+	0	0	0	0	0	1.24759	0	0.415863	0.7929	0.42265	0.458947
chr17:33996677|33996826|H2-K1,NM_001001892,-	0.860943	0	0	0	0	0	0.286981	0	-0.2577	0.42265	0.458947
chr17:33996879|33997037|H2-K1,NM_001001892,-	0	0	2.12156	0	0	0	0.707185	0	-1.5589	0.42265	0.458947
chr17:34033045|34033527|Rxrb,NM_001205214,+	0	0	0	1.4402	0	0	0	0.480065	1	0.42265	0.458947
chr17:34036965|34037132|Rxrb,NM_001205214,+	0	0	0	0.720098	0	0	0	0.240033	0	0.42265	0.458947
chr17:34114890|34115264|Brd2,NR_037970,-	0.860943	0	0	0	0	0	0.286981	0	-0.2577	0.42265	0.458947
chr17:34189561|34190537|Tap1,NM_001161730,+	0	3.29397	0	0	0	0	1.09799	0	-2.1936	0.42265	0.458947
chr17:34626733|34626804|Ppt2,NM_019441,-	0.860943	0	0	0	0	0	0.286981	0	-0.2577	0.42265	0.458947
chr17:34653573|34653679|Atf6b,NM_017406,+	0	0.823492	0	0	0	0	0.274497	0	-0.1936	0.42265	0.458947
chr17:34950498|34950697|1110038B12Rik,NR_027943,-	0	0	0	2.88039	0	0	0	0.96013	2	0.42265	0.458947
chr17:34952192|34952351|1110038B12Rik,NR_027943,-	0	0	1.06078	0	0	0	0.353593	0	-0.5589	0.42265	0.458947
chr17:35011600|35011694|Vars,NM_011690,+	2.58283	0	0	0	0	0	0.860943	0	-1.8427	0.42265	0.458947
chr17:35013036|35013098|Vars,NM_011690,+	0	0	0	0	1.19969	0	0	0.399898	0.7364	0.42265	0.458947
chr17:35013265|35013896|Vars,NM_011690,+	0	2.47048	0	0	0	0	0.823492	0	-1.7785	0.42265	0.458947
chr17:35014362|35014533|Vars,NM_011690,+	0	0	0	0	0	1.24759	0	0.415863	0.7929	0.42265	0.458947
chr17:35015144|35015325|Vars,NM_011690,+	0	0	0	0	1.19969	0	0	0.399898	0.7364	0.42265	0.458947
chr17:35015477|35015560|Vars,NM_011690,+	0	0.823492	0	0	0	0	0.274497	0	-0.1936	0.42265	0.458947
chr17:35099001|35100309|Abhd16a,NM_178592,+	0.860943	0	0	0	0	0	0.286981	0	-0.2577	0.42265	0.458947
chr17:35116458|35117695|Csnk2b,NM_001303476,-	0	0	0	0	0	2.49518	0	0.831726	1.7929	0.42265	0.458947
chr17:35126451|35126620|D17H6S53E,NM_033477,+	0	0	0	0	1.19969	0	0	0.399898	0.7364	0.42265	0.458947
chr17:35139310|35140200|Bag6,NM_001252468,+	0	0	2.12156	0	0	0	0.707185	0	-1.5589	0.42265	0.458947
chr17:35145454|35145579|Bag6,NM_001252468,+	0	0	0	0	0	2.49518	0	0.831726	1.7929	0.42265	0.458947
chr17:35155078|35155365|Prrc2a,NM_001199044,-	0	0	2.12156	0	0	0	0.707185	0	-1.5589	0.42265	0.458947
chr17:35161810|35161909|Prrc2a,NM_001199044,-	4.30471	0	0	0	0	0	1.4349	0	-2.5797	0.42265	0.458947
chr17:35520875|35525409|Cchcr1,NM_001372298,+	0	0	0	0	1.19969	0	0	0.399898	0.7364	0.42265	0.458947
chr17:35691390|35691446|Ddr1,NM_001198833,-	0	0	0	0	0	2.49518	0	0.831726	1.7929	0.42265	0.458947
chr17:35836163|35836273|Tubb5,NM_011655,-	0	1.64698	0	0	0	0	0.548995	0	-1.1936	0.42265	0.458947
chr17:35836293|35836627|Tubb5,NM_011655,-	0	0	0	0	0	3.74277	0	1.24759	2.3778	0.42265	0.458947
chr17:35836306|35836627|Tubb5,NM_011655,-	0	0	0	0	0	1.24759	0	0.415863	0.7929	0.42265	0.458947
chr17:35836451|35836627|Tubb5,NM_011655,-	0	0.823492	0	0	0	0	0.274497	0	-0.1936	0.42265	0.458947
chr17:35836529|35836627|Tubb5,NM_011655,-	0	0	0	1.4402	0	0	0	0.480065	1	0.42265	0.458947
chr17:35854323|35854392|Mdc1,NM_001010833,+	0	0	0	0.720098	0	0	0	0.240033	0	0.42265	0.458947
chr17:35868786|35873691|Ppp1r18,NM_001146711,+	0	0	2.12156	0	0	0	0.707185	0	-1.5589	0.42265	0.458947
chr17:35904363|35908562|Atat1,NM_001347378,-	0	0	0	0.720098	0	0	0	0.240033	0	0.42265	0.458947
chr17:35909206|35909258|Atat1,NM_001347378,-	0.860943	0	0	0	0	0	0.286981	0	-0.2577	0.42265	0.458947
chr17:35914334|35914804|Mrps18b,NM_001361453,-	0	0	3.18233	0	0	0	1.06078	0	-2.1438	0.42265	0.458947
chr17:35963424|35963568|Abcf1,NM_013854,-	0	0	0	0	0	2.49518	0	0.831726	1.7929	0.42265	0.458947
chr17:36850656|36852693|Trim26,NM_001025599,+	0	4.11746	0	0	0	0	1.37249	0	-2.5155	0.42265	0.458947
chr17:37054131|37054907|Gabbr1,NM_019439,+	0	0	2.12156	0	0	0	0.707185	0	-1.5589	0.42265	0.458947
chr17:42805160|42820657|Cd2ap,NM_009847,-	0	0	0	0.720098	0	0	0	0.240033	0	0.42265	0.458947
chr17:42829918|42845479|Cd2ap,NM_009847,-	0	0	0	0	0	1.24759	0	0.415863	0.7929	0.42265	0.458947
chr17:45679340|45679531|Tmem63b,NM_198167,-	0	0	0	0	0	2.49518	0	0.831726	1.7929	0.42265	0.458947
chr17:46131032|46134972|Rsph9,NM_029338,-	0	1.64698	0	0	0	0	0.548995	0	-1.1936	0.42265	0.458947
chr17:46181466|46182808|Polh,NM_001364947,-	0	0.823492	0	0	0	0	0.274497	0	-0.1936	0.42265	0.458947
chr17:46226455|46226604|Xpo5,NM_028198,+	0	0	0	0	0	1.24759	0	0.415863	0.7929	0.42265	0.458947
chr17:46244444|46244525|Polr1c,NM_009085,-	0	0	0	0	1.19969	0	0	0.399898	0.7364	0.42265	0.458947
chr17:46254617|46254715|Lrrc73,NM_001111142,+	0.860943	0	0	0	0	0	0.286981	0	-0.2577	0.42265	0.458947
chr17:46261136|46264978|Tjap1,NM_001252473,-	0	0	0	0	1.19969	0	0	0.399898	0.7364	0.42265	0.458947
chr17:46298079|46298366|Dlk2,NM_001286013,+	0	0	0	0	2.39939	0	0	0.799796	1.7364	0.42265	0.458947
chr17:46316435|46316556|Abcc10,NM_001347396,-	0	0.823492	0	0	0	0	0.274497	0	-0.1936	0.42265	0.458947
chr17:46586498|46586713|Ptk7,NM_175168,-	0	0	0	2.16029	0	0	0	0.720098	1.585	0.42265	0.458947
chr17:46636055|46636192|Klc4,NM_001357130,-	2.58283	0	0	0	0	0	0.860943	0	-1.8427	0.42265	0.458947
chr17:46677105|46677318|Klhdc3,NM_001163729,-	0	0	0	0	2.39939	0	0	0.799796	1.7364	0.42265	0.458947
chr17:46961499|46976090|Ubr2,NM_001177374,-	0	0	4.24311	0	0	0	1.41437	0	-2.5589	0.42265	0.458947
chr17:47348650|47353945|Trerf1,NM_001097623,+	0	0.823492	0	0	0	0	0.274497	0	-0.1936	0.42265	0.458947
chr17:47594950|47597391|Ccnd3,NM_001081635,+	0.860943	0	0	0	0	0	0.286981	0	-0.2577	0.42265	0.458947
chr17:47880645|47880769|Foxp4,NM_001110824,-	0	0	0	0.720098	0	0	0	0.240033	0	0.42265	0.458947
chr17:5040580|5040774|Arid1b,NM_001085355,+	0	0	0	0.720098	0	0	0	0.240033	0	0.42265	0.458947
chr17:5242828|5243071|Arid1b,NM_001085355,+	0	2.47048	0	0	0	0	0.823492	0	-1.7785	0.42265	0.458947
chr17:5242828|5264121|Arid1b,NM_001085355,+	0	0	1.06078	0	0	0	0.353593	0	-0.5589	0.42265	0.458947
chr17:53445884|53449384|Efhb,NM_172497,-	1.72189	0	0	0	0	0	0.573962	0	-1.2577	0.42265	0.458947
chr17:55892187|55892718|Zfp959,NM_145490,+	0	0	0	2.16029	0	0	0	0.720098	1.585	0.42265	0.458947
chr17:56056421|56057920|Chaf1a,NM_013733,+	0.860943	0	0	0	0	0	0.286981	0	-0.2577	0.42265	0.458947
chr17:56082416|56093497|Hdgfl2,NM_001304784,+	0	0	0	1.4402	0	0	0	0.480065	1	0.42265	0.458947
chr17:56098754|56098950|Hdgfl2,NM_001304784,+	0	0.823492	0	0	0	0	0.274497	0	-0.1936	0.42265	0.458947
chr17:56099076|56099112|Hdgfl2,NM_001304784,+	0	0	0	0	0	1.24759	0	0.415863	0.7929	0.42265	0.458947
chr17:56320283|56320356|Uhrf1,NM_001111079,+	0	0	0	0	0	1.24759	0	0.415863	0.7929	0.42265	0.458947
chr17:56320283|56320358|Uhrf1,NM_001111079,+	0	0	0	0	2.39939	0	0	0.799796	1.7364	0.42265	0.458947
chr17:56389343|56389466|Kdm4b,NM_172132,+	0	0	0	2.16029	0	0	0	0.720098	1.585	0.42265	0.458947
chr17:56389343|56389467|Kdm4b,NM_172132,+	0.860943	0	0	0	0	0	0.286981	0	-0.2577	0.42265	0.458947
chr17:56396383|56396479|Kdm4b,NM_001357909,+	0	0	0	0	2.39939	0	0	0.799796	1.7364	0.42265	0.458947
chr17:56413420|56413728|Ptprs,NM_001252456,-	0.860943	0	0	0	0	0	0.286981	0	-0.2577	0.42265	0.458947
chr17:56594042|56595626|Safb,NM_001163300,+	0	0	0	0	0	1.24759	0	0.415863	0.7929	0.42265	0.458947
chr17:56601048|56601366|Safb,NM_001163300,+	0	0.823492	0	0	0	0	0.274497	0	-0.1936	0.42265	0.458947
chr17:56605658|56605766|Safb,NM_001163300,+	0	0	0	0.720098	0	0	0	0.240033	0	0.42265	0.458947
chr17:56616059|56616129|Lonp1,NM_028782,-	0	0	0	0	1.19969	0	0	0.399898	0.7364	0.42265	0.458947
chr17:56616072|56616129|Lonp1,NM_028782,-	0	0.823492	0	0	0	0	0.274497	0	-0.1936	0.42265	0.458947
chr17:56621924|56622158|Lonp1,NM_028782,-	0	0	0	0	3.59908	0	0	1.19969	2.3214	0.42265	0.458947
chr17:56701542|56702733|Ranbp3,NM_001252466,+	2.58283	0	0	0	0	0	0.860943	0	-1.8427	0.42265	0.458947
chr17:56707239|56707821|Ranbp3,NM_001252466,+	0	0	0	1.4402	0	0	0	0.480065	1	0.42265	0.458947
chr17:56707851|56707953|Ranbp3,NM_001252466,+	0	0	0	0	0	3.74277	0	1.24759	2.3778	0.42265	0.458947
chr17:56768414|56768492|Dus3l,NM_001360405,+	0	0	1.06078	0	0	0	0.353593	0	-0.5589	0.42265	0.458947
chr17:56768414|56768495|Dus3l,NM_001360405,+	1.72189	0	0	0	0	0	0.573962	0	-1.2577	0.42265	0.458947
chr17:56769439|56769513|Dus3l,NM_001360405,+	0	0.823492	0	0	0	0	0.274497	0	-0.1936	0.42265	0.458947
chr17:56786751|56787578|Rfx2,NM_009056,-	0	0	0	5.76078	0	0	0	1.92026	3	0.42265	0.458947
chr17:56919900|56927172|Mllt1,NM_022328,-	0	0	10.6078	0	0	0	3.53593	0	-3.8808	0.42265	0.458947
chr17:56993554|56993610|Clpp,NM_017393,+	0	0	4.24311	0	0	0	1.41437	0	-2.5589	0.42265	0.458947
chr17:56993554|56993638|Clpp,NM_017393,+	0	0	4.24311	0	0	0	1.41437	0	-2.5589	0.42265	0.458947
chr17:56993554|56993725|Clpp,NM_017393,+	0	0	4.24311	0	0	0	1.41437	0	-2.5589	0.42265	0.458947
chr17:57207532|57209290|C3,NM_009778,-	0	0	0	1.4402	0	0	0	0.480065	1	0.42265	0.458947
chr17:57226361|57226692|C3,NM_009778,-	0	0	0	0	0	1.24759	0	0.415863	0.7929	0.42265	0.458947
chr17:62650842|62651134|Efna5,NM_010109,-	0	0	0	0	1.19969	0	0	0.399898	0.7364	0.42265	0.458947
chr17:6295035|6295689|Tmem181a,NM_001357884,+	0	0	1.06078	0	0	0	0.353593	0	-0.5589	0.42265	0.458947
chr17:63487712|63490887|Fbxl17,NM_015794,-	0.860943	0	0	0	0	0	0.286981	0	-0.2577	0.42265	0.458947
chr17:64287001|64293024|Pja2,NM_001025309,-	0	0	0	0	0	2.49518	0	0.831726	1.7929	0.42265	0.458947
chr17:64624528|64625451|Man2a1,NM_008549,+	0	2.47048	0	0	0	0	0.823492	0	-1.7785	0.42265	0.458947
chr17:64624528|64659074|Man2a1,NM_008549,+	0	0	0	0	0	1.24759	0	0.415863	0.7929	0.42265	0.458947
chr17:64710704|64714712|Man2a1,NM_008549,+	0	0	3.18233	0	0	0	1.06078	0	-2.1438	0.42265	0.458947
chr17:65803211|65816050|Ppp4r1,NM_001114131,+	0	1.64698	0	0	0	0	0.548995	0	-1.1936	0.42265	0.458947
chr17:65811243|65814464|Ppp4r1,NM_001114131,+	0	0	0	0	2.39939	0	0	0.799796	1.7364	0.42265	0.458947
chr17:66087275|66087402|Ndufv2,NM_001278415,-	0	0	0	0	0	2.49518	0	0.831726	1.7929	0.42265	0.458947
chr17:66117444|66118034|Washc1,NM_026833,+	0	0	0	0	0	1.24759	0	0.415863	0.7929	0.42265	0.458947
chr17:66143188|66144290|Ddx11,NM_001003919,+	0	0	1.06078	0	0	0	0.353593	0	-0.5589	0.42265	0.458947
chr17:66436080|66438391|Mtcl1,NM_001114098,-	0	0.823492	0	0	0	0	0.274497	0	-0.1936	0.42265	0.458947
chr17:6739905|6740962|Ezr,NM_009510,-	0	0	0	0	0	1.24759	0	0.415863	0.7929	0.42265	0.458947
chr17:69207859|69210383|Epb41l3,NM_013813,+	0	0	0	0	1.19969	0	0	0.399898	0.7364	0.42265	0.458947
chr17:71348886|71369960|Smchd1,NM_028887,-	0.860943	0	0	0	0	0	0.286981	0	-0.2577	0.42265	0.458947
chr17:71349027|71349589|Smchd1,NM_028887,-	0	0	0	0	3.59908	0	0	1.19969	2.3214	0.42265	0.458947
chr17:71376856|71377013|Smchd1,NM_028887,-	0	0	0	0	1.19969	0	0	0.399898	0.7364	0.42265	0.458947
chr17:71386945|71394944|Smchd1,NM_028887,-	0	0	0	0	0	1.24759	0	0.415863	0.7929	0.42265	0.458947
chr17:71436706|71448846|Smchd1,NM_028887,-	0	0	0	0	0	6.23795	0	2.07932	3.1148	0.42265	0.458947
chr17:71455605|71465669|Smchd1,NM_028887,-	0	0	0	1.4402	0	0	0	0.480065	1	0.42265	0.458947
chr17:71652781|71653522|Wdr43,NM_175639,+	0	0.823492	0	0	0	0	0.274497	0	-0.1936	0.42265	0.458947
chr17:73906010|73907745|Xdh,NM_011723,-	0	0	0	0	0	1.24759	0	0.415863	0.7929	0.42265	0.458947
chr17:74241905|74245087|Memo1,NM_133771,-	0	0	2.12156	0	0	0	0.707185	0	-1.5589	0.42265	0.458947
chr17:74369286|74371408|Spast,NM_001162870,+	0.860943	0	0	0	0	0	0.286981	0	-0.2577	0.42265	0.458947
chr17:74546237|74548850|Birc6,NM_007566,+	0	2.47048	0	0	0	0	0.823492	0	-1.7785	0.42265	0.458947
chr17:74697520|74697627|Birc6,NM_007566,+	0	0	3.18233	0	0	0	1.06078	0	-2.1438	0.42265	0.458947
chr17:75179037|75278974|Ltbp1,NM_019919,+	1.72189	0	0	0	0	0	0.573962	0	-1.2577	0.42265	0.458947
chr17:75225156|75227241|Ltbp1,NM_019919,+	0	0	1.06078	0	0	0	0.353593	0	-0.5589	0.42265	0.458947
chr17:75547464|75547610|Fam98a,NM_001357860,-	0	0	0	0	0	2.49518	0	0.831726	1.7929	0.42265	0.458947
chr17:78237742|78237915|Crim1,NM_015800,+	0	0	0	0	1.19969	0	0	0.399898	0.7364	0.42265	0.458947
chr17:78237742|78281366|Crim1,NM_015800,+	0	2.47048	0	0	0	0	0.823492	0	-1.7785	0.42265	0.458947
chr17:78279973|78303108|Crim1,NM_015800,+	0	0	3.18233	0	0	0	1.06078	0	-2.1438	0.42265	0.458947
chr17:78313124|78335355|Crim1,NM_015800,+	0	0	0	0	1.19969	0	0	0.399898	0.7364	0.42265	0.458947
chr17:78762933|78834243|Heatr5b,NM_001081179,-	0	2.47048	0	0	0	0	0.823492	0	-1.7785	0.42265	0.458947
chr17:78868757|78876302|Eif2ak2,NM_011163,-	0.860943	0	0	0	0	0	0.286981	0	-0.2577	0.42265	0.458947
chr17:78871086|78871148|Eif2ak2,NM_011163,-	0	0	1.06078	0	0	0	0.353593	0	-0.5589	0.42265	0.458947
chr17:80044494|80053641|Hnrnpll,NM_144802,-	0	0	5.30389	0	0	0	1.76796	0	-2.8808	0.42265	0.458947
chr17:80204419|80205261|Srsf7,NM_001195485,-	0	0.823492	0	0	0	0	0.274497	0	-0.1936	0.42265	0.458947
chr17:80205848|80206028|Srsf7,NM_001195485,-	0	0	0	0.720098	0	0	0	0.240033	0	0.42265	0.458947
chr17:80241952|80273110|Dhx57,NM_001163759,-	0	0	0	0	0	8.73313	0	2.91104	3.6002	0.42265	0.458947
chr17:80251232|80267639|Dhx57,NM_001163759,-	0	0	4.24311	0	0	0	1.41437	0	-2.5589	0.42265	0.458947
chr17:80602193|80605884|Map4k3,NM_001290345,-	0	0.823492	0	0	0	0	0.274497	0	-0.1936	0.42265	0.458947
chr17:80636720|80655921|Map4k3,NM_001290345,-	0	0.823492	0	0	0	0	0.274497	0	-0.1936	0.42265	0.458947
chr17:80649527|80651127|Map4k3,NM_001290345,-	0.860943	0	0	0	0	0	0.286981	0	-0.2577	0.42265	0.458947
chr17:80653862|80655921|Map4k3,NM_001290345,-	0	0	3.18233	0	0	0	1.06078	0	-2.1438	0.42265	0.458947
chr17:83221790|83222230|Pkdcc,NM_134117,+	0	0	0	2.16029	0	0	0	0.720098	1.585	0.42265	0.458947
chr17:83222231|83222287|Pkdcc,NM_134117,+	0	0	1.06078	0	0	0	0.353593	0	-0.5589	0.42265	0.458947
chr17:83440031|83463595|Eml4,NM_001114361,+	0.860943	0	0	0	0	0	0.286981	0	-0.2577	0.42265	0.458947
chr17:83461529|83473133|Eml4,NM_001114361,+	0	0	3.18233	0	0	0	1.06078	0	-2.1438	0.42265	0.458947
chr17:83463596|83473018|Eml4,NM_001114361,+	2.58283	0	0	0	0	0	0.860943	0	-1.8427	0.42265	0.458947
chr17:84309887|84426297|Thada,NM_183021,-	0.860943	0	0	0	0	0	0.286981	0	-0.2577	0.42265	0.458947
chr17:84386511|84416387|Thada,NM_183021,-	0.860943	0	0	0	0	0	0.286981	0	-0.2577	0.42265	0.458947
chr17:84521696|84547525|Plekhh2,NM_001357987,+	0	1.64698	0	0	0	0	0.548995	0	-1.1936	0.42265	0.458947
chr17:84705503|84705898|Lrpprc,NM_028233,-	0	0	0	0.720098	0	0	0	0.240033	0	0.42265	0.458947
chr17:84731145|84753511|Lrpprc,NM_028233,-	0	0	2.12156	0	0	0	0.707185	0	-1.5589	0.42265	0.458947
chr17:85003266|85005566|Ppm1b,NM_001159497,+	0	0	0	0.720098	0	0	0	0.240033	0	0.42265	0.458947
chr17:85065632|85076825|Prepl,NM_001163622,-	0	0	1.06078	0	0	0	0.353593	0	-0.5589	0.42265	0.458947
chr17:86098512|86130280|Srbd1,NM_030133,-	0	0	0	0	0	12.4759	0	4.15863	4.1148	0.42265	0.458947
chr17:86109227|86120746|Srbd1,NM_030133,-	0	0	0	0	0	2.49518	0	0.831726	1.7929	0.42265	0.458947
chr17:86488160|86496111|Prkce,NM_011104,+	0	0	1.06078	0	0	0	0.353593	0	-0.5589	0.42265	0.458947
chr17:88008594|88015712|Fbxo11,NM_001379304,-	0	0	0	0	1.19969	0	0	0.399898	0.7364	0.42265	0.458947
chr17:88549659|88549755|Ppp1r21,NM_028658,+	0.860943	0	0	0	0	0	0.286981	0	-0.2577	0.42265	0.458947
chr17:88635121|88637082|Ston1,NM_029858,+	1.72189	0	0	0	0	0	0.573962	0	-1.2577	0.42265	0.458947
chr18:10001771|10007847|Usp14,NM_001360884,-	0	0	1.06078	0	0	0	0.353593	0	-0.5589	0.42265	0.458947
chr18:10010107|10012212|Usp14,NM_001360884,-	0	0	0	0	2.39939	0	0	0.799796	1.7364	0.42265	0.458947
chr18:10577001|10586041|Esco1,NM_001081222,-	0.860943	0	0	0	0	0	0.286981	0	-0.2577	0.42265	0.458947
chr18:10582055|10595875|Esco1,NM_001081222,-	0	0	0	0	0	1.24759	0	0.415863	0.7929	0.42265	0.458947
chr18:11660735|11677690|Rbbp8,NM_001252495,+	0	1.64698	0	0	0	0	0.548995	0	-1.1936	0.42265	0.458947
chr18:12058926|12070131|Tmem241,NM_001289666,-	0	0	0	2.88039	0	0	0	0.96013	2	0.42265	0.458947
chr18:12178188|12181695|Rmc1,NM_029623,+	0	1.64698	0	0	0	0	0.548995	0	-1.1936	0.42265	0.458947
chr18:14799079|14830188|Taf4b,NM_001100449,+	0	0	0	2.16029	0	0	0	0.720098	1.585	0.42265	0.458947
chr18:16640422|16650498|Cdh2,NM_007664,-	0	0	0	0	0	1.24759	0	0.415863	0.7929	0.42265	0.458947
chr18:23590189|23602674|Dtna,NM_001285813,+	0	0	0	2.88039	0	0	0	0.96013	2	0.42265	0.458947
chr18:24506834|24509922|Rprd1a,NM_001360807,-	0	0	4.24311	0	0	0	1.41437	0	-2.5589	0.42265	0.458947
chr18:24612070|24612426|Elp2,NM_001360909,+	0	0	0	0.720098	0	0	0	0.240033	0	0.42265	0.458947
chr18:24897637|24903998|Fhod3,NM_001289654,+	0	0	0	0	3.59908	0	0	1.19969	2.3214	0.42265	0.458947
chr18:24969160|24994559|Fhod3,NM_001289654,+	0	0	3.18233	0	0	0	1.06078	0	-2.1438	0.42265	0.458947
chr18:25115890|25120080|Fhod3,NM_001289654,+	0	0.823492	0	0	0	0	0.274497	0	-0.1936	0.42265	0.458947
chr18:25174687|25344962|AW554918,NM_001033532,+	0	0	0	0	0	1.24759	0	0.415863	0.7929	0.42265	0.458947
chr18:25339714|25344962|AW554918,NM_001033532,+	0	0	0	4.32059	0	0	0	1.4402	2.585	0.42265	0.458947
chr18:25399926|25420075|AW554918,NM_001033532,+	0	0	0	0	1.19969	0	0	0.399898	0.7364	0.42265	0.458947
chr18:31795384|31795481|Polr2d,NM_027002,+	0.860943	0	0	0	0	0	0.286981	0	-0.2577	0.42265	0.458947
chr18:32424820|32432425|Bin1,NM_001083334,+	1.72189	0	0	0	0	0	0.573962	0	-1.2577	0.42265	0.458947
chr18:33854236|33921934|Epb41l4a,NM_013512,-	0	0	0	0.720098	0	0	0	0.240033	0	0.42265	0.458947
chr18:34268298|34276677|Apc,NM_007462,+	0	0	0	0	1.19969	0	0	0.399898	0.7364	0.42265	0.458947
chr18:34268298|34279352|Apc,NM_007462,+	0	0	1.06078	0	0	0	0.353593	0	-0.5589	0.42265	0.458947
chr18:34454817|34457663|Fam13b,NM_146084,-	0	0	0	0	0	2.49518	0	0.831726	1.7929	0.42265	0.458947
chr18:34473550|34494776|Fam13b,NM_146084,-	0	0	0	2.16029	0	0	0	0.720098	1.585	0.42265	0.458947
chr18:34614448|34616734|Brd8,NM_001289606,-	0	0	0	0	2.39939	0	0	0.799796	1.7364	0.42265	0.458947
chr18:34626806|34626859|Kif20a,NM_001166407,+	0	0.823492	0	0	0	0	0.274497	0	-0.1936	0.42265	0.458947
chr18:34799360|34799425|Kdm3b,NM_001081256,+	0.860943	0	0	0	0	0	0.286981	0	-0.2577	0.42265	0.458947
chr18:34803450|34813561|Kdm3b,NM_001081256,+	0	0	0	0	2.39939	0	0	0.799796	1.7364	0.42265	0.458947
chr18:34907711|34908041|Etf1,NM_144866,-	0	0	2.12156	0	0	0	0.707185	0	-1.5589	0.42265	0.458947
chr18:35175097|35222145|Ctnna1,NM_009818,+	0	0	0	0	0	2.49518	0	0.831726	1.7929	0.42265	0.458947
chr18:35222065|35223575|Ctnna1,NM_009818,+	0	0.823492	0	0	0	0	0.274497	0	-0.1936	0.42265	0.458947
chr18:35418057|35418195|Sil1,NM_001360814,-	2.58283	0	0	0	0	0	0.860943	0	-1.8427	0.42265	0.458947
chr18:35577620|35578389|Matr3,NM_010771,+	0	0	0	0.720098	0	0	0	0.240033	0	0.42265	0.458947
chr18:35579319|35579416|Matr3,NM_010771,+	0	0	0	0	1.19969	0	0	0.399898	0.7364	0.42265	0.458947
chr18:35588454|35588531|Matr3,NM_010771,+	0	0	2.12156	0	0	0	0.707185	0	-1.5589	0.42265	0.458947
chr18:35613323|35613502|Paip2,NM_001357470,+	0	0	0	0	2.39939	0	0	0.799796	1.7364	0.42265	0.458947
chr18:35799841|35801367|Ube2d2a,NM_019912,+	0	0	2.12156	0	0	0	0.707185	0	-1.5589	0.42265	0.458947
chr18:35799952|35800215|Ube2d2a,NM_019912,+	0	0	1.06078	0	0	0	0.353593	0	-0.5589	0.42265	0.458947
chr18:35800216|35801231|Ube2d2a,NM_019912,+	0	0	0	0	3.59908	0	0	1.19969	2.3214	0.42265	0.458947
chr18:36561056|36561154|Ankhd1,NM_175375,+	0.860943	0	0	0	0	0	0.286981	0	-0.2577	0.42265	0.458947
chr18:36581068|36589581|Ankhd1,NM_175375,+	0	4.11746	0	0	0	0	1.37249	0	-2.5155	0.42265	0.458947
chr18:36581068|36594322|Ankhd1,NM_175375,+	0	0	0	0.720098	0	0	0	0.240033	0	0.42265	0.458947
chr18:36611800|36614817|Ankhd1,NM_175375,+	0	0	0	0	0	1.24759	0	0.415863	0.7929	0.42265	0.458947
chr18:36638205|36638708|Ankhd1,NM_175375,+	0	0	0	0	1.19969	0	0	0.399898	0.7364	0.42265	0.458947
chr18:36638205|36640360|Ankhd1,NM_175375,+	0	0	2.12156	0	0	0	0.707185	0	-1.5589	0.42265	0.458947
chr18:36638709|36640224|Ankhd1,NM_175375,+	0	0	1.06078	0	0	0	0.353593	0	-0.5589	0.42265	0.458947
chr18:36646691|36648740|Ankhd1,NM_175375,+	0.860943	0	0	0	0	0	0.286981	0	-0.2577	0.42265	0.458947
chr18:36744305|36744419|Ndufa2,NM_010885,-	0	1.64698	0	0	0	0	0.548995	0	-1.1936	0.42265	0.458947
chr18:36748224|36748525|Ik,NM_011879,+	1.72189	0	0	0	0	0	0.573962	0	-1.2577	0.42265	0.458947
chr18:36753302|36753362|Ik,NM_011879,+	0.860943	0	0	0	0	0	0.286981	0	-0.2577	0.42265	0.458947
chr18:36771328|36771435|Hars,NM_008214,-	1.72189	0	0	0	0	0	0.573962	0	-1.2577	0.42265	0.458947
chr18:37903756|37905159|Diaph1,NM_001305980,-	0	0	1.06078	0	0	0	0.353593	0	-0.5589	0.42265	0.458947
chr18:37943543|37943677|Hdac3,NM_010411,-	0	0	1.06078	0	0	0	0.353593	0	-0.5589	0.42265	0.458947
chr18:38250400|38250573|Dele1,NM_024179,+	0	0	0	0	2.39939	0	0	0.799796	1.7364	0.42265	0.458947
chr18:38251086|38251400|Dele1,NM_024179,+	0	0	1.06078	0	0	0	0.353593	0	-0.5589	0.42265	0.458947
chr18:38257401|38257665|Dele1,NM_024179,+	0	0	0	0.720098	0	0	0	0.240033	0	0.42265	0.458947
chr18:38447691|38460650|Ndfip1,NM_001355749,+	0	0.823492	0	0	0	0	0.274497	0	-0.1936	0.42265	0.458947
chr18:39097630|39111900|Arhgap26,NM_001361073,+	0	0	0	0	0	1.24759	0	0.415863	0.7929	0.42265	0.458947
chr18:39102169|39150118|Arhgap26,NM_001361073,+	0	0	0	0	1.19969	0	0	0.399898	0.7364	0.42265	0.458947
chr18:42234748|42235484|Lars,NM_134137,-	0	0	0	0.720098	0	0	0	0.240033	0	0.42265	0.458947
chr18:42300250|42302016|Rbm27,NM_172626,+	0	0	0	0	1.19969	0	0	0.399898	0.7364	0.42265	0.458947
chr18:42320764|42326024|Rbm27,NM_172626,+	0	0	2.12156	0	0	0	0.707185	0	-1.5589	0.42265	0.458947
chr18:42519368|42538056|Tcerg1,NM_001039474,+	0	0	2.12156	0	0	0	0.707185	0	-1.5589	0.42265	0.458947
chr18:42549895|42550014|Tcerg1,NM_001039474,+	0	0	0	2.16029	0	0	0	0.720098	1.585	0.42265	0.458947
chr18:44405210|44405760|Dcp2,NM_027490,+	0	0	0	0	2.39939	0	0	0.799796	1.7364	0.42265	0.458947
chr18:44430093|44431335|Mcc,NM_001085374,-	0	0	0	0.720098	0	0	0	0.240033	0	0.42265	0.458947
chr18:44442912|44468521|Mcc,NM_001085374,-	0	3.29397	0	0	0	0	1.09799	0	-2.1936	0.42265	0.458947
chr18:44491124|44534300|Mcc,NM_001085374,-	0	0	0	0	1.19969	0	0	0.399898	0.7364	0.42265	0.458947
chr18:44509983|44510096|Mcc,NM_001085374,-	0.860943	0	0	0	0	0	0.286981	0	-0.2577	0.42265	0.458947
chr18:49852425|49852691|Dmxl1,NM_001081371,+	0	0	0	2.88039	0	0	0	0.96013	2	0.42265	0.458947
chr18:49852425|49852735|Dmxl1,NM_001081371,+	0	0	0	2.88039	0	0	0	0.96013	2	0.42265	0.458947
chr18:49852425|49852779|Dmxl1,NM_001081371,+	0	0	0	2.88039	0	0	0	0.96013	2	0.42265	0.458947
chr18:49852425|49852823|Dmxl1,NM_001081371,+	0	0	0	2.88039	0	0	0	0.96013	2	0.42265	0.458947
chr18:49852425|49852867|Dmxl1,NM_001081371,+	0	0	0	2.88039	0	0	0	0.96013	2	0.42265	0.458947
chr18:5055980|5056849|Svil,NM_153153,+	0	0	1.06078	0	0	0	0.353593	0	-0.5589	0.42265	0.458947
chr18:53245853|53246019|Snx24,NM_001370761,+	0	0	0	0	0	1.24759	0	0.415863	0.7929	0.42265	0.458947
chr18:53731091|53731239|Cep120,NM_178686,-	0	0	2.12156	0	0	0	0.707185	0	-1.5589	0.42265	0.458947
chr18:53895531|53906669|Csnk1g3,NM_152809,+	0.860943	0	0	0	0	0	0.286981	0	-0.2577	0.42265	0.458947
chr18:54889732|54889813|Zfp608,NM_175751,-	0	0	0	0	0	1.24759	0	0.415863	0.7929	0.42265	0.458947
chr18:54889814|54894623|Zfp608,NM_175751,-	0	2.47048	0	0	0	0	0.823492	0	-1.7785	0.42265	0.458947
chr18:5705043|5770564|Zeb1,NM_011546,+	0	0	0	1.4402	0	0	0	0.480065	1	0.42265	0.458947
chr18:57898155|57898287|Slc12a2,NM_009194,+	0	0	2.12156	0	0	0	0.707185	0	-1.5589	0.42265	0.458947
chr18:57898155|57898306|Slc12a2,NM_009194,+	0	0	0	0	1.19969	0	0	0.399898	0.7364	0.42265	0.458947
chr18:6049277|6070091|Arhgap12,NM_001039692,-	0	0	1.06078	0	0	0	0.353593	0	-0.5589	0.42265	0.458947
chr18:60541572|60555204|Dctn4,NM_001357462,+	0	0	0	2.88039	0	0	0	0.96013	2	0.42265	0.458947
chr18:60689388|60689963|Ndst1,NM_001348103,-	0	0	1.06078	0	0	0	0.353593	0	-0.5589	0.42265	0.458947
chr18:60712723|60713632|Ndst1,NM_001348103,-	0	0.823492	0	0	0	0	0.274497	0	-0.1936	0.42265	0.458947
chr18:61140791|61157761|Hmgxb3,NM_178277,-	0	0.823492	0	0	0	0	0.274497	0	-0.1936	0.42265	0.458947
chr18:61152185|61163028|Hmgxb3,NM_178277,-	0	0.823492	0	0	0	0	0.274497	0	-0.1936	0.42265	0.458947
chr18:61580452|61580567|Csnk1a1,NM_001357499,+	0	0.823492	0	0	0	0	0.274497	0	-0.1936	0.42265	0.458947
chr18:61960944|61968116|Sh3tc2,NM_172628,+	0	0	1.06078	0	0	0	0.353593	0	-0.5589	0.42265	0.458947
chr18:61973431|61974420|Sh3tc2,NM_172628,+	0.860943	0	0	0	0	0	0.286981	0	-0.2577	0.42265	0.458947
chr18:61975643|61975744|Sh3tc2,NM_172628,+	0	0	0	0	0	1.24759	0	0.415863	0.7929	0.42265	0.458947
chr18:62529552|62541046|Fbxo38,NM_001361091,-	0	0	1.06078	0	0	0	0.353593	0	-0.5589	0.42265	0.458947
chr18:62536005|62536115|Fbxo38,NM_001361091,-	0	0.823492	0	0	0	0	0.274497	0	-0.1936	0.42265	0.458947
chr18:65638750|65656632|Zfp532,NM_001361053,+	0	0	0	0	0	1.24759	0	0.415863	0.7929	0.42265	0.458947
chr18:65993075|65998720|Lman1,NM_027400,-	0	0	4.24311	0	0	0	1.41437	0	-2.5589	0.42265	0.458947
chr18:66083095|66094050|Ccbe1,NM_178793,-	0	0	0	2.88039	0	0	0	0.96013	2	0.42265	0.458947
chr18:67688891|67711927|Ptpn2,NM_001127177,-	1.72189	0	0	0	0	0	0.573962	0	-1.2577	0.42265	0.458947
chr18:67813872|67819130|Cep192,NM_027556,+	0	0	0	1.4402	0	0	0	0.480065	1	0.42265	0.458947
chr18:67847583|67847696|Cep192,NM_027556,+	0	0	0	1.4402	0	0	0	0.480065	1	0.42265	0.458947
chr18:67852904|67855375|Cep192,NM_027556,+	0	0	0	0	1.19969	0	0	0.399898	0.7364	0.42265	0.458947
chr18:67869330|67870651|Cep192,NM_027556,+	0	0	0	0	0	1.24759	0	0.415863	0.7929	0.42265	0.458947
chr18:68064217|68064686|Ldlrad4,NM_172631,+	0	3.29397	0	0	0	0	1.09799	0	-2.1936	0.42265	0.458947
chr18:68064217|68106691|Ldlrad4,NM_172631,+	1.72189	0	0	0	0	0	0.573962	0	-1.2577	0.42265	0.458947
chr18:70616565|70622721|Mbd2,NM_010773,+	0	0.823492	0	0	0	0	0.274497	0	-0.1936	0.42265	0.458947
chr18:73657195|73678039|Smad4,NM_001364967,-	0	0	0	0	3.59908	0	0	1.19969	2.3214	0.42265	0.458947
chr18:73662658|73678039|Smad4,NM_001364967,-	0	0	0	0	2.39939	0	0	0.799796	1.7364	0.42265	0.458947
chr18:73675161|73678039|Smad4,NM_001364967,-	0	0	1.06078	0	0	0	0.353593	0	-0.5589	0.42265	0.458947
chr18:73969891|73971276|Mapk4,NM_172632,-	0	0.823492	0	0	0	0	0.274497	0	-0.1936	0.42265	0.458947
chr18:7439569|7444105|Mpp7,NM_001360860,-	1.72189	0	0	0	0	0	0.573962	0	-1.2577	0.42265	0.458947
chr18:75001068|75001122|Snord58b,NR_028552,+	0	0	1.06078	0	0	0	0.353593	0	-0.5589	0.42265	0.458947
chr18:75055281|75063173|Dym,NM_027727,+	0	0	0	0	1.19969	0	0	0.399898	0.7364	0.42265	0.458947
chr18:75080203|75082507|Dym,NM_027727,+	0	0	2.12156	0	0	0	0.707185	0	-1.5589	0.42265	0.458947
chr18:7901496|7906044|Wac,NM_001282093,+	0	0.823492	0	0	0	0	0.274497	0	-0.1936	0.42265	0.458947
chr18:80211880|80211919|Txnl4a,NR_168913,+	0	0	0	0.720098	0	0	0	0.240033	0	0.42265	0.458947
chr18:80753851|80753948|Atp9b,NM_001201569,-	0	0	1.06078	0	0	0	0.353593	0	-0.5589	0.42265	0.458947
chr18:80836355|80847252|Atp9b,NM_001201569,-	0	0	0	0	1.19969	0	0	0.399898	0.7364	0.42265	0.458947
chr18:80836355|80877373|Atp9b,NM_001201569,-	0	0	3.18233	0	0	0	1.06078	0	-2.1438	0.42265	0.458947
chr18:80844527|80917878|Atp9b,NM_001201569,-	0	0	0	0.720098	0	0	0	0.240033	0	0.42265	0.458947
chr18:80869742|80917878|Atp9b,NM_001201569,-	0	0	0	2.88039	0	0	0	0.96013	2	0.42265	0.458947
chr18:82656949|82682287|Zfp236,NM_001374229,-	0	1.64698	0	0	0	0	0.548995	0	-1.1936	0.42265	0.458947
chr18:82664838|82682287|Zfp236,NM_001374229,-	0.860943	0	0	0	0	0	0.286981	0	-0.2577	0.42265	0.458947
chr18:82674307|82682287|Zfp236,NM_001374229,-	0	5.76445	0	0	0	0	1.92148	0	-3.0009	0.42265	0.458947
chr18:82986744|82988198|Zfp516,NM_183033,+	0	0	2.12156	0	0	0	0.707185	0	-1.5589	0.42265	0.458947
chr18:84315806|84354691|Zfp407,NM_001033341,-	0	0	0	0	0	1.24759	0	0.415863	0.7929	0.42265	0.458947
chr18:84552870|84563046|Zfp407,NM_001033341,-	0	0	0	1.4402	0	0	0	0.480065	1	0.42265	0.458947
chr18:88887099|88887208|Socs6,NM_018821,-	0	0	0	0.720098	0	0	0	0.240033	0	0.42265	0.458947
chr18:9345194|9353507|Ccny,NM_026484,-	0	0	0	1.4402	0	0	0	0.480065	1	0.42265	0.458947
chr19:10053034|10053993|Fads3,NM_021890,+	0	0	0	0.720098	0	0	0	0.240033	0	0.42265	0.458947
chr19:10054350|10054582|Fads3,NM_021890,+	0	0	2.12156	0	0	0	0.707185	0	-1.5589	0.42265	0.458947
chr19:10082565|10082690|Fads2,NM_019699,-	1.72189	0	0	0	0	0	0.573962	0	-1.2577	0.42265	0.458947
chr19:10191501|10192885|Fads1,NM_146094,+	0	0	0	0.720098	0	0	0	0.240033	0	0.42265	0.458947
chr19:10194093|10194291|Fads1,NM_146094,+	0	0	1.06078	0	0	0	0.353593	0	-0.5589	0.42265	0.458947
chr19:10194093|10194294|Fads1,NM_146094,+	0	0	0	2.16029	0	0	0	0.720098	1.585	0.42265	0.458947
chr19:10525952|10539788|Cpsf7,NM_001164272,+	0	0	0	2.88039	0	0	0	0.96013	2	0.42265	0.458947
chr19:10606845|10623638|Ddb1,NM_015735,+	0.860943	0	0	0	0	0	0.286981	0	-0.2577	0.42265	0.458947
chr19:10608473|10610676|Ddb1,NM_015735,+	0	0	1.06078	0	0	0	0.353593	0	-0.5589	0.42265	0.458947
chr19:10621541|10623638|Ddb1,NM_015735,+	2.58283	0	0	0	0	0	0.860943	0	-1.8427	0.42265	0.458947
chr19:10688897|10688980|Vps37c,NM_001361962,+	0	0	0	0	1.19969	0	0	0.399898	0.7364	0.42265	0.458947
chr19:11932138|11937379|Patl1,NM_172635,+	0	0	0	0	2.39939	0	0	0.799796	1.7364	0.42265	0.458947
chr19:11933740|11933825|Patl1,NM_172635,+	0	0	1.06078	0	0	0	0.353593	0	-0.5589	0.42265	0.458947
chr19:12770923|12771002|Gm44505,NR_024093,-	0	0.823492	0	0	0	0	0.274497	0	-0.1936	0.42265	0.458947
chr19:12774820|12776462|Gm44505,NR_024093,-	0	0	2.12156	0	0	0	0.707185	0	-1.5589	0.42265	0.458947
chr19:16635769|16686643|Vps13a,NM_173028,-	0	0	0	1.4402	0	0	0	0.480065	1	0.42265	0.458947
chr19:16759587|16766540|Vps13a,NM_173028,-	0	0	0	0	0	2.49518	0	0.831726	1.7929	0.42265	0.458947
chr19:18677688|18693762|Carnmt1,NM_001377051,+	0	0	0	0.720098	0	0	0	0.240033	0	0.42265	0.458947
chr19:21276586|21276725|Zfand5,NM_009551,+	0	0	0	0	0	2.49518	0	0.831726	1.7929	0.42265	0.458947
chr19:21807548|21809243|Cemip2,NM_001033759,+	0	0	0	0	0	3.74277	0	1.24759	2.3778	0.42265	0.458947
chr19:21842041|21848035|Cemip2,NM_001033759,+	0	0	0	0	2.39939	0	0	0.799796	1.7364	0.42265	0.458947
chr19:23218337|23218404|Smc5,NM_001252685,-	0	0	0	0.720098	0	0	0	0.240033	0	0.42265	0.458947
chr19:25409086|25411764|Kank1,NM_001348180,+	0	0	1.06078	0	0	0	0.353593	0	-0.5589	0.42265	0.458947
chr19:27815485|27849969|Rfx3,NM_001360357,-	0	0	0	0	1.19969	0	0	0.399898	0.7364	0.42265	0.458947
chr19:27826033|27837481|Rfx3,NM_001360357,-	0	0	1.06078	0	0	0	0.353593	0	-0.5589	0.42265	0.458947
chr19:27826033|27849969|Rfx3,NM_001360357,-	0	0	1.06078	0	0	0	0.353593	0	-0.5589	0.42265	0.458947
chr19:28283652|28298946|Glis3,NM_001305671,-	3.44377	0	0	0	0	0	1.14792	0	-2.2577	0.42265	0.458947
chr19:28283652|28317413|Glis3,NM_001305671,-	0	0	0	0	0	3.74277	0	1.24759	2.3778	0.42265	0.458947
chr19:28317254|28357952|Glis3,NM_001305671,-	3.44377	0	0	0	0	0	1.14792	0	-2.2577	0.42265	0.458947
chr19:29026212|29027343|Ak3,NM_001365071,-	4.30471	0	0	0	0	0	1.4349	0	-2.5797	0.42265	0.458947
chr19:29127999|29134503|Rcl1,NM_021525,+	0	0.823492	0	0	0	0	0.274497	0	-0.1936	0.42265	0.458947
chr19:29743533|29755017|9930021J03Rik,NM_172836,-	0	1.64698	0	0	0	0	0.548995	0	-1.1936	0.42265	0.458947
chr19:30078540|30078647|Uhrf2,NM_144873,+	0	0	0	0	1.19969	0	0	0.399898	0.7364	0.42265	0.458947
chr19:32142674|32142745|Sgms1,NM_001168526,-	0	0	0	0	0	3.74277	0	1.24759	2.3778	0.42265	0.458947
chr19:32223509|32248036|Sgms1,NM_001168525,-	0	0	0	0	1.19969	0	0	0.399898	0.7364	0.42265	0.458947
chr19:32676717|32707009|Atad1,NM_026487,-	0.860943	0	0	0	0	0	0.286981	0	-0.2577	0.42265	0.458947
chr19:32684002|32707009|Atad1,NM_026487,-	0	0.823492	0	0	0	0	0.274497	0	-0.1936	0.42265	0.458947
chr19:3271727|3272887|Ighmbp2,NM_009212,-	0	0	0	2.16029	0	0	0	0.720098	1.585	0.42265	0.458947
chr19:32792549|32818060|Pten,NM_008960,+	0	0	0	0.720098	0	0	0	0.240033	0	0.42265	0.458947
chr19:32800100|32800184|Pten,NM_008960,+	0	0	0	2.88039	0	0	0	0.96013	2	0.42265	0.458947
chr19:3283172|3284736|Mrpl21,NM_001347420,+	0	0	0	0	0	2.49518	0	0.831726	1.7929	0.42265	0.458947
chr19:3285396|3285549|Mrpl21,NM_001347420,+	1.72189	0	0	0	0	0	0.573962	0	-1.2577	0.42265	0.458947
chr19:3365675|3366417|Cpt1a,NM_013495,+	0	0	0	0.720098	0	0	0	0.240033	0	0.42265	0.458947
chr19:3470971|3490838|Ppp6r3,NM_001164159,-	0	0	2.12156	0	0	0	0.707185	0	-1.5589	0.42265	0.458947
chr19:3470971|3518382|Ppp6r3,NM_001164159,-	0	0	0	0.720098	0	0	0	0.240033	0	0.42265	0.458947
chr19:3478278|3507355|Ppp6r3,NM_001360429,-	0	0	0	0	1.19969	0	0	0.399898	0.7364	0.42265	0.458947
chr19:3484831|3507355|Ppp6r3,NM_001164159,-	0	0	1.06078	0	0	0	0.353593	0	-0.5589	0.42265	0.458947
chr19:3490774|3518382|Ppp6r3,NM_001164159,-	0	0	1.06078	0	0	0	0.353593	0	-0.5589	0.42265	0.458947
chr19:3605517|3610038|Lrp5,NM_008513,-	0	0	1.06078	0	0	0	0.353593	0	-0.5589	0.42265	0.458947
chr19:36086959|36101900|Rpp30,NM_019428,+	0	0	1.06078	0	0	0	0.353593	0	-0.5589	0.42265	0.458947
chr19:36845534|36854957|Tnks2,NM_001163635,+	0	0.823492	0	0	0	0	0.274497	0	-0.1936	0.42265	0.458947
chr19:36880510|36881797|Tnks2,NM_001163635,+	0	0	0	0	1.19969	0	0	0.399898	0.7364	0.42265	0.458947
chr19:36880510|36884163|Tnks2,NM_001163635,+	0	0	0	2.88039	0	0	0	0.96013	2	0.42265	0.458947
chr19:36958373|36970038|Btaf1,NM_001080706,+	0	0	2.12156	0	0	0	0.707185	0	-1.5589	0.42265	0.458947
chr19:36961639|36983652|Btaf1,NM_001080706,+	0.860943	0	0	0	0	0	0.286981	0	-0.2577	0.42265	0.458947
chr19:36987981|36997635|Btaf1,NM_001080706,+	0.860943	0	0	0	0	0	0.286981	0	-0.2577	0.42265	0.458947
chr19:37068173|37088587|Cpeb3,NM_001290826,-	0	0	0	0	2.39939	0	0	0.799796	1.7364	0.42265	0.458947
chr19:37276515|37280752|Ide,NM_031156,-	0	0	0	0	5.99847	0	0	1.99949	3.0583	0.42265	0.458947
chr19:37387017|37398207|Kif11,NM_010615,+	0	0	0	0	5.99847	0	0	1.99949	3.0583	0.42265	0.458947
chr19:37402293|37403432|Kif11,NM_010615,+	0	0	0	0	1.19969	0	0	0.399898	0.7364	0.42265	0.458947
chr19:37913337|37913476|Myof,NM_001099634,-	0	0	1.06078	0	0	0	0.353593	0	-0.5589	0.42265	0.458947
chr19:37920719|37924704|Myof,NM_001099634,-	0	0	0	0	1.19969	0	0	0.399898	0.7364	0.42265	0.458947
chr19:37930986|37934921|Myof,NM_001099634,-	0	0	0	0.720098	0	0	0	0.240033	0	0.42265	0.458947
chr19:37932479|37932602|Myof,NM_001099634,-	0	0	0	0	0	2.49518	0	0.831726	1.7929	0.42265	0.458947
chr19:37934947|37935846|Myof,NM_001099634,-	0	0	2.12156	0	0	0	0.707185	0	-1.5589	0.42265	0.458947
chr19:37936240|37936313|Myof,NM_001099634,-	0	0	0	0.720098	0	0	0	0.240033	0	0.42265	0.458947
chr19:37986109|37986648|Myof,NM_001099634,-	0	0	0	0.720098	0	0	0	0.240033	0	0.42265	0.458947
chr19:3864760|3870975|Chka,NM_001271496,+	0.860943	0	0	0	0	0	0.286981	0	-0.2577	0.42265	0.458947
chr19:38804564|38807086|Noc3l,NM_021315,-	0	0	0	0	2.39939	0	0	0.799796	1.7364	0.42265	0.458947
chr19:3889111|3889855|Chka,NM_001271496,+	0	0	0	0.720098	0	0	0	0.240033	0	0.42265	0.458947
chr19:38895987|38901415|Tbc1d12,NM_145952,+	1.72189	0	0	0	0	0	0.573962	0	-1.2577	0.42265	0.458947
chr19:3889989|3892084|Chka,NM_001271496,+	0	0	0	0	3.59908	0	0	1.19969	2.3214	0.42265	0.458947
chr19:38938406|38940661|Hells,NM_008234,+	0.860943	0	0	0	0	0	0.286981	0	-0.2577	0.42265	0.458947
chr19:38938463|38938626|Hells,NM_008234,+	0	1.64698	0	0	0	0	0.548995	0	-1.1936	0.42265	0.458947
chr19:38940471|38945573|Hells,NM_008234,+	0	0	0	0	2.39939	0	0	0.799796	1.7364	0.42265	0.458947
chr19:38951835|38959828|Hells,NM_008234,+	0	0	0	0	0	2.49518	0	0.831726	1.7929	0.42265	0.458947
chr19:38951835|38964693|Hells,NM_008234,+	0	0	0	0	0	6.23795	0	2.07932	3.1148	0.42265	0.458947
chr19:4009826|4010009|Ndufv1,NM_133666,-	0	0	0	0	0	1.24759	0	0.415863	0.7929	0.42265	0.458947
chr19:40243406|40252061|Pdlim1,NM_016861,-	0	0	0	0	1.19969	0	0	0.399898	0.7364	0.42265	0.458947
chr19:40336986|40365166|Sorbs1,NM_001034964,-	0	2.47048	0	0	0	0	0.823492	0	-1.7785	0.42265	0.458947
chr19:40365192|40369689|Sorbs1,NM_001034964,-	0	0	0	0	2.39939	0	0	0.799796	1.7364	0.42265	0.458947
chr19:40562766|40562901|Aldh18a1,NM_019698,-	0	0	0	0	0	1.24759	0	0.415863	0.7929	0.42265	0.458947
chr19:40831443|40831582|Ccnj,NM_172839,+	2.58283	0	0	0	0	0	0.860943	0	-1.8427	0.42265	0.458947
chr19:4100214|4101117|Pitpnm1,NR_075078,+	0	0	0	0	0	2.49518	0	0.831726	1.7929	0.42265	0.458947
chr19:41865617|41866705|Rrp12,NM_199447,-	0	0	1.06078	0	0	0	0.353593	0	-0.5589	0.42265	0.458947
chr19:41924711|41925239|Exosc1,NM_001164561,-	0	0.823492	0	0	0	0	0.274497	0	-0.1936	0.42265	0.458947
chr19:41926610|41928024|Exosc1,NM_001320231,-	0	0	0	0	0	1.24759	0	0.415863	0.7929	0.42265	0.458947
chr19:4193253|4193740|Ppp1ca,NM_031868,+	1.72189	0	0	0	0	0	0.573962	0	-1.2577	0.42265	0.458947
chr19:41939905|41940623|Zdhhc16,NM_001360676,+	0.860943	0	0	0	0	0	0.286981	0	-0.2577	0.42265	0.458947
chr19:41947769|41948215|Mms19,NM_028152,-	0	0	1.06078	0	0	0	0.353593	0	-0.5589	0.42265	0.458947
chr19:41953591|41953668|Mms19,NM_028152,-	0	0	0	0.720098	0	0	0	0.240033	0	0.42265	0.458947
chr19:41956227|41956508|Mms19,NM_028152,-	0	0.823492	0	0	0	0	0.274497	0	-0.1936	0.42265	0.458947
chr19:42100637|42100837|Pi4k2a,NM_145501,+	1.72189	0	0	0	0	0	0.573962	0	-1.2577	0.42265	0.458947
chr19:4214501|4214576|Clcf1,NM_001310038,+	0	0	0	0.720098	0	0	0	0.240033	0	0.42265	0.458947
chr19:4220345|4222049|Clcf1,NM_001310038,+	0	0	1.06078	0	0	0	0.353593	0	-0.5589	0.42265	0.458947
chr19:4232553|4232715|Gm45928,NR_132309,+	0	0	0	0	0	2.49518	0	0.831726	1.7929	0.42265	0.458947
chr19:42757933|42759705|Hps1,NM_001346703,-	2.58283	0	0	0	0	0	0.860943	0	-1.8427	0.42265	0.458947
chr19:42759864|42760363|Hps1,NM_001346703,-	2.58283	0	0	0	0	0	0.860943	0	-1.8427	0.42265	0.458947
chr19:42762583|42763794|Hps1,NM_001346703,-	0	0	0	0	3.59908	0	0	1.19969	2.3214	0.42265	0.458947
chr19:4322575|4324336|Kdm2a,NM_001001984,-	0.860943	0	0	0	0	0	0.286981	0	-0.2577	0.42265	0.458947
chr19:4328824|4328952|Kdm2a,NM_001001984,-	0	0	0	0	0	1.24759	0	0.415863	0.7929	0.42265	0.458947
chr19:4342732|4342846|Kdm2a,NM_001001984,-	0	0	0	0	0	1.24759	0	0.415863	0.7929	0.42265	0.458947
chr19:4342847|4394892|Kdm2a,NM_001001984,-	0	0.823492	0	0	0	0	0.274497	0	-0.1936	0.42265	0.458947
chr19:43741833|43743784|Cox15,NM_144874,-	0	0	0	0.720098	0	0	0	0.240033	0	0.42265	0.458947
chr19:43741933|43743616|Cox15,NM_144874,-	0	0	0	0	1.19969	0	0	0.399898	0.7364	0.42265	0.458947
chr19:44040866|44047634|Erlin1,NM_145502,-	0	0	0	0.720098	0	0	0	0.240033	0	0.42265	0.458947
chr19:44084417|44088777|Chuk,NM_001162410,-	0	0	2.12156	0	0	0	0.707185	0	-1.5589	0.42265	0.458947
chr19:44090933|44100219|Chuk,NM_001162410,-	0	0	0	0	1.19969	0	0	0.399898	0.7364	0.42265	0.458947
chr19:44142260|44143020|Bloc1s2,NM_028607,-	0	0	0	0	0	3.74277	0	1.24759	2.3778	0.42265	0.458947
chr19:44334262|44334362|Scd4,NM_183216,+	0	0	1.06078	0	0	0	0.353593	0	-0.5589	0.42265	0.458947
chr19:44566027|44568305|Hif1an,NM_176958,+	0.860943	0	0	0	0	0	0.286981	0	-0.2577	0.42265	0.458947
chr19:44757326|44761885|Pax2,NM_001368744,+	0	0	0	0	0	3.74277	0	1.24759	2.3778	0.42265	0.458947
chr19:44788777|44790802|Pax2,NM_001368744,+	0	0	5.30389	0	0	0	1.76796	0	-2.8808	0.42265	0.458947
chr19:44816084|44818402|Pax2,NM_001368744,+	0	1.64698	0	0	0	0	0.548995	0	-1.1936	0.42265	0.458947
chr19:44835384|44835490|1700039E22Rik,NR_045315,-	0	0.823492	0	0	0	0	0.274497	0	-0.1936	0.42265	0.458947
chr19:44934933|44948052|Slf2,NM_001081225,+	0	0	1.06078	0	0	0	0.353593	0	-0.5589	0.42265	0.458947
chr19:44934933|44949139|Slf2,NM_001081225,+	0	0	1.06078	0	0	0	0.353593	0	-0.5589	0.42265	0.458947
chr19:44938365|44948052|Slf2,NM_001081225,+	0	0	0	0.720098	0	0	0	0.240033	0	0.42265	0.458947
chr19:44967680|44969014|Slf2,NM_001081225,+	0	0	0	0	0	1.24759	0	0.415863	0.7929	0.42265	0.458947
chr19:44973266|44973585|Slf2,NM_001081225,+	0	0.823492	0	0	0	0	0.274497	0	-0.1936	0.42265	0.458947
chr19:45006216|45006263|Mrpl43,NM_053164,-	0	0	1.06078	0	0	0	0.353593	0	-0.5589	0.42265	0.458947
chr19:45009280|45010559|Twnk,NM_001348254,+	0	4.11746	0	0	0	0	1.37249	0	-2.5155	0.42265	0.458947
chr19:45021837|45023515|Lzts2,NM_145503,+	0	0	0	0	0	2.49518	0	0.831726	1.7929	0.42265	0.458947
chr19:45635735|45640521|Fbxw4,NM_013907,-	0	0	0	0	1.19969	0	0	0.399898	0.7364	0.42265	0.458947
chr19:45757810|45757904|Oga,NM_023799,-	0	0	0	0	0	2.49518	0	0.831726	1.7929	0.42265	0.458947
chr19:45885952|45892148|Armh3,NM_198296,-	0	0	0	0	0	12.4759	0	4.15863	4.1148	0.42265	0.458947
chr19:45932351|45940503|Armh3,NM_198296,-	0	0.823492	0	0	0	0	0.274497	0	-0.1936	0.42265	0.458947
chr19:45974967|45975275|Armh3,NM_198296,-	0.860943	0	0	0	0	0	0.286981	0	-0.2577	0.42265	0.458947
chr19:4602620|4602735|Pcx,NM_001162946,+	0	0	0	0	0	1.24759	0	0.415863	0.7929	0.42265	0.458947
chr19:46033979|46034031|Ldb1,NM_001360336,-	0	0.823492	0	0	0	0	0.274497	0	-0.1936	0.42265	0.458947
chr19:46072335|46072521|Pprc1,NM_001081214,+	0	0	0	0	0	1.24759	0	0.415863	0.7929	0.42265	0.458947
[truncated: 2,869 more rows]
