# Supplementary material for: Mesangial cell-derived CircRNAs in chronic glomerulonephritis: RNA sequencing and bioinformatics analysis
Source: Ren Fail. 2024 Jul 1;46(2):2371059. doi: 10.1080/0886022X.2024.2371059 (PMC467094; doi:10.1080/0886022X.2024.2371059)
Supplement: Supplemental Material [file IRNF_A_2371059_SM1376.zip › Supplementary File 6.xlsx]

## Sheet: 0_exp (1)
Tag	GSM2788832	GSM2788833	GSM2788834	GSM2788835	GSM2788836	GSM2788837	GSM2788838	GSM2788839	GSM2788840	GSM2788841	GSM2788842	GSM2788843	GSM2788844	GSM2788845	GSM2788846	GSM2788847	GSM2788848	GSM2788849	GSM2788856	GSM2788857	GSM2788858	GSM2788859	GSM2788860	GSM2788861	GSM2788862	GSM2788863	GSM2788864	GSM2788865	GSM2788866	GSM2788867	GSM2788868	GSM2788869	GSM2788870	GSM2788871	GSM2788872	GSM2788873	GSM2788874	GSM2788875	GSM2788876	GSM2788877	GSM2788878	GSM2788879	GSM2788880	GSM2788881	GSM2788882	GSM2788883	GSM2788884	GSM2788885	GSM3904827
SOX18	6.15907	5.87502	4.61132	6.00378	6.18831	5.54656	5.45637	5.1648	6.04931	6.16379	6.2461	5.64664	5.68852	6.45564	5.76961	5.88279	6.44091	4.81079	4.19224	6.03032	5.34244	5.39069	5.34106	5.82627	5.90549	4.2098	6.15139	5.44384	5.5822	5.94096	5.61221	4.67923	6.01528	5.80871	6.01612	6.01836	6.45596	5.95821	5.85461	6.72107	5.9098	5.38414	4.80642	4.73121	5.71491	5.5124	5.29109	5.76424	4.77131
LOC101926962	3.763	1.78654	1.58992	2.18489	1.3854	1.80826	1.85413	2.96603	2.42655	1.68597	3.60766	2.37557	3.02042	2.10978	3.16076	2.23178	2.66214	1.94812	1.61073	2.36428	2.64361	2.94918	2.0019	1.96065	2.38204	1.88657	2.26542	2.38604	1.8683	3.02127	2.49869	2.39706	2.20074	1.77415	2.97377	1.91039	1.83928	2.19837	2.79342	1.49314	2.23834	2.16221	2.63055	6.7722	1.91502	2.57531	2.87475	1.70667	1.4873
EXOC3L2	4.89851	4.40167	4.45435	5.30497	4.65313	4.86329	4.44753	4.80167	5.0918	5.28338	3.8694	4.08823	4.78476	5.03859	4.59899	4.66131	5.15355	4.67633	4.32907	3.53641	4.0699	5.09809	5.30123	4.74688	4.92429	4.05686	5.62194	3.95828	5.09393	5.26143	4.85372	4.27889	5.06126	4.93364	5.30826	5.22839	5.07871	3.74006	5.2801	5.34214	5.05377	4.6247	3.6937	4.51958	4.83749	4.92875	4.16873	4.51626	5.13587
SNORA26	1.7781	0.296902	1.57202	2.4419	0.40848	2.95881	1.35955	1.51387	2.67072	3.46256	3.07591	1.4493	1.69544	2.30753	0.234802	3.03065	0.996783	1.28553	3.46568	1.87689	2.16809	2.10159	2.20493	3.20323	1.83001	2.35972	2.45411	3.86869	1.50822	1.34005	2.90037	1.42613	3.2055	1.93445	3.66128	1.14875	1.82633	2.39537	2.04379	3.01467	1.89924	2.25681	2.26518	4.24469	1.82173	4.2781	3.3126	1.30197	3.23422
CYP4Z1	1.61838	1.51748	1.91526	1.64555	0.71262	4.10958	1.1345	3.22538	1.05714	1.28179	1.04147	1.05229	2.33189	2.25236	1.87103	1.02386	1.34992	1.16216	2.85724	2.09822	1.4125	0.861525	1.71517	1.34194	1.06516	1.15606	1.57992	0.899844	2.85398	3.26121	3.46641	1.17688	1.54004	3.79641	0.952514	2.05136	2.22832	2.41085	1.42948	2.18203	1.89426	1.49672	1.75288	2.01764	2.42508	0.544537	0.869979	2.09331	2.19634
N4BP2L2-IT2	3.87532	1.93009	3.20423	3.42237	3.11604	3.40944	4.03353	2.64823	4.22335	2.31854	2.39676	3.42578	3.9419	4.35779	3.13375	2.44771	2.45153	5.0725	2.87143	3.17784	2.97748	2.53787	2.98041	1.88108	2.84936	2.67346	3.00356	3.96106	2.69974	2.22165	2.85528	3.66354	2.10621	2.31327	3.2389	3.07391	2.71168	3.17464	2.30256	2.36494	3.95762	3.38674	3.02755	7.01387	3.07206	2.65105	2.65239	3.30213	2.71216
RORA-AS1	2.66664	1.86187	1.42078	2.80631	1.75043	2.45738	3.35081	2.56085	1.6718	2.1956	1.936	2.35664	4.60833	1.98808	1.68455	2.61888	1.54967	2.40358	1.77337	2.51731	2.48652	3.09967	2.48652	2.73057	2.44141	1.6604	1.99704	3.49568	1.76726	2.88005	3.75666	2.29706	1.82268	5.20683	2.47063	2.1479	3.59828	3.06595	1.55861	2.53498	2.41705	1.23907	3.31507	2.53103	2.90795	2.28822	2.2581	2.54408	0.766856
RELA	7.73205	7.56726	7.35714	7.68955	7.929	7.37875	7.10175	7.48972	7.55627	7.65095	7.31691	7.3497	8.04687	7.61873	7.14801	7.47854	7.84724	6.85851	6.69764	7.31766	7.34204	6.81079	7.55487	7.8271	7.68936	7.5386	7.63899	7.45575	7.568	7.28302	7.60013	7.5825	7.60502	6.42407	7.44813	7.52675	8.08389	7.84396	7.43247	8.16671	6.65876	7.04227	7.09897	7.08534	7.99396	7.71014	7.35526	7.73412	8.24291
DOCK9-AS1	1.22265	1.2191	1.33255	0.905639	0.98177	1.14092	1.24587	1.15656	1.46358	1.89222	1.72901	1.21872	1.23869	2.3149	1.1376	1.19148	1.16719	0.958183	1.293	2.04085	2.04062	1.36026	1.95258	1.51969	1.25408	1.0334	1.2489	1.31353	1.12878	1.477	1.68249	1.5273	1.22518	1.27829	1.77155	1.38704	1.39686	1.43748	1.85366	1.12209	1.25117	1.4958	2.12404	4.59258	1.94359	1.23198	2.37078	1.37893	1.70952
TLNRD1	6.32491	6.36278	6.21052	6.44038	6.69771	6.3956	6.03087	5.53997	6.43566	6.64255	6.07743	6.30845	6.11787	6.25713	6.4251	6.28791	6.22832	6.03389	5.91997	6.23368	5.76714	6.60714	6.02898	6.15644	6.57223	5.88509	6.63769	6.05871	6.31027	6.32237	5.90887	5.75421	6.14798	5.48098	6.1091	6.69215	5.85524	6.21255	6.10205	6.67944	5.87323	6.12943	5.72084	6.34712	6.27187	6.54804	5.84344	6.10704	6.42722
LRRC32	7.72475	7.83975	7.3254	7.56704	8.27225	7.96582	7.87462	8.22881	8.058	8.26952	8.5282	8.28507	6.96217	8.16008	8.34805	7.64914	8.21392	7.02957	6.63414	7.63849	7.29188	7.98226	7.84872	7.79623	8.70791	7.59089	8.71865	7.05394	8.08439	7.78783	6.80905	7.8409	7.64281	6.50918	7.29868	8.02126	8.49868	8.0271	8.55549	9.07915	8.1507	7.08388	5.91663	8.005	8.10681	7.54248	7.61489	7.06605	6.85259
PRKACA	8.20229	7.97652	7.92335	8.01451	7.92928	8.30609	7.24397	7.89344	8.37307	8.47151	8.51868	8.23512	7.80175	7.98063	7.87695	8.06303	7.76061	7.27896	7.97145	8.68645	7.4341	7.96915	7.87608	7.30792	8.18087	7.61704	7.80318	7.94234	8.10555	7.83804	7.9666	8.07322	8.52896	8.14808	7.26773	8.24962	7.63022	7.85794	8.14535	8.22337	7.70618	8.09811	7.73637	7.20363	7.83394	7.96166	7.76648	7.98544	8.65136
COL10A1	2.59504	1.50548	2.03751	1.46786	2.65915	2.68152	2.26407	2.18107	2.21713	3.32724	1.79917	2.16015	1.40956	1.59509	2.01115	1.92137	2.29819	2.54142	2.37246	2.30915	1.75902	1.97686	2.50916	1.98832	1.61239	1.65982	1.96911	2.15193	1.90515	2.23256	1.54364	1.77958	2.50537	1.62995	2.06315	2.40274	1.77496	2.05797	2.16425	2.1662	2.07249	1.73522	2.74359	3.82246	2.19504	2.40462	2.77774	2.14137	1.87822
LOC101929529	1.06713	1.23058	1.60218	2.05689	2.59395	0.879353	3.69267	2.95102	1.63724	1.65177	1.44725	2.07986	1.89941	2.40099	1.25251	2.50825	0.909709	3.82189	1.21118	1.82772	1.74702	3.04162	2.01831	1.70753	2.02861	1.68262	1.82392	1.98942	2.02611	1.73816	1.5283	2.25481	2.06964	3.62007	2.87263	1.62457	1.50097	2.81794	1.86178	1.78847	1.6579	1.44807	1.82709	6.72753	2.89591	2.81671	1.89217	2.60644	2.35507
LUC7L3	7.61154	7.11699	7.36494	6.95274	7.22442	7.27588	7.43168	7.64006	6.71987	7.44026	6.66414	7.12599	6.84225	7.5026	7.26271	7.17251	7.37803	7.84838	7.57796	6.96465	7.0932	7.84195	7.21532	7.81895	6.74708	7.20033	6.87484	7.28486	6.61089	7.78229	6.94601	7.43828	7.70098	6.40838	7.17507	6.97593	7.79586	7.39814	7.23232	7.22952	7.03423	8.17564	7.64658	9.01624	7.24236	8.01342	7.55764	7.68524	7.39753
NRGN	7.85867	7.77922	7.26829	7.65614	7.07875	8.38949	7.86384	7.72152	7.54345	8.42683	7.23217	7.30049	7.09931	7.50487	7.60345	7.58713	7.50896	7.09775	5.22755	8.08506	7.36708	8.11374	8.1685	7.155	5.9995	7.0271	7.7597	6.73866	8.03569	7.36489	7.2483	7.01841	7.93053	7.64217	7.26325	8.01813	7.68929	6.82291	7.99718	7.99586	5.90608	6.68312	7.62635	7.49399	8.47976	8.0137	7.42894	7.11112	8.71944
MIR2113	2.80782	3.33014	2.79539	2.39074	2.62567	2.90005	2.47736	3.1281	3.24056	2.7452	2.68522	2.97259	2.74469	3.14898	3.20382	3.21564	3.18677	2.927	3.43009	2.39053	2.54624	2.43284	3.18434	2.28229	3.13803	2.70139	2.5565	3.64193	3.04384	2.62945	2.78985	2.93513	2.25634	3.08544	2.06991	2.53701	3.42986	3.03167	2.02327	2.40531	4.51405	2.70335	2.99098	3.00106	2.35482	2.61249	2.60023	2.82695	2.45282
SNORA53	1.77795	3.01698	1.16792	1.25849	2.5129	2.05426	2.68617	1.40756	1.47622	1.14774	3.00087	3.53994	2.2279	1.96233	1.60208	1.08595	1.44258	1.75857	1.40481	1.75643	3.37389	3.54931	1.45811	1.21687	1.74363	1.78899	2.8596	3.51223	1.54799	1.36571	1.67751	1.50782	1.15503	1.42584	2.06408	1.23933	2.62237	1.3151	2.99313	1.62646	5.05246	1.37934	1.8136	1.60749	1.54173	1.71801	1.66987	1.33675	1.73408
GRIK1	1.38368	1.87395	1.38602	1.95459	2.11138	1.50209	1.61005	1.69471	2.40828	2.09382	1.37531	1.78083	1.31379	2.74186	1.70596	2.15847	2.28416	1.84575	1.43932	2.21111	1.93599	1.49208	2.38159	1.97443	1.49022	1.75063	1.63284	2.2196	1.88434	1.45967	2.56605	2.09479	1.90314	2.41067	1.93695	2.69768	1.7909	2.55052	1.56277	2.28066	1.53073	1.77893	1.62538	2.23949	2.51812	1.95294	1.68012	2.01731	2.30924
MYDGF	5.94184	6.27792	5.97902	5.49792	6.72372	5.89646	6.57246	6.29487	6.06465	5.73347	5.90475	6.1516	6.41265	6.26567	5.74199	5.72426	6.05176	4.92088	6.42397	5.16604	5.83427	6.04954	5.7445	6.1181	5.9584	7.06025	5.91474	6.31407	6.16398	6.0658	6.0822	6.10173	5.97654	5.14964	5.40829	6.68391	6.12689	6.92445	7.1353	6.38226	6.35466	6.34591	5.62174	5.02489	6.6567	6.68503	6.42028	5.85957	5.86926
GNRH1	2.23505	2.01789	1.74403	1.61627	2.30918	3.159	1.93038	2.92371	2.4786	1.9622	1.58032	2.1535	1.81399	2.38355	1.3894	2.64177	1.84987	2.36031	1.6864	2.39227	1.92952	4.13439	1.69799	2.14065	2.72702	2.10948	3.08369	2.14207	1.96396	2.71066	2.83033	1.67662	2.21438	2.22146	1.66563	2.18481	3.15175	2.24865	2.4925	2.58914	3.67885	2.31693	1.52358	5.41647	2.25227	2.3128	2.24309	1.66754	2.59633
TET2	5.7717	5.9465	5.54735	5.70189	5.71528	6.20479	5.77817	5.72861	5.7814	6.18355	6.00981	5.99431	5.6771	5.6333	5.70454	6.26333	5.72934	6.15752	5.35079	5.5062	5.96968	5.82126	5.55449	6.55461	5.44278	5.74106	6.23717	4.46355	6.03146	5.92017	6.05042	5.55627	5.8952	5.50841	5.64134	5.91813	5.59877	5.83546	5.64706	5.32809	5.80687	6.54067	6.4486	6.9062	5.62293	6.65025	5.57873	6.22619	6.0392
PDXDC2P-NPIPB14P	2.0082	1.26766	1.29385	1.01271	2.67	1.61959	2.71976	1.68941	1.55936	1.39377	1.58657	1.91609	1.76676	3.224	1.68955	1.75514	1.16148	1.32774	1.85469	1.56242	1.87181	1.07897	1.48578	1.1735	2.08468	2.37367	1.02298	1.39943	1.10442	3.76553	1.72806	2.05996	0.88268	1.97114	1.1362	1.33244	1.49214	1.08874	1.97048	1.69796	2.5808	1.66215	1.09429	1.37633	1.26106	1.68846	2.19126	1.37575	1.28681
DNAJB3	0.845804	1.44952	0.776566	0.967264	1.78913	3.53468	1.19195	1.59279	1.23423	0.649106	0.442274	1.31399	1.98089	1.32	2.30065	1.6236	1.81024	1.91634	1.95642	2.15346	1.77983	1.42258	1.4735	1.13859	1.50731	1.35286	2.098	1.46654	1.30969	2.87973	1.35679	0.96993	1.46319	1.83432	1.90196	1.41427	1.46819	2.13022	1.51988	1.51185	2.53394	1.16509	0.749327	3.30688	1.39937	1.17765	2.50606	1.50787	1.54547
LOC100288798	2.94733	1.66242	3.29738	3.71952	2.12033	3.23251	2.94959	1.7511	2.1705	1.75666	2.12033	3.05015	3.12308	2.7796	1.11883	2.67711	2.47735	2.62635	1.61675	2.92322	2.48695	1.66181	2.57162	2.23082	2.35136	1.37023	2.23827	3.12032	2.8596	2.62458	2.94727	3.57954	1.65117	2.36412	3.50143	3.17567	1.94882	3.71058	3.12312	2.14228	2.7286	3.87982	2.07929	1.58332	1.11602	2.22879	2.27142	3.01922	2.28762
LINC01187	1.75209	1.69082	1.98308	1.59895	1.49074	2.62418	1.54246	1.78441	2.03704	1.48395	2.36375	2.44298	2.797	1.96405	1.99838	2.15658	2.29811	2.08903	1.36991	2.06446	2.07037	1.73002	1.66869	2.20394	1.97983	2.10004	1.3134	1.7023	1.31057	2.09932	2.93824	2.01023	1.43165	2.05964	1.95361	2.2311	1.61208	1.74518	1.32585	1.41362	2.61045	3.91853	2.8216	1.85079	2.76797	1.54569	2.74019	2.00932	1.03391
RPL13AP17	0.911064	1.62246	1.53327	1.46352	1.31067	2.45921	2.41035	1.38022	1.71194	1.37131	1.41538	2.27011	1.49011	1.5033	1.50609	1.62246	1.918	1.66937	1.93951	1.64763	2.07635	2.43064	1.74401	1.55486	1.55553	1.28782	2.30101	1.95297	1.43683	1.80301	2.87653	1.08704	1.00476	1.10393	1.22305	1.32147	1.30445	1.61375	1.93817	2.15031	0.937639	2.08133	2.70148	2.51445	2.32062	1.66666	1.63633	2.21088	1.89769
SNORD114-13	1.1313	0.763189	0.702097	1.0855	1.11957	1.82894	0.984373	1.08354	1.06107	1.04946	1.02312	0.853019	0.754818	2.93068	1.40589	1.1798	1.78571	2.64185	1.54537	0.994782	3.27306	1.8868	0.951045	1.15693	1.02223	1.14738	1.14352	1.61382	1.87417	1.03598	1.45548	1.08306	0.708517	0.929788	1.93738	1.1753	2.62216	0.673162	0.996964	1.01567	0.985351	2.25212	0.807335	2.32215	2.01659	0.96511	1.66931	1.21848	1.34915
ERRFI1	7.93698	6.17064	6.19866	7.17855	7.47855	8.26958	6.23715	6.28954	7.94371	6.42114	8.05706	7.25529	8.3543	7.39286	6.95253	7.80865	6.59603	7.28969	7.9543	6.62372	6.22103	7.54359	5.88818	7.23866	8.1291	7.42131	7.02638	6.75707	7.9355	8.5545	6.0779	7.33365	7.57629	6.57557	6.77766	7.09455	6.61478	8.35253	7.05959	7.2421	7.37274	6.06552	9.44846	8.74286	6.91028	8.23148	7.10405	6.42966	7.44147
CYBB	6.47461	6.82063	6.06719	5.88402	7.38853	6.04047	4.91071	6.07247	7.03663	6.75097	6.63655	6.04807	5.94333	5.43743	6.61142	5.72264	5.75247	6.52591	7.78323	5.41629	4.78607	5.56427	5.76754	6.53461	7.23025	6.15081	7.13796	6.35044	6.23555	6.95013	5.31526	6.90426	6.0053	5.19691	6.29574	5.49243	7.15839	4.62552	5.59964	5.6395	5.96318	3.75906	3.64886	5.94815	6.06124	6.29828	6.67052	4.57532	5.07142
ATP13A2	5.93111	5.82195	5.59552	5.91961	6.15427	5.92254	4.76018	5.19111	5.81877	5.63893	5.9226	5.64538	5.76026	5.50206	5.93626	6.08663	6.10903	5.40347	5.22955	6.22801	5.25862	5.15176	5.42459	6.0527	6.74315	5.73667	6.24659	6.32976	5.98571	5.13587	5.20754	5.96169	5.91914	5.70019	5.69401	5.94259	5.93776	6.01203	5.75638	6.06693	5.75522	5.39538	6.05251	5.15396	4.99995	6.15842	5.84139	5.00123	5.26077
DOCK4-AS1	1.54716	1.17463	1.01993	1.18205	1.08171	2.15322	1.21545	1.22668	1.48367	1.22271	2.96482	1.09562	2.33185	2.1001	2.62118	1.21656	1.99037	2.14425	1.77478	1.7978	1.87277	1.44595	1.96317	1.4869	1.61049	1.67164	1.71116	1.97789	1.52474	1.65493	2.02971	1.87296	1.69223	1.76543	1.29824	1.86162	1.31969	1.56808	1.54186	2.20119	1.99283	1.28754	1.90383	4.32185	1.51903	1.85763	1.36316	2.1303	1.59743
LINC01004	2.91365	1.96024	2.28646	1.70673	3.05543	2.30796	3.21212	2.64363	2.95608	2.59401	2.51088	3.20534	2.02309	2.9428	3.22152	3.63189	3.35897	3.87096	2.99391	2.59768	3.25778	2.78151	2.78925	2.44526	1.99739	2.66708	3.04201	3.1004	2.48594	3.07835	3.24721	3.39108	2.67179	2.31732	2.72753	3.07728	2.52695	2.63141	2.79492	2.01949	3.48748	3.10515	2.63913	4.97131	3.41947	2.38684	3.72717	2.44501	3.32288
THCAT158	2.82427	1.68873	1.60182	1.11968	1.48787	1.76554	1.52997	2.93909	2.72596	1.16518	1.82859	1.97787	2.0351	1.91964	1.28058	2.1772	1.72044	2.13256	2.46875	2.52307	2.20214	1.79458	1.90964	1.67057	1.80301	1.51789	1.69081	2.25001	1.69212	2.63269	1.27598	2.108	1.66538	1.95384	2.33339	1.67049	2.04846	1.84687	1.79604	1.45209	2.36997	1.69976	1.66478	5.14056	1.72429	1.42796	1.77829	2.58934	1.18598
LOC100289230	2.98217	1.58365	2.04933	2.48537	2.77673	2.23187	2.72097	2.85329	2.75903	3.5674	2.3335	2.4751	2.17508	2.76093	3.13757	3.36855	2.94573	3.98138	2.64093	2.48315	3.19025	3.37184	2.31567	3.31885	2.09692	2.8175	2.97689	3.29045	1.92572	2.46074	2.85343	2.59374	2.22086	2.54575	2.15516	2.5263	2.78165	3.67139	2.31652	2.61302	2.59148	2.85656	2.10058	4.5488	2.86447	3.72414	3.03614	4.37934	2.75766
RARG	4.41557	5.11012	4.06095	5.38704	5.14674	4.84536	4.40501	5.16769	4.49732	5.27346	4.97773	4.55472	4.56559	5.15563	3.80318	5.0589	4.57535	3.04805	3.47643	4.3782	4.04011	4.19212	4.07954	3.5836	5.1484	3.39385	5.23217	4.28954	4.8774	4.38449	4.56967	4.50867	5.21915	3.84826	5.56982	4.79475	5.42209	4.88676	5.73552	5.92102	4.50417	4.1127	4.2964	4.7074	5.771	4.22127	3.39372	4.74322	4.87686
TMEM14EP	2.17934	1.35187	1.61011	1.68298	2.172	3.17972	3.88829	1.83132	1.69182	2.33471	2.21505	2.05595	2.43302	2.6476	1.74226	2.2459	1.44042	2.83392	1.91215	2.82412	2.9546	2.16818	3.32345	1.42964	1.59244	1.8633	2.16528	2.11976	1.51684	2.0763	1.97337	1.94214	2.01001	1.64906	1.76411	1.94739	2.76503	2.27508	2.1601	2.25967	1.69628	2.18234	2.80093	4.64023	1.98741	1.56668	2.05118	2.22185	0.670332
CCDC18-AS1	4.64438	2.63115	2.2238	2.92215	4.02116	4.58907	1.70016	4.55095	4.22925	5.59185	4.48149	4.11684	2.15287	4.5965	4.26772	4.28736	2.44722	3.99047	4.40349	1.92091	3.69676	4.57844	4.18879	4.51969	2.41768	3.60182	4.09546	3.45421	3.38288	4.82266	3.43152	3.26347	4.1306	1.69079	3.30066	2.60101	4.93762	3.26269	4.77311	3.79008	5.40452	4.64066	4.14499	6.24311	2.85698	4.7356	4.23409	3.29485	1.31128
SLC9A4	1.34965	1.46007	2.9482	1.56791	1.59829	2.12561	3.80827	1.47911	1.62932	1.30158	2.27186	1.98805	1.73447	1.7565	2.17063	1.4335	1.7235	1.69818	2.39637	1.22534	2.8281	1.51581	1.7784	2.68823	2.04649	1.49123	1.43439	4.59028	1.94094	1.65477	2.4532	1.96029	1.0648	2.48232	0.996574	1.08428	2.11582	1.01833	1.77571	1.90496	1.57151	2.09041	2.74309	2.86857	2.70511	1.05259	2.15242	3.39127	1.13747
LOC100506124	2.13414	1.66172	1.00925	1.23451	1.73098	1.34549	1.66301	1.44756	1.20302	1.44205	1.57025	1.89106	1.34772	1.87919	1.52677	1.4578	1.94897	1.47531	1.49281	1.44794	1.59579	2.29913	1.47064	1.85211	1.27759	1.27622	2.13089	1.93313	1.38391	1.97561	1.81689	1.27758	1.353	2.06133	1.30104	1.58415	1.09741	1.39715	1.704	1.51645	1.5545	1.10573	1.19821	1.51245	1.67957	1.21082	1.49788	1.80894	1.38667
NEBL	4.98528	5.42687	4.53185	5.39443	4.91975	5.32663	5.69596	4.9092	5.1959	5.40994	4.79341	5.39614	4.61144	5.48394	5.38771	5.86977	4.87986	5.54173	2.93465	5.09992	4.76529	5.58021	5.76766	5.91286	5.17078	4.53539	5.23278	5.44597	4.80026	5.35676	5.4195	4.94734	5.51189	5.25894	5.30706	5.25708	5.35442	5.70359	5.38699	5.673	5.61796	5.96174	5.36155	7.18014	5.17556	5.95477	5.18778	5.74483	4.07968
PA2G4P4	1.78423	1.09084	1.1028	1.93919	1.79856	2.46039	1.43362	1.48462	1.86316	2.39037	1.69088	1.06435	1.29243	1.39831	1.08242	1.28245	1.49558	2.34596	1.36723	1.77623	1.73666	2.19776	1.73257	1.93179	0.887879	1.25961	2.2834	1.69571	1.45824	1.49887	1.30215	1.45465	1.24744	1.02869	1.32701	1.29506	0.785547	1.89704	1.77623	1.77809	1.52602	1.42282	2.08269	2.00355	2.63541	1.90037	2.27712	1.47184	1.52968
TSG1	1.32194	1.52422	2.12752	1.81412	1.35013	1.40153	2.52197	1.61738	2.13692	1.94104	3.09522	2.3179	1.92629	2.05684	2.29922	1.99891	1.44657	2.10181	1.85002	1.96861	2.28476	2.11389	1.5944	1.2745	1.75066	1.29963	1.43331	1.71417	2.03439	2.19916	2.64039	1.66055	1.6553	1.82923	1.90467	1.87901	1.97812	1.64789	1.78197	1.74756	1.4363	1.81305	1.71607	1.39855	1.95419	2.10941	2.40294	2.12733	1.39619
PKHD1	4.44811	3.61333	4.79661	3.79195	3.41323	4.28222	3.93513	4.32974	3.16025	3.44741	1.94016	4.65448	3.29559	4.07519	3.20412	4.11046	2.179	3.38503	6.05714	3.2697	4.68273	4.9441	4.66339	4.37053	3.65314	3.00808	3.45488	5.25971	4.11853	3.12576	3.73942	3.87925	3.5294	6.00429	3.56484	2.75919	3.77544	3.31636	2.5427	2.53724	4.05819	4.72104	4.62005	4.7033	3.52158	2.88009	3.8957	4.9905	3.17732
CCDC144CP	3.35021	1.62917	2.16905	2.20532	2.81367	1.95979	3.07194	2.17213	3.07889	1.63245	1.91214	1.99309	3.31769	2.18912	2.09407	2.77764	2.13191	3.32557	3.32822	3.15819	1.61451	3.17705	2.63072	2.43507	2.10076	2.39025	2.77236	3.67459	2.04892	2.18893	2.39336	2.46474	2.37609	2.64598	2.87198	1.84467	2.20065	1.80351	2.65566	2.12056	3.39855	1.8865	2.2372	4.9804	2.71008	2.17729	2.47937	3.1976	2.4297
SLC16A12-AS1	3.87114	3.46583	3.77379	2.69763	3.24479	4.84166	4.59426	4.25013	3.07925	1.33896	1.82498	2.43296	3.12242	3.19053	3.12299	2.35736	2.04906	2.53959	4.64349	2.33331	2.78817	4.85375	5.14325	2.64383	2.41073	1.8893	2.07597	3.98499	3.75813	2.25894	2.48164	3.66339	2.92066	3.33533	3.21304	1.74023	1.74614	2.20035	3.41072	2.5928	3.64829	3.61377	5.135	3.47905	3.20153	2.7919	3.38776	4.32486	2.13049
PDE4A	5.37233	5.05974	4.09949	5.03113	5.1986	5.14116	4.93694	4.21964	4.88528	4.38321	5.2477	5.63221	4.66429	4.79535	4.73999	5.33773	3.96616	4.79272	3.25238	4.10374	5.12909	3.88226	5.87949	4.68779	5.09077	4.28511	5.45945	4.22065	4.59838	4.12427	4.65385	4.17812	5.76311	4.32156	3.78267	4.75769	5.80127	5.71222	4.54262	4.4839	5.26915	4.61881	4.57793	4.93048	4.83467	4.56607	3.96171	4.28896	4.8212
RYR3	3.33931	3.00296	2.95111	2.27209	3.45965	3.33171	2.92911	1.75829	2.78758	2.62429	2.4961	3.53141	3.90843	4.1268	3.95986	3.6932	2.13223	3.25591	2.20834	2.46992	2.73647	3.16339	2.70604	4.05092	3.15766	2.47894	3.6023	3.37207	2.36236	4.30704	4.22122	4.01618	2.70577	2.84893	2.71714	3.04524	2.5232	3.86727	2.42641	2.63743	3.14815	3.80627	2.48494	5.31929	3.45104	3.53929	3.05701	3.48342	2.87434
CSRNP1	3.09693	3.31154	3.3445	3.28547	4.48742	2.71138	2.51256	3.80771	3.65384	4.28335	3.73523	2.8823	3.99459	3.46647	3.46824	3.69764	2.93949	3.3053	2.72436	4.04241	3.22799	3.95144	2.95183	3.67602	2.92876	4.07764	4.1558	4.03001	3.73664	3.84596	3.02447	3.80625	3.58187	3.4048	3.3202	3.72196	3.35283	3.84488	3.32727	2.89219	3.50486	3.27234	4.49104	4.87945	3.01552	3.8385	3.23521	2.63495	4.10257
SHANK3	5.63152	4.93089	4.92794	5.50401	5.64936	6.58631	4.59297	5.05763	5.72381	6.35445	5.5228	5.21192	3.94416	5.37447	5.85863	5.48507	5.44319	4.16057	4.47056	4.48005	5.27652	5.34362	5.00028	4.85959	4.99469	4.9719	5.03833	5.17536	5.2375	5.64903	5.2097	4.58031	5.2528	5.22231	5.15147	5.37813	5.75682	4.21347	6.40893	6.41157	5.23444	4.39117	4.28267	6.41108	4.87094	5.43422	4.31592	4.39963	6.82739
PSMD6-AS2	2.78736	2.76207	2.83789	2.36285	3.98514	3.87357	2.19896	3.37046	2.61135	3.29471	2.67345	2.29313	3.21128	3.86242	2.5133	3.10462	3.8971	3.58375	2.10162	3.26139	4.1669	3.53192	2.80628	3.75426	3.63044	2.43684	4.60771	3.7397	4.01931	2.66194	3.96376	3.93495	3.83924	3.75628	3.69303	2.91775	3.41593	3.1242	3.53601	4.14529	2.73673	2.90212	3.96729	6.03897	3.8325	4.18935	3.35463	4.37334	2.16159
SEMA4G	5.61285	5.27704	5.76447	6.32411	6.34351	5.73492	6.27421	6.83188	6.56221	6.6913	5.70657	5.95502	6.11185	6.18059	5.90162	6.09685	5.58491	5.93131	4.08519	6.39433	7.12156	5.50965	5.11148	5.30878	6.16941	5.23865	5.58168	6.97891	7.196	6.30453	6.62851	6.37162	5.66786	4.47271	6.83617	6.32397	6.16721	6.69725	6.49624	6.612	6.42083	6.01931	5.76698	6.78813	5.54987	6.2244	5.96585	5.46872	6.47792
ZYX	7.02392	6.50772	6.7371	6.98169	7.20926	6.7997	5.30111	6.58382	6.91023	6.96515	6.47504	6.57915	7.42371	7.14847	6.82624	7.14338	7.23596	6.01126	6.91204	7.29955	6.45354	6.7908	6.21582	6.49418	6.52934	7.70544	7.45175	6.88002	6.89912	6.58045	5.84704	7.02847	6.74465	5.59998	5.86189	7.06247	6.76176	7.05594	6.48757	7.68225	6.80652	5.53102	6.23182	6.30753	6.23591	6.43385	6.8202	6.23012	6.76556
LINC01355	2.16854	1.7303	2.31568	1.71075	1.72021	2.54986	2.58922	1.67554	1.94281	1.54447	2.8031	2.01119	1.26931	1.84783	3.39571	1.64917	2.12076	1.91923	1.85285	1.88331	1.92792	2.11569	2.47442	1.59954	1.49735	2.04052	1.51232	1.99193	2.64259	1.89161	1.73514	1.83409	2.4897	1.8707	1.96147	1.75771	2.60243	3.12595	1.68311	2.45044	2.3421	2.27068	3.82167	4.95075	2.43848	2.04125	2.06974	1.80293	1.02899
SDC3	7.22585	7.00284	6.47203	7.20471	6.84732	7.24841	6.72539	6.69567	6.66839	7.5085	7.35277	7.14451	5.8968	7.14326	6.62365	7.13644	7.88039	4.60879	5.94643	6.66591	5.68889	5.86499	6.72556	6.71535	7.93126	6.90027	7.53819	5.17988	7.41684	5.57309	6.52665	6.6398	6.96593	5.86763	6.97925	7.69784	7.1828	7.45334	7.62179	7.67093	7.51647	6.64257	6.31457	7.10013	6.22344	7.31027	6.53271	6.04585	8.40682
RNU11	4.49519	5.14541	5.12533	3.43575	3.81026	3.84846	4.3149	4.86035	4.62417	4.85929	5.59461	3.97083	3.51391	5.18366	5.29728	5.27345	3.81245	5.14859	5.77296	5.18165	4.54203	3.50919	4.18819	5.23983	4.27259	4.43739	4.59867	4.93284	4.45124	4.26999	5.11131	4.39155	5.72538	5.85784	4.83514	4.26038	6.40304	5.80647	5.85475	4.09706	4.49332	4.51316	3.70063	4.52214	6.29281	4.86752	4.94412	5.45364	3.67355
SYT11	6.6177	6.12967	6.29085	6.87095	6.60844	7.055	6.35616	6.62844	5.75558	6.93967	5.68476	6.83589	5.84784	5.63456	5.65974	6.55734	5.51263	6.00782	5.22778	6.12391	5.62551	5.95679	5.81473	4.94078	6.90499	7.30939	6.64147	6.20023	7.00276	4.96193	5.4988	6.55	5.9233	5.61218	6.15813	6.47126	6.62733	5.44514	6.58278	7.70085	6.3449	5.22637	6.23172	6.03134	6.17608	6.96796	5.33737	4.80024	7.36246
TAS2R3	1.54094	2.25622	1.43503	1.8049	1.61986	1.47942	1.97943	1.54175	1.78306	2.30768	1.32687	2.26142	1.61342	2.16171	1.63393	1.5383	2.24527	1.29989	1.72717	2.64508	2.00565	3.10915	1.84824	1.5418	1.70039	1.22622	1.57301	1.48921	2.28756	1.41586	2.17272	1.85253	1.65968	1.69473	2.43782	1.41772	1.69185	1.47414	1.33138	1.4499	2.61682	2.46313	2.29524	2.09681	1.54767	1.62193	1.89118	2.37283	0.651475
DNAH7	2.13791	2.43749	2.85698	1.81946	2.02107	2.23592	2.05853	1.88582	2.58012	1.83005	2.69435	1.91725	2.26252	2.20472	2.2195	2.83689	2.70684	2.56049	2.4151	2.1494	2.03775	2.73975	2.84284	1.957	2.17974	2.12172	1.84975	2.94787	2.46566	1.75312	2.14118	2.10614	2.39103	1.88794	1.93602	2.07812	1.95823	1.96855	2.40128	1.51178	1.7148	3.19528	2.75295	3.1222	2.13857	2.6667	2.4401	3.15779	1.92702
CEP95	5.89848	5.35249	5.69738	5.16904	5.83984	5.31966	5.78374	6.0153	5.90774	5.13849	4.83314	5.28569	4.06516	6.09375	5.84577	5.13494	5.96802	5.29655	5.5188	5.25379	5.30369	4.86145	5.76688	5.61866	5.05725	5.96512	5.29549	4.64351	5.09886	6.00134	5.86856	5.6644	5.49283	4.70596	5.99279	5.08109	5.72376	5.1758	4.99743	5.3603	5.40247	6.23913	4.85688	5.76298	5.59283	5.72212	5.90629	5.87623	4.86596
AHSA2P	3.90059	3.97986	2.98908	3.45411	3.01364	4.0896	5.03004	3.72118	3.53959	4.34353	3.12922	4.0022	4.41276	4.4143	4.22354	3.45755	3.60053	4.92767	5.14296	3.54554	3.52807	5.27523	4.5911	4.70448	3.5458	3.56779	3.10339	3.97222	3.33068	5.12244	3.68966	3.30796	4.58043	3.20959	3.17159	3.44762	5.69006	3.0235	3.90593	4.14396	3.87335	5.30596	3.90999	6.00623	4.55056	5.45457	3.83333	3.90985	3.64743
SNORD58C	1.79098	0.792189	1.00187	1.31431	1.74117	1.24203	1.14476	1.05751	1.48338	0.781745	0.884853	1.25016	1.51958	1.30644	1.60661	0.72186	1.1593	1.83349	1.06517	3.20139	0.764486	0.915169	0.898735	2.70309	1.49316	0.891708	1.81946	1.20266	1.33827	1.73078	1.22252	1.31944	0.820078	1.1734	0.976362	1.18447	0.856695	0.680541	2.11279	1.46212	1.27521	0.70986	2.95962	1.20806	1.85375	0.82045	1.60045	2.89694	1.36469
GJD3	4.78793	4.81258	5.6367	5.53111	5.78102	4.75767	4.15679	4.3854	5.02267	5.68674	4.78945	4.53144	4.87209	4.9482	5.03222	5.52489	6.03963	4.47313	4.28025	4.23153	4.00188	4.14751	4.59165	5.18621	5.17585	4.78669	6.36362	5.05682	3.99256	4.83536	3.90864	5.1595	5.50334	4.54161	5.69665	4.32191	5.47547	4.75796	4.68112	6.40702	4.54743	4.9008	3.53602	3.54516	5.11165	5.54469	4.91312	3.79118	5.6706
LINC-PINT	3.59435	3.96288	4.3053	3.58931	3.50896	3.74798	3.18258	2.91683	3.74671	4.64891	2.55567	4.05405	3.56482	4.54031	2.53468	2.97304	3.9133	3.41125	3.38734	3.29491	3.24568	4.19367	4.79542	2.85811	3.93995	4.24538	3.17636	2.85261	4.1683	3.27226	4.3072	3.61808	3.1376	3.20571	3.67017	4.09111	3.82164	3.27226	3.2599	2.49911	2.69434	3.4146	2.69416	6.08978	2.8605	4.52716	3.21901	4.88924	2.61295
CDH5	7.7004	7.72915	7.05205	7.79563	8.25854	8.12039	7.68131	7.6537	7.74908	8.36502	8.15339	8.12493	7.60379	7.74309	7.53856	7.79569	7.58866	7.12704	6.10715	7.25247	7.16722	6.55661	7.35216	7.25469	7.94459	7.18645	8.4871	6.66589	8.18077	7.75033	6.8223	7.59388	8.19174	7.48386	7.58137	8.31334	7.61111	7.3806	7.54289	8.77423	7.50712	6.98194	7.40333	8.03419	8.16289	7.59653	7.65549	6.28047	7.7351
RIMKLB	5.41893	5.44254	5.24278	5.62347	5.36819	5.57454	6.27422	5.71809	5.33968	5.56282	5.13741	5.42968	6.25112	6.05961	5.84294	5.48542	4.7831	6.11551	4.71449	5.40952	5.45343	5.8653	5.35742	5.11997	5.47672	5.68213	6.05898	6.11712	5.20074	6.71633	6.00413	5.46214	6.20606	4.72841	5.83032	6.14913	5.57505	5.8867	5.84588	5.88415	5.94908	5.96203	5.16818	6.83153	6.13429	6.09829	5.81068	5.34828	5.29328
MFNG	5.08797	4.48585	4.60208	5.43584	5.13123	5.25786	4.93407	4.19653	4.67409	5.04187	5.41638	4.90912	5.18579	5.67192	4.9317	4.94795	4.86219	4.93537	4.58687	5.74554	4.85259	4.97838	5.10946	4.20681	5.37634	4.6304	5.92513	4.51937	5.0798	4.64608	4.85806	3.77451	5.146	5.44576	4.43999	4.46738	4.3719	4.42853	6.18748	6.16307	5.35449	4.32257	4.89182	3.54628	5.56437	5.44637	4.666	4.13508	6.37981
SNORA41	1.69668	1.63467	1.62782	1.30729	1.34422	1.57214	2.05752	3.2201	1.26732	1.38917	1.61444	1.27568	1.4747	1.21775	2.02848	1.91542	1.52178	1.6994	1.66563	5.09774	1.83462	2.49037	1.76235	1.42678	1.9245	1.86408	1.47655	2.0654	1.4562	1.93372	1.98612	1.80618	1.41785	1.53814	2.00271	1.36524	1.40114	1.55485	4.21218	1.60798	2.12177	1.53136	1.40247	1.89914	2.03557	1.40309	1.75181	1.90918	1.91616
FAM13A-AS1	3.00753	3.20105	2.92695	2.5039	3.64238	3.36644	3.08655	2.65016	3.07429	2.48034	2.76298	3.09954	2.59247	2.49353	3.2919	2.9847	2.9904	3.86935	3.44079	2.38542	3.44138	2.82107	3.48197	2.68902	3.70696	2.66904	3.19315	2.56023	2.77466	3.56507	3.26972	3.59032	2.35467	2.86207	3.33416	2.75098	3.17734	2.26476	3.10594	2.69852	3.00799	3.2612	2.9107	4.14223	3.5455	3.3482	3.26679	2.97483	2.77225
PLCE1-AS1	2.55788	2.09562	4.2003	2.59947	1.59368	1.90057	4.4394	1.04172	1.29513	2.14908	1.37711	2.1976	3.02282	2.97555	1.74846	2.76783	3.30854	2.00797	1.64537	2.14094	2.42904	3.1289	3.68964	4.02653	2.286	6.18098	2.30071	2.25493	1.97919	1.93376	2.7175	2.25123	2.04774	2.10531	2.16482	2.20254	2.24031	1.86613	1.91265	2.31522	2.44487	2.92216	2.48143	5.02068	2.01119	2.82105	2.14483	1.98489	2.53373
FAM133CP	2.35374	2.46861	3.10034	2.13417	2.09342	2.00207	2.36982	2.5289	1.86776	2.57006	1.78729	2.30562	2.65474	2.70844	2.48764	2.00286	2.47294	2.652	2.40128	2.63248	2.29378	2.58217	2.93972	2.95257	2.70248	2.41604	2.68496	2.72269	2.08542	2.24943	2.52182	2.76405	1.91683	2.73348	3.22499	1.95335	3.18298	2.20656	2.52108	2.0543	1.81839	2.32434	2.60444	2.70999	2.61268	2.17189	2.8486	2.69763	2.0353
NRARP	4.15168	4.44159	4.18668	3.75336	4.48426	4.04489	5.35357	4.43707	4.49217	4.59535	3.78417	4.14234	4.34569	4.75927	4.20379	4.9051	4.22006	4.23443	3.04251	4.40981	4.39495	3.53114	3.44178	4.29192	4.75196	3.57156	4.54467	3.65621	4.46968	4.08174	3.44926	4.03308	4.49554	4.14283	4.71969	4.69568	4.71325	4.75794	4.44602	5.28384	4.27793	5.02601	3.6164	3.64076	4.55499	3.86946	4.28768	4.0663	4.51613
SNORA14A	4.09911	4.87698	5.02656	4.59674	3.62163	4.25552	1.63869	3.55992	4.58297	4.03133	-0.526976	1.84629	3.50202	4.58552	4.61152	4.52548	0.571979	5.74524	3.18215	3.49833	2.75388	5.10068	2.64791	5.46883	2.39268	3.4097	3.56477	2.57064	4.55876	4.00395	5.13117	5.60265	3.35353	3.1284	2.56672	2.90735	3.55373	3.01459	4.74322	2.44119	5.35956	3.68876	2.49801	2.62257	3.74588	2.93649	4.92975	3.04326	2.2314
PLXNB1	5.43257	5.67377	5.70667	5.59855	5.81543	6.29637	5.6836	5.85118	5.80803	5.624	6.02238	5.46072	5.01529	5.273	5.52381	5.81716	6.30397	5.26457	5.77605	4.7575	5.27176	5.90846	5.67815	5.74782	5.36121	6.06172	6.03295	5.55892	5.98286	5.44628	5.16703	5.12607	6.1416	5.29232	5.69347	5.6236	6.09668	6.19485	5.38008	5.4714	5.60798	6.3381	5.27185	6.18426	4.70792	5.72399	4.91083	4.65217	5.69642
STRIT1	3.5399	3.2008	3.21505	1.62075	2.45237	2.48535	3.54187	1.92779	2.21857	0.910542	1.50379	1.82673	1.50388	2.10046	2.03986	2.55121	3.14325	3.18595	2.2756	1.81505	1.66123	2.60711	2.97778	2.7052	2.99174	1.6655	2.45937	1.91944	3.44131	1.7164	3.04216	2.56107	3.23344	1.36141	2.12413	1.38541	1.90448	3.03134	1.74655	1.81531	3.76424	5.10991	2.77886	2.23168	4.95647	2.26393	3.09683	2.99556	1.14089
SOX17	4.77525	4.21326	5.31528	5.21926	4.48695	4.42981	4.87233	4.50905	4.21975	4.29624	4.8458	4.44426	5.51072	5.36001	5.05616	4.55983	6.09567	4.79382	4.17894	4.99687	4.51439	3.78234	4.82238	3.86854	4.74772	4.99339	4.2298	4.9484	4.20392	4.51321	4.23447	4.87554	5.58283	4.37639	4.44215	5.05344	5.18349	4.42616	5.04389	5.75123	4.87379	3.98478	3.78076	4.15132	4.55769	4.07741	4.51824	3.72389	5.0902
MIR612	4.98575	3.35638	2.45662	4.41005	3.81633	5.04101	4.60403	4.56817	4.61629	5.61674	3.96307	3.2113	5.84679	3.74431	4.84001	5.4338	0.385449	0.451718	5.31447	4.672	4.81063	4.05855	3.04206	4.56781	2.64055	2.55638	4.0396	2.93244	3.13297	4.98171	2.06612	2.78528	2.8335	2.52784	4.16596	2.51477	4.77717	4.42764	2.24687	4.67495	6.84313	4.31119	3.32301	8.73103	2.62222	3.13773	2.45611	3.0871	1.32602
LOC101928324	2.62402	2.41766	1.60951	2.81014	1.5593	2.73168	2.46582	1.21761	2.1583	2.79482	1.80013	2.09922	1.89753	1.91259	1.64148	2.84589	2.35439	1.81	3.06189	2.1091	1.71206	2.77286	1.83834	2.04322	1.81043	1.77381	1.67541	1.73339	1.95649	2.70974	2.67751	2.77617	1.71766	1.65668	3.20771	4.06643	1.45479	3.27229	1.16564	1.3469	2.75101	2.26566	2.15105	4.79459	2.9631	1.60967	2.43512	2.40287	1.45365
SLC28A2	1.89635	1.69569	2.01319	1.9231	1.52094	1.94981	2.84797	2.0704	2.12031	2.23127	2.45287	2.06408	1.75066	1.98951	1.63289	2.23796	1.66812	1.95446	2.71209	1.99089	2.13269	2.70174	1.76175	2.01776	1.97787	1.64779	1.73896	2.10135	2.27685	1.60877	2.12479	1.96209	2.48619	1.80728	1.62162	1.64867	1.34876	1.79015	2.52053	1.7459	1.70462	2.36647	2.43555	1.29334	1.94384	2.02609	2.19376	1.77127	2.27145
RERG-AS1	2.90978	2.28465	2.73208	2.10502	2.62816	2.72041	4.42914	2.33071	1.76595	3.00938	2.38749	3.0647	3.42694	2.36931	2.89024	2.62771	2.99912	3.24486	2.78144	2.56098	3.81248	2.49314	3.20041	2.16228	3.2581	2.39123	1.87935	3.25599	3.25991	2.55964	3.08142	2.76793	2.35287	4.44257	3.03413	2.95587	2.79787	2.99023	4.92586	2.49658	2.88086	2.88007	2.89595	4.64066	2.66302	2.07064	2.91544	2.39892	2.17371
NABP1	4.51835	3.97985	4.02442	2.8139	4.31651	4.35482	4.15267	3.88014	3.52119	3.14846	2.60255	2.39968	2.42238	3.53069	5.15032	3.2856	3.92393	3.76093	5.43482	4.25173	4.08293	2.99008	3.59124	3.13501	3.50705	5.78816	4.19049	4.82803	4.07908	4.779	4.22223	4.28759	4.00393	5.30303	3.04268	4.60656	4.2337	4.16464	3.34681	3.67804	4.89812	4.22003	3.80052	5.23083	3.97703	4.27503	4.43904	3.26672	3.05505
HCLS1	6.1354	7.12738	6.06937	6.51513	6.13812	6.47558	5.36999	6.1601	6.41784	6.6712	6.33898	5.55582	6.78776	6.06019	5.85998	6.30947	6.66276	6.1975	7.42613	6.67896	6.43804	5.24314	5.36344	6.28675	5.25148	6.12264	5.8951	5.50052	5.62655	7.18093	5.68003	5.98053	5.66118	5.07606	6.54275	6.35692	6.22053	5.61045	4.86386	6.06244	5.17773	5.86466	5.66503	5.80551	7.1554	5.79726	6.19068	3.8824	7.02716
CYP4A22	1.89886	3.33669	2.19144	1.7451	2.31727	1.91331	2.38766	1.7268	1.55785	1.9076	1.96843	2.94019	2.68382	1.72918	1.78127	4.86095	2.97674	1.98572	1.89635	1.88827	2.76682	1.93198	2.34005	5.84618	1.85589	2.77856	2.80711	1.58582	3.59984	1.95143	1.48531	1.61204	1.75903	1.96119	2.55638	1.28649	2.59522	2.2216	2.43866	1.71969	2.77902	3.22775	1.54818	1.95402	1.77209	0.861261	3.99171	0.913861	1.32169
LOC101928053	1.12793	2.02557	1.25963	2.20215	2.17816	1.68842	2.66663	1.19795	1.59603	1.77303	1.36322	2.26062	0.878866	1.76494	1.73055	2.0226	1.52599	2.27267	1.36392	1.5524	1.19958	1.83808	2.35266	2.00757	2.38104	1.79756	1.40958	1.48013	1.30128	3.21912	1.48558	2.39343	1.38658	1.63496	1.73183	1.80295	1.89938	1.65223	2.63528	1.85478	1.06954	1.63944	2.38679	4.14234	1.70706	1.7135	1.3609	1.09309	1.42505
GOLGA8A	5.26506	3.24634	4.58887	4.24603	2.17237	5.29425	5.00252	2.84443	3.48566	5.18133	4.18173	3.79197	2.87133	5.18279	2.65617	3.05274	6.17463	5.44201	5.5244	3.73795	3.86678	4.26645	3.52348	4.97514	4.16865	4.09639	2.69915	5.36813	4.49933	4.91608	3.34833	5.62614	3.88208	2.29809	4.37832	1.75352	5.84901	2.87376	2.93625	2.45405	4.2374	3.84019	4.72683	7.03496	2.67455	4.01037	5.20474	4.33069	2.9595
CSPP1	6.03331	6.47631	6.27008	5.95767	5.9183	6.02191	6.16371	6.31544	6.08142	6.16956	6.3909	6.61687	4.93974	5.9257	5.9767	6.58413	6.51076	6.06004	6.00556	5.92699	5.92928	6.15945	6.1906	6.45085	6.11923	5.97367	5.84116	6.49511	5.9817	6.06971	5.84678	6.10003	6.43174	6.12521	6.35663	6.3685	5.86467	6.03261	6.16116	6.13035	6.35374	6.51348	6.57203	6.18996	6.39458	6.80199	6.3123	5.08039	5.62893
GRK2	4.78524	5.05357	4.40424	4.87524	5.13625	5.14962	4.64016	5.10064	5.29756	5.30685	5.90804	4.6973	4.3642	5.3421	4.09032	4.31398	3.77711	4.64558	4.33849	4.43167	4.71293	3.68341	4.71253	4.4271	4.81295	4.58252	5.85996	5.8967	5.64668	4.36617	5.60646	4.23517	5.31872	4.41606	4.59822	4.24488	4.63429	4.08312	4.10431	4.82776	4.35182	4.57069	4.41746	5.43284	4.36376	5.08042	4.49129	4.65413	4.39905
NR1D1	5.63293	4.97298	6.64833	7.27182	6.59537	4.75938	7.61696	5.76047	5.79685	8.42909	6.85578	6.21148	6.75542	5.4016	5.17448	6.96199	6.38735	4.20353	6.95858	6.44306	7.83781	5.24077	4.84314	5.61707	6.0308	5.67836	6.72057	5.05344	5.8461	5.28664	7.2506	5.2614	6.69649	4.78622	5.89178	6.45192	6.33353	5.63575	4.83982	6.03728	6.67751	9.10608	4.75333	6.84488	5.34397	7.02495	6.51539	6.24706	5.90325
LOC101929633	3.85514	1.81333	2.70643	2.37552	3.7811	5.08506	4.76931	5.04512	3.21335	4.21836	3.20009	4.43975	3.47419	3.74291	3.12514	3.14892	2.09906	4.09791	3.39198	3.56663	4.58638	3.97293	3.43438	2.38665	2.42543	2.18726	4.0362	5.52501	2.60188	2.64129	3.39428	4.4526	4.21276	4.4714	3.12699	6.29724	3.43581	2.47049	1.97127	2.28123	4.54692	4.35387	3.66144	3.30991	2.51966	4.6707	4.10808	3.83218	2.05739
BTBD9-AS1	2.81726	1.90281	1.64772	1.82161	2.19465	2.33244	1.72589	2.23748	2.62867	3.01443	1.69988	1.91323	1.88411	3.04498	1.71447	2.6156	2.7871	2.19995	2.16577	2.41506	2.20338	2.48743	2.34833	1.7757	3.07327	1.69115	1.97643	2.87	2.16499	1.93934	3.03368	1.67387	2.05678	2.43255	2.87011	1.92858	1.93394	3.88316	2.40868	2.09886	2.17321	2.03913	1.91791	4.95799	2.00579	1.43028	2.45152	1.91053	1.09811
SHKBP1	5.73487	5.56243	5.17825	5.70895	5.56204	6.53281	4.99886	5.14634	5.81977	5.52941	5.68593	5.5271	5.60282	5.52683	5.16248	5.47531	5.07033	4.73506	5.8254	5.50392	5.77936	5.52089	4.58975	5.14894	5.92146	5.77578	6.43399	4.79114	5.55031	4.70436	5.7714	5.20764	5.16778	5.08507	5.34634	5.75075	4.96391	5.5574	5.63436	5.76354	5.23431	5.37599	4.99123	5.39893	5.13414	4.69355	5.3681	5.02749	6.38618
RIDA	5.9851	5.83602	6.58616	6.33213	5.59161	5.99678	7.141	5.89845	5.37403	4.81239	4.42801	6.80405	6.8266	6.80927	6.01683	4.68971	7.08228	6.08517	6.4432	4.97802	7.72565	7.09532	6.73062	7.0507	4.81065	5.10406	4.73857	7.02105	6.98524	6.44566	6.30893	5.71053	5.83039	7.60087	5.47384	5.92651	4.44456	5.64955	5.35569	4.58189	6.37255	7.45897	7.85253	4.22854	5.87962	6.11613	6.89208	7.27012	5.66772
GPR108	7.50041	7.08677	7.63832	7.55134	7.18193	7.47813	7.1694	7.38654	7.56683	7.47897	7.1996	7.10297	7.67863	7.39021	7.48103	7.47015	6.98525	6.26379	7.38107	7.22296	7.30943	6.79079	7.43769	7.06605	7.37956	6.73964	7.66297	7.03556	7.17006	7.37241	7.13136	7.33985	7.35025	7.22011	7.01181	6.99261	6.65253	7.07063	7.45594	7.07922	7.04291	7.2316	7.14084	7.15223	8.09617	7.44802	7.86716	7.33991	7.59055
SNORD116-25	1.26434	1.35708	1.28011	0.944402	1.01896	1.0404	1.5747	0.713154	1.3443	0.964463	2.06934	1.72157	0.687655	1.03688	0.706149	2.73389	1.14896	0.846921	1.09151	0.804515	1.52328	1.6314	1.0956	0.841514	1.43995	1.0855	1.57537	1.30901	1.0233	0.706164	1.5114	2.63486	1.08734	1.63575	1.12887	1.04144	0.740877	1.56853	1.06527	0.860484	0.715801	1.00904	1.23709	3.4202	1.43918	0.871766	0.894731	1.53414	1.28594
LMNA	5.85235	5.98341	7.04674	6.44403	6.79149	6.66072	6.47953	6.33248	6.00322	6.28628	6.17068	6.42487	7.28101	6.27943	6.01634	6.26509	6.35648	6.26902	6.63108	6.16315	5.91174	6.0045	6.08923	6.07063	6.66089	7.32601	6.21749	5.73515	6.01298	6.42445	5.94984	6.83505	6.43523	5.97179	6.71719	7.04671	6.6067	7.08792	6.36592	6.17447	5.96174	6.50103	5.38877	6.51734	6.55864	6.22095	5.85704	6.04675	6.82377
RFLNB	7.25766	6.78335	8.02533	7.27721	6.58463	6.9619	7.37595	7.53739	7.75517	7.70958	8.42803	7.19139	7.34641	7.52619	6.69959	7.20354	7.55467	6.41198	6.68989	7.18707	7.7147	6.42565	6.80595	6.27707	7.72464	8.24476	7.2182	7.35288	7.04036	7.67465	7.52234	7.15889	7.18402	6.15482	7.64949	8.08531	8.4692	6.92718	8.00257	7.74686	7.04021	7.28989	6.97052	6.92754	7.13262	7.40141	7.09357	6.47393	7.04809
SNORA12	4.35179	5.14599	3.57123	4.43194	3.94371	4.97258	2.50482	1.7141	3.83839	5.08502	6.26918	4.73899	0.56757	4.56085	4.57414	5.77574	1.2758	5.71227	5.54736	7.8126	3.44601	5.46972	3.99314	5.2008	3.11531	4.38596	3.00804	2.63207	4.29244	5.53816	6.74109	2.4906	5.26937	5.77534	2.58922	3.80304	4.89617	3.43915	5.48846	2.90192	3.47946	3.06118	4.27935	3.17606	4.23335	2.81031	4.21397	2.44827	2.67516
EGF	2.77311	3.31447	3.70059	2.64593	2.20624	2.5139	7.10801	3.33024	2.45831	2.45902	4.09653	5.05875	1.74439	4.18802	3.64741	2.21835	1.71175	4.8368	1.65699	1.97123	4.5798	5.07355	4.85322	3.41406	2.94966	2.51011	1.39774	5.32741	5.12763	3.67706	5.24723	2.92715	3.32412	5.39199	2.56654	1.99313	3.42692	2.59253	3.51559	2.10744	2.26093	5.55196	5.79485	2.12676	4.14283	3.7698	4.46825	5.44121	3.32142
TIPARP	7.21405	7.24531	6.83982	7.17476	7.40907	6.38596	6.27682	7.0762	7.21068	7.05597	6.61665	6.5194	7.24829	6.08837	7.49285	7.40213	6.3012	7.95588	6.25801	7.95391	6.6024	6.67167	6.29885	6.57546	7.19619	7.15263	6.94983	6.92667	7.12051	6.43808	7.44459	7.13025	7.1805	6.76017	6.61394	7.35088	6.47622	7.02516	7.04322	6.9601	7.03001	7.06567	8.42013	7.64833	7.2034	7.38678	7.10128	6.91901	7.92679
MIR548AN	1.18125	1.67814	3.34023	2.01744	0.66224	1.51681	1.61043	0.954832	1.80804	2.74176	1.48788	1.74647	2.29605	1.03182	2.10456	2.11076	3.21864	1.83268	1.75445	1.57342	1.42882	3.11537	2.03083	2.41673	1.83717	1.84261	2.06985	1.70784	2.09341	1.6964	1.8976	1.58886	1.50572	2.19166	1.71755	1.78516	1.44944	2.32958	2.14839	4.10161	3.71461	1.72026	2.04266	3.21255	2.49433	1.23613	1.73908	1.86691	2.12839
PCDH12	5.20891	5.11201	4.41753	4.8961	5.0748	4.84019	5.23569	4.9853	5.54929	5.5116	4.93907	4.74425	5.2599	4.79034	4.57102	4.40914	5.82485	4.85185	4.26558	5.35677	4.06905	4.63749	4.63487	4.10967	5.21766	3.99726	5.50666	4.29042	4.87733	5.09835	4.63453	4.33237	4.59123	4.71511	5.33715	5.45667	5.49037	3.64546	5.58826	5.58502	4.75777	4.27626	4.56818	5.54102	5.09177	4.39454	5.0836	4.19964	5.05944
CCDC91	7.38511	7.88713	7.37666	7.54481	7.25829	7.50074	7.188	7.79417	7.58294	7.31393	6.76483	7.68144	6.14238	7.49721	7.9293	7.65995	6.99879	7.64927	6.93682	6.55973	6.85123	7.5855	7.94377	7.9513	7.22673	7.11699	7.84182	8.26455	7.29959	8.24665	7.867	7.40715	8.16932	7.9228	8.02693	8.09215	7.82189	7.63481	7.38455	7.23116	7.70671	8.5696	7.1968	7.97584	8.39271	8.34076	8.05214	7.63345	7.26572
GNRHR	1.92831	1.15412	1.38506	1.9913	1.53667	3.11274	1.93403	1.16175	1.53555	1.70162	1.6688	1.94842	2.4232	3.02264	1.39562	0.915556	2.36071	2.66195	1.75825	1.41896	2.29393	1.73715	1.46311	1.43733	1.57885	1.87575	1.63335	2.83033	1.62784	3.02454	2.31251	2.05045	1.62107	1.64499	2.24787	2.11479	2.40548	1.75036	1.80774	2.13749	1.99778	2.03597	1.95846	4.07429	1.82519	1.52176	2.2146	1.40705	1.37125
ARHGAP23	6.7453	6.45438	7.59553	6.67758	7.15832	6.85203	5.93115	6.21854	6.77597	6.91666	7.64767	6.33117	5.99901	6.12999	6.55489	7.25914	6.54501	5.7999	5.56033	6.67198	5.79435	6.71008	6.63208	6.14822	6.84695	6.6271	7.10477	6.70596	6.59079	6.52712	6.28878	5.62702	6.7842	5.69563	6.63388	6.50477	6.56804	6.44895	7.4498	6.98788	6.56339	6.7957	6.12662	6.79344	6.57557	7.00524	6.17268	6.93246	6.61079
MAGI2-AS2	1.56217	1.92341	1.08273	1.32796	1.35131	2.20294	2.4611	1.33388	1.69566	1.42301	1.75046	2.3616	1.21798	3.08307	1.53801	1.22536	1.32307	2.78385	1.40227	1.87614	1.70713	1.51488	1.82606	0.84648	1.40416	1.27854	1.47063	2.16901	1.60779	1.8367	2.88131	2.49293	1.33567	1.3456	2.21176	1.62847	1.32884	1.2822	1.55435	1.54649	1.24503	1.22418	1.18663	4.15769	2.45752	1.69608	1.48429	1.27578	1.36775
LOC644135	1.94046	1.17685	1.2666	1.51934	1.12943	1.74887	0.986464	1.2939	1.99678	1.58564	2.71957	1.9495	2.12689	1.22124	1.72137	2.56556	2.0045	1.50086	1.1185	1.43318	1.28943	1.13498	1.06752	1.02472	1.58866	0.990033	2.03204	1.66284	1.04693	1.96173	1.63857	1.60422	1.64933	1.96173	1.4974	1.55799	1.02472	1.32283	1.39408	1.14378	1.4577	1.08328	1.60342	3.6982	1.87917	1.31523	1.58993	2.48121	1.83793
PPP6R1	5.62864	6.09292	5.34756	6.46693	6.06844	5.95845	6.16511	5.50033	6.21169	6.04136	6.2376	6.10418	6.45016	5.71855	5.5334	6.101	5.43685	5.58921	6.53804	5.88914	6.08405	5.29983	5.91593	6.16139	6.6844	6.1933	6.24079	5.83454	6.18072	5.55229	6.35395	5.61404	6.14224	5.77275	5.76347	6.58362	6.08761	5.91872	6.68087	6.03747	5.68479	6.25391	5.25098	5.61587	5.67068	5.59623	5.38449	6.05257	6.13136
PPP2R5B	4.26731	3.28298	3.01838	3.95815	4.02754	3.45239	3.65251	4.57621	4.76818	3.63149	4.72634	2.79062	3.65757	4.27777	4.57606	3.96061	3.8499	3.76472	1.88764	4.12866	3.31761	3.18523	3.15645	3.82049	3.13094	3.50903	3.71154	4.42265	3.65608	3.79105	4.0874	4.12475	3.74727	3.80051	3.47773	3.3576	3.91572	3.97961	5.24547	3.75254	2.93706	3.85364	2.67817	3.40566	3.83791	3.57795	3.52249	4.3517	4.23634
MIR21	4.02017	4.02079	5.81177	2.03027	4.17625	4.30668	5.9543	5.33867	4.85995	5.44163	3.16705	2.93315	6.53025	4.26381	4.38985	4.54773	3.75368	3.9531	4.03	5.56013	5.54019	3.49951	5.10276	4.74085	5.86396	5.51043	5.11095	4.76447	4.31868	4.50855	3.93484	5.8325	3.44071	2.51295	4.75546	5.08324	3.97611	4.05004	3.08586	4.18775	6.46146	4.43253	4.65383	6.26459	4.53391	5.18353	3.78721	3.53695	2.88695
LOC102723544	1.97484	1.78812	3.80026	1.65016	1.16576	2.22356	1.6801	3.00296	1.16355	3.12028	2.44248	1.84925	2.10226	2.02823	1.77588	2.17635	1.97673	2.49848	2.74614	1.91238	1.7027	3.6085	4.33325	1.80545	2.227	1.60943	3.12454	2.10265	2.36386	1.49162	3.33783	2.0057	2.13024	2.04166	2.06247	2.17605	1.49182	2.26715	2.77897	2.03398	1.81941	1.88062	2.09331	1.87561	4.06434	2.98093	2.68994	3.16072	1.53682
FURIN	5.34141	5.15106	5.50786	5.26448	5.4857	5.40451	4.58966	4.97441	5.39503	5.2605	5.39707	5.11411	5.43004	5.27587	5.2483	5.63509	5.59931	4.74879	4.8939	4.84381	4.9761	4.83534	5.38252	4.87425	5.89288	5.24541	5.92631	5.17429	5.16309	5.46212	5.29834	5.36878	5.26098	4.76494	4.97958	5.95369	5.51089	5.20413	5.15918	6.08971	4.62806	4.29725	4.91893	5.15441	5.04643	5.88437	5.59235	4.98657	4.64327
SYDE1	5.52444	5.71013	5.9453	5.99959	5.91851	6.06817	5.52837	5.59714	6.1225	5.68815	6.25257	5.86164	5.95802	6.1324	5.87626	5.97177	5.00491	4.69856	4.86516	5.95517	5.61708	5.26244	5.19883	5.52908	5.36863	5.56513	6.13144	6.43172	6.04398	5.94525	5.47798	5.08886	5.80054	6.71406	5.63793	5.82131	6.00224	5.76856	5.38316	6.49178	5.45637	4.80269	5.20305	5.20319	6.31074	5.88203	5.87385	5.17241	6.34909
MIR3936HG	2.52053	2.85558	2.31611	2.41226	1.8902	3.29559	2.62237	2.92713	2.12087	3.10978	1.95017	2.02756	1.50488	2.26521	1.96364	2.12063	3.06626	2.81383	2.62016	2.07913	2.39569	2.77565	2.09187	2.49713	2.75285	3.3509	1.53373	2.09352	2.97584	2.15078	1.66527	2.55028	2.07401	2.33533	2.05178	2.77032	2.43184	2.00391	2.12763	2.26229	2.28338	3.34054	3.14883	3.02904	2.2778	2.63414	2.42383	2.31077	0.90917
STIM1	5.62715	5.29489	6.30503	6.10222	6.01479	6.46238	5.36406	6.19572	5.96235	5.3728	5.65618	5.90616	6.41587	6.30352	6.24106	6.1551	5.99449	5.84851	5.81193	5.78625	5.38403	5.37575	5.36761	5.98375	5.62056	5.64931	6.43445	6.28153	6.40596	5.81174	5.28848	6.01846	5.60061	4.37502	6.5902	6.02573	5.9667	5.83405	5.90046	6.46483	6.07554	5.87097	5.84537	4.98853	5.48169	5.60804	5.39051	5.33507	7.11686
PGAM1P5	3.78344	2.69139	2.31154	2.72298	2.24733	2.677	3.08745	2.84125	2.75517	4.32378	2.02406	2.66873	2.51564	2.94043	3.67207	2.19784	2.51342	3.16666	3.17183	2.8037	3.02392	2.23293	3.06895	2.95867	3.31243	2.35584	4.71066	3.58659	2.32227	3.94762	4.07183	3.60672	2.76883	2.99436	3.15222	2.1322	4.33852	2.55545	2.84845	2.83846	3.10912	2.66508	1.96316	4.94597	2.52073	3.44079	2.80128	4.02935	3.28187
HDAC5	5.614	6.26352	5.55836	6.59774	6.62222	5.29139	4.99825	5.77917	6.45293	6.20423	6.10144	6.66372	6.3716	6.91806	6.10465	5.47883	5.64822	5.23256	5.18068	5.62653	6.37499	6.44709	5.78142	5.81225	6.05951	5.61343	6.87702	5.99945	6.65812	6.36688	6.03124	6.00858	6.48507	5.33765	6.39437	6.33768	6.35466	6.69373	6.28101	6.63414	5.87219	6.03417	5.72302	5.87989	6.66264	5.93247	6.30136	5.97929	5.82344
MIR1290	1.26502	2.05548	0.517612	1.9756	0.891848	1.81454	1.16852	3.46143	1.01231	3.18388	0.794538	1.11493	0.948058	1.57595	1.26247	0.897223	1.83867	1.53348	1.2686	1.18916	2.75518	1.0501	1.67408	1.6117	2.03269	1.12038	0.711286	3.93107	0.836264	1.59066	1.55872	1.24019	0.99924	1.28069	1.16767	1.61499	2.44365	1.12163	1.1243	1.29116	3.51684	0.751212	2.31551	3.57558	1.30597	1.20599	2.08051	3.16414	1.97772
MIR3934	1.90974	2.34645	1.73445	1.40582	0.678211	1.3479	1.96501	1.70648	1.98679	2.06538	1.46281	1.54885	2.1419	2.06826	2.01182	2.32268	1.59166	2.20713	2.04572	2.58445	1.7777	1.56179	1.60009	2.89489	1.91742	2.08435	4.02689	3.92722	3.65788	2.46017	1.80068	1.55867	1.60816	1.43046	1.80714	2.15504	1.52615	1.52916	2.70308	1.96601	2.22144	1.52705	2.27216	4.93522	1.54345	2.01469	2.19844	1.94138	2.89736
NCKAP1L	4.83208	5.2976	4.29799	5.16381	5.54107	3.98593	4.17282	4.39932	5.17602	4.77629	5.09954	3.97004	4.30682	4.18911	4.31352	4.18925	3.82376	4.96828	6.56861	4.39089	4.09824	3.81393	3.65627	4.34254	3.96476	3.07856	5.38767	4.19116	4.12875	4.52683	4.03038	5.17238	4.18807	3.77101	5.0064	3.91291	4.78203	4.02036	3.5357	4.54476	3.15123	3.58157	2.66618	3.83761	4.08701	4.8678	4.10955	3.68318	5.56352
SNORD104	3.72418	1.03012	0.895757	1.90764	2.52783	0.907737	1.08895	1.28952	0.975011	2.19247	1.39986	1.17243	0.89615	1.20784	5.22714	0.500671	1.49006	1.52824	1.33111	5.05768	2.45972	4.50585	1.32355	1.06392	1.05555	2.65583	1.64004	1.06426	1.60043	1.05342	1.73405	3.37221	3.58652	1.58143	1.11272	1.04419	4.21482	1.10644	4.32341	3.50727	4.91865	2.09774	1.67354	2.75343	1.54553	2.54251	1.28611	1.17565	1.20781
LOC102724784	2.45882	1.49663	1.58505	1.59955	1.64572	1.77686	2.13335	1.40226	2.08284	1.8538	1.82227	1.10121	2.79452	1.1642	1.03564	2.78935	2.09653	2.06777	1.51209	1.60403	1.41535	1.65306	1.42561	1.56067	1.9838	2.08166	1.62686	1.60086	1.60254	2.00772	1.27661	2.30673	1.94399	2.51694	1.66177	2.20477	1.13562	1.90521	2.1285	2.2308	2.88155	2.13887	1.57701	3.18156	1.8271	2.03285	1.78354	1.65325	1.90778
NHSL2	5.07631	4.71883	4.38573	4.36586	3.99589	3.47508	3.70401	4.77827	5.41039	4.04491	4.06233	5.34485	3.58181	4.87275	4.42674	5.164	5.08666	3.82799	3.94089	4.62259	4.16532	3.96236	5.12093	4.42332	3.81862	4.82415	5.40259	3.96986	4.63526	2.63002	4.82523	4.27043	5.2024	4.76026	3.4314	4.82772	4.63712	4.30757	5.46715	4.93716	4.19306	3.32201	2.37656	5.65061	3.3678	4.32935	5.50602	4.46544	5.21721
HSD17B7P2	2.87129	2.82002	1.89709	2.58253	3.0533	2.92057	2.07833	2.78126	3.33937	3.02867	3.00118	2.52346	3.60202	1.78954	3.33074	2.20841	3.1317	3.02537	3.0407	2.71603	3.37759	3.4693	2.49895	3.44372	1.9021	2.77077	2.14762	3.75211	3.01459	2.03089	2.65482	2.91993	2.24707	2.11279	3.26362	2.48976	1.76919	3.36844	2.20239	2.34852	2.98226	3.24393	2.56137	4.07716	2.99895	3.42448	1.97294	2.85075	2.30705
LOC101927023	1.15473	0.990223	2.06619	1.48477	1.768	2.27588	0.896349	1.07243	2.28302	1.47617	2.09753	1.42895	1.156	1.28649	1.20203	1.3137	1.30243	1.58683	3.07046	1.3833	1.10497	1.0053	2.11064	1.01187	1.45004	1.60228	1.99294	1.5635	1.88802	1.39056	2.32642	1.1373	0.905877	2.0287	1.34632	1.55821	1.60714	1.2551	1.26708	2.78691	1.22127	1.66431	2.48949	4.44867	1.39654	1.34453	1.73757	0.934912	1.35301
IFI30	8.05851	8.28246	8.31405	7.95704	9.08061	7.88866	7.19254	7.77971	8.10789	7.98288	7.48686	6.88056	7.96567	8.15649	7.74108	7.06992	8.33127	7.66903	8.49223	7.06004	7.95602	7.14488	7.70746	7.84085	8.28371	8.1239	8.34364	7.95092	8.23587	7.90785	6.86921	8.23448	7.53373	6.7728	7.75712	7.0954	8.27134	7.70365	7.64906	7.92047	7.65721	6.72456	7.78171	6.57261	7.81751	7.36021	7.67979	7.13255	8.14592
LRRC66	1.75704	1.73028	1.51217	1.51224	1.9715	1.90784	1.69955	1.9179	2.06673	1.81559	1.36139	1.96128	1.83053	2.49651	2.09162	2.29128	2.27286	1.75961	1.88314	1.60895	1.64522	1.72856	1.68492	1.5917	1.91148	1.43696	1.65169	1.86402	1.38608	1.71857	1.23292	1.72197	1.73122	2.17919	1.88897	1.49061	1.08224	1.60501	1.39779	1.64907	2.42002	1.76438	2.00245	2.62996	1.4722	1.62331	1.82756	1.85108	2.07983
CFAP70	1.73418	1.66036	2.08422	2.29709	1.70441	1.61205	2.1214	2.19633	1.52663	1.65621	2.40202	2.55869	1.90044	2.5727	1.56869	1.35289	1.82597	2.72242	2.00936	1.56503	1.91821	2.45804	2.55767	1.82232	1.87778	1.60373	1.29179	2.09184	1.46242	1.76215	1.1691	2.35639	1.83939	2.49821	2.52796	2.5149	1.25315	1.54741	2.1352	1.80354	2.24494	2.99748	2.05596	2.36558	2.28093	1.93139	2.02157	2.02712	1.25781
MCOLN1	6.10965	5.81625	6.34332	6.00417	5.95769	6.24875	5.6368	5.47539	6.09524	5.74946	5.92142	5.83442	6.19638	6.5787	5.74817	6.29344	6.92757	5.54135	6.90592	6.4202	5.71614	5.80821	6.27755	6.07296	6.3714	6.22085	6.47258	5.50451	6.41485	5.34515	5.61946	5.87949	5.54234	5.88274	6.03708	6.38906	6.16715	5.82097	5.81779	5.68755	5.61031	5.64266	5.96179	4.97046	5.92835	5.641	5.15643	5.95276	6.696
CDK2AP2	4.26221	3.61647	3.96643	3.87572	4.66331	4.41221	2.98638	3.78217	4.49365	2.77769	3.71022	4.26134	4.27279	4.30554	4.59729	3.52103	4.32016	3.21837	5.00032	3.45686	3.57476	3.51482	3.72574	4.21298	3.64426	4.33833	4.57229	4.69427	3.97698	4.33123	3.73507	3.94311	4.02357	3.90702	4.2114	4.37548	4.25056	5.13812	4.69493	3.48759	4.19366	4.63008	3.70334	3.69653	3.72846	3.3366	3.67066	3.10341	4.70468
SNORD3D	1.15423	0.763675	1.09396	1.02637	1.02577	1.13073	0.756428	1.32242	1.16558	1.03284	1.65573	1.2926	2.13397	1.24192	1.37356	0.780374	1.20003	1.43479	1.24288	1.85953	1.1094	2.65549	1.63503	1.39423	0.948378	1.32749	0.916544	1.30597	1.22199	0.872388	2.56736	0.921563	0.926128	1.10189	0.792549	1.09754	0.910237	1.23217	1.69147	1.5919	1.46778	0.911937	1.40064	1.35382	1.47618	0.938129	1.64308	0.888512	1.40984
IQCJ	2.44022	2.87248	2.17904	1.75667	3.86395	3.04186	1.95662	2.64358	4.09379	1.79044	2.57694	3.33078	3.42675	3.80854	3.31842	3.74405	2.82958	5.35293	2.00225	3.03981	2.95961	4.55446	3.05696	3.2272	2.29553	2.54537	2.66756	2.57166	2.33832	2.17557	3.05871	2.41823	3.42924	2.1123	1.7322	2.19616	1.9334	4.31136	2.02816	2.25601	2.43304	5.58803	3.40078	6.14585	3.14652	3.46856	2.521	4.16368	1.50463
TAS2R20	1.12174	1.02447	0.906376	0.78992	1.39802	1.70489	0.868524	0.971894	1.15273	0.837896	0.888455	0.942107	3.53322	0.971102	1.00968	0.996261	1.05002	1.35207	1.5455	1.00382	1.0486	1.34491	1.87155	0.641256	1.51122	1.14138	1.16143	1.07736	1.03645	1.27554	1.18733	1.20171	0.933962	0.985424	0.867144	0.93114	1.02063	1.04334	0.897153	0.609236	1.04416	0.905271	1.8674	1.21846	1.39958	0.738904	2.08464	1.18413	1.14492
BOC	5.56666	4.84636	5.25167	5.8635	5.21449	4.96387	4.35054	5.48447	4.92206	5.35359	4.66321	5.15458	5.15079	5.23217	4.71296	5.32553	6.1837	4.57878	4.24153	4.42044	5.44475	5.01533	4.73385	4.71658	4.77726	4.9229	4.99349	4.82842	5.20649	4.35595	4.47297	5.24962	4.56946	4.67059	4.59666	4.63881	5.50675	5.07272	5.36968	4.70807	4.68074	4.77469	3.33906	5.15362	6.13118	5.18577	4.89971	5.22237	6.58085
FGD6	5.58468	5.69655	5.87002	6.34634	5.8246	5.06759	5.19605	6.22887	5.84813	6.09052	6.09406	6.11133	5.27791	5.57042	6.38601	5.02741	5.86539	6.42726	5.93122	6.58947	5.77744	5.00698	5.5919	5.37522	4.71757	5.76302	5.84282	5.25422	6.03281	5.70955	5.89209	5.67327	5.88667	4.75651	6.04234	5.01802	5.91237	5.31271	6.266	6.08245	5.47374	6.24997	5.18018	6.1524	5.26472	5.94188	5.63119	5.21004	5.77673
LOC102723809	2.64455	2.89892	2.58812	3.71277	3.74097	2.48281	1.21034	3.68996	2.4599	3.72239	2.85401	1.94026	2.94708	3.48296	2.00798	5.09978	1.74574	3.98262	2.25871	2.60217	3.26353	4.02115	2.41831	2.25268	2.69472	2.49941	2.36123	2.95229	2.24101	2.75984	2.6868	3.03547	1.73564	2.56687	3.37873	2.71914	2.62068	2.13821	3.76198	2.60533	3.72836	2.62695	3.91371	5.26495	2.16651	2.63617	4.44512	3.28853	2.02937
KIF1C	6.37392	6.54234	6.40482	6.68998	6.33042	6.65116	6.66971	6.54456	6.60334	6.56874	6.4391	6.60111	6.62929	6.17501	6.57384	6.60314	6.26294	6.40045	5.88536	5.98165	6.69759	6.65164	6.43675	6.44397	6.74567	6.68646	6.99593	6.113	6.60786	6.66879	6.03863	6.36018	6.41416	6.57176	6.68671	6.5534	6.37827	6.18161	6.55762	6.98	6.42921	6.60821	6.18528	6.35336	6.56242	6.46878	6.67791	6.6221	6.19904
HRG	1.62251	3.91362	2.41439	2.15872	1.64537	2.07677	6.04701	1.43188	1.74252	1.69096	1.78152	5.05954	1.44413	3.84144	2.00239	4.56873	1.8262	3.01514	1.50842	1.34005	4.91774	4.36446	4.25312	1.76904	1.20168	1.90881	1.15082	3.16871	4.30351	3.67959	4.82894	2.37242	2.81027	3.62137	1.5642	3.42511	2.93957	3.39887	2.0752	2.0593	1.47438	3.93819	6.14878	1.22171	4.0421	1.60429	3.47994	4.11245	1.89356
DDN	5.71285	5.94565	5.01814	6.04085	6.25071	5.22621	5.91303	6.32915	6.3741	6.68361	5.18509	6.42007	6.30801	6.28929	6.06439	5.80697	5.5699	6.07376	3.37033	5.73572	5.12076	6.42682	5.83764	5.69913	6.52572	5.14773	6.01334	6.1116	6.73852	6.09492	6.34113	6.40318	5.48459	5.32653	5.60984	5.93334	5.62853	6.91069	6.04788	6.19993	6.38457	5.00173	6.0577	6.15229	5.55141	6.0841	6.24635	5.07371	7.16741
CDC42EP1	6.10507	5.7279	5.29321	5.96695	6.11657	5.63214	5.40282	5.57407	5.50291	6.23091	5.68718	5.65031	5.47622	5.85227	5.55554	5.35679	5.03046	4.95251	6.07099	6.33069	5.81307	5.13419	5.5139	5.48728	5.84955	5.53287	6.09499	5.89833	5.39172	5.50826	5.51655	6.01822	6.19134	5.08259	5.56225	5.68342	6.07365	6.09827	6.00923	6.61935	5.61313	5.66901	4.4611	5.04093	5.55013	5.46349	5.45047	5.11841	7.53386
MIR421	4.18679	3.2455	2.28973	2.38459	3.57533	5.45823	2.74405	4.33503	4.30486	4.27525	2.50937	4.01657	2.16557	4.77086	2.40624	4.74484	3.42201	3.89966	2.47186	3.24254	4.30174	5.72221	4.84402	2.9928	2.48448	2.51109	2.86117	4.69169	3.05721	2.96388	2.65513	4.06407	4.32159	3.52513	3.68411	3.5354	3.0869	3.75498	4.30472	3.90168	3.01415	3.1188	2.97088	6.25611	4.32438	3.2084	2.64408	3.94271	1.27079
WSB1	7.07111	7.12051	6.47362	6.29636	7.01259	6.34103	7.90257	7.21097	6.84126	7.57418	6.69394	7.00693	7.27568	7.08833	7.21766	7.04104	5.15049	7.65451	7.35169	6.82789	6.98098	7.95964	6.94867	7.36301	6.51539	7.50401	6.55443	7.60663	6.44593	7.51045	7.38352	7.21559	7.05156	7.88136	7.25468	6.37615	7.51759	6.0988	7.56192	7.09558	6.98389	7.66743	7.27988	8.79184	6.38321	7.93189	7.19474	7.1797	5.82407
FLJ42393	1.7651	1.4197	1.93754	1.63546	1.80703	2.60768	2.89643	1.98423	1.6326	2.61591	1.95405	1.84908	2.61064	1.69341	1.97624	1.89519	1.91798	2.24799	1.89356	2.30314	2.76783	2.2023	2.65669	2.51093	2.08625	2.45932	2.91371	2.99605	2.21857	2.27194	2.23825	2.22038	2.15301	2.5058	2.62508	2.17747	2.51881	2.43638	1.51747	2.34972	2.2146	2.88996	1.70836	2.17293	2.38461	1.87068	2.45518	1.84269	1.39122
LRRC55	5.18062	5.49152	5.29655	6.26677	6.48325	4.39779	4.66674	4.69081	6.80182	4.34883	5.34835	6.43153	7.41377	5.31463	6.20709	4.28788	4.28189	6.24995	2.97748	5.25915	5.67956	4.31397	5.28171	4.46955	7.14263	4.76837	5.31044	4.96613	5.64795	5.54968	6.04984	7.21386	5.52826	5.10134	5.209	5.99098	3.97494	8.37614	3.68443	3.13129	3.80743	4.17858	3.15153	6.7308	7.02398	5.2156	7.00214	5.97365	6.01685
CYP3A5	4.5759	5.05613	3.03773	4.10548	2.6122	4.51593	3.50888	2.80101	2.09218	3.13215	2.58509	4.04207	4.18213	3.63592	2.25771	3.60363	3.00452	3.10855	3.74722	2.62644	2.60559	4.49424	2.94571	3.69302	2.71661	2.81219	3.67142	4.34156	3.6782	4.49333	3.83052	2.76429	3.46953	2.67632	2.50187	3.42835	3.44644	3.52464	1.96621	2.76359	3.53503	3.94935	4.09515	3.89637	2.69597	2.67778	3.14762	3.28669	3.86663
MAOA	6.2063	5.55115	5.40971	5.8486	5.22929	5.76469	5.78461	5.83307	6.05548	5.56573	6.44655	6.59966	5.01358	6.20939	6.78503	6.45683	4.7188	6.033	5.11035	5.70302	6.10324	6.19549	6.44145	6.03609	5.43717	5.42884	5.12762	6.18945	6.54314	7.00501	6.14508	5.7633	5.66964	6.16134	5.38795	5.39488	5.50101	4.66844	4.21607	5.97633	5.58224	6.08326	7.28088	5.4577	5.95195	5.8591	6.18349	6.52763	4.76105
SPATA13-AS1	3.42074	1.27378	2.81235	2.01078	2.55626	2.37535	1.78847	1.46293	2.33559	2.50391	1.67603	3.12914	3.88562	1.2965	1.27564	2.56716	2.27232	4.05013	1.67098	2.47163	3.98669	1.94891	2.8329	1.97999	2.44432	2.45594	1.78644	1.87413	1.46126	2.26258	1.98626	3.37635	3.866	2.93614	3.41188	3.57721	2.02989	1.75402	2.5003	3.3848	1.5791	3.04488	1.82826	6.43859	2.70102	2.21753	2.49489	1.83946	1.88761
SLC35F6	6.4184	5.8555	6.02297	6.62592	6.7864	6.30098	6.05037	5.93681	6.41453	5.80163	6.17563	6.13748	7.08156	6.13977	5.37114	6.26203	5.77001	5.49213	7.0529	6.8884	5.56134	5.19136	6.26635	5.48863	6.09068	6.54423	6.19041	4.77598	6.44831	5.76494	5.64178	6.46398	6.12995	5.41405	5.71666	4.91082	5.86816	5.91681	6.07954	6.29073	6.26966	5.31632	5.73447	5.40148	6.0454	5.77358	5.86658	5.90899	7.26732
DGAT1	6.7999	6.82348	6.16532	7.13529	6.8185	6.8156	6.67293	6.91164	6.76973	6.59708	6.25115	6.21398	6.04533	6.84927	6.54328	6.36627	7.36237	4.97672	6.28434	6.84526	6.31762	6.27659	6.41608	6.58775	6.86737	6.80124	6.99954	6.6465	7.23921	5.6927	6.75164	6.34837	6.34569	6.40961	6.81744	6.76241	6.59989	7.73814	6.71829	6.68904	7.15539	6.30057	6.55797	6.86026	6.6337	6.25161	6.80717	6.70081	7.38631
SNORD116-20	4.34663	3.80015	4.02076	4.13158	2.58243	4.51837	3.74687	4.17904	3.22335	4.82897	3.79363	3.76149	2.83239	5.09024	3.0235	4.24605	2.6106	1.9385	7.78315	4.45435	5.14779	7.92326	4.63821	4.17434	3.09711	2.78513	3.58677	5.75558	4.98032	2.89837	2.5387	3.69451	3.6572	3.80754	3.64982	3.3196	4.14716	2.98403	3.16216	3.57457	3.71093	3.38379	5.00651	5.05145	6.29509	3.80542	3.85077	3.59904	2.55806
LDOC1	5.73464	6.17221	5.68246	6.254	6.58429	6.2058	5.05854	6.52215	6.22958	6.66944	6.98468	6.15005	5.5054	5.65242	5.37685	6.13413	6.20414	5.30811	6.27148	5.43944	6.04572	6.51595	5.17086	4.92065	5.636	6.20557	5.79344	5.93382	6.42676	5.37425	5.73328	5.52801	6.84228	6.16757	5.06347	6.43535	5.85163	6.33766	6.06756	5.73768	6.12228	5.70886	5.41215	5.53514	6.34596	6.55655	6.11282	6.14371	6.51723
ZNF189	4.53708	4.27471	3.9165	3.50361	4.5582	4.39759	3.20873	4.68635	4.37249	4.21583	4.7642	4.62417	4.99155	4.57107	4.67318	3.91209	4.84845	4.67999	5.36483	4.56857	5.00282	4.69521	4.41418	4.91748	5.24716	3.41334	4.59403	4.51873	3.9999	5.02505	4.64464	4.36803	4.28811	4.94295	4.42627	4.15013	4.03053	4.54474	3.93144	4.71359	4.68017	3.50552	6.07291	5.69898	5.22954	4.40196	4.76595	3.47905	1.86437
LOC654841	1.51216	1.28353	1.69337	1.75955	1.66926	2.18827	1.2861	0.73625	1.53187	1.7936	1.89646	1.25217	1.99761	3.57632	2.91966	2.97588	1.67352	1.964	1.2709	1.29004	2.11446	1.11409	1.58595	2.45912	1.43433	1.35268	2.63991	1.73669	1.55107	2.20672	1.71304	1.37691	1.01891	2.04066	1.43123	2.10788	2.55074	1.99994	1.25521	2.23761	1.87345	2.87627	2.84747	3.34485	1.32169	2.05546	2.34717	1.43857	2.90662
MAP3K11	4.49158	4.72855	4.69365	4.69083	4.35733	5.29776	4.96661	5.19413	5.46703	5.05867	4.99074	4.7552	4.24394	4.63495	5.00985	4.23975	3.01645	3.44286	4.9331	5.05816	5.29549	3.52727	4.73349	4.73885	4.91037	4.8172	5.03133	5.77871	3.85371	4.03598	4.26573	3.72683	4.84364	5.33189	4.51037	4.66986	4.85696	4.73074	3.71789	5.14541	3.93791	4.47087	3.94287	4.33422	4.47572	4.60716	5.01364	4.33874	5.34326
FRAS1	4.21806	5.32844	4.519	3.34101	4.03784	3.80308	4.47452	3.91657	3.734	4.42327	3.29392	4.94756	4.10078	4.06491	4.21093	3.63643	4.01976	4.39638	5.52057	3.49318	4.56487	5.34364	5.51503	5.0258	3.63657	4.1427	4.62331	5.48452	4.90448	4.605	4.3824	5.02648	4.04846	4.42058	4.44283	3.16115	4.219	4.46206	4.31123	3.96573	4.21233	5.18834	5.05377	4.40058	4.14691	4.40414	5.10906	5.47893	2.83013
BATF2	5.88783	5.33499	5.65211	4.70063	6.97123	5.53791	4.51591	4.32557	5.89059	5.93918	5.24862	5.6703	3.99191	6.26015	5.31793	4.82629	5.73557	5.52334	4.50831	5.38049	4.33608	5.48699	6.38499	5.35222	5.04049	6.07656	6.13528	4.26425	3.94054	5.29498	5.43928	6.51296	5.92971	6.68309	6.02698	4.97169	5.81556	5.56772	4.86178	5.25039	5.39045	5.01984	4.29878	3.29472	5.56714	5.80347	5.34925	4.48934	6.14655
GRWD1	3.42003	3.98597	4.07344	3.6861	4.22967	5.00927	3.94612	3.62035	3.96558	3.88177	3.37348	3.31585	3.41831	4.0412	4.3702	3.72986	3.79071	4.14889	3.38872	3.84454	4.45753	3.75972	3.66237	3.93581	3.46168	4.08094	4.00209	3.68861	4.51583	3.31288	3.11214	3.2663	3.18066	3.41993	4.16424	3.71023	3.86606	3.76268	3.85231	2.92052	3.51914	4.62347	4.80125	3.40454	3.31871	3.77592	3.9712	4.23286	4.01905
ANKS4B	2.56736	3.27551	3.57774	2.80216	1.70523	3.21466	2.12318	2.06906	2.1544	1.87263	1.88954	2.62014	2.98084	3.15001	1.96247	2.12811	2.04386	3.37107	3.75923	2.29781	4.12274	3.42193	2.32208	3.16266	3.23979	1.67001	1.92981	3.03046	5.21827	2.23427	2.36142	2.35036	2.70143	4.02142	2.64562	3.01609	1.97548	2.24315	2.34404	2.33211	3.50425	2.82767	3.85767	1.6825	3.30999	3.66929	3.97692	4.15685	2.05733
ATP6V1G3	2.61997	1.8844	4.54689	1.85235	2.9922	2.63802	5.36924	3.01364	2.24375	2.78877	2.50085	3.28261	3.56161	2.2075	2.14457	2.2746	1.90928	2.46811	3.77099	2.39741	4.73937	2.23932	3.96678	2.21925	3.51081	2.08136	2.08052	3.77706	2.95071	3.97037	4.00843	2.87706	2.52102	2.07347	2.6948	1.74413	5.1615	1.85928	2.1569	2.41599	3.65587	4.20108	3.94223	2.49897	3.20794	2.93617	3.39577	2.93602	2.2526
CLK4	5.78513	4.87459	5.01306	4.84791	5.08188	6.43521	5.01935	5.59497	5.09958	5.97265	3.58867	4.39993	5.93384	6.06522	6.274	6.15835	6.87535	6.33373	5.28807	6.44649	5.91429	6.59566	5.55649	5.70182	5.18821	5.72647	5.45028	5.19031	5.14425	5.71018	6.15046	5.17778	6.21744	5.28176	5.03109	4.74814	5.42512	5.42355	5.50772	5.16258	5.61484	6.16225	5.84188	7.05431	6.01269	5.91669	6.34658	5.4955	5.19663
DRAP1	5.98155	5.68519	5.92228	5.95725	6.57071	6.03253	6.11393	6.31721	6.27587	5.30064	5.20035	5.62326	6.33013	6.10898	5.43192	6.18019	4.33099	5.85855	6.31985	5.4999	5.56677	6.51404	6.46252	5.97271	5.9643	6.28627	4.7146	5.01969	5.94957	6.09837	5.35757	5.86528	5.68597	6.17212	5.69033	6.16021	5.64842	5.81238	5.66907	5.29365	5.16539	5.39322	5.38091	3.92707	5.92821	5.61233	5.73434	5.41408	7.08251
RNVU1-15	1.20417	1.70216	1.20138	1.21867	1.89784	1.1364	1.63327	1.2109	1.32596	1.32753	1.30413	2.02242	2.85546	1.46064	1.11372	1.03069	1.51766	1.43997	1.58232	1.69473	1.93746	1.25157	1.56893	0.923241	1.24787	1.55921	1.49192	2.01592	1.64205	1.498	0.850535	1.70949	1.82061	1.52189	1.38775	1.33991	1.33641	1.08573	1.17791	1.29459	1.96536	1.21468	1.14309	1.52624	1.25236	0.86937	1.34553	1.8749	1.13879
SLC38A11	1.89101	0.945612	2.03528	1.46735	1.48809	1.42142	2.01066	1.44265	1.73498	2.28242	1.22399	2.29831	1.17757	1.46561	1.09805	1.65788	1.33823	1.30115	2.86523	1.32576	2.96802	2.04135	2.31961	1.26026	1.5946	1.01688	1.33886	2.01663	1.24739	1.12638	2.77403	1.38213	1.24841	2.78151	1.33953	1.48349	1.90904	1.0125	1.05412	1.4686	1.48523	1.90974	2.69455	2.0203	1.92592	1.40381	2.20265	1.66224	1.14286
SNORD71	4.79993	2.40034	1.69463	3.01156	1.87372	1.72156	1.14742	2.91292	4.04776	6.41283	2.23854	4.33463	1.28672	4.89311	0.856527	2.63034	2.05274	5.00313	4.99018	4.11604	2.46365	4.26485	1.69631	2.40602	2.45631	2.72358	1.9121	2.26127	2.38257	3.14263	4.19692	3.26033	1.71228	4.57919	7.16695	5.07578	1.75966	3.13285	2.05039	2.05996	1.8879	1.89499	5.52544	4.68285	2.51147	2.63286	1.9796	3.95008	2.16408
UCP2	6.00423	5.83626	5.71047	6.31623	5.89134	6.10945	4.13587	5.23148	6.17513	5.87788	6.2272	4.80146	6.15045	5.52797	4.30761	5.91172	5.09663	4.61446	7.1206	5.90178	5.73385	4.67406	5.42209	4.81598	6.32159	5.58048	6.04323	5.93207	4.65249	5.32495	3.89921	5.93195	5.50911	2.19393	5.59593	5.18834	5.83792	4.51866	4.71077	5.87425	3.5572	5.11583	4.92061	4.9624	6.01201	5.78518	4.36029	5.34277	7.38088
APLP1	5.51582	4.09978	4.61682	4.30774	4.79833	4.94137	4.19354	4.592	4.92598	4.23507	4.71077	4.71366	4.44482	4.42799	4.54392	4.67676	4.55986	3.24843	2.80221	4.628	4.35406	4.49906	4.2023	4.68759	4.70779	4.49162	4.81298	4.01055	5.2297	4.91391	3.97572	4.33965	4.57552	3.83518	4.38936	4.32094	4.82278	5.06975	4.88779	4.89664	5.50616	5.16887	3.60524	3.58542	4.42693	4.54506	3.66958	3.81213	5.56281
TSPAN18	6.43056	7.00957	6.82716	6.52282	5.86279	5.87641	7.21932	7.63789	6.38678	6.88223	6.25822	6.53563	6.43169	6.75946	5.74922	6.06826	6.9292	6.09731	8.38758	6.51169	7.39577	4.97808	7.04246	5.89846	5.60754	6.53215	6.82421	5.77024	7.29986	5.78186	6.0162	6.56518	7.15451	6.61028	6.32571	7.74124	6.80444	5.92838	6.81912	7.95378	5.75439	7.41169	5.69866	6.7346	7.13231	6.501	6.36189	7.02319	6.99883
RPL23AP32	4.95711	4.59301	2.97416	3.39056	4.04621	3.42657	7.3296	4.35493	3.55657	5.55153	4.42553	4.57233	3.8759	4.74961	6.39008	5.74877	2.43333	3.47216	4.27725	5.09585	3.93593	4.58132	5.71605	5.27766	6.49525	5.15828	3.32796	4.55576	3.52399	6.90523	4.87602	4.70401	5.98198	5.63302	6.46702	3.84335	6.69072	3.57073	3.63981	5.97404	3.72372	3.60295	4.06979	9.29904	5.36615	3.51478	4.60703	5.06705	4.34748
LINC01473	2.15219	1.47737	1.33116	1.6158	2.56792	1.65734	0.937899	2.04837	2.01896	1.20931	1.70231	1.27308	2.09172	1.70063	2.90646	2.95332	5.29725	1.47277	1.01623	1.73218	2.21142	1.55029	1.99997	2.00827	1.71323	1.10891	1.43058	2.35487	0.975472	3.79189	2.28019	1.79592	2.04089	1.75997	2.44877	2.61522	2.10343	1.66233	1.32678	3.27286	3.12915	2.70277	1.8143	4.52736	2.24088	1.3234	2.28439	1.7079	0.928194
CBX6	6.0527	5.89819	5.93287	6.31776	5.88401	5.77148	4.82956	6.28545	6.29607	6.41436	5.4426	5.94355	6.50958	6.0221	5.49619	6.36522	4.70473	4.56857	4.06987	5.57268	5.7425	4.96667	5.5829	5.5577	7.31013	5.67948	6.3459	5.09337	6.27229	6.41895	7.04935	5.68491	5.57541	5.99575	5.82134	6.79801	6.4792	6.51995	7.31603	6.20404	5.74144	5.86859	5.94639	4.51648	5.86852	5.09284	6.00693	5.99304	5.75431
PEAK1	7.51469	7.62484	7.22408	7.73315	7.13865	7.16817	6.75989	7.49833	7.18478	7.78705	7.33855	7.29867	6.45398	7.1201	7.02029	7.11989	7.5326	6.80886	5.84839	7.58328	6.55229	6.41183	7.16698	6.81921	7.54227	7.29821	7.77931	7.2682	7.23065	7.25659	7.16853	6.81248	7.06087	7.60833	6.59715	7.70476	7.00426	7.07844	7.65316	8.24843	7.25106	6.90666	7.07078	7.63541	7.02191	7.48775	7.31355	6.70201	7.32765
SNORD67	4.91948	3.42569	3.45378	3.66623	3.53108	3.6404	4.28209	3.38043	4.11569	5.48451	5.44536	3.00131	1.69141	3.17796	5.15842	1.87632	0.544529	3.41341	7.12761	2.82111	4.43065	7.47304	2.41177	5.47719	2.73834	2.47486	4.50482	2.78943	3.70958	3.19025	3.31386	3.356	5.37963	3.21594	6.87136	2.80003	4.85897	3.40888	3.21935	4.69744	7.2619	4.56749	5.554	3.58569	1.83894	3.01041	5.35114	4.04502	2.95727
RAPGEF1	6.78127	6.4448	6.45076	6.20346	6.56403	6.5929	5.91593	6.02813	6.9502	6.459	6.81162	6.70048	6.29743	5.96987	6.31729	6.7779	6.01627	5.27486	6.27112	5.58889	5.77865	6.24666	5.74779	6.39036	6.33196	5.94587	7.31228	6.06981	6.044	6.28954	6.38613	6.01224	6.51146	6.14325	6.43135	6.52701	6.08872	6.26315	6.14577	6.02251	6.53238	5.94619	5.83892	6.66899	6.37692	6.52082	6.37702	6.10695	7.73335
AGAP6	3.51347	3.3242	2.93727	2.60021	4.46318	2.74469	2.30924	3.80339	2.49911	3.25552	3.10859	3.67378	3.88793	3.7766	3.56711	4.08071	2.04809	4.33288	2.94853	2.61351	2.91219	4.21843	3.30043	3.14576	3.91021	3.97454	3.31229	2.29775	3.86207	3.2382	2.38087	3.52827	3.55064	2.13078	2.54361	2.64737	3.03032	4.0956	2.97608	3.45587	4.80786	2.67674	3.24286	3.0534	2.31643	4.01459	2.62965	4.45116	2.32758
LY6G5B	2.2286	2.00274	2.2048	2.99841	3.71777	2.13659	2.23173	2.27295	2.24842	5.19042	3.34947	1.49026	2.11995	1.72684	3.3193	1.88763	1.74513	2.40715	2.84028	4.57701	2.13898	4.40988	3.07729	2.48497	3.50132	2.18617	2.32728	4.78467	2.70274	3.84323	3.2672	2.73285	1.79012	2.98904	3.31224	2.06975	2.15439	3.42443	3.12032	2.91732	2.19164	2.59063	2.51217	4.74454	2.42972	1.89858	3.24468	2.81295	1.50276
SIDT2	7.16477	6.90842	6.87112	7.24814	7.6994	5.9506	6.794	7.02428	7.65025	6.88568	7.09137	7.635	7.1891	6.82791	7.22028	7.17993	7.34072	6.87527	6.82862	7.49912	7.30111	7.31609	6.45858	7.20197	6.95631	6.9675	6.68029	6.58718	7.06894	7.62382	7.10835	7.26442	7.15646	6.39779	7.29196	7.13443	7.30661	7.90423	6.93029	6.61182	6.49736	7.23885	7.25623	7.10891	7.85193	7.27792	7.71802	6.99515	7.51781
RBM5-AS1	4.55128	4.37796	4.62163	3.63657	4.20912	4.86756	4.76253	4.22124	4.34628	5.62748	4.55094	4.03048	4.76775	5.15927	4.49397	4.57617	3.15828	6.13087	4.9567	5.73447	5.0639	5.29889	4.68212	4.1527	4.9256	4.52933	4.01907	4.87312	4.8872	5.27837	4.50851	5.44797	4.93328	3.41967	4.33959	3.09241	5.29824	4.57298	5.3656	4.80331	4.08662	5.43648	5.37562	7.71486	4.70398	5.62707	6.05594	5.02713	1.05325
ARHGEF28	4.40125	3.79468	4.93856	4.30648	4.11085	4.80952	5.24951	4.55409	4.54181	4.57661	3.96239	5.1416	4.59969	4.45737	4.35352	4.64534	4.76249	5.5179	5.31183	3.5737	5.46799	5.4571	5.34384	5.20392	4.37023	5.36403	4.41464	5.18899	4.72104	4.20525	4.64579	4.70437	4.72005	4.59935	5.03522	4.0075	4.21107	4.22345	3.22735	4.01967	5.19707	4.97976	4.15264	4.92186	4.87312	4.6828	4.76567	4.75114	5.54161
GSTCD	4.70443	4.47003	3.52352	4.28008	4.09739	3.87928	3.55189	4.93361	4.56851	4.28967	4.45446	5.09657	3.43288	4.12243	4.47883	4.98457	5.02505	3.59597	3.8865	5.42003	3.9481	4.42494	4.03243	5.17707	4.55876	4.84916	4.96239	4.59246	3.24937	3.74179	4.36645	4.59226	4.98411	4.42535	4.7809	4.49771	3.96522	3.77743	5.34534	4.9339	5.1085	4.74162	3.96099	5.98278	4.06223	4.60308	4.38503	4.35961	4.3256
SLC16A12	4.96899	4.7365	4.76509	4.52877	3.69818	4.87864	4.53411	3.60145	4.36745	2.40173	2.85501	5.55166	4.64246	5.74291	5.13103	3.41581	1.86565	4.48936	6.32155	3.32135	4.35951	6.16376	5.86678	5.3099	4.18874	3.39292	1.89295	5.84265	4.84488	4.29639	3.80116	4.51441	3.16178	6.62567	4.87052	2.0787	3.10612	4.13971	3.72645	3.6599	4.76232	4.27763	7.2364	4.49243	4.36507	2.51165	4.11064	4.76057	1.20101
SNORA61	2.76027	2.26208	1.20854	2.06268	2.32229	1.59234	2.04058	2.28953	3.34224	2.33681	3.58972	2.05779	5.67858	2.13909	1.42708	2.40462	1.99077	2.35776	3.01588	2.62298	2.24617	3.04792	2.36923	2.91884	2.67543	2.95421	3.43559	2.69226	2.41626	2.29139	2.22461	2.10163	3.01436	2.45292	2.6275	4.24803	4.24446	1.80873	2.0509	3.19198	2.19593	6.16015	2.91134	2.05891	2.74467	4.32907	2.62074	2.519	1.90123
SLC13A2	4.69004	5.09758	5.35257	5.3175	3.13875	4.98415	4.58257	3.64318	3.3718	2.81751	3.28207	4.5848	4.45396	5.23802	4.09593	5.2934	4.24251	4.04562	4.31929	2.83537	6.69019	5.73011	5.54541	5.60174	3.01919	3.74838	3.44364	5.92951	6.47594	4.83403	3.37213	5.00939	5.1496	7.18377	3.16255	3.74753	2.95679	3.68382	4.55749	2.88214	3.55121	5.2885	6.25969	2.59434	4.42889	4.708	4.89313	5.84937	2.9265
SKI	5.86904	5.72313	4.89528	5.78786	5.79271	6.08382	4.37742	5.63131	5.62863	5.4147	6.09487	6.16475	5.74113	5.73987	4.9317	5.91675	5.87425	4.65727	4.69936	5.44252	5.10168	5.37542	5.68343	5.35877	5.7274	5.71658	6.75227	4.6968	5.75516	5.49544	4.91856	4.86647	5.46626	4.33416	5.75227	6.49222	5.28431	4.92516	5.45576	6.63373	4.54723	5.49113	4.66354	5.77069	5.58519	5.38764	5.07099	5.16274	6.56391
FSCN1	8.09881	7.65331	7.46025	8.30922	8.15344	7.77837	7.77519	7.65344	8.19225	8.39054	8.07486	7.87596	7.96298	8.04821	6.9279	8.31173	7.50945	6.85206	6.73976	8.99395	7.98652	7.15691	8.0508	7.27233	8.18389	8.33827	8.87568	7.55866	8.14717	7.54825	8.07855	7.76036	8.42835	6.42485	8.2189	8.18239	8.41764	7.8549	7.75264	8.61529	6.92249	7.58235	6.4424	7.3696	8.16594	7.8042	7.85499	8.2273	5.62672
LINC00893	2.47306	2.75175	2.12587	1.84927	2.01738	2.58314	2.3667	2.84357	1.87402	2.55302	2.09633	2.67878	2.63269	4.09937	2.36171	2.2339	2.59333	2.87075	2.30115	2.55716	2.95874	2.82702	2.10306	1.76201	2.42834	3.29901	1.84729	4.27894	1.74382	2.4063	2.22355	2.08859	2.14259	1.98435	2.28496	1.62498	2.56153	2.34346	2.76224	3.89346	2.4696	3.28879	3.26694	2.89694	1.83047	4.27301	2.24759	2.43005	1.98951
C2CD2	5.52732	5.36672	4.94218	5.43542	5.26055	4.48358	5.15319	5.70402	5.85656	5.32424	5.17958	4.66954	4.54112	5.6647	5.02273	4.97349	5.65432	4.56729	4.86164	5.61112	5.04648	5.23296	4.8604	5.31117	5.62276	5.33896	5.36384	5.11031	4.79755	4.13033	4.92602	5.40632	5.15256	4.47791	5.28986	5.79349	5.27674	4.96227	5.65509	5.19207	5.4321	4.48406	4.45609	5.86683	4.99867	5.11265	4.85293	4.33766	5.84607
ABCC1	6.16016	6.23113	6.18625	6.50278	6.27555	6.40721	5.62508	5.87216	6.47876	6.6773	6.14438	6.40806	6.35501	5.67181	6.75931	5.98095	4.61237	5.93332	5.35315	5.73213	5.42976	6.2523	6.17497	6.09723	6.57547	6.5275	6.52027	6.19048	6.23315	6.44234	6.25987	6.02802	6.62312	5.82378	6.00557	5.62479	6.534	6.18633	6.42217	6.68537	5.3943	6.2839	5.4992	6.95878	6.78303	6.69476	6.02243	5.9952	6.47108
ALDH1L1-AS1	2.20306	2.22196	3.01899	1.80632	1.95678	2.24174	2.97056	2.09053	2.68162	2.64958	1.54005	1.46147	2.05826	2.63604	2.36455	1.77698	2.26657	2.94842	2.46744	2.26478	3.1871	3.09011	2.53107	3.11203	1.7424	1.41653	1.44212	2.76586	2.62244	1.98407	2.2053	2.11277	2.45699	3.55952	2.67643	2.24689	2.06049	1.65819	2.73315	2.19176	2.0112	2.26595	3.34747	1.54436	2.28314	2.85312	1.95897	2.98264	1.62296
PLAC8	5.36301	4.85532	3.87968	5.33475	6.91269	5.36612	4.32451	4.76967	4.89894	4.76424	5.77285	4.76914	4.64817	4.74048	4.68706	5.16048	2.81759	4.19996	6.2155	4.01799	5.26748	5.09509	4.56567	4.15177	4.65489	4.50832	4.94322	5.07036	3.81228	5.73782	2.85084	5.48745	5.34201	4.04353	4.88676	4.42664	4.3439	4.71632	4.14982	4.67199	3.36736	2.65655	3.40284	3.95097	4.1265	4.09801	4.19424	3.17042	4.10622
LOC101928058	1.29332	1.84052	1.07536	1.46593	1.18963	1.29435	1.05105	0.959279	1.10727	1.45659	1.86977	3.21857	1.72674	2.2766	2.23428	2.29445	0.959279	1.42818	1.66523	1.38975	2.42516	2.65	0.965061	1.63447	1.6368	1.15855	1.23949	1.34221	1.16412	3.56526	1.42293	1.41415	1.52424	1.96541	2.49105	1.60708	1.63495	3.20165	1.48009	1.19838	1.57069	1.43803	2.87399	3.32615	1.30446	1.9127	2.609	3.26868	1.04969
GRIK1-AS1	2.05717	2.29138	2.68236	3.19588	3.60137	3.66785	2.15778	3.14619	3.11368	3.01221	3.08432	2.77662	2.04942	2.43291	2.84853	2.28251	2.7373	2.2281	1.14479	2.11386	2.06074	3.02239	2.35554	3.54741	2.34214	2.96374	2.71308	2.19859	2.78359	3.22298	3.53548	1.61809	2.12927	3.48808	2.99932	3.46183	2.01422	3.93852	2.85923	4.13808	2.36318	3.73067	2.38244	2.40231	3.05116	3.55218	3.86652	3.23471	0.889509
TRPM6	1.70965	2.30333	1.4826	1.79477	1.83594	1.91003	2.70401	1.9999	1.35475	1.96457	2.10326	2.90695	2.01621	2.55407	1.68744	1.62171	2.06783	1.74204	1.75612	1.99395	1.51783	2.61141	1.44258	1.52201	1.29004	1.85169	1.78023	3.11803	2.43501	2.10674	2.32693	1.76586	2.05698	1.97332	1.61403	1.69626	2.82084	1.97907	1.53448	2.00499	1.4935	2.72178	1.86395	1.3829	1.77308	1.79706	2.29949	1.50322	1.16917
MIR29C	4.36365	2.56622	5.45479	3.06437	5.61309	4.25571	4.89215	3.46275	6.48341	5.4976	4.2366	3.70073	3.28698	5.66683	3.46026	5.38309	4.65779	4.37868	2.16077	1.80169	1.81242	5.65237	5.3602	4.23363	5.91913	4.45143	3.88978	2.3129	2.36943	4.76671	2.44228	3.35534	5.451	6.16325	2.19721	6.48853	4.73156	5.29487	6.61835	6.58984	6.5307	3.27637	5.05046	6.60667	1.74962	5.54398	4.06075	2.80962	5.27549
SNORD101	0.962229	1.7186	2.50875	1.10831	0.611192	0.926481	1.02416	1.14864	1.054	0.828196	1.42661	1.18526	2.84553	1.39364	0.462032	2.0209	1.10133	3.77815	1.30036	1.62042	1.74564	1.19772	3.0862	0.867777	1.67153	0.881083	1.56909	1.05074	1.53582	1.10782	3.94991	1.40185	1.01724	1.95773	2.07377	0.898592	1.37243	1.06475	1.21432	1.35788	1.31992	1.08291	1.38337	2.22758	1.60052	0.51945	1.3699	1.95411	1.94245
LINC00513	3.33638	1.3257	3.00108	4.16527	1.5214	3.42016	2.45141	3.11177	3.15815	3.29102	3.2344	3.53359	2.58786	3.58358	3.63576	3.05349	2.85979	2.70013	4.43831	2.84829	2.69333	2.5564	3.1096	3.6284	3.60701	3.76169	3.58281	2.86067	2.79672	2.95095	1.94263	4.20923	4.55986	6.03058	1.90559	1.81101	3.03216	4.63714	2.09867	3.26369	2.11663	1.93693	3.899	6.2963	3.34673	3.09542	2.80596	2.09979	0.912108
PIAS4	5.82522	5.1925	5.18462	5.53683	5.88961	5.51158	4.84041	5.51581	5.75123	6.05536	5.89908	5.20317	5.50987	5.52031	5.30886	4.91108	4.97832	4.61787	5.75916	4.97749	5.71173	5.62565	5.0506	5.81477	5.49614	5.52022	5.47837	5.06866	5.3811	5.55442	6.10965	5.64124	5.83676	5.38218	5.91639	5.39733	6.03627	6.34703	4.6271	5.94519	4.58032	5.40662	4.58184	5.54051	5.55147	5.17118	5.44764	5.41853	6.45761
MIR3942	0.8278	1.84195	0.747045	1.13581	1.26973	1.12221	1.31624	0.918474	1.19653	0.995492	1.53473	2.61824	1.18378	1.84563	1.12255	1.65108	1.15679	1.41094	0.928548	1.31629	1.46818	1.83635	1.44693	1.27549	1.00736	0.995241	1.18696	1.45094	1.23695	1.03106	2.0986	0.830573	1.31555	1.05352	1.82134	1.25582	1.08776	0.979361	1.52196	1.21034	1.03235	1.17241	1.55582	1.34588	1.26484	0.861245	1.41223	1.56977	3.96766
RBM25	6.24987	6.12641	6.71984	5.85455	6.55083	6.65864	6.33175	6.96916	6.35913	6.29227	5.85121	6.13451	6.36066	6.77867	5.93669	6.00435	6.35626	6.70701	6.59123	6.34538	6.38182	6.198	6.13583	5.79643	6.02513	6.53049	6.65601	6.89411	6.44369	6.03627	5.92082	6.2552	6.44733	6.77478	6.26704	6.4592	6.48571	6.30206	6.50005	6.43844	6.5375	6.77314	6.30368	7.37657	6.06228	6.30391	6.64415	6.2221	5.53454
MLXIP	7.20441	6.70246	6.52716	7.41809	7.74108	7.13066	6.89521	7.41562	7.31876	7.40503	7.28754	6.98202	7.6073	7.67125	7.24142	7.39123	7.01304	6.66353	7.21251	7.12447	7.02582	7.05957	7.06302	6.92363	7.67017	7.03033	7.63689	6.38421	7.37981	7.09218	7.28084	6.96041	6.75422	6.46192	6.67968	7.47413	7.45649	7.1443	6.92882	7.43931	7.13609	6.59077	6.63571	7.37977	6.88966	7.16834	7.06307	6.86814	6.8087
SLC19A2	3.24438	4.6648	5.26334	3.41776	3.80028	2.73248	5.36963	4.16422	4.02772	3.22411	3.85108	4.41875	4.53664	4.21984	3.79501	3.73805	3.83765	4.62201	5.20504	3.26734	4.83329	3.70944	4.93002	3.98697	2.96737	4.88367	2.92809	4.2856	3.84694	4.82812	4.09517	4.74728	4.45779	5.45805	3.64788	3.13422	3.84679	4.60586	3.18743	3.20595	3.12005	3.96231	3.78722	4.30702	4.34408	4.2131	3.84526	3.91441	2.07909
MIR548F2	1.99416	1.11106	0.792587	0.874964	1.64659	1.67757	4.76991	0.600534	0.973596	0.945399	0.993207	2.7716	1.45657	1.52452	1.22358	1.12153	1.10332	1.33328	1.01508	1.9858	2.98445	1.18956	2.8624	1.25399	1.06317	2.20981	0.413146	2.84554	1.68892	1.17482	2.16451	3.43186	1.42933	0.810691	2.40328	1.68892	1.27656	2.27492	1.72793	5.77711	2.39004	1.32963	3.48629	4.18762	1.00769	1.81612	0.329707	4.20783	2.26156
KCNT2	3.51356	4.15225	2.98372	2.2889	3.57257	3.95578	2.59899	3.72325	3.07396	2.40597	3.73979	2.76646	1.32257	3.48025	2.60333	3.08255	3.61374	3.34678	2.85164	4.24027	2.10919	3.07841	2.83806	3.8811	4.07164	4.50238	2.77897	3.18762	1.61789	3.544	3.37526	3.19903	3.28135	2.15981	2.74432	2.06753	2.27779	3.10112	2.37598	2.24895	2.93884	2.17965	2.0968	4.04448	3.36551	2.81238	3.37324	2.98074	2.71024
GNAI2	8.13369	7.82195	7.55056	8.32126	7.92219	7.99901	7.80521	8.01534	7.92716	8.02879	7.53996	7.61644	8.25341	8.12357	7.47202	7.7918	7.92955	7.11949	7.30179	7.93073	7.82547	7.61362	7.91243	7.78666	8.26246	7.95058	8.00995	7.54219	7.89157	7.51256	7.7053	7.60053	7.95731	7.61899	7.83582	8.19239	8.1862	7.7694	7.91277	8.14422	7.139	7.36492	7.55229	7.54	8.24246	7.99102	7.61743	7.23923	7.87601
SNORD14A	2.31568	2.16342	3.60578	2.10053	1.46075	2.27816	3.31283	1.81754	2.09434	2.62315	2.60471	1.42901	1.28289	1.31182	1.55876	2.92153	2.32834	2.22387	2.27367	2.79665	1.70083	2.65124	2.40614	1.66682	1.38894	2.01338	1.95164	4.77606	1.87905	2.21313	2.32631	1.69053	2.44225	1.72102	1.8905	1.768	2.00438	1.77401	1.74819	3.53374	2.43489	2.85823	2.03727	3.29117	1.63066	3.3308	2.32941	2.00686	2.81056
PICK1	4.77174	4.91078	4.93542	3.9915	4.79898	4.10198	3.95882	4.56121	4.7065	4.32887	4.29581	4.18542	4.68133	4.20346	4.11492	4.5757	4.78973	3.26761	5.11977	4.07966	4.06787	4.85646	5.75501	4.59743	5.35094	5.17255	4.49795	4.68113	4.04989	5.27668	4.53142	4.40666	4.5945	5.08006	4.05629	4.567	3.76976	4.9201	4.26309	4.37198	4.14409	5.68412	4.36752	5.05151	4.47903	4.9268	4.72402	4.55506	4.54407
UPP2	3.63059	2.65135	3.4762	3.78618	3.12589	3.06313	3.66679	2.58317	2.50094	2.88676	2.60269	4.21662	4.58307	4.28246	3.86007	4.25903	3.90813	5.00483	3.48781	2.35574	5.23442	5.60038	4.01911	3.149	2.89094	2.71972	2.31854	4.49309	3.83242	2.98864	2.93814	3.3697	3.40012	6.00252	3.39602	3.73514	2.42302	3.99498	2.79948	2.709	5.50109	3.66607	6.2138	3.16451	3.49315	3.70857	2.98653	4.61424	2.72956
LPP-AS1	2.03877	2.79659	1.55538	1.39112	1.26325	1.07025	1.97141	1.46925	1.24991	1.32824	2.11341	1.29746	1.51467	1.49206	1.34706	1.82973	1.89498	1.65173	1.4354	2.21747	1.50221	1.54779	1.53764	1.37296	1.90503	1.68347	1.42176	1.89629	1.36148	0.965669	2.38785	1.42961	1.58337	1.83232	1.18184	1.74132	1.62744	2.75076	1.37477	1.60549	1.02438	1.49931	2.7114	3.68447	1.60684	1.86416	1.46378	1.30969	1.4271
ANKRD44-IT1	2.34482	1.20237	1.37117	1.76963	1.30391	1.65053	2.25091	1.18633	1.28714	1.71488	1.45126	1.59516	1.09048	2.18495	1.68815	1.62489	2.02178	1.76881	2.00375	1.98401	1.67001	1.98744	1.73205	1.10596	1.45878	1.2954	1.37668	1.29355	1.21807	1.79218	1.24366	2.3375	1.68991	1.32679	1.63643	1.44565	1.38567	1.56255	1.69719	1.72789	2.28634	1.2884	1.49393	4.83286	1.97559	1.5412	2.34135	1.29808	1.2674
ZNF117	3.72034	3.4664	2.44137	2.54745	2.98289	2.48415	4.14983	3.05829	3.6564	3.54846	2.89687	4.11823	3.19642	4.31494	2.52878	3.4285	1.88419	3.7041	2.96964	3.02992	4.29769	2.49243	3.72246	2.88273	3.6596	2.53376	3.7781	3.57408	1.8319	3.74751	2.77773	2.59716	4.26905	2.74851	4.09328	4.08473	3.08977	3.34828	3.68201	3.91753	3.39265	3.10456	4.80998	5.08974	2.39531	4.39833	2.85957	3.34204	2.43625
LINC01422	1.82251	2.67227	2.07175	1.6475	1.88627	2.99417	1.85361	2.43405	2.22154	1.56475	2.75595	2.39747	1.59687	1.80391	3.25307	1.94496	2.34201	2.61966	1.67896	4.01989	1.79204	1.64278	2.12892	1.53815	2.26753	2.2118	2.83953	2.14977	2.38311	2.0024	2.46598	2.93262	1.53693	2.42402	1.89668	1.96797	1.5049	1.84802	2.43453	2.1629	2.00986	1.77176	2.15178	3.22457	2.31461	1.60623	1.84272	1.79671	1.07534
SNORD116-28	2.08049	1.0324	1.55288	0.966557	1.33113	2.8496	1.90366	1.60045	0.986104	1.82635	1.4767	1.33713	1.70718	2.8808	1.0024	1.61776	1.01891	1.2105	2.24045	1.70828	2.94061	1.33415	1.90027	1.31339	1.33605	1.56026	1.32132	1.35174	2.70225	2.23621	3.02892	2.0774	2.04687	1.61755	1.06248	1.44639	1.30825	1.41976	3.49792	1.55058	3.05134	2.07159	1.70708	1.27115	2.76929	1.43752	2.80028	1.38276	3.66403
ARHGAP10	4.16414	4.06243	3.89368	3.93887	4.20448	5.22519	3.69411	4.07448	3.7992	4.61361	4.8186	4.84541	4.70931	4.29537	5.07296	3.37668	4.41304	3.7453	5.1042	4.31351	5.03815	4.40916	3.93806	4.09972	4.19905	4.63988	4.418	3.7145	4.70717	4.87532	3.37252	3.74923	4.90053	4.75783	3.52228	3.48896	3.63005	4.68086	3.43835	4.55058	3.83371	4.0183	5.66098	4.96284	3.31048	3.82409	4.85321	3.75032	4.15663
LINC02143	2.1557	1.75605	1.61855	1.35464	1.20294	3.15397	2.28806	1.39676	1.95847	2.12547	2.74722	3.17095	2.21544	1.70981	2.56791	1.29375	2.01351	1.85247	2.26802	2.81516	2.13475	2.18162	1.68201	1.38777	2.17598	2.01977	2.89655	2.28663	2.07893	3.6457	1.63401	2.2142	1.51943	1.95046	1.31892	1.14276	1.74817	1.20646	2.41184	2.24018	1.88649	1.45757	1.83819	5.40954	2.90367	2.70542	2.21087	3.13313	1.46583
MAK	2.88705	2.30273	2.06681	3.43708	3.20081	2.91883	2.40736	2.8313	2.31964	2.35436	2.77636	1.58384	1.78525	2.77168	2.91662	2.33141	2.33526	2.01961	2.21261	2.65167	2.37915	2.85315	2.68433	2.12408	2.07808	2.56105	2.50422	2.36814	2.6395	2.12537	2.96861	3.36849	2.36281	2.84668	2.31458	1.97658	2.08405	2.60014	2.51662	2.53701	2.60222	2.29827	2.40928	4.22881	3.18771	2.07311	2.98719	2.64274	3.3965
SNORD116-14	5.68863	3.30624	3.43886	3.8396	4.03705	4.26878	2.64394	4.70638	2.37509	4.54421	4.53995	4.53562	4.13316	5.65628	5.1915	6.47581	0.253567	3.40716	5.54361	5.01903	5.76095	7.52794	3.60019	3.55869	5.12997	4.77145	5.01486	2.66179	4.28849	2.23744	2.53447	3.97795	5.77911	7.45912	4.1079	4.30665	3.07663	2.94279	5.23918	4.67754	3.75375	5.47562	6.04801	5.82836	3.11211	4.71918	4.58146	4.70735	2.8404
MIR27B	4.52133	5.33095	2.80481	4.37852	4.80268	5.45928	5.20932	3.64857	5.38567	5.60907	3.28234	4.42015	2.05644	5.91739	5.06828	4.75092	2.02982	4.52508	3.43991	6.6594	5.57984	7.36584	5.20269	5.64487	2.51218	4.59496	4.71161	2.35838	3.82776	5.09808	4.44206	5.28319	5.86547	6.02548	4.45343	4.25819	3.35093	4.75793	5.30023	5.28487	2.94604	2.87643	4.53806	6.67781	5.41483	5.93373	4.24355	4.22266	3.76616
LINC00379	1.68068	2.06594	2.7846	1.71871	1.9931	1.43185	1.67029	1.12878	0.921027	2.69008	1.61126	1.13822	1.401	1.99732	1.43125	1.13694	1.18089	1.65767	5.09378	0.87121	3.26574	1.85625	0.821576	1.50895	0.879204	1.18165	1.06827	2.38629	1.19715	4.47968	1.25473	1.66634	3.95973	1.12603	4.27738	1.31888	2.57302	1.18355	1.35407	1.02659	1.36201	3.99337	2.51275	1.14936	1.16902	1.79193	2.04687	1.06268	1.55858
LOC643339	1.39946	1.00302	0.951348	1.51199	0.736664	2.21565	0.819719	1.47402	0.801875	0.685851	2.54991	1.21361	1.90654	1.24488	1.25613	1.36749	2.22609	1.9697	1.51725	1.85019	0.810244	2.98275	1.49174	2.55509	1.27212	0.826537	1.46407	1.39607	2.18087	1.11524	1.87998	1.24879	1.06159	1.08069	1.88277	2.09764	3.28387	2.12408	1.53967	1.59017	0.972548	1.14888	2.37624	1.29415	1.42239	1.11639	1.01146	1.75127	1.53994
SNORA75	2.43586	0.820757	1.15027	0.867492	1.48157	1.21559	0.634427	2.35309	2.11459	2.12847	1.20067	0.91226	1.19589	1.27362	0.990842	3.37945	1.37026	3.51904	3.57057	1.35652	1.2738	3.49878	1.45666	1.76461	3.3613	1.11079	1.00866	1.23605	1.49267	1.66936	1.03802	2.38837	1.67457	0.929438	1.06286	0.723914	1.4137	2.91023	2.6256	1.67911	5.29858	1.30019	1.64581	2.58219	0.722478	2.54597	2.00377	3.51782	2.28532
MIR4295	2.25708	1.66417	1.01058	3.05381	3.11154	1.40491	4.03646	1.30172	1.43094	4.58284	2.56303	1.07889	2.42835	1.8027	0.984966	3.98935	1.1514	1.41434	6.26463	2.36513	2.13559	1.8994	1.89465	1.43788	1.68164	1.23097	2.59767	3.28427	1.72636	1.69522	2.69873	2.49869	1.79914	1.36335	1.93681	2.29728	1.58921	1.43138	1.65492	6.11344	2.42727	2.21881	1.43765	6.88526	1.50738	2.17155	2.34251	2.01336	0.675765
LYG2	1.50058	1.93701	1.67104	1.72453	1.15367	2.73089	1.75607	2.24696	1.56793	1.72857	1.96148	1.58546	2.47939	2.30704	1.76535	1.8031	1.82328	1.67789	1.71337	1.48336	1.42191	3.11269	2.03526	1.49962	1.62321	1.37836	1.5505	1.9151	1.55621	1.91414	2.49978	2.29237	1.52992	2.02789	1.58957	1.52446	1.55249	1.3738	1.58383	1.90685	2.33291	1.03908	1.52567	1.90544	3.11664	1.59703	2.6374	1.68044	2.34111
RTL6	4.73217	5.41819	4.45663	5.06096	4.87602	5.06521	4.16281	4.58138	5.32926	4.60302	5.08373	4.52768	4.88657	5.26813	5.28819	4.64819	3.78081	3.94917	4.36547	4.53183	5.22136	4.88915	4.06244	5.01541	5.21946	4.86624	4.66251	5.22668	4.99671	4.69576	3.93899	4.62931	4.65675	4.80523	4.10586	5.30559	3.7567	5.62273	5.06793	4.22819	4.25685	5.04434	3.57101	4.97254	4.92407	4.62698	4.77736	4.68955	4.31436
LUC7L2	7.15791	5.93754	6.43502	5.95369	6.28989	7.54485	7.43547	6.9061	6.66457	7.81272	6.28533	5.55427	6.79971	7.832	7.46779	7.78772	6.85219	4.99454	5.94479	6.40443	7.26798	8.53186	7.8239	6.38552	6.7642	6.28184	6.26838	7.10313	7.60702	7.20598	6.11959	6.88529	6.76471	6.99608	7.79187	7.44175	5.92225	6.15801	7.36676	6.32903	6.85628	6.77874	7.09771	7.00828	6.91761	6.44039	7.24682	6.27619	7.0701
CX3CL1	7.7869	8.10346	7.10904	7.50369	8.25079	8.47628	7.50901	7.38719	8.19527	9.05706	8.06795	8.14748	7.13197	7.79655	7.7907	8.26575	6.861	6.86383	7.32828	8.17443	6.61344	8.05242	7.98176	7.73148	8.90961	7.67772	8.56708	7.50555	8.04736	7.47243	8.0573	8.11513	7.40081	8.02507	8.24725	6.95748	8.22074	7.37801	7.90615	8.60045	6.60269	6.57374	7.37462	6.80124	7.69187	7.68461	7.84714	6.83478	8.58799
SCN3A	0.878276	1.23008	1.46741	1.22771	2.01303	1.57243	3.39018	0.801956	1.04655	1.0721	1.38549	1.38236	1.25178	1.16	1.81949	1.37555	1.05649	2.58776	2.73379	1.91785	1.72442	2.04876	2.3694	1.23537	1.35499	0.936889	2.31933	2.50094	0.939461	1.95916	1.76452	1.94999	1.13708	1.25952	1.24209	1.59462	1.57768	1.25886	1.83527	0.996072	1.27239	1.46475	2.23426	2.26469	2.09031	1.29866	2.34972	1.1171	1.25631
PLET1	1.17169	1.41109	1.10493	1.5202	1.00696	1.82213	1.85792	1.31455	1.13132	1.32349	1.39122	1.35579	1.38179	1.00041	1.75343	1.63246	1.79125	1.39799	1.12382	1.43387	1.9486	1.26095	1.52024	1.2597	1.72442	1.49471	1.495	1.62808	0.844459	1.4884	1.63738	1.07566	1.28011	1.53838	1.68697	1.62946	1.07037	0.794404	1.45753	1.253	1.20999	1.11645	1.18495	1.21282	1.14496	1.41629	1.57759	2.15896	0.952771
OR52H1	1.85075	2.5046	3.40276	2.04344	2.1641	2.72709	2.68847	2.19419	1.79112	2.19684	2.51606	2.26535	2.29216	2.05997	2.24074	1.83897	1.68414	2.26358	3.87136	4.28703	3.43104	2.73813	2.47304	2.07705	3.69883	2.17439	3.09047	2.36155	2.41716	2.46682	1.95413	2.53911	2.4206	2.38925	1.80942	2.57127	2.34211	2.39403	2.49046	4.06985	2.09951	2.41915	2.182	1.81361	2.08013	1.81932	2.03297	2.5679	1.89809
KCNJ16	6.40805	6.31933	6.75543	6.10054	6.06942	7.17232	7.8001	7.23208	6.25171	6.85718	4.56136	7.07726	6.50723	6.88015	6.61153	6.3023	5.43477	6.89263	7.70353	6.70477	7.93273	7.31918	6.92063	6.55629	6.62475	7.25576	5.73891	6.79419	6.92405	6.23661	6.44034	7.31825	6.51551	7.46568	5.72353	6.74324	6.00709	6.35429	6.45553	5.6838	7.80222	6.70072	7.92547	6.90952	6.12187	5.74985	6.717	6.7975	7.50054
SNORA79	5.28278	5.74826	5.56864	5.70598	5.65278	5.65098	5.09022	5.22019	5.1976	6.27552	6.76154	5.63112	3.40831	6.05269	6.232	4.78979	1.2694	7.35379	6.90436	7.39109	3.71488	6.72455	4.83338	7.20115	7.84924	6.55699	6.52954	5.92742	5.59837	6.82924	6.29426	4.8492	5.07461	6.49647	5.65267	6.19789	5.36257	6.39525	7.7581	6.70638	6.97262	4.11362	3.88097	5.7964	4.23411	5.43215	5.72178	2.99408	2.01014
N4BP2L2	6.55956	6.50478	6.07987	6.041	6.23279	6.58487	6.95893	6.71352	6.37073	6.57417	6.54354	6.02697	5.25924	6.64293	6.29638	6.34494	6.33961	6.62899	5.78977	5.49751	6.53921	6.64703	6.21367	6.42627	6.42339	6.29299	6.19146	6.96981	6.12248	6.88684	6.22226	6.8408	6.55756	6.89715	6.41302	6.63109	6.2948	6.07505	6.68237	6.41682	6.61408	6.60652	6.33477	7.35423	6.06625	6.56155	6.05201	6.10965	5.17691
RALGDS	5.35829	5.48207	4.23312	5.76895	5.80386	5.3779	5.201	4.73202	5.84889	5.41748	5.93009	4.98639	4.95453	5.79086	5.23811	5.1995	5.54394	4.67097	4.055	5.01757	5.09274	3.93688	5.58233	4.77921	6.50121	5.64984	6.32978	4.4	4.7364	5.50608	5.82811	4.83964	5.30744	3.96023	4.59491	6.44753	6.29228	4.64594	5.85961	5.71928	5.35219	5.35571	4.83312	5.67429	4.89202	5.64329	5.58371	4.54382	7.2805
OR2T10	3.71052	4.67225	3.04302	4.0867	2.49724	3.65495	5.3081	4.83482	3.76151	3.55332	3.74296	3.83269	2.56333	6.17536	3.2417	4.34363	5.24772	5.45323	4.79036	3.77396	3.84912	5.43945	6.43297	4.83492	2.26971	2.01158	4.19472	5.82782	3.89	3.8932	4.70795	3.58607	6.49551	6.45059	5.56645	4.43007	3.82483	3.69749	3.14618	3.93239	4.79861	4.11954	4.64518	4.80251	3.91077	3.80235	4.67426	5.61221	4.98156
SNORA18	4.97776	1.75714	3.31589	3.74307	3.58895	3.02251	5.19221	2.6607	5.15483	5.59081	3.4972	5.43066	7.82313	5.50266	3.85683	3.1424	0.728863	4.08227	2.42692	2.29883	5.04348	4.6887	2.19008	3.75367	1.81191	4.66494	2.53767	2.89073	3.43987	3.45459	3.90378	4.24865	4.00618	2.13009	3.68662	2.292	2.58388	2.04462	2.06279	2.53946	5.55558	3.31674	4.75877	7.34696	4.98009	4.34142	5.83215	2.34197	2.38879
DOCK6	6.24341	5.49061	5.02099	6.14928	5.65238	5.63443	5.21766	5.6313	5.60385	5.80012	5.67597	5.69887	5.08843	5.40537	5.7527	5.37374	5.45413	4.18796	4.84131	4.81951	5.03676	5.64266	5.23866	4.53318	5.44458	5.55508	6.07123	4.96926	5.88282	4.80272	4.85705	5.48418	5.45413	4.90375	4.61243	6.04133	5.76266	5.38899	6.15299	6.37327	5.53876	5.01701	4.43698	6.59589	5.45614	5.59053	4.3546	4.27353	6.22269
BAG6	7.33456	7.11559	6.96696	7.32964	7.44493	7.10303	7.20073	7.15938	7.3537	7.24261	7.60097	7.16487	7.27868	7.25249	7.03936	6.89551	7.22824	6.66005	7.54074	6.9767	7.49768	7.14716	7.15514	7.69248	7.15444	7.50004	7.73866	7.09805	7.35657	7.15513	7.37855	7.28419	7.21243	6.97199	7.44852	7.18874	7.13057	7.48082	7.55048	7.3755	6.98432	7.22514	6.87506	7.04638	7.60618	7.01662	7.12909	7.51283	7.49088
ATP6V0D2	3.10471	5.69195	6.72168	2.23695	4.80373	3.89261	8.40428	4.69142	2.50859	5.86209	2.28732	5.96687	3.06454	4.94747	4.45668	3.66839	3.71715	6.39747	5.94013	4.67496	7.28616	5.30197	5.19744	5.44552	5.16388	4.09524	4.6314	7.35956	5.54856	5.56187	5.77844	5.86221	5.42672	3.78509	2.60881	3.20949	6.41148	2.36273	4.12117	2.05091	5.27357	7.10281	7.45233	5.03782	5.424	4.64857	5.905	5.59578	6.18299
CSTA	6.25759	6.11049	5.14215	5.1584	6.78179	6.19826	4.58812	4.91625	5.56642	5.81893	5.0996	4.73956	5.42339	5.19957	6.21964	4.69574	4.53193	5.4702	5.86116	5.96234	5.17142	5.63843	5.53651	4.92693	5.94244	3.83721	4.36502	4.57506	5.42141	4.92639	4.50005	5.74935	5.67144	5.96503	5.46045	4.85133	6.3333	6.05654	4.32644	4.62572	4.7657	4.16163	4.11835	4.52712	4.60766	5.60792	5.39624	3.88425	5.49239
CARHSP1	6.61907	6.23116	6.69091	6.81927	7.4201	6.2301	6.03769	6.57749	6.45101	6.8089	6.23169	6.24182	6.44541	6.78093	5.8236	6.02288	5.85939	6.28262	6.95485	6.25632	6.95746	6.78569	5.75307	6.33946	7.28606	6.79964	6.99511	6.51596	6.48616	7.12039	5.76732	6.154	6.92802	6.38033	6.25745	7.20894	6.40556	6.71724	6.64683	5.89142	6.13732	6.97635	6.10898	5.7967	6.67659	6.94918	6.33602	6.07182	7.19812
KANK2	7.44517	6.28303	6.56971	7.0665	6.93857	6.66877	5.55885	6.10693	6.92741	6.87279	6.57258	7.61529	6.73397	6.63698	6.28178	6.42784	6.4435	6.02459	6.07392	6.29323	6.46126	5.89343	6.31406	7.1858	7.09235	6.30583	7.31105	6.60172	6.0511	6.61052	6.03255	6.33873	7.15703	6.1376	6.21261	6.50733	6.80901	7.038	6.59781	6.81292	6.53203	5.99521	6.54049	6.68371	6.25379	6.95951	6.30108	6.14128	7.49033
SNORA5A	5.29702	5.65555	5.4576	5.51696	5.14384	5.91183	6.18058	5.59468	4.99361	6.3056	5.31817	5.66155	-0.4765	5.31287	5.98053	5.45084	1.77409	6.46145	7.30779	3.22862	3.47451	7.98463	5.72236	6.71128	5.73383	4.80542	6.14793	6.2112	4.61871	6.32167	3.65593	5.64072	5.42118	6.38244	4.76563	4.1389	6.17307	4.41356	6.1269	5.58034	6.67481	5.25544	4.19364	4.02209	5.05862	6.13534	5.40614	4.40479	1.70864
SAMHD1	7.69022	7.72897	7.11628	7.85074	9.18644	8.04611	7.60205	7.32125	7.59598	7.43562	7.67072	7.08725	7.72053	7.43308	7.82506	7.0526	8.28192	7.70836	8.51901	7.65908	7.54681	6.52044	8.24185	7.08992	7.57891	7.43445	8.58068	7.15549	7.22094	7.7726	6.17909	8.92404	7.25209	6.62001	7.12712	7.00767	8.00278	7.09944	7.52863	8.33485	7.54284	5.95541	7.09127	7.55126	7.61772	7.57785	7.18125	6.19822	6.67265
LYN	5.53221	5.84678	4.72688	5.18755	6.53229	5.71751	5.17122	5.78093	5.9158	5.81631	6.11877	4.9282	5.26022	5.98998	5.32653	5.02449	5.38245	5.98988	6.76983	5.61043	4.77509	4.901	4.83744	4.9141	5.4564	5.22839	6.77441	5.92654	4.8156	4.97989	4.93233	6.32166	5.51541	5.00888	5.07011	5.8423	5.9802	5.21499	5.49835	6.13092	4.92472	5.01597	4.78537	5.3684	5.96612	4.98831	5.38554	5.18851	7.8232
MIR509-3	3.6213	1.02448	1.63926	1.09609	1.5038	1.55348	3.07764	1.42283	1.04093	0.800489	1.1721	1.4205	1.54537	1.45636	1.64883	1.87367	1.98692	1.71952	2.38628	2.27634	2.97114	2.16636	1.38328	5.5346	1.15636	2.21716	1.2201	1.71359	1.24767	3.66681	2.22248	1.28785	1.36684	1.48464	1.36291	1.4452	1.03707	1.34293	2.43047	2.41425	3.25037	1.53746	2.55576	5.81562	2.02031	2.05427	1.44664	1.87639	1.33498
TMEM214	7.41433	6.85969	6.83435	7.21747	7.1038	6.946	6.56547	7.33334	7.09694	7.11065	7.46551	7.17045	7.38689	7.4921	6.81456	7.32025	6.43517	6.23054	6.24682	7.24418	6.57509	6.93701	6.31255	7.17242	7.80175	7.32951	7.74689	7.06264	7.00155	6.7317	6.99972	7.05673	7.45154	6.73111	7.1516	6.67263	6.88726	7.5234	7.16797	6.95356	7.09565	6.63452	7.10935	7.27444	7.00713	7.13649	7.24361	7.51026	7.8626
PCCA	5.36143	5.56634	6.89611	6.03065	5.7377	6.55686	6.84341	6.16607	5.66387	5.68929	4.95228	5.66388	6.31026	5.71921	6.11591	5.91308	5.34012	6.31026	7.11791	4.86956	6.92169	6.11684	6.7515	6.04297	5.62395	6.33423	5.04674	6.7197	7.12692	6.16283	5.07115	6.34124	6.49563	7.31915	6.15795	5.93987	5.55891	6.09277	6.11193	5.29824	6.28102	6.49326	7.48122	5.82628	5.8155	6.10086	6.29758	6.74075	5.88144
PLIN2	6.82896	7.4901	7.83545	7.66519	7.58522	7.65644	8.47641	7.99538	7.68498	7.67961	7.5922	7.73742	6.45756	7.4125	7.83316	7.41423	7.34991	7.82841	7.38203	7.08288	8.34714	7.47294	7.87308	7.01397	7.62575	6.95673	7.20206	8.04037	7.66886	7.06088	6.2524	7.62001	7.8756	7.70911	7.84131	7.40507	7.41419	7.11855	7.36719	7.32996	7.8147	7.95016	8.46763	7.26635	7.23084	7.23325	7.84645	8.22044	6.7416
CATSPERE	2.01428	2.12184	2.13253	1.65236	2.1865	1.81832	2.30533	2.2376	2.162	2.02895	1.46263	1.84939	1.89098	2.35519	1.74322	2.01243	2.06969	1.66824	2.12046	2.19654	1.71833	2.43774	2.29311	2.6977	1.77548	2.83395	2.05994	1.82935	2.09129	1.96043	2.54646	2.05318	2.04558	1.6041	2.62179	2.98444	2.25024	2.66307	1.97943	2.98426	2.50806	1.88669	1.77627	1.81533	2.03109	2.08162	1.83944	2.07192	0.878396
RNF44	5.92468	4.82864	5.65043	5.71313	5.5863	5.47327	5.63967	5.11434	6.31481	5.66567	6.59122	6.01255	5.33748	5.41327	5.60019	5.86971	5.33063	3.77487	7.04837	5.53237	5.7099	5.34052	5.64157	5.87861	4.90613	5.76127	5.2537	4.97554	5.72155	5.43273	5.42879	5.38871	5.8833	5.26709	6.295	6.34078	6.31151	5.97634	5.86669	5.76181	6.02914	5.1635	5.08457	5.51278	5.85392	5.86229	5.69939	5.56017	4.56891
INTS6-AS1	3.44883	1.87123	2.91003	2.7889	1.68734	3.50035	1.99206	3.89446	4.66894	1.86812	3.17326	3.40483	2.28243	3.72169	3.87356	2.26286	1.40665	2.75106	1.5942	2.97252	2.97771	2.52435	3.74023	4.93312	2.09026	2.94646	2.29946	2.04658	3.07777	3.60863	2.10391	4.39095	4.73422	2.3871	2.32014	2.21303	3.70678	3.63306	1.70218	2.00386	1.64353	3.31366	2.57093	2.45588	2.75347	4.47672	3.43509	2.93618	1.55355
AGBL3	2.06582	1.52498	1.36594	1.53224	1.64521	1.76858	1.52843	2.51028	1.61811	1.66899	1.69975	2.00336	1.72637	2.1121	2.00766	1.66526	1.82725	1.70234	1.56842	1.25831	1.91132	1.16408	2.2009	1.74265	1.41092	1.52494	1.31176	1.91648	1.61675	1.94372	1.41423	2.14235	1.61677	3.10998	1.399	1.4705	1.56244	1.42452	1.64666	1.92975	1.10019	1.79234	1.9841	1.88561	2.41176	2.21072	1.77968	2.97977	1.54712
ADM	6.64558	4.50022	5.67895	5.37729	6.66368	5.14388	6.02284	6.12239	6.89544	6.24944	5.60061	6.8546	5.62971	6.51847	5.18729	6.33914	6.07445	5.28204	4.16346	6.70288	4.96449	5.83822	6.04215	4.29987	6.70457	5.16057	5.02805	6.03055	7.19055	7.31811	5.72234	5.75341	4.64661	4.87531	6.63036	5.74302	5.95293	6.60064	7.23269	6.43769	5.80031	5.32452	5.65073	5.7365	5.08265	5.07652	6.26769	5.54526	8.83836
MAN2B1	5.27071	5.83242	5.49848	5.72865	5.61048	4.77481	4.53278	5.76391	5.23836	4.36156	5.56114	5.27056	6.11121	5.12822	5.21963	4.66834	4.63011	4.83252	6.44279	5.84452	4.97477	5.76694	4.9596	5.30719	5.35852	5.76548	5.44019	4.6541	4.96328	4.24201	4.37885	5.22412	4.62289	3.84628	4.61448	5.61914	4.25722	5.43185	5.03061	5.3735	4.25717	4.20643	4.72317	4.619	4.88987	5.155	4.71919	4.64051	5.11404
ABI3	5.24024	4.78463	5.1838	5.10329	5.74702	5.14402	3.43724	4.54965	5.2639	5.59294	5.20598	5.38498	5.10954	5.18136	4.77565	5.164	4.8148	3.92964	5.26861	4.24654	4.41696	4.31705	4.92523	5.23305	5.12408	5.03682	4.99869	4.5242	4.92584	5.91828	4.55551	4.62981	5.54334	4.59527	4.88418	5.62364	5.78216	4.094	5.34663	5.28915	3.40736	4.14793	4.27944	4.89959	4.62539	5.78627	5.13362	4.5226	5.07352
B4GALT5	6.56025	7.12078	7.11245	6.83338	7.69919	7.3001	7.15843	7.78272	7.5892	7.41028	7.39216	7.71254	7.64265	7.12057	7.16601	7.27683	6.86385	7.03893	8.11308	7.17711	7.38251	6.23197	7.1614	6.60749	6.57729	7.74418	7.27751	7.05878	7.36453	7.55251	6.73296	7.42797	7.54752	6.99195	6.87092	6.54583	7.6194	6.17256	7.27571	7.46664	7.6252	6.53467	6.90964	7.46417	6.60682	7.08962	7.16398	6.64911	6.94379
GRIK1-AS2	2.56737	1.70316	1.66349	1.65918	1.37866	1.64363	1.58545	1.9011	2.68936	1.70709	2.28609	1.11256	1.61474	2.17188	1.71639	2.17501	2.60474	1.6834	1.52781	1.885	1.46795	1.89007	1.94002	1.71585	1.63365	1.64097	1.69705	1.86426	2.09455	1.51904	2.26966	2.08785	1.7762	1.50289	2.04796	2.01172	2.007	1.9077	2.85901	1.85629	1.57696	2.17377	2.04161	1.2414	2.03696	2.25398	1.87313	1.95887	1.50974
PRLR	3.40325	1.81255	4.86167	2.50763	2.66827	2.89378	4.02361	2.35394	2.12451	1.22385	2.42799	3.78086	2.84255	3.21844	2.84163	2.80067	2.17055	2.23954	2.61417	1.72883	4.26549	3.82731	4.32594	2.7364	2.80566	2.15913	2.33202	3.54784	4.89812	3.68306	3.70851	3.58555	3.54948	4.33612	3.90129	2.80104	1.46795	2.2887	2.27506	1.81276	3.28294	3.46636	4.82975	1.61558	1.822	2.90107	3.82223	4.76557	1.22707
LOC100131496	1.63009	1.46832	1.29805	1.52862	1.9358	2.80351	2.61308	1.83394	1.21464	1.65686	1.7771	2.25123	2.08933	1.9249	1.48468	1.64064	1.51557	1.5065	1.64542	1.4116	1.91315	1.8088	1.33114	1.95692	1.88841	1.04344	1.40943	1.30549	2.37439	1.69862	1.65908	1.3247	1.92869	1.70632	1.84188	1.1296	2.19486	1.50778	2.21402	2.0065	1.47155	1.29	1.82362	1.48208	1.83672	2.51455	1.3483	1.74036	1.77568
SCAP	6.35981	6.37534	6.07864	6.47892	6.38864	6.16815	5.8976	5.84566	6.25842	6.30239	6.3554	6.35141	6.22579	6.348	6.15968	6.23805	5.97521	5.10122	6.19069	6.12332	6.40556	5.94847	6.15657	6.4224	6.31644	5.94464	6.7076	6.11297	6.54584	5.95245	6.14859	5.97121	6.0868	6.08228	5.57632	6.39526	5.90392	6.55577	6.3646	6.41906	6.40904	6.49029	6.14431	5.77927	6.17175	6.32982	6.29928	6.71184	6.88656
CCSER1	1.56492	1.92408	1.51789	3.39576	1.57836	1.76089	3.11601	1.55882	1.8998	1.85736	2.28763	1.73085	1.59525	2.83997	1.2983	1.47157	1.46686	1.44908	1.95317	2.92148	2.71871	1.42595	2.01993	1.56645	1.44086	0.828771	1.65633	3.34648	2.84329	1.86022	1.88524	3.24974	1.85746	1.69473	1.89159	3.23568	1.91043	1.72059	1.83008	1.46558	2.05328	2.08236	2.97277	2.96469	1.557	2.18098	1.89653	2.31395	2.00235
MRTFA-AS1	1.62208	1.62726	2.14022	1.42796	1.52482	3.32268	1.80913	1.70994	1.73232	2.85059	1.91057	1.86433	2.21486	1.67207	2.21298	2.02341	1.92275	2.24588	1.62787	1.66064	2.11567	1.26477	2.18482	1.71288	3.21484	1.67637	1.48973	2.92984	1.87014	2.42718	1.39122	1.68209	1.59735	1.5215	2.45389	1.31841	1.7498	1.82504	2.15001	1.75158	1.67433	2.15352	1.29269	3.28251	2.13057	1.47656	1.38745	1.87396	1.45289
LOC100506142	2.30889	1.9828	3.54653	2.09934	2.5484	2.9109	2.90016	1.68975	4.29329	1.90093	2.19872	2.65548	3.97066	2.34508	3.13423	3.27492	2.99683	3.92771	4.78274	3.32281	2.65804	2.98025	4.05909	3.79006	2.34828	2.81613	2.15625	2.84552	2.92413	3.4118	2.79452	2.62591	2.62367	2.82165	2.91526	2.64041	3.35606	3.26592	3.01714	2.67789	2.38104	2.30388	2.71722	4.2837	2.97872	2.32453	3.366	3.18007	1.19382
ATP6V0C	8.94143	8.63361	8.51093	8.78007	8.86389	8.76442	7.61891	8.90295	8.72112	8.89654	9.24375	9.10756	8.59194	8.61521	8.13208	9.01292	8.14453	7.44866	9.52616	8.34189	9.32133	8.81139	8.51144	8.81888	8.97428	9.00484	8.58736	8.27762	9.19804	8.96411	8.34675	8.42524	8.91116	9.29529	8.42271	8.83296	8.78749	9.20453	8.38809	8.81086	8.898	8.65524	9.02333	8.42457	7.96189	8.70811	7.95901	8.8302	8.97624
APOH	2.52951	4.10401	3.62487	3.09708	1.61918	2.31971	4.25942	3.47793	2.57581	1.46817	1.79242	4.87516	2.15529	4.50496	3.79507	3.50468	3.64083	1.91571	2.55207	1.53436	3.7392	3.50696	5.84805	3.10664	1.74451	1.75025	1.85824	5.4596	4.36624	2.07432	2.51691	3.62693	2.01064	1.78284	3.18528	3.18145	2.15613	3.49728	2.17068	3.59388	3.03461	5.17211	5.04141	2.07457	2.25225	3.44496	4.11143	2.44804	2.79395
SNORA49	2.95244	2.34303	4.06853	2.62761	3.26564	3.04323	1.36568	2.42323	1.37595	4.00292	2.4688	3.209	1.99883	3.25332	1.89314	1.62622	1.01986	2.98905	3.87189	4.18997	2.06387	3.99889	2.44908	5.11835	1.77802	3.88567	1.8908	1.72068	2.64802	4.72583	1.50014	2.65048	5.41245	1.68505	1.75618	2.81997	4.81133	2.00613	3.16215	3.49567	2.572	4.41827	2.25948	3.61626	1.87689	3.77528	4.03405	1.50963	3.33731
LOC401261	3.37024	2.29115	2.00976	1.87717	3.0581	1.22384	1.09023	3.54248	1.91046	2.62075	2.54566	2.40717	2.05059	4.4406	2.21648	2.52604	1.91695	2.55293	1.45292	2.86797	2.28855	2.2095	2.39482	2.28471	2.8545	2.79733	2.8129	1.48253	1.28391	3.37557	2.73715	1.80806	3.24306	1.76493	2.43742	2.77717	2.38194	1.20264	2.77485	2.3426	2.482	4.32275	2.0451	3.4615	2.1357	2.54014	2.72551	2.45819	2.49197
TMEM244	1.42363	3.94042	3.57681	4.45237	3.67842	1.08129	2.91584	1.76913	3.95088	1.62795	3.38224	4.34976	1.94636	2.3959	4.82231	5.27966	1.6671	4.86321	3.04143	2.5519	2.31119	1.96999	2.70884	5.35518	2.7324	2.29454	2.48783	2.19242	3.55397	2.14475	2.01639	3.77051	5.82888	2.4737	2.52678	3.34587	3.02542	3.87466	2.46985	3.0502	5.43519	4.90035	2.71224	2.65921	2.14506	2.13494	4.95762	4.16008	2.51117
MIR1251	1.50204	1.42448	1.74096	1.47945	2.51865	2.22094	2.75244	1.94539	2.24882	1.94766	1.5203	2.14837	1.83498	1.35972	1.92089	2.56346	1.53695	1.68976	2.04154	2.43916	1.5778	1.29891	1.53974	1.85413	1.73958	1.8894	1.79997	2.17445	1.91482	3.41463	1.28125	1.54593	1.46684	2.1005	2.04557	1.78502	1.5652	1.88087	1.06434	2.18789	1.9319	2.25703	1.19617	1.54994	1.44852	1.41067	1.89424	1.66647	1.36899
MIR3685	3.36593	1.8429	1.81781	1.65545	2.681	1.62484	5.0657	2.08737	2.96489	1.64092	1.87438	1.56861	1.47855	1.88245	3.65446	3.59801	2.93175	2.38299	2.05441	1.62836	2.26745	2.81458	4.25082	1.88398	4.56799	1.46893	3.07694	3.14225	2.41643	5.29232	3.19825	2.22638	4.62979	2.28383	1.63117	1.19976	1.55143	2.55377	2.85426	3.39097	1.69095	1.93249	3.53419	4.97671	2.43656	2.19248	1.84715	1.82794	2.24668
ZC3H18	5.33335	4.78407	5.30857	5.31282	5.33584	5.37386	4.81215	5.52507	5.45059	5.57031	5.28076	5.40892	5.18351	5.60293	5.14055	5.42933	5.39492	4.86039	5.62345	5.91481	4.85158	5.52992	5.4467	5.89192	5.24047	5.34935	6.10321	5.35114	5.43418	5.89195	5.2703	5.30965	5.30342	5.2453	5.65846	5.94776	5.75176	5.4504	5.52142	5.96779	5.42501	5.50029	5.18066	5.32438	4.79932	5.6563	5.44614	5.27298	6.86683
PIK3R1	7.26885	7.37076	6.65355	6.93013	6.93901	7.3163	6.65112	7.5665	7.53036	7.5892	7.44798	7.18117	7.19046	7.51253	7.78081	7.45831	7.62714	6.84924	6.75388	7.4953	6.80357	7.26941	7.30925	7.8676	6.77919	7.59901	7.79969	6.86782	7.18462	7.22121	7.69624	7.46644	7.53644	6.77273	7.09893	6.91112	7.26759	7.20684	6.67349	7.29817	7.46762	7.48551	7.58894	7.08556	7.19288	7.3084	7.59329	7.39398	6.85515
CDIPT	7.36122	7.63177	6.69164	7.25624	7.53723	7.49731	6.55811	7.32787	7.11439	8.09161	7.48191	7.06079	6.83216	7.89693	7.26269	8.0213	6.98644	6.51736	8.1274	7.28996	7.73569	7.46384	7.73148	7.44577	7.76279	7.75138	7.2065	6.85264	7.70428	7.33657	7.59475	7.39785	6.89355	7.53372	7.49232	7.03494	7.22309	7.08184	7.50834	7.87821	7.31548	7.26723	7.76115	6.55432	7.80798	7.52506	7.76329	7.33648	8.45645
CCDC43	6.52988	6.23208	7.1992	7.03167	6.94384	5.99639	6.4374	6.65553	6.35454	6.73155	6.58639	5.80886	7.52856	5.41939	6.88614	6.48961	5.30085	6.96397	6.47205	6.20426	6.29828	4.58166	6.53793	6.86657	6.44865	6.56956	6.05841	5.99282	5.90561	6.45757	6.83094	6.71201	6.07332	5.31087	6.14627	6.71558	7.10483	6.62737	6.31212	5.81997	6.51224	6.58839	6.19759	6.30816	5.83952	6.15863	6.54636	6.95555	7.00316
ADH6	2.18068	3.13349	3.97942	3.61211	2.33798	2.97587	4.30571	1.36902	2.93127	1.79075	1.51958	3.85951	1.94015	3.46351	3.23104	2.23976	1.22682	1.61032	3.57988	1.58552	3.81038	3.28829	4.5426	3.07083	2.11874	2.05878	2.01371	3.9028	4.42192	2.35783	1.40621	2.35278	2.68213	4.72797	3.16241	3.40757	1.29628	1.32191	1.56851	2.82084	3.19728	4.01759	4.1208	1.78198	3.75093	2.06813	2.86504	4.11866	2.43628
CTSD	9.56675	9.16088	8.9845	9.28027	9.10628	9.40771	8.6831	9.07054	9.39275	9.47234	9.55297	9.58998	9.06201	9.14145	8.82025	9.44193	8.59466	8.1546	9.60515	9.2123	9.28602	9.13099	9.28994	9.40734	9.25638	9.34851	9.61012	8.82715	9.58562	9.13361	8.61222	8.97006	9.09852	9.01521	9.19862	9.20097	9.1356	9.37492	9.1995	9.52923	9.17199	9.09314	9.4452	8.35996	8.70795	9.42005	8.34329	8.49489	9.30814
TAS2R4	0.895411	0.885648	1.04133	1.2616	1.58004	1.90851	1.81146	1.4543	1.73925	1.46545	3.46541	2.5833	1.92616	1.27542	3.13943	2.64158	1.70766	2.50073	1.58135	2.70759	2.97658	1.19948	1.78983	1.75654	1.47599	1.34467	1.52261	3.17555	1.66723	1.84158	1.92472	3.21079	1.32705	1.27001	1.46231	1.3007	2.16653	1.81371	3.88408	1.36378	3.91255	1.13981	1.39505	4.37366	1.56338	1.51402	1.59249	2.88162	1.51118
RAPH1	7.21994	7.49636	6.91314	7.2792	7.12612	6.91583	7.89733	7.64828	7.11391	7.285	6.86505	7.15308	7.09452	6.87021	7.62956	7.25677	7.90313	6.84919	6.55746	7.22986	6.23922	7.41796	7.29996	6.36067	7.21705	7.16444	7.06388	7.29798	7.29846	7.0859	6.99325	7.69514	6.85837	7.16425	7.42015	7.75996	7.53821	7.18781	7.20885	7.98269	7.25423	6.87857	6.69381	8.31524	7.83058	6.97889	7.48681	7.11187	6.81788
QSOX1	6.47919	5.55236	5.79277	6.19788	5.81965	6.11131	6.05332	5.94574	6.0064	5.85475	5.96103	6.26574	6.36829	5.38205	6.09522	6.70653	6.38628	5.14597	6.5412	5.96008	5.5149	5.61705	6.15811	5.14338	5.88231	6.22374	6.26577	6.03177	6.0799	5.93468	5.51428	5.97011	6.27355	5.24509	5.8843	6.06859	6.6956	5.96106	6.21968	6.43548	6.20631	5.67049	5.8391	5.41193	5.84524	5.49851	4.92461	5.75507	7.12347
SNORD5	5.03897	4.8661	5.33233	4.51985	4.78815	5.57313	5.53107	3.7196	3.77315	2.06402	2.448	5.18853	4.211	5.09006	5.11361	2.62738	1.17576	5.22962	7.07818	6.32162	5.25823	6.98167	4.30803	2.62366	1.70056	3.30312	1.8948	4.30701	3.63876	3.73311	4.15333	3.01424	7.0949	1.72123	2.72077	5.83503	6.24119	3.26522	6.0651	2.849	4.1493	5.62424	3.15028	7.76837	3.29847	5.67933	6.63845	6.36144	4.3469
SEMA3F	5.77143	4.79944	4.72316	5.21851	6.60687	5.67738	4.40509	4.69515	4.91244	5.11557	4.80865	4.8795	5.85997	4.03799	4.66872	5.55355	4.91429	3.71324	4.14796	4.77323	5.52671	5.58533	4.57097	4.17644	6.0296	4.72759	4.91272	5.03801	5.21548	4.2458	4.69317	5.04583	4.77463	4.61226	4.77975	4.86645	4.59676	4.40382	4.65899	5.58537	5.267	5.1651	4.39472	4.50472	5.34094	4.47501	5.07991	4.91871	6.43781
OR7E91P	2.82768	1.84447	1.2355	1.0481	1.01492	1.48951	1.49773	2.83302	0.872795	2.30131	1.62556	1.23465	1.37771	2.55543	1.69311	2.812	2.22504	1.98403	1.46941	3.04836	1.55649	2.14192	1.83165	0.86208	1.60712	1.1579	1.8864	0.902305	1.2381	1.70234	4.17337	1.50046	2.01412	3.13762	1.99873	3.23184	2.48845	1.26208	1.63953	1.31511	1.54135	1.94475	1.61682	1.87531	2.11715	1.0303	1.56041	2.65838	1.27406
PRRC2A	8.02112	7.81797	7.66406	8.07873	8.10312	7.51773	7.01187	7.567	8.10982	8.15785	8.06703	8.03271	8.02326	7.63741	7.78032	7.96894	7.82151	6.92706	7.72435	7.04479	7.75951	7.79226	7.62361	7.94105	7.75587	7.73714	8.35722	7.59975	7.86808	7.96558	7.75367	7.5415	8.13353	7.83598	7.78937	7.97648	7.76342	8.10147	7.71	8.02905	7.81725	7.99344	7.47437	7.84481	7.52808	7.9803	7.39396	7.93681	9.64678
LINC01874	3.65124	4.35079	5.17906	2.70093	1.72916	4.06647	3.57107	1.2466	1.00346	2.02104	2.22318	3.02691	1.7405	4.66128	4.85372	2.50143	2.48328	1.61167	1.90662	1.65216	3.68391	5.06481	4.3477	4.62799	1.13728	2.22542	4.101	5.78823	4.83127	4.4079	4.56979	2.93051	1.81584	1.51658	3.43412	1.79566	1.5586	3.68891	2.17045	3.10002	1.25182	4.69371	6.07664	1.68257	2.76689	3.77758	5.61859	3.60368	0.762466
SCARNA1	1.37158	1.65809	1.75793	1.84022	2.33984	2.00665	1.84349	1.25985	1.74582	1.02814	2.25817	1.59195	2.47277	2.06251	1.07042	1.26386	1.60092	2.79628	2.19116	1.40532	1.27961	1.23363	1.50394	1.51663	1.66538	1.55551	2.38454	1.28685	1.4342	1.70885	1.99428	1.48527	2.53206	1.70463	1.70885	1.98471	2.43666	2.18686	1.17609	1.89412	1.75282	1.50829	1.31938	1.49746	2.55172	2.22684	1.64157	1.71647	2.37169
RTL8B	3.30734	3.50979	2.95211	3.33034	3.18977	3.06048	1.77672	2.82959	2.58574	3.17878	3.59084	3.38633	2.87344	2.67346	3.00211	3.79609	3.49846	2.60016	3.17206	2.89938	3.09679	2.00872	2.68385	2.93733	3.54617	2.6701	3.80712	3.28718	3.77761	3.11322	2.49906	3.50352	2.19362	2.66369	2.93033	3.98703	2.81017	2.6973	2.63185	2.70766	3.13197	3.03201	3.01909	3.84718	3.5096	4.47388	3.67058	3.1212	4.04988
HIST2H2BC	3.42397	3.98423	2.83906	4.02632	3.17856	2.69185	2.0432	3.00124	4.17571	3.06125	2.64755	3.61418	1.65592	3.47362	3.93846	1.48504	2.02686	1.70855	2.99945	3.42113	5.19969	3.27518	2.12162	2.18303	2.59671	3.36641	2.40706	2.67036	1.64253	2.97576	5.46795	3.8936	2.14925	4.10787	2.77314	2.53357	2.55555	1.81298	4.37304	1.88151	3.2951	2.37332	2.72163	2.17788	3.279	3.43217	2.38609	3.80441	3.0367
IGFBP2	10.2317	9.33344	8.73173	9.62349	9.30771	9.9357	8.54477	9.03036	9.58965	9.41836	10.1419	9.80355	9.08036	9.30361	8.90149	9.66972	9.42388	7.93938	6.63371	8.73066	8.21608	8.91628	9.34699	9.88209	9.80021	8.8961	9.5855	9.12331	9.55012	9.72295	9.25148	8.48601	9.50792	8.92877	9.55268	9.8425	9.48122	9.99378	10.2016	9.57719	9.71732	9.52016	9.3251	8.30077	9.03563	9.85577	8.78421	8.77156	8.80447
SLC38A4	2.08011	2.99068	2.00547	1.78598	2.76273	1.73463	3.26205	2.14373	1.83515	2.80656	1.24277	1.53424	2.24351	2.24025	1.28191	1.99521	2.05606	3.30573	2.66686	1.91481	2.14505	2.32452	3.37842	2.13421	2.55364	1.73005	2.56988	1.69055	1.63756	1.81391	2.17846	1.95689	2.52106	2.15001	1.57477	1.62039	1.65379	1.71858	1.94071	1.78894	1.31986	2.21174	3.83857	1.96712	2.49141	1.38794	2.6802	2.88015	3.21813
GATA3	7.39388	7.32252	6.51767	7.93829	7.25567	7.79712	7.005	7.57592	7.12158	8.00194	7.21254	7.23426	6.95428	7.6714	7.57849	7.52237	7.51687	6.72005	6.41782	7.25284	6.55514	7.93311	7.20104	6.13577	6.96519	7.14525	7.23959	7.05515	7.95422	6.63944	6.0448	7.25368	7.13348	6.73345	7.50378	7.49105	7.67967	6.75872	7.08119	8.57824	7.13161	6.11729	7.20839	7.89213	8.10511	6.98098	7.05656	6.64995	5.84009
ROBO4	6.65031	6.17834	6.02711	6.39149	5.88965	7.11745	6.22372	6.07286	6.16	6.82041	6.72529	6.10541	6.51434	6.07881	6.54775	6.77027	6.27976	5.64104	5.69196	6.04459	5.95201	5.81887	6.4387	6.32867	6.94346	5.53469	6.75068	5.22583	6.13763	6.92666	5.52915	5.53253	6.48481	6.32283	6.50534	6.8609	7.07651	5.96555	6.52273	7.21912	5.90592	5.16649	6.03546	6.37187	6.33371	6.53248	6.09174	5.85753	5.40638
SNORD59B	1.69063	0.675528	0.885747	0.828025	1.83654	0.71894	1.94639	1.12844	0.702767	0.888414	4.5361	0.857543	1.09402	1.07674	1.17142	4.1584	1.77022	0.775066	0.714992	0.93916	1.09077	1.03312	0.717225	0.735963	0.825361	0.929714	1.49651	1.67943	0.781584	2.08424	1.21701	1.01752	0.807881	0.794822	0.700687	0.944879	0.796637	0.975995	1.46213	1.21059	1.29723	0.884268	1.10126	2.55613	1.97188	1.02848	1.66452	1.04775	2.03019
CD248	8.95596	7.73635	8.07287	8.29221	8.52669	8.64657	7.73642	8.11842	8.10816	8.14603	7.17051	7.25754	8.11336	8.01558	7.93475	7.59094	8.34719	7.32216	6.66175	7.52091	7.33415	7.95509	8.05735	7.049	8.28756	8.13572	7.94406	7.00172	7.68519	8.05176	6.66658	7.85967	7.91607	7.9321	7.56785	8.29907	8.49675	8.29489	8.09966	8.8653	7.65415	7.15353	7.37773	8.82088	8.27832	7.36529	7.83537	7.29212	7.54995
CRPPA-AS1	1.24191	1.26004	1.72167	2.07381	1.79221	1.63264	1.8006	1.73576	1.29251	1.18614	1.48968	1.30793	1.61914	1.10022	1.80422	1.4092	1.82742	1.99519	1.10396	1.38704	2.49853	1.76247	1.97736	1.64155	1.59552	1.75903	1.82942	2.27102	1.88425	1.35183	1.66018	1.30153	1.36402	1.23725	1.50729	1.9168	2.21876	1.22322	1.86426	1.70508	1.47652	1.10763	1.28032	2.31793	1.48407	1.48712	1.36462	1.56335	1.19411
APOC3	3.97919	5.28106	4.37825	3.85189	3.70245	4.39553	4.06368	2.2066	2.5126	3.63725	4.00287	4.41277	4.43101	4.22127	4.14796	6.07505	7.11647	3.94056	3.90456	3.33924	6.02738	4.87804	5.20271	5.14733	3.30314	4.42273	3.55148	4.67757	6.30914	3.65957	3.62308	3.69282	4.85834	5.24273	4.99482	4.51369	3.81661	6.19463	5.30826	3.58808	3.69061	4.52368	5.66604	2.81214	4.7272	4.10432	4.14231	5.81035	4.0826
TAF1D	5.89284	5.40123	6.78137	5.07672	5.37394	6.48675	6.36303	6.4899	5.82947	6.3153	5.22751	5.51447	7.02577	6.05294	5.42959	5.69262	6.61305	4.678	7.52186	6.71896	5.52439	6.2382	6.38673	6.41433	6.36764	6.82022	5.23133	5.95	5.84045	5.78851	5.29001	5.97763	6.89343	6.57288	5.58633	5.9334	5.92778	5.78572	5.47127	6.41531	6.7238	7.42115	6.57871	8.20098	5.64854	6.60826	6.11804	5.94338	6.52816
SIGLEC10	4.08893	4.47011	3.83427	3.92735	5.27531	3.86154	3.10923	3.84749	4.27817	4.52012	4.91846	3.73576	3.75073	3.97486	4.58132	3.45635	4.48761	3.67492	5.37652	3.91963	3.21364	3.4563	4.25367	4.50326	3.77676	3.14171	4.34682	3.1186	4.08123	4.10331	2.86987	3.51791	4.0461	3.81067	5.05635	3.3638	5.46441	3.04939	3.42377	3.01534	3.65856	2.43181	3.43914	5.13896	3.42335	3.25826	4.10727	4.22778	4.76725
MPP3	2.94892	2.89242	2.27192	2.665	2.55716	3.90355	2.38003	2.59532	3.04985	2.94391	2.37971	2.52754	3.55365	3.33646	2.97496	2.98365	3.26712	2.47078	2.82342	3.67351	2.51686	3.06439	2.6924	3.20909	2.41249	3.03023	2.804	2.00507	2.43844	2.83683	2.79283	2.74833	2.617	3.38267	2.576	2.74608	2.88141	2.63919	2.77239	2.85229	2.52233	4.65466	3.18187	2.48991	3.44775	4.14478	3.41188	3.16757	2.5158
ENO4	2.25735	1.74353	1.99295	1.8075	1.8871	1.79691	2.15308	2.32268	1.65978	2.44321	1.96569	1.97517	2.24268	2.06936	2.52776	1.70078	1.57816	1.81179	1.78925	2.34195	2.0235	2.34337	2.29917	2.12988	1.83856	1.9245	1.87184	2.21112	2.05021	2.14712	3.3385	2.23315	1.55047	2.07104	2.83382	1.76983	1.96838	1.81572	2.12019	2.03252	2.23453	2.3677	1.82138	2.48626	2.40071	1.93613	1.85756	2.34066	1.76603
LOC101927610	1.49786	1.37655	1.23339	1.23648	1.40892	2.64276	2.40886	1.54766	1.67918	1.31352	1.38532	1.32832	1.05634	1.72318	1.99619	1.84521	1.96975	1.74106	1.47157	1.20825	2.10706	2.0194	1.51374	1.48601	1.20951	1.86307	1.42619	1.74779	1.24111	1.40488	1.19697	1.21127	1.5531	2.1707	1.16656	1.42972	1.2142	1.12147	2.27404	2.33787	1.93254	1.24037	2.1264	1.24037	1.52047	1.11376	2.13328	1.50171	1.02512
MNT	5.8282	5.25289	5.54351	5.43782	5.46091	4.91948	5.07577	5.47062	5.18562	4.46198	4.7842	4.64785	5.87618	4.48485	5.06244	4.95708	4.52389	4.97561	5.65342	4.67928	5.62818	4.61679	4.98863	4.9465	5.11933	5.19757	5.35209	4.66745	5.04341	5.57032	5.1095	5.23668	4.47968	4.39255	5.1317	5.13254	6.00297	6.48987	4.93834	5.21402	4.54237	5.49017	5.13452	4.67624	5.42463	5.37591	5.09955	4.97774	5.57421
SLC39A7	6.33551	6.23081	6.16099	6.08409	6.03016	6.73574	6.03981	6.38579	6.22974	6.24912	6.66599	5.98933	6.26431	6.19835	6.49429	5.73003	4.44562	6.35767	5.57496	7.41866	6.38124	6.08641	6.02359	5.29498	6.74968	6.23641	6.33471	6.82669	6.23885	5.8332	5.84911	6.53522	5.83045	5.6806	6.25222	6.65875	5.51015	5.59947	5.9451	6.60567	6.12532	5.54813	5.42994	6.30628	6.20283	6.03928	6.2928	6.30486	7.00227
SRCAP	6.41502	6.50169	5.80739	6.30667	6.57689	6.18165	6.22252	6.19409	6.27935	6.16231	6.29089	6.23602	6.01284	5.67269	6.15496	6.10816	5.85199	5.52727	6.24322	5.46446	6.17816	5.60373	5.96336	5.88128	5.75378	5.99279	6.43494	6.25316	6.13949	6.35038	5.85389	6.18448	6.10778	6.36965	6.34158	6.19564	5.78196	6.32284	5.99403	5.723	6.20112	6.43682	5.62205	6.54287	6.57009	6.16902	6.2289	5.63585	6.87022
SH3YL1	4.05994	4.2769	4.77495	4.18081	3.66099	4.22122	3.98739	4.08883	4.04411	4.08259	3.69735	4.67296	4.94202	4.07621	4.11717	3.29512	4.26911	4.29125	5.05063	3.65183	4.91787	4.58083	4.49104	4.9142	3.31904	3.87075	3.71135	4.63699	4.5735	3.78743	4.27356	3.60782	3.83369	4.10015	4.34876	3.92315	3.49027	4.30381	4.00928	3.74242	4.52773	4.45796	5.00435	4.08437	4.16477	4.71253	4.0164	4.92298	4.2782
PLXND1	7.13254	6.74705	6.26937	7.18227	6.91622	6.84261	6.53465	6.46772	6.85676	7.45939	7.53634	7.68395	6.62507	6.67852	6.76343	7.33982	6.8006	5.89469	5.79813	6.91686	6.74573	6.58983	6.33413	6.38921	7.35532	6.08103	7.31419	6.56043	6.83941	6.69142	6.20154	6.65175	7.21149	6.23575	6.71166	7.10225	6.83076	6.61569	6.92261	7.87003	6.89414	6.4123	6.50219	7.16484	7.0506	6.95129	6.75795	6.75625	6.24905
MIRLET7G	2.42575	2.7323	2.37151	3.42212	3.23596	2.92632	2.29996	3.19865	2.49678	3.32991	4.25692	3.25299	3.76191	3.60699	3.11488	3.32286	2.32062	2.42343	2.58224	2.60696	2.56699	3.30181	2.97209	2.82799	3.56687	2.51706	3.39913	4.97894	2.25267	3.09486	3.32457	2.98624	2.85873	3.53535	4.13924	3.51767	3.70996	2.76941	2.70872	2.96636	2.50872	3.29293	2.81755	3.52921	2.65545	2.63228	3.44262	3.03572	1.53498
LOC100287852	3.07112	1.49864	1.50385	1.23756	1.4386	1.61774	1.01021	2.7893	2.72373	1.2237	1.15791	1.23551	2.356	1.30607	1.78003	2.81424	1.23042	1.99263	2.14816	3.69372	2.02304	2.04571	1.76745	1.2673	3.48635	1.72302	1.25876	3.74779	1.13753	2.00502	1.78032	2.48036	2.70308	1.26683	1.81385	1.89551	1.51435	1.18379	1.75211	2.36819	2.65582	2.95799	1.06535	3.24068	1.51703	1.49892	1.58188	1.64004	1.31907
FAM53B-AS1	3.84057	4.02418	2.72964	3.98321	3.45275	3.82716	4.32841	4.67098	4.63554	3.98985	3.45016	4.45042	4.50076	4.19086	3.31755	3.77853	3.73618	2.61571	2.69537	4.11933	4.04142	4.02808	6.05505	3.75511	3.44061	3.30447	3.82837	4.52546	5.35834	3.67077	3.97671	4.28485	3.94645	4.35109	3.78664	3.80689	4.04001	6.01604	3.43176	4.22795	3.40875	3.57287	3.88317	3.82676	3.69171	4.01851	4.13216	3.13601	3.74303
MIR570	3.51295	2.1906	2.60914	4.74146	3.46454	2.78544	1.7855	3.61173	4.00946	6.12852	3.04002	5.6072	4.3715	2.97525	2.75257	2.69138	5.17152	6.05267	3.2854	5.46315	3.38967	4.29918	5.31563	6.34642	3.29773	3.47754	3.40187	3.46473	3.08196	3.52349	3.07518	4.26645	3.37077	3.12227	5.36239	3.95155	3.56928	3.23278	5.14179	3.55548	3.23237	4.20853	3.18258	3.83574	2.67529	3.02156	3.6298	4.79148	1.05807
KC6	1.78814	1.32552	1.13535	1.44861	1.38108	1.35167	1.19518	1.68457	1.27947	1.28182	0.951233	1.44987	1.47758	1.00067	1.55357	1.106	1.62426	1.45445	1.40304	1.48969	1.62917	1.61859	1.23311	0.999068	0.92663	1.08851	1.5069	1.50355	1.1815	1.53815	1.16255	1.07183	1.8182	1.41467	1.73829	1.49702	1.12666	1.47986	1.46892	1.42065	1.61521	1.05233	1.73446	1.14081	1.46725	1.55223	1.46829	1.25434	1.58973
SLC8A1	2.02059	2.70209	2.47281	1.82661	2.67448	2.14703	4.08645	2.82575	2.14146	2.54722	2.55523	1.95362	2.98426	2.62471	2.22952	1.92412	2.62597	2.26723	3.42804	2.18135	3.74115	2.05396	2.55525	2.40083	1.92232	2.61476	2.31271	3.63539	1.63871	1.98682	3.59847	2.84952	2.91616	2.49307	2.14679	2.76847	4.66493	2.03176	2.4478	2.09186	3.79658	3.09938	3.60337	2.17009	2.80525	3.14144	3.21222	2.2578	1.20582
EGOT	3.6528	3.42293	3.34904	3.38964	2.56859	4.22211	2.12567	3.52539	2.549	2.19213	2.5176	2.81627	3.71496	3.27757	3.10997	2.6578	2.01676	3.18184	2.1497	2.12647	2.97395	4.90609	3.65446	2.58976	2.40327	2.45745	2.50505	3.71574	1.98593	2.58308	4.1164	2.8079	4.4506	2.43976	2.49495	2.20233	2.9631	2.71994	2.81364	3.17001	2.35857	4.01774	4.47025	3.82235	2.75615	3.41044	4.47475	3.49229	3.28347
SNORA36B	0.996991	2.35388	4.3617	1.79231	1.14247	3.81636	1.31715	1.05744	2.8994	2.54038	1.25275	2.08751	0.59902	3.2734	0.580293	1.06807	1.62199	0.856554	1.50016	1.93581	4.47899	3.82718	0.937088	1.02864	1.52683	0.999907	1.03352	1.54932	1.60721	4.39265	1.54897	2.88185	0.788094	0.939001	1.30315	1.37207	1.42635	3.49539	1.87443	1.15427	6.05111	1.5933	0.999605	4.47942	2.04911	1.06829	1.90889	1.26513	2.12584
LINC02603	2.64057	2.03245	2.53468	2.69308	2.21458	2.94165	2.32947	3.4918	3.73265	2.82251	2.89859	3.53994	4.008	3.92923	3.23401	2.97641	1.81762	3.6224	2.87872	3.68733	3.01256	3.9735	2.9979	2.34659	2.31162	2.10885	2.96064	3.05818	2.17522	2.96054	3.3769	2.55754	2.61246	2.29544	2.65238	2.28662	3.47577	2.55379	2.41882	2.65788	2.88551	2.12281	2.29195	4.61304	3.65221	3.6038	3.69541	2.35932	0.816079
MIR548V	2.74897	1.04436	2.64236	2.17128	2.22217	2.58022	1.76121	2.44701	2.30682	4.59759	2.89242	0.94151	4.62901	1.86914	3.13261	2.75565	3.30995	1.55663	2.40286	3.38832	3.20691	2.66796	2.38529	1.4756	2.3119	1.93137	4.22093	2.56982	2.4017	3.45157	3.06082	2.04037	1.44663	2.00711	1.36442	1.73056	1.60882	1.70495	6.22826	2.0542	2.01431	5.93863	2.58339	5.11693	3.27954	1.54819	1.90535	2.6172	1.09146
SNORA24	5.5522	6.41443	6.53071	6.20569	6.0275	6.44578	6.23622	5.64206	5.84243	7.75955	5.99973	4.35649	5.42342	5.99168	6.32464	6.31793	1.21004	6.88355	8.83429	7.77684	4.76415	8.69357	5.93089	6.67808	6.54579	6.77309	5.76417	2.71758	5.78105	6.79881	5.81492	4.62168	6.6149	6.61675	4.43071	2.71412	7.61886	5.84766	7.29395	3.21434	7.82963	5.88954	5.30429	6.03599	3.0667	6.41671	4.60432	6.71626	3.06355
TSTA3	5.09941	4.49633	5.02637	4.98426	4.84728	5.43536	3.66645	4.89752	4.92927	4.67272	4.63243	5.48679	5.0119	5.35712	5.24378	4.73887	4.86607	4.26117	5.70006	4.62039	5.25198	4.40338	4.71013	4.7575	4.90138	5.72577	5.32563	4.33662	4.96473	4.17797	4.52043	4.97038	4.87898	4.63108	5.33378	5.05538	3.93865	5.39278	4.59279	4.21309	5.0593	4.53967	5.17165	4.76049	4.22688	5.12602	4.83655	5.0206	6.58366
SNORA28	5.07805	5.34071	4.39715	4.53815	4.27445	4.42903	5.38653	4.06865	5.09833	6.77081	2.27496	5.15764	1.02369	5.48497	4.59037	5.43511	1.87993	5.55873	3.77714	6.62095	3.40584	4.00183	4.82619	4.81615	6.04688	4.79016	3.26052	2.67518	4.54889	5.15886	3.17835	5.19749	4.21154	6.17373	6.44241	3.14776	5.00894	3.97783	5.82302	4.67627	4.69535	2.73114	4.80419	5.14665	4.66957	5.39279	5.44399	3.64102	2.30353
CYP8B1	1.70668	1.67041	3.29381	3.27353	1.86446	2.65914	2.35112	2.02274	1.50666	0.897203	2.65262	2.7035	1.76676	2.36682	3.26943	3.3232	2.98121	2.14647	4.64871	2.19877	1.49176	3.44981	2.99279	1.99148	2.66329	2.16406	2.22915	2.25997	3.34885	2.14628	2.39349	3.02756	2.14762	4.32623	2.19622	1.50288	1.84236	2.39919	1.81777	1.83759	2.73158	2.56513	5.11602	1.76638	1.46944	2.02496	2.15893	4.07062	1.27146
MIR3671	3.34452	2.36926	3.02461	2.41952	1.49742	4.63441	4.31629	2.74549	2.18707	4.19585	2.09194	1.77482	1.7712	2.16382	2.04199	0.908029	1.74039	4.23775	5.68128	6.26737	2.84821	2.22893	3.39451	3.85534	2.58367	2.54914	2.9797	1.52968	1.8584	4.84161	3.04301	3.54547	2.64549	5.64201	1.63082	1.704	2.61062	2.1478	2.20735	1.87413	4.16055	6.06289	1.84755	6.92238	2.41449	2.98451	1.91276	4.61492	1.30129
GUK1	8.44167	8.2529	8.13637	8.45102	8.37702	8.32406	8.05969	7.99131	8.11176	7.68683	8.13731	7.78521	8.08786	8.70043	8.13555	7.92877	8.74785	7.71622	8.3708	8.33795	8.1011	8.15246	8.39166	8.41613	8.60939	8.51589	8.11003	8.3432	8.04429	8.41351	7.46641	8.02493	8.49293	7.77944	8.36843	8.46938	8.66156	8.36143	8.53233	8.19126	7.78191	8.03912	8.01621	8.0667	8.15038	8.38083	8.02258	8.04	8.43617
ABL1	6.12555	5.64873	5.83869	5.93123	6.11626	6.05303	5.42564	5.35635	5.24021	4.83143	5.35363	6.38765	5.02992	5.53785	5.71045	5.57729	5.3992	5.56455	5.6941	6.18377	5.45717	5.74311	5.72131	6.29821	4.88502	5.85759	6.13489	5.10283	5.51318	6.16232	6.1624	5.64433	5.56153	5.37782	5.46653	5.54673	5.92	5.90255	5.34534	5.75589	5.14668	6.08975	5.13116	5.80989	5.91252	5.69787	5.72979	5.901	7.12996
SLC43A3	6.59535	6.33321	5.58044	6.49337	6.79439	5.69742	5.89626	6.38279	6.0826	5.7269	6.17122	6.74039	6.92441	5.71294	6.62618	5.95013	5.32022	4.77813	6.44075	6.80862	5.40612	5.94012	5.78773	4.96681	6.12798	6.42274	6.60013	6.35995	5.83991	6.15193	6.49329	6.20277	5.74865	5.90847	5.88237	6.58318	6.7404	5.33655	6.58248	6.6589	6.60873	4.97734	5.24821	6.00662	6.47846	5.42494	5.88339	4.85603	4.82399
ACSS3	4.26823	4.86166	3.89287	4.78539	4.11217	4.50556	5.928	4.5766	3.53048	3.39628	3.82251	4.62546	2.664	4.9441	5.51091	4.38264	3.67435	4.41894	6.269	5.56049	5.11938	4.69864	5.34359	4.88264	4.58816	3.48541	3.32099	4.48989	4.68077	4.30706	4.62796	5.12246	4.56904	5.59544	3.63094	3.54526	3.19556	3.16738	4.23469	3.90636	5.51477	5.13731	6.26985	3.22827	3.96713	5.50462	4.9816	5.14873	4.98218
RASIP1	5.29853	5.12566	4.30458	5.35251	5.26898	4.735	4.56146	4.2555	5.42557	5.70533	4.46498	5.55652	5.24538	4.92314	5.63909	5.0885	4.37612	3.50111	4.19184	5.7572	4.73785	4.54598	4.93655	4.91095	5.26755	4.41104	5.22594	4.46898	4.66089	4.72099	4.73748	4.07544	4.98377	4.55977	5.35296	4.97679	5.36753	5.1935	5.76188	4.89272	4.54628	4.41422	4.27251	4.17968	5.69235	4.50589	5.05809	4.40287	4.0702
TBX3	6.97929	6.90998	6.08698	7.26613	7.70817	6.81146	6.87977	6.90321	7.09766	7.19333	7.62051	7.09385	6.85754	7.10484	6.6397	6.60887	6.20331	6.01662	5.12642	6.50898	6.78703	6.61337	6.91629	6.38575	7.02427	6.20935	7.28826	6.03185	6.60539	6.8958	6.85146	7.05865	7.04965	6.97338	6.6981	7.41354	6.94843	5.77141	7.21909	7.60994	6.55996	6.20761	6.04288	6.84885	7.31634	5.84316	7.27106	6.46672	5.58994
RASA3	5.49212	4.65281	4.8961	4.72581	4.3025	4.67702	4.44557	4.53641	4.73556	5.37445	5.41936	4.65276	5.16912	4.76958	4.39304	4.50155	3.65376	4.50446	5.18439	5.24593	5.1645	3.69721	4.79083	4.30792	4.29616	4.29657	3.81683	4.76637	4.08407	3.75689	4.74312	4.31575	5.11506	3.54227	4.23138	5.64726	5.52803	3.65367	5.09429	5.18532	4.14515	2.78018	3.86134	4.52894	5.0852	4.63877	4.62356	3.3024	6.30061
SNORA32	6.12538	5.698	5.74726	5.14082	5.77822	5.51317	6.10288	6.55373	7.05182	6.68845	3.88608	5.38914	4.6571	6.91943	4.72198	6.85909	5.69564	5.99645	7.48805	7.68514	5.42937	7.12777	5.94436	6.92315	5.37927	7.79307	5.98077	4.64404	7.01627	8.01251	3.98445	6.20891	7.49188	7.3034	7.60925	5.78202	6.72874	5.9195	6.66448	6.91048	4.51075	5.59896	6.71264	6.53571	6.42376	6.0866	5.34957	6.99037	2.66614
MIR99A	3.41495	2.28058	2.08492	3.05322	1.78417	1.81691	3.76009	1.56195	3.79131	1.7866	2.60743	1.72693	2.62128	2.10106	2.17109	3.60896	2.78512	2.20401	2.64782	1.80613	1.55288	1.98603	3.50895	2.281	2.02725	1.41234	1.9482	3.79878	1.99457	2.93155	2.34222	2.01468	2.5423	2.21714	2.25475	2.16474	2.73954	2.3611	2.30158	2.07729	1.65671	1.68169	1.90873	3.01625	2.82531	2.13307	1.86378	2.37952	0.757191
LINC02027	2.82187	2.30234	4.63146	2.34639	2.25005	1.53549	2.46893	1.47126	1.58446	1.02069	0.934393	2.74083	1.11522	2.51005	2.33959	2.54211	1.57312	2.84699	4.73506	1.15871	4.38571	3.23228	2.87104	3.1029	1.32039	1.81354	2.0282	2.19861	3.62851	2.48072	3.24889	2.61036	2.97696	3.30877	2.60078	2.30385	1.15157	1.60754	1.28291	1.46521	3.68269	3.39369	3.81264	1.89557	1.93545	1.83842	3.14669	4.3692	2.00499
TEAD3	5.81516	4.7684	4.99685	5.35437	5.60667	5.59936	4.66463	4.52822	5.03797	5.39325	4.32569	5.22309	5.56777	5.36908	6.23098	6.06098	6.73781	4.0916	4.17124	5.28965	4.91407	5.44688	4.47417	5.14091	5.41637	5.4455	4.87779	5.66942	5.03985	5.03572	4.80036	5.97776	5.14778	3.67675	6.04101	5.62727	5.31367	5.20886	5.44268	4.93581	5.36043	4.71346	5.04613	4.80945	5.21284	4.81981	5.70368	5.06799	5.71295
VTRNA2-1	3.63356	1.00872	3.21362	4.06808	5.31884	5.0136	1.21182	2.88245	4.45874	3.8379	2.92061	4.53173	5.02391	3.06189	4.44266	3.97464	1.6985	3.53734	1.774	2.00435	1.69633	3.0046	2.35105	5.29051	6.02874	4.36442	1.78469	2.39657	2.15041	5.93332	3.94209	3.17351	4.17709	2.41802	3.0754	2.87038	2.40874	2.374	4.40037	3.13715	4.55884	5.71143	2.64861	3.80373	2.86867	3.92059	4.24892	3.13067	2.97162
SNORA33	2.56649	3.4804	5.05148	3.6084	3.4621	2.48394	3.01568	3.72894	3.68903	4.33574	2.69871	5.16986	2.18905	4.00816	1.35131	3.10552	3.10092	2.05797	4.09209	5.38165	3.97479	1.84619	4.88605	4.51984	4.62477	4.26316	3.23931	3.67644	2.96973	4.69423	1.31296	3.82645	2.35398	3.35193	3.34137	3.57906	4.68719	3.0493	4.53219	3.0295	3.74513	3.72136	2.69826	5.21477	2.79664	2.89083	3.55402	2.41506	1.59659
RANBP3L	2.64173	3.46361	2.48012	3.77002	2.70816	3.75631	4.13742	3.38395	2.74228	4.15907	3.26096	3.39131	1.18173	3.76816	4.17238	4.65411	4.7437	3.69341	2.09059	5.54567	2.12267	1.9229	2.75459	3.04634	3.09242	2.30411	2.97641	3.67301	2.66223	4.54987	2.82489	3.93773	3.44764	5.9198	2.92792	3.71052	3.31739	2.86133	3.38748	3.97145	2.79332	3.35079	4.8504	3.01448	2.71375	3.2689	3.34223	4.34654	2.05082
PPIL1	5.83253	5.41388	5.67687	5.72276	6.13616	5.12375	5.46266	5.97994	6.08558	4.33907	5.28916	4.77375	5.37767	5.46946	6.19123	5.26183	5.17439	5.63325	6.11429	5.12049	5.20055	5.10107	5.84288	5.16885	4.35021	5.62623	5.88086	5.45774	6.15031	4.62802	6.18558	5.35923	5.3129	4.13656	4.83353	5.48575	5.97628	5.73744	5.45413	5.947	5.69938	5.78666	6.25705	5.87155	6.23966	6.62086	5.62065	5.10663	6.55118
FLNC	4.3999	3.67492	4.16705	4.70927	4.39086	3.76055	4.24045	4.04453	5.0107	4.26419	4.45998	4.03681	4.80928	4.50081	4.59564	3.93507	5.04354	4.69593	3.57027	3.62822	3.23871	4.3743	4.46149	4.18625	5.07646	5.07648	4.65805	4.46444	4.57463	4.47645	3.6782	4.81239	3.73939	4.09329	4.23138	4.31353	4.14211	5.10386	4.31235	4.17687	3.89475	4.23696	3.94674	4.47554	4.28386	4.51537	4.28972	3.88943	4.30059
MIR3975	1.2241	1.21272	5.35605	0.715305	0.70856	1.15836	0.597012	0.854082	0.897561	1.02599	0.975513	1.36478	0.987051	0.942864	0.806194	0.876193	0.918555	0.844937	0.680802	1.25912	1.58978	1.30847	0.827834	0.967043	1.94	0.991239	0.794518	1.29326	1.25688	0.87952	1.11686	1.48726	1.16365	1.03508	1.2279	1.16695	0.799172	1.15403	1.2526	1.57368	1.04119	2.34747	2.65194	4.93503	0.997333	0.902875	1.72748	0.89191	1.20319
LRRN2	4.89305	5.18903	5.091	4.33731	5.27823	4.20565	4.91731	5.19859	5.67528	4.89703	3.64316	4.45328	5.84897	5.24385	5.84261	5.48026	5.61566	4.30756	5.42601	4.35355	4.20192	5.5355	4.72333	5.17539	5.24927	4.94655	4.9793	4.85427	4.30186	5.12998	5.42127	5.72595	4.95116	4.5324	4.87703	4.20486	5.29842	5.23514	5.94445	4.32385	4.60901	4.96903	5.29152	5.1227	4.32828	3.96528	4.50177	4.8499	6.41584
LRFN3	5.76679	5.87659	6.0649	5.87733	5.506	5.99567	4.63647	5.25536	5.8013	5.16621	5.69527	5.95743	5.70377	5.28564	5.78189	5.41619	5.61274	4.83457	5.83053	4.78223	5.32742	5.21331	6.03255	5.79752	5.19237	5.48178	6.1332	5.68611	4.84561	5.59496	5.37473	5.03196	5.21531	5.45652	5.69235	4.85214	5.85974	5.54566	4.93742	6.25203	5.97392	5.98328	5.76498	5.8626	4.95822	5.61933	4.90302	5.02885	4.46836
HIGD1C	1.79084	1.82458	2.0159	1.56548	1.67318	1.79533	1.79544	1.42844	1.82526	2.03475	1.6771	1.87267	1.6123	1.93421	0.926424	1.77782	1.18736	1.40258	1.58301	1.94937	1.06379	0.953209	1.55169	1.50443	1.25101	1.1537	1.39481	1.34113	1.46207	1.63142	1.39586	1.63574	1.68739	2.06808	2.12067	1.65411	1.51131	1.47911	1.60791	1.46107	1.27061	1.45229	2.53147	1.81199	1.75488	1.49121	1.75862	1.66131	1.12559
SCIMP	5.40977	5.56078	5.45724	5.29355	6.87829	5.41681	3.50374	3.93847	5.69424	5.93701	5.43547	3.64175	5.68646	4.57195	4.48569	3.83455	4.46773	3.80783	5.10697	4.44947	4.17158	3.85675	5.62255	3.35198	5.72205	4.76004	4.13281	4.50322	3.74578	5.43463	3.45573	5.44407	3.41994	5.07258	4.67953	3.65864	4.94767	4.79265	3.93473	4.5041	2.88433	3.07872	2.45067	3.86967	5.22137	4.55605	3.74497	4.16649	5.74679
PDCD5	2.08972	2.71057	2.98365	2.24822	2.01687	2.41889	2.67681	2.0464	2.11185	2.22503	3.37092	3.18428	2.32969	3.98536	3.24953	3.18746	2.52315	2.1981	3.21145	3.44652	3.02498	4.44714	1.84696	3.3026	2.79527	2.78065	1.93181	2.89363	2.49814	3.34914	2.09302	3.24835	2.42755	3.26956	2.33267	2.77084	2.49961	2.90532	2.62901	4.66184	3.30148	3.19842	2.7384	3.08023	3.20732	2.81191	3.14782	2.9386	1.47616
TM9SF4	7.48589	7.07418	6.47423	7.14733	7.38852	7.16657	6.524	7.15938	6.73827	6.83273	7.41038	7.23165	6.62106	6.59905	6.96044	7.06861	7.32882	6.33001	6.22075	6.5556	6.73515	6.87943	7.14933	7.30784	6.79355	7.15183	7.3142	6.76603	6.93429	7.49171	7.12516	6.82281	6.72692	7.56098	6.89199	7.29789	7.2848	7.07479	6.79556	7.02188	6.80591	6.98574	6.77609	6.56821	7.30526	7.22959	7.13351	7.27023	7.65944
PLAGL1	4.80774	4.76433	4.89873	3.38603	4.18861	3.00746	4.31142	4.66812	4.59557	3.23891	3.99765	3.84254	4.50057	4.51947	4.77744	3.60903	5.00936	3.00861	2.94711	3.61174	3.9549	3.50232	4.92287	5.49531	3.67105	4.86021	5.2553	4.49296	3.69803	4.51895	4.49668	4.82996	4.6849	4.04158	4.00508	4.81398	4.53109	3.87228	4.15194	3.27851	3.44993	4.33304	3.31831	5.46056	4.81454	4.53571	4.45938	5.70045	3.41943
FKBP14	5.23053	5.01383	5.48541	5.71676	4.87031	5.13623	5.02554	5.2988	4.99565	4.28592	5.07229	5.25122	5.40755	4.83217	5.16493	5.13376	4.35324	4.70578	3.83951	4.49609	4.86455	4.6451	4.55703	4.14226	4.60555	5.6308	5.27275	5.41232	5.52092	4.36922	5.23569	5.24877	5.2421	4.05359	5.50016	4.09454	5.83609	5.46473	6.00469	5.46473	5.4342	4.2446	4.79266	4.90693	5.49072	4.77145	5.03075	4.31813	6.22263
BCL2L2	3.95608	4.51301	5.03321	4.31197	4.06535	4.18421	4.58433	4.94216	4.37649	5.09554	4.54327	5.12309	5.42238	3.36982	4.01827	5.01635	4.24475	4.29817	4.1435	4.85154	4.28955	4.75275	4.45124	4.96304	5.81091	3.88023	4.2924	4.98398	4.25576	4.46184	4.64627	3.53976	4.71157	5.12593	5.11554	5.23843	4.73865	4.76891	4.65222	4.11018	4.81911	4.55381	3.8067	4.23062	4.34314	5.13285	4.036	3.15359	5.0799
PFKL	5.73459	6.04981	5.31969	5.73736	5.42884	6.28389	5.2856	5.66193	5.95299	5.53149	5.84768	5.80481	4.99941	5.72366	5.74212	5.55213	5.57166	4.86169	6.18662	5.13728	6.12412	5.91102	6.3778	5.86542	5.30143	5.5722	5.22035	5.59677	6.09175	5.74822	5.68833	5.71879	5.87639	6.27737	5.9839	5.78071	5.8835	5.50029	5.76432	6.01796	5.70416	6.01294	5.79109	5.29847	6.16266	5.97458	5.87379	5.94142	5.68894
ERVK13-1	2.54494	1.73817	3.49818	1.70617	1.99204	1.78538	1.89156	2.66727	1.95469	2.88205	1.93664	2.78222	1.20977	3.61525	1.11986	3.92876	1.94719	2.0796	1.2614	2.6288	2.43038	2.94786	2.80478	4.22745	2.52069	2.60605	2.57549	1.9688	2.7974	2.20381	4.41079	2.31046	2.04306	2.08805	2.13946	1.86781	1.9357	2.57139	4.16664	2.02334	2.57492	4.42024	2.71212	5.16085	1.43336	2.79949	2.26501	3.11269	1.6466
PML	4.53972	4.38303	4.01374	4.99423	5.60485	4.45133	4.08889	4.81866	4.30308	4.43295	4.53918	4.81757	4.25485	4.34776	3.89773	3.9852	5.32412	3.99382	4.45477	4.91411	4.00317	4.09437	3.85852	4.65698	4.45774	4.40569	5.41917	3.83119	3.95029	4.29363	3.2822	5.28789	4.78863	4.62462	5.03574	4.0917	4.4021	4.33801	4.03538	5.27126	3.96467	3.95475	4.14755	4.40382	4.84514	4.46509	4.66999	4.39919	4.40648
LINC00473	4.58564	2.44682	1.71135	2.30364	4.27759	4.59352	3.40219	1.58038	3.62511	1.64898	3.50166	3.48152	3.68948	2.33923	1.5921	2.82079	2.73072	3.79589	2.38463	3.6892	1.63313	2.47812	1.83149	1.63676	2.73204	2.29463	3.87464	4.1404	2.30497	3.15196	2.34758	3.60882	1.9334	2.122	2.16671	2.47857	2.33129	2.69549	2.45829	3.06174	2.26783	2.535	2.41219	4.86036	1.96549	2.34335	2.81983	1.95111	1.62715
LOC100129203	2.27036	3.79111	2.15075	1.40546	1.84323	1.67628	2.09028	2.20753	1.61084	2.09408	1.16482	2.08869	1.47518	2.24613	1.78801	2.12077	2.0227	1.86113	2.25254	4.62742	1.2282	1.80478	1.50456	2.12452	2.4499	1.25897	2.16486	2.81641	1.9378	2.1097	2.30446	2.19665	1.41147	1.86468	2.78127	2.80975	2.07356	2.33187	2.23899	1.95584	1.36576	1.87659	2.43419	3.37166	4.37805	1.60441	1.81166	2.59227	1.03417
PTBP1	8.29451	7.93838	7.64654	8.28921	8.37539	7.55851	7.59524	8.12594	8.14498	8.07019	8.21619	8.21966	8.13363	8.02994	7.55912	7.94375	7.24194	7.45856	8.00723	7.50032	8.26646	7.87185	8.05298	7.98338	7.52531	8.15878	8.34073	7.57733	8.02715	7.79141	7.99673	7.83026	7.96217	7.54386	8.00482	8.49649	7.77033	8.12062	7.92317	8.15048	7.50386	8.13617	8.01693	7.94232	8.02625	8.05691	8.23369	7.70547	8.78038
TNF	5.1664	4.87516	3.17768	4.28848	5.24159	3.87561	4.13202	4.01106	4.42091	3.92819	5.29319	3.95187	4.2417	5.10932	3.36925	3.82782	5.67026	4.24871	5.57906	3.36542	3.44443	3.80368	3.70191	4.62905	4.40151	4.20573	4.34768	4.1726	3.50894	4.06208	3.99703	3.99701	4.41105	3.6438	5.0636	4.15873	5.59664	5.47228	4.69653	4.39721	4.32897	2.98763	2.67001	3.57392	4.26493	4.59827	4.02335	3.82932	5.43062
SNORD97	3.26951	1.84689	2.03373	3.48941	3.71339	3.6075	5.44911	1.3951	1.75359	4.30342	1.72043	3.09039	1.7297	4.00484	2.8027	2.99878	1.88317	4.74801	2.39187	2.76194	2.005	2.68066	3.11122	2.81426	1.91879	2.90197	5.00435	3.10496	4.13669	2.42518	2.40156	2.60122	3.80038	2.34161	3.83515	1.79462	2.00828	2.19461	2.11194	2.77296	1.86332	5.39097	4.43725	6.50139	3.60829	5.57481	2.61568	3.26722	1.03739
MINDY2	5.94993	5.37145	5.29088	5.77513	5.22593	5.80762	5.96844	6.10942	6.17577	6.38702	5.08588	5.62893	6.75264	5.5722	5.57891	5.72727	5.98387	6.03233	4.65436	5.60228	4.57104	4.68038	5.62255	5.44877	5.38807	6.05346	5.40565	5.50402	5.97269	5.79758	5.67478	6.33807	5.95857	5.12139	6.13363	6.27539	5.61886	6.1879	5.65845	5.94311	5.78392	6.68525	5.64814	5.48934	5.62779	5.58177	5.74327	5.79654	7.64374
RAB35	6.26354	6.07219	5.93205	6.38036	6.67512	6.76075	5.56593	6.25355	6.37908	6.67562	6.19743	6.36083	5.71794	5.7698	6.20985	5.62733	4.11145	6.45685	6.35873	6.65012	5.49401	5.87043	6.22775	5.89483	6.30785	5.87961	6.81038	5.83926	6.0977	7.18872	6.25899	6.84919	6.19465	5.82243	6.58596	6.32742	6.2543	7.16957	5.99707	6.3836	5.87109	6.02469	6.32045	5.95315	6.83287	6.18887	6.80263	6.32898	6.99406
RIC8A	5.21851	5.53416	5.65623	5.83295	5.90926	5.31505	5.64963	5.667	5.86039	5.49051	4.70088	4.95189	5.30065	5.41509	5.68768	5.67019	5.22819	4.99657	5.35499	4.59575	5.48861	4.49438	5.8644	4.76263	5.5746	5.56621	5.53369	4.70151	4.71582	5.43301	5.29513	5.0241	5.5958	4.39397	5.07425	5.63419	4.58025	5.53314	6.22982	5.14177	5.03709	5.1783	5.29912	5.70776	5.12428	5.41983	5.61092	5.33859	6.13185
MIR32	1.94281	1.2133	1.16375	1.0633	1.12422	1.12609	2.04524	2.11049	1.11295	1.33643	0.954553	1.39093	2.02445	1.88363	1.91664	1.24136	2.32983	2.23794	1.42257	1.50652	0.946253	1.8727	2.06398	1.85784	1.78683	1.43723	1.29693	1.46196	1.11778	2.07888	1.01007	1.61638	1.67434	1.76625	2.3596	1.69577	1.78006	1.70343	1.70864	1.45424	1.32557	1.44341	1.7584	1.14732	1.90902	0.913705	1.95162	2.58321	0.688298
FCN1	5.37898	4.95846	4.87088	5.27397	6.99175	5.57555	3.08507	4.10261	5.24532	5.43454	5.03951	4.34217	5.37887	4.78226	4.59855	4.78708	6.31525	4.55834	5.50076	4.02797	4.75728	4.4419	4.39544	4.80324	5.32361	4.69918	5.2898	4.78213	3.56827	4.75358	4.60866	6.0893	5.85987	3.89218	5.56468	5.25031	5.68019	4.07671	4.28325	3.37313	4.79787	4.05767	3.93271	3.48844	5.50667	5.00672	5.78685	4.37211	8.00688
NIT2	6.56515	7.29494	7.2287	6.58032	6.74051	6.02085	7.16186	6.74737	6.44076	6.39977	5.96877	6.66083	7.08921	6.67254	6.31391	6.96285	6.7254	7.20504	7.88439	6.33004	7.24092	7.17777	7.09936	7.05014	7.16417	6.74871	5.54915	6.981	7.08162	6.85551	6.75887	6.60152	6.89514	8.10436	7.4086	6.30266	6.89836	6.77364	6.31173	5.59835	6.79773	7.47567	7.66762	6.24192	6.89066	6.73807	7.05479	7.31542	6.82437
MGAM	4.22283	4.09195	5.23953	3.26042	3.46781	4.40676	5.81972	3.13098	3.52936	2.5075	2.15752	5.49925	5.40815	4.17531	4.12786	5.45435	3.28808	5.28508	4.1511	2.24424	6.2356	5.35846	5.3416	5.12601	1.97658	2.86726	1.4976	6.62867	6.36918	4.35334	5.28134	4.61485	4.41353	6.67312	3.8934	4.27565	2.14058	2.39929	2.98926	3.03429	5.7431	5.71385	5.76149	1.81106	5.15125	2.99517	4.39899	6.1368	1.78199
TRPM3	3.88066	4.42181	4.08336	4.36156	3.87163	3.9432	4.72411	3.74282	3.90969	3.57675	3.11899	3.67771	3.50681	3.98292	4.16026	3.18535	3.75758	4.03703	3.02941	4.46951	4.87158	4.3584	4.37203	5.05617	3.37805	3.41517	3.76352	4.43677	4.73631	4.74267	4.22328	3.62348	3.95005	4.36608	4.06172	4.49135	3.31782	2.80127	4.26296	4.15417	4.23135	4.40201	4.39865	5.05541	4.24699	3.41945	4.88006	4.15864	5.23569
SNORA25	2.68279	2.53054	2.45261	2.05581	2.1559	2.74588	2.28002	2.66958	3.88151	3.43622	2.89904	3.14581	2.09425	2.64563	4.2191	3.45494	2.99723	3.6614	3.12231	2.2896	2.23511	3.11066	3.26142	3.25892	2.17237	2.53209	2.51975	3.90204	1.97509	2.70034	2.61142	3.57364	2.83254	3.27644	3.80352	2.67374	3.47603	4.55732	2.73038	3.36842	2.63587	2.65528	2.23851	3.57987	3.53639	2.35219	2.5889	3.67284	1.02029
LOC644090	1.06787	1.08928	1.61867	1.47956	2.29434	1.28418	2.18461	1.87593	0.99534	1.04484	1.12329	2.17249	1.66194	2.19199	1.2439	1.19658	1.56426	1.72875	1.85724	1.36162	1.3738	1.52403	1.67018	1.74358	1.70239	1.18446	1.82919	1.46689	1.01511	1.44938	1.38465	1.14687	1.21681	2.69469	2.14494	0.868094	1.03232	1.56167	1.61276	1.09438	1.40189	2.33366	3.97228	1.49917	2.94823	0.849767	1.82836	2.18658	0.865996
GPR4	6.09439	6.36676	6.00559	6.38146	7.14976	6.86211	5.69354	6.10743	6.31192	6.78738	6.93379	6.19883	6.99212	6.31322	6.5594	6.47683	6.33036	5.48699	3.87981	6.01154	5.50499	6.10131	5.73026	5.79873	7.06222	5.61517	6.70359	5.68117	6.1804	6.88533	6.43775	5.94774	6.46809	5.37844	6.60407	6.35473	6.67533	5.7589	7.25252	7.13817	6.39691	5.50992	5.27176	6.86187	6.18131	6.18532	6.23351	5.22458	4.8305
MCAM	4.42172	3.71989	4.68818	3.83117	5.03434	4.44647	4.02428	4.68062	4.14115	4.86173	4.42947	3.19974	5.51053	4.43342	4.81755	3.88896	4.31847	4.60502	4.45028	5.13364	4.45817	3.52927	4.17388	4.21162	4.84617	5.42578	4.42835	3.17107	4.47355	4.72493	3.68043	4.80287	4.37139	3.07692	4.99474	4.35063	4.77254	4.29307	4.16225	5.61186	3.85495	4.88781	3.56804	4.20807	4.92811	4.06119	5.18652	4.30285	5.72744
GNAO1	6.22318	4.33224	5.05766	5.97599	5.20951	5.20728	5.38563	5.28798	6.17724	5.49609	5.39455	6.56857	6.58526	5.79602	5.33988	5.82809	5.04082	4.99418	4.51486	5.82004	4.95314	3.8774	3.80577	4.75047	5.50617	4.29579	5.16354	5.99056	5.64927	6.55199	4.67348	6.54335	4.88873	3.93339	4.63145	4.97959	5.54781	6.96124	6.78381	5.75738	6.48183	3.79235	5.44624	5.95438	5.98998	4.79917	5.44785	2.88585	4.98536
HIP1	6.3807	6.29015	5.89616	6.23957	5.99785	6.15412	5.74693	6.25344	5.57121	6.37888	6.52099	5.9585	4.72525	5.84998	6.3361	6.19808	6.22583	6.35166	5.97688	5.54993	4.98856	6.26671	5.93673	5.54676	6.49398	5.836	6.72015	6.16429	5.98949	6.15566	6.36822	6.01297	5.93175	5.10017	5.88798	6.78869	6.20444	5.92565	5.92752	7.14909	5.00117	5.69455	6.07648	6.30671	6.20636	6.15647	6.08507	5.69728	5.30717
LINC02381	3.54897	4.17101	4.24532	4.03038	4.34794	4.70482	4.95842	4.18174	3.7476	2.97976	4.34884	3.45856	4.10033	4.70538	3.84813	4.44745	4.25372	3.66058	4.09832	3.345	4.68246	2.77585	3.51725	3.97063	4.87796	3.66607	4.83483	3.93234	3.62816	5.38631	3.41368	3.77698	3.65052	3.4669	4.19713	4.85909	3.77414	4.47526	3.26218	4.3324	3.46697	2.99399	3.62536	3.57511	4.22958	4.01658	4.25978	3.4208	5.80356
COL4A1	6.9628	6.42596	6.86704	7.13936	7.72967	6.18505	6.74972	7.08773	6.71113	7.17348	6.31765	5.97634	8.09396	5.8243	6.66186	6.41814	6.96082	6.27558	6.9703	6.28846	6.46006	6.2547	6.08994	5.62975	6.98578	6.97723	7.01429	5.80109	6.64176	6.5658	5.36256	7.03302	7.04875	6.6983	6.9286	6.95484	6.43737	6.71717	6.13714	7.28046	6.7596	6.57811	5.69342	7.43334	6.60042	5.96621	6.17119	6.4782	8.7886
CCDC148	4.95737	5.7976	5.41917	4.82269	4.11892	5.53092	4.91101	5.20258	5.22777	4.5009	5.30418	4.93617	3.48222	5.00456	5.37735	5.29918	4.26162	5.2597	3.86223	4.91947	4.79111	5.34768	6.47505	5.87138	4.0556	4.47944	4.76207	5.47146	5.27171	5.76846	5.96253	4.83257	5.97669	5.32362	6.15529	5.81445	4.04198	4.9591	5.14121	5.01932	4.96415	6.09306	4.82583	4.02677	5.11163	4.88481	5.59276	5.50036	5.69577
IL2RG	5.27048	4.79209	5.28942	4.32833	5.02695	4.96992	3.96022	3.41681	4.86427	5.39039	5.63804	4.7706	3.1334	4.81977	4.30469	3.91546	5.00472	4.29357	7.23243	3.28016	4.2289	3.07014	4.96479	3.52211	6.15053	4.41957	5.52189	4.26156	2.55902	4.60575	4.24293	4.77888	4.80512	2.93809	4.03605	4.52365	5.83864	5.45842	2.96359	3.53869	2.12572	2.92535	2.71109	4.35108	4.07765	5.17867	4.27597	2.28984	5.41431
PDE2A	5.25044	4.98073	4.73885	4.8951	4.65554	4.90744	5.09993	4.48633	4.90599	4.42145	4.83654	4.70542	6.03783	4.73229	5.221	4.59128	5.48953	4.77794	4.1058	5.03162	4.04513	4.42538	4.72817	4.79918	5.04857	4.17518	5.66959	4.38639	5.17862	5.7715	4.95401	4.49269	5.36342	4.27285	4.74272	5.29036	5.35295	5.17704	4.90445	5.43574	3.95297	4.018	4.63385	4.67018	5.22711	5.23461	4.75175	4.86285	5.43636
SUPT5H	6.34891	6.10799	6.42484	6.25086	6.27582	6.24625	6.36444	6.12716	5.9846	6.3855	6.33802	6.29117	5.64639	6.48018	6.51542	6.43577	6.45678	5.94903	6.53267	5.3208	5.58029	5.98366	6.55063	6.35942	6.34408	6.59127	6.61315	6.14961	6.51811	6.0981	6.30548	6.00171	6.28807	5.94903	6.59217	6.11085	6.18826	6.17724	5.89106	6.44106	5.89099	6.2891	5.92427	6.43431	6.3329	6.19417	6.19912	6.37087	6.64961
MIR3662	0.771616	1.09011	0.937861	1.41399	0.798768	1.27619	5.18226	0.923352	0.85096	0.816393	1.5406	1.71275	1.13864	1.91983	1.11836	1.22632	1.09417	1.54553	1.10195	1.20387	2.08813	1.455	2.02285	1.18078	1.29347	1.10121	1.37215	1.57151	0.813958	0.799403	1.67131	1.5577	1.50412	1.82177	2.13941	1.18571	1.32377	0.820366	1.77879	1.62655	5.24607	0.970241	1.6845	1.96907	2.21173	1.18504	3.37225	1.13977	2.4164
PTBP2	4.68092	5.45671	4.59858	4.63708	4.86732	3.89563	3.61321	4.36955	5.37392	4.13183	4.92678	5.07131	4.06137	4.50843	4.87705	5.12951	4.35612	5.0186	5.14989	3.95825	5.71661	4.83988	4.96727	5.13719	5.65462	4.67839	4.69264	4.97065	4.86963	4.46814	4.21886	4.64405	4.34701	4.90495	3.8451	4.27906	3.9125	5.13189	4.67874	5.03098	5.26808	4.67856	4.66387	6.05345	4.8854	4.27869	5.33769	4.28864	4.25062
SUCLG2-AS1	3.06055	2.76409	1.93299	3.36161	2.20451	3.01643	2.86226	2.99995	3.41979	2.14245	2.31965	2.08459	2.08227	1.99923	2.31621	2.55035	2.29086	2.36804	1.78602	3.20215	3.15498	3.00788	2.91401	3.12227	2.56042	2.66541	2.27591	2.54262	3.3145	1.5681	2.44533	2.15817	2.13321	1.77323	2.49722	1.81336	2.15012	3.61514	2.92861	2.39627	2.69262	2.28567	2.89447	2.72182	2.4644	3.1508	1.93253	3.47636	1.77975
TUBB6	6.02719	6.39274	5.57252	6.03344	6.74341	5.52234	5.19599	5.70058	5.77551	5.26903	5.73507	5.43601	6.86881	6.02138	6.02369	5.34597	6.71757	5.68284	4.67262	4.94201	5.4661	5.36212	5.89346	6.32373	6.6512	6.72763	6.52546	5.84264	6.11532	6.61679	5.53838	5.42928	6.1675	6.52487	5.94178	6.21504	6.14686	6.84105	5.84884	6.35909	6.39673	5.47818	5.18774	6.00503	6.7322	6.56794	6.15543	5.23094	5.91148
NSUN6	3.92077	4.16822	4.18455	2.984	3.77416	3.48906	4.51595	3.63727	3.94987	4.01488	3.62894	3.2087	3.55651	3.99433	4.37366	4.61388	4.59507	3.39496	2.72608	2.62533	3.8394	3.03181	4.06404	3.34657	4.11296	4.4283	3.90419	3.45624	3.95095	3.05616	4.78523	3.48824	3.59747	4.33633	2.67704	3.28731	4.422	3.60714	3.95784	4.19332	3.74138	4.9136	4.65258	4.59283	4.00421	3.50652	4.70006	4.51991	2.62275
APOM	6.88828	6.74594	7.85665	7.46784	5.45736	7.58732	8.28205	6.0891	5.26929	5.74978	5.78342	7.40118	7.50146	8.18624	6.79022	7.03567	6.46272	7.44075	7.33906	4.38511	8.70354	7.95908	7.99921	7.84672	5.67044	6.36567	5.2826	7.8819	8.90948	7.02812	7.47378	7.10555	7.11655	9.50408	7.20102	7.31933	5.06535	7.18255	6.82912	6.114	7.87461	8.19184	8.53562	5.67142	7.31237	7.02758	7.58927	8.90413	6.61907
LAMTOR5-AS1	2.68722	3.87996	1.58139	2.0326	1.84513	2.4163	2.60954	3.15102	3.0234	1.69793	2.75414	3.61471	2.3903	2.64339	2.51899	3.10982	1.84591	1.45082	2.45971	1.77136	3.44722	1.85078	2.45407	2.30721	1.28611	1.26826	3.43477	2.79487	2.43221	2.31636	2.85636	1.19539	1.87231	3.06043	2.42581	1.70211	3.0553	1.50546	1.49618	1.29298	1.60709	1.53424	1.62982	2.60419	1.9601	1.77386	2.99132	2.14791	1.38427
C1QL3	3.90946	2.68192	3.53384	4.43793	4.38863	2.60448	1.40253	3.35186	4.24742	4.5965	3.19376	2.99392	4.41421	4.74859	3.51113	2.48573	2.69725	2.18324	4.75348	3.30203	4.5199	4.27239	4.04952	4.93558	2.55806	3.23658	3.81288	2.79755	3.85349	3.28965	1.08816	1.69248	3.78571	4.12349	2.36367	1.50457	1.89403	2.62041	2.97619	2.67835	3.03676	2.11945	2.52786	3.1959	2.60934	2.36996	2.77362	4.86962	1.66724
MTSS2	7.42362	7.00193	6.00801	7.02341	7.53074	7.10423	6.73043	6.67236	7.17767	7.45944	7.73933	7.28076	7.67177	6.77248	7.02137	7.63061	7.09893	6.25097	5.55515	7.12614	7.05384	6.67499	7.13329	7.40895	7.86643	6.85084	7.70336	7.13029	7.42374	7.81575	7.61081	6.90769	7.44149	6.79727	6.89935	6.98951	7.02672	7.86816	7.62545	7.62326	7.4204	6.9346	7.35399	6.71897	6.50178	7.58785	7.24778	6.77928	6.47006
ADGRA2	4.90219	4.79637	3.32329	5.39325	5.46535	5.56143	5.01089	5.34811	5.23632	5.42268	5.06852	5.79902	4.51981	5.61446	5.55019	5.23305	4.15337	4.67924	3.98193	4.03757	4.08016	5.19867	5.01982	4.53513	6.28457	4.38512	5.32781	3.33466	4.7952	5.0791	4.66761	4.61108	4.65326	3.74601	4.80394	6.00472	5.43086	5.23102	5.65642	5.94341	4.1101	4.5446	4.06199	4.69037	4.82807	4.78447	4.55312	4.05781	4.34044
SNORD3C	4.57445	4.49678	4.7566	4.42587	3.35844	2.28888	5.06598	4.62202	4.76927	4.93428	5.92549	3.86194	2.62785	5.2687	4.91027	5.00002	3.011	5.58181	5.88503	7.2709	3.85057	6.98497	4.18017	5.54678	5.26677	5.02145	5.43524	5.35615	3.80137	2.95731	4.40421	5.9352	4.01635	6.83275	2.2327	1.66545	4.14616	1.91092	4.76793	5.08463	5.66517	1.85987	2.82576	2.64187	4.85211	2.81894	2.17368	3.5086	1.60096
OLAH	3.09956	3.4569	3.34555	2.46995	3.54214	2.74949	1.41083	3.04722	3.66368	2.11221	3.81257	2.40285	2.84784	3.71549	2.92009	4.03327	2.19436	1.67083	2.0136	2.68087	1.77675	3.0312	3.39685	4.63792	2.52342	2.84169	2.78129	1.97757	3.06618	3.70646	3.30143	3.73406	2.2614	2.50437	3.40122	2.17343	2.37923	2.68842	5.08308	3.81726	2.08315	2.25751	2.74406	3.25576	2.90754	4.12535	2.31819	2.11107	1.36183
FBRS	5.9662	5.25199	5.10754	6.15053	5.27759	5.90558	4.74136	5.0845	5.65764	5.62788	6.29942	5.38083	5.60626	5.44233	5.04662	5.45289	4.91976	3.31168	5.32877	5.09167	5.45439	4.90752	4.02046	5.72059	5.58725	5.51239	6.18086	3.88916	4.74195	5.72048	4.62149	4.52164	5.35861	5.1257	4.91158	5.97363	5.41272	5.55489	5.48585	5.99585	5.64634	5.92956	4.47712	4.84449	4.28619	5.21083	4.7189	5.35496	4.45916
MIR4275	3.83559	3.59137	4.72735	3.44729	4.51346	4.23533	2.5606	3.26215	4.79548	3.93566	4.52142	3.74072	4.94236	5.3746	5.05236	6.06316	3.96414	3.98119	4.01625	5.11329	2.35977	3.55574	4.07227	2.46049	3.68243	3.01216	3.51275	3.59447	3.44527	2.99375	5.17123	4.00012	2.89144	2.89433	3.81372	5.78431	2.48555	3.84525	3.61922	4.57141	5.11423	3.68174	3.90958	5.79356	4.73153	4.2358	5.20659	3.56444	4.06004
LINC01485	3.12247	2.37404	2.20184	1.82207	2.42752	2.39194	3.73847	3.14179	1.04078	3.03034	3.74477	2.40892	2.28511	2.04363	2.44638	1.87071	2.82299	2.04777	1.07659	3.13772	3.262	2.24322	3.04781	2.42791	3.68703	1.85058	1.98189	2.74939	1.76049	2.08516	1.44574	2.109	1.61771	2.46551	1.89205	1.74645	1.98882	1.71188	3.53364	1.87015	3.11055	2.31227	2.80125	1.74537	1.77379	2.36606	2.34843	2.83449	1.84766
DYNC2H1	5.18538	5.44778	4.95101	5.16288	4.5336	5.40945	5.32731	5.4677	5.63782	5.35774	5.23251	5.5453	4.96454	5.27212	5.53021	5.46001	4.50666	6.22019	4.9332	4.35355	5.12946	5.85243	5.97952	5.58006	5.05459	5.13122	5.07068	5.94811	4.98427	5.16607	5.87481	5.66879	5.47409	5.70506	5.21691	5.94984	5.32569	5.52744	5.07742	4.9237	5.39448	5.69325	5.84974	6.36911	5.75307	5.4649	5.83211	6.07274	5.72449
LOC100132781	2.07428	1.21397	1.92909	1.78267	1.22626	0.83101	1.08118	3.16831	1.6475	1.03204	2.03205	1.12755	2.2818	1.63772	1.29392	1.12795	1.47023	1.89407	0.821485	1.50095	3.7311	1.58323	2.3326	2.54624	1.505	1.53249	2.51292	1.95534	1.74483	1.40926	0.900307	1.7523	2.32812	1.62917	1.9524	1.72389	1.47936	1.94911	3.40487	1.26791	0.835284	2.33754	1.72809	1.71692	1.75861	2.21081	1.73643	1.36776	0.97558
CCDC144B	3.34105	0.859548	1.5106	2.58937	3.25725	3.15492	2.49849	2.21416	2.17272	1.71621	2.69561	2.96599	2.34502	2.15844	2.41961	1.60082	2.21416	2.37	2.08316	4.30472	2.00795	1.60041	3.36664	1.91089	1.50584	1.46465	2.07369	5.34551	1.59351	3.30082	2.32708	2.76541	2.05082	1.8456	1.62426	2.31884	1.34744	2.75093	1.99334	1.52124	1.8903	1.98654	1.69128	4.42071	1.47272	2.15966	2.70094	3.15377	3.69659
TEX9	5.43191	5.44989	4.82048	5.16917	4.92307	5.77175	5.20373	5.48404	5.39251	4.93712	5.27066	5.37609	4.09237	5.55537	4.98987	5.99472	4.15048	5.66789	5.52196	4.84615	4.97885	5.08244	5.56532	5.65558	5.98099	5.07597	5.77346	5.46918	5.00555	6.00867	5.6813	5.34853	5.2173	5.74599	5.7623	5.07628	4.60987	4.60344	5.09007	5.40607	4.90421	5.51332	5.09895	5.1164	5.70402	5.50763	5.4067	5.71284	3.7499
FTCD	4.65238	4.93236	4.7457	4.48323	2.51871	5.36868	4.34034	3.30467	3.74178	2.6478	3.20316	4.27951	3.21331	5.20819	4.3476	4.56661	4.34857	4.63039	5.23218	2.88194	6.61322	5.44082	5.54581	5.35248	3.34742	4.64597	2.3603	5.24224	4.96112	4.13142	3.09043	3.64916	4.50709	5.15369	4.48681	3.59826	3.1065	3.77938	3.65879	4.07127	3.98698	4.92817	6.42665	3.02635	4.868	4.92346	3.81559	5.42599	3.49798
PRXL2C	4.55522	4.76673	4.82237	4.36178	5.21205	3.29541	4.92165	4.74934	5.12826	4.69613	4.9379	5.47439	4.34487	4.51582	5.56169	4.34702	3.29201	5.26225	3.49121	3.49165	4.52776	4.22165	4.4773	4.90652	4.17021	4.91651	5.43919	4.50063	4.90652	4.15718	3.65458	5.97963	4.59725	2.64883	4.9528	5.82331	3.91428	5.7015	5.07445	5.25819	4.8947	4.75561	4.03831	4.33039	3.68016	4.88793	5.44285	4.47227	7.40382
ANKAR	3.79178	3.94759	2.30592	3.28295	3.26811	3.28859	2.44643	3.01735	3.40253	2.23675	3.50716	2.93664	2.71561	2.4421	3.44177	4.06216	1.4533	3.48867	3.22842	3.03608	3.4898	3.19782	4.68737	2.63028	2.53044	3.7231	4.04463	3.75607	3.06612	3.54848	3.6488	2.65936	4.17737	2.58144	3.2082	3.24344	4.18236	2.775	3.10707	3.60205	3.09766	2.92408	3.3711	4.94387	3.29065	3.80365	4.04616	3.35135	2.0366
MIR99AHG	2.61254	2.67473	1.85714	1.97645	1.19758	1.7115	1.40754	1.96832	2.2633	1.51063	1.7164	1.60592	1.64618	2.07519	2.20707	1.85436	2.89082	1.51984	1.56467	1.94309	2.04158	2.87895	1.6811	2.16168	2.19842	1.62044	1.68063	1.77341	2.08744	1.56068	1.91626	1.83238	2.02736	2.30862	1.91264	2.60158	1.75179	1.90308	1.72579	1.89152	2.92455	2.59965	1.46257	2.388	2.51414	2.51631	2.15068	2.16397	2.58289
SNORD116-29	0.986338	1.20952	1.32345	0.827082	0.995735	3.2559	0.808424	0.770501	0.786448	0.994736	0.937126	1.23107	0.674822	0.639708	0.927633	2.83243	1.1285	1.3771	0.941666	1.33649	1.31392	2.86623	1.55605	1.34696	0.893673	1.17046	1.09443	1.35835	1.12309	1.25739	1.28382	1.10649	1.04284	0.941802	1.67363	1.28438	0.691425	0.985011	1.04263	0.975343	1.33841	0.662275	2.34819	2.10784	1.32847	1.10452	1.51667	2.10575	2.03614
LOC101929709	3.5641	2.7411	3.35266	3.13086	1.73125	2.85715	1.75534	3.31338	3.23317	3.4873	2.49379	3.20443	2.71512	3.21822	3.48654	2.71448	1.654	4.28356	2.45533	1.64035	2.22074	2.59936	3.96351	3.33342	4.30555	2.54998	3.11711	4.39325	2.50598	3.38866	3.52334	2.8751	3.45932	2.64883	2.51829	3.73441	3.16418	3.30218	2.20587	1.60934	3.04746	2.51672	1.99602	4.98533	3.00551	3.61749	3.42385	3.67919	1.16355
PFKFB2	4.68194	4.50039	4.84812	5.47676	5.06238	4.92397	5.6886	5.0819	4.70085	5.16891	6.30441	4.74597	5.03303	5.12156	5.57787	5.73365	5.77738	5.54615	5.45034	3.4713	4.69197	4.99682	5.28052	5.04557	5.39594	5.07619	5.36458	5.93049	6.12199	5.40998	5.06609	5.72685	5.31449	4.9044	5.41018	4.68955	5.61441	4.33308	4.77676	4.96028	5.15788	5.23129	6.45737	4.67839	5.06722	5.39217	5.04289	6.0122	3.78753
CLIC3	4.14933	4.27963	3.84405	4.81932	5.4587	4.66406	3.84837	4.81961	3.37648	5.76851	4.16344	4.24811	4.06576	4.67167	4.19615	4.37598	3.54891	3.81758	4.57737	2.60893	4.05845	3.14166	3.42044	5.86217	3.20235	4.90664	4.99939	2.74078	4.44176	3.8319	3.23648	3.70923	4.98289	3.91623	4.61982	4.7396	5.77068	4.79077	4.96606	4.93991	4.55744	4.75993	2.89349	4.27284	4.07623	4.49469	5.4462	4.48657	3.64044
RPL19P12	1.66863	2.01768	1.02332	1.12182	1.64129	2.74616	3.07933	2.4703	1.34081	4.34358	1.27478	2.85741	1.59432	2.95598	2.06986	2.36112	1.93687	1.26194	1.24905	1.63348	3.73254	4.5376	1.6795	1.52317	1.56636	1.77616	1.73623	1.42755	1.80767	1.6614	1.74533	2.1798	2.02033	1.25402	3.18259	2.71329	1.93586	1.80371	1.13942	4.50879	1.9358	3.01047	2.33677	3.73487	2.68148	1.388	2.7067	1.73765	1.21385
WBP2NL	1.88383	2.87933	1.37358	1.90792	2.43984	2.03456	2.66971	1.23772	1.78692	2.51001	2.09393	2.95627	3.01685	1.45326	2.29361	2.29788	2.66073	1.98264	2.02607	2.47239	1.71607	1.97902	2.21454	3.00884	2.25901	1.73209	1.99109	2.4046	2.06029	2.86116	3.08876	2.01996	1.61904	2.09327	2.65147	1.91727	2.11251	1.4242	1.76739	2.25315	1.77806	2.09953	2.08242	1.98281	2.26535	2.20104	2.22219	3.0095	2.38619
LINC02745	1.24049	1.06627	0.899648	1.22483	1.27265	0.563972	1.36102	1.36499	0.620943	1.38917	1.0783	1.30973	1.35786	2.10457	1.47305	1.24941	1.22316	1.37567	1.21238	1.22221	1.02683	1.71151	1.76494	0.896364	0.873109	1.22517	1.49541	1.57946	0.963641	0.808493	3.1994	1.1494	1.3724	1.78708	2.26267	2.49818	0.798719	1.21144	1.12667	0.5656	1.38649	1.42201	2.55635	1.00282	1.09042	5.82099	1.21304	3.09974	1.98749
AZGP1	6.64036	6.74452	7.60461	7.30958	5.66072	7.22305	7.89768	6.47611	5.20127	4.03378	3.02298	6.87764	5.54947	7.22397	6.49588	6.71933	6.74536	7.59445	7.65117	5.83463	8.53385	7.63321	7.08	7.44867	5.83736	5.74919	5.36551	6.96313	7.94124	6.97537	7.55154	6.74814	6.81629	8.40801	6.9872	6.29741	5.44815	6.21996	5.70698	5.81005	6.81507	8.02457	8.8376	4.34501	7.1148	6.56285	6.92224	7.29918	4.73096
PCK1	5.69847	5.47025	5.61806	4.96987	4.05499	5.11864	6.0343	3.6348	4.51064	3.55772	3.31217	6.24198	6.54717	5.93178	5.03168	5.89226	3.22788	4.81474	6.00184	3.33729	5.59996	6.1612	5.62889	6.20758	4.93533	3.87803	3.48224	6.78211	5.09072	6.52489	4.8789	4.75829	5.87542	7.68763	5.75696	4.48986	3.52795	3.92829	5.14202	4.33868	5.66312	5.9531	7.10125	2.71523	5.29888	4.82794	5.77176	5.25732	1.46461
C11orf54	7.84096	8.12035	8.50666	8.14921	7.14785	8.41986	8.51457	7.75418	7.34371	7.61644	7.19123	8.57135	7.9984	8.11104	8.13927	7.7962	7.48066	8.52954	8.88234	7.31861	9.00948	8.71964	8.56955	8.5781	7.32122	7.96122	7.26928	8.40455	8.76696	8.22163	8.12269	8.00944	8.4264	9.33915	7.95732	8.26371	7.43741	7.62974	7.24996	7.09423	8.20488	8.57364	8.91209	7.10222	8.13534	8.37445	8.02628	8.59009	5.57157
TIA1	4.29541	3.97588	4.11066	4.87454	5.67845	5.62744	5.71553	5.04518	5.30944	5.18781	3.54689	4.74765	5.47958	5.8471	5.87607	5.39113	4.17975	6.91637	4.82946	5.00796	4.55823	5.50857	5.66876	6.12302	4.43823	5.99317	5.18669	5.23815	5.20405	5.79691	5.12103	4.82584	5.6122	6.34186	5.25593	4.95952	5.58933	5.32278	4.33282	4.9408	5.49257	5.96213	5.58987	7.40133	5.41184	5.84731	5.44089	5.75224	1.80204
SIGLEC9	3.9346	3.44169	2.27714	2.59152	3.11353	2.32579	2.5617	1.94329	3.84292	2.36475	1.04368	3.34901	4.05588	4.22477	4.10238	3.05792	3.26131	3.81335	2.47992	3.73581	2.17068	3.28665	2.99694	2.57072	3.39478	2.66787	2.8726	1.76814	3.9939	4.12829	3.39846	2.96644	3.74086	2.76793	3.70081	1.88306	3.459	2.76083	3.10512	3.03943	4.25248	3.09028	3.94308	3.52325	2.41966	1.52294	3.99449	2.15028	3.39051
MARVELD1	5.54381	5.69903	5.33563	6.1702	5.6648	5.54155	5.30572	5.9862	5.62795	6.26393	6.19189	5.96454	6.10576	6.09404	6.29475	5.64356	6.92462	5.15293	4.60407	6.52336	4.81031	5.79626	5.6031	5.0748	5.6213	6.81085	4.64764	4.87955	6.30034	5.73641	5.32111	6.04173	5.89458	5.77992	5.14233	5.76478	6.24988	6.14856	5.69948	6.57504	5.55079	5.42153	5.46794	5.24084	6.02803	5.87043	5.83529	5.279	6.84794
GAK	5.60147	5.73643	4.84449	5.67968	5.79608	5.66817	4.60542	5.70506	5.57788	5.48756	5.31542	5.50058	5.82992	5.42285	5.3705	5.54907	5.67674	5.45564	5.01781	4.8801	5.73969	5.07863	4.99131	5.72642	5.56489	5.16363	5.42911	5.33155	5.61881	5.45367	5.57852	5.40909	5.56376	5.66034	5.44966	5.85255	5.02431	4.80144	5.12694	5.50429	5.42193	5.84465	5.97288	4.94812	5.77069	5.74719	5.23733	5.84027	6.13631
TP53INP2	5.38918	5.55287	4.59285	5.48254	5.0017	5.11283	5.32634	4.69282	5.40172	5.15412	5.38438	5.29494	5.69647	5.06417	4.95098	4.96387	5.19568	4.29865	3.96345	5.24801	5.03405	5.32661	5.0936	4.88279	5.28984	5.0297	5.77559	5.53369	5.85694	5.69127	4.36386	5.14663	5.35588	5.75693	5.5452	5.24209	5.6911	5.57796	5.20556	5.74328	5.35065	4.95881	5.72775	4.70607	5.26218	4.98719	4.29457	4.81003	6.97099
TRIM56	6.51331	6.19137	5.78717	6.0908	6.41311	5.97652	6.0513	6.55006	6.03309	6.35563	5.65891	5.80668	6.01054	5.34939	6.07375	6.40356	6.75174	6.28226	5.60352	4.51901	5.15728	5.57206	5.81654	5.99854	6.09489	6.25116	6.25038	5.13142	6.01059	5.84846	6.11589	6.38356	6.47076	5.81027	6.37861	6.27401	6.41548	6.00575	5.95938	6.5274	6.44521	6.38437	6.45188	6.05229	6.198	5.99262	5.92083	5.61231	5.65279
HOXB7	6.91097	7.11554	6.7378	6.85681	6.87811	7.28267	5.44813	6.64971	7.00336	6.3104	6.55237	6.5924	6.02733	6.77666	6.94642	5.90557	6.53622	6.67896	6.08194	7.89172	6.37539	6.96327	6.46758	6.08082	5.96625	6.86526	6.51775	6.33578	6.18677	6.35902	5.98657	5.82485	6.99307	7.06045	5.92596	6.59105	7.0441	6.57466	6.36051	7.25482	7.10269	6.54694	5.52495	5.85432	6.05829	6.62318	5.73087	6.34833	7.81403
CRYGS	1.38219	3.3398	3.01105	2.21385	2.64936	2.70267	4.05618	2.1543	3.22216	2.92435	2.99919	2.64812	3.42887	3.41556	2.68481	2.75239	2.81256	2.02189	2.43161	2.50072	3.84721	3.12127	2.34983	2.91744	2.46887	2.71722	2.08526	2.41272	2.11416	3.01168	2.97238	3.2467	4.09392	2.23386	3.53649	2.4354	2.23599	2.08875	3.33452	2.87052	2.12001	2.85201	3.42505	3.16893	2.05783	3.10431	2.86848	3.60797	1.58547
LOC101928524	1.52695	2.3287	2.23678	2.86128	3.61002	1.3608	4.57992	3.58561	2.93507	3.76408	1.63527	3.04676	3.88991	2.15286	3.42517	2.236	2.31858	3.8136	2.74899	3.25496	3.48635	4.69766	5.3107	2.22754	2.08898	2.51464	1.99922	2.74641	2.31029	3.01666	2.60649	2.03923	3.70836	3.48629	3.39279	3.8111	2.25265	2.34185	2.0058	2.23114	3.55289	2.21388	1.43619	6.10044	1.95387	2.6489	2.88241	3.16014	3.17293
MLST8	5.03375	5.79728	5.02565	5.70972	5.7453	5.63238	4.8254	5.13035	5.62681	5.68419	5.65182	4.36187	5.33019	6.01282	5.4056	5.01952	5.40119	4.75669	5.68034	5.42367	5.98468	4.64312	5.21224	4.98538	5.21871	5.77404	5.72344	5.3889	5.67387	5.13937	4.87397	5.5112	5.76231	5.29114	4.97049	4.87019	5.24166	5.73427	5.18775	6.06079	4.97011	4.69905	5.6146	5.22316	5.11821	5.79942	5.19668	5.3485	6.98012
OR11H4	2.89582	1.66361	1.96731	1.65398	3.66295	1.34924	0.79141	2.06304	1.59919	1.45732	2.33971	1.24722	1.6612	2.71081	2.9587	2.47831	2.39282	2.6064	2.16598	3.18595	1.5293	2.66846	1.79591	1.79531	1.58344	1.91241	2.41438	2.35997	1.56922	1.57502	1.58611	2.11225	1.7558	2.01817	1.98738	1.47075	1.46354	1.46468	2.42215	1.24233	1.95091	2.20624	2.07892	2.35026	0.870006	1.76179	2.38299	2.55239	1.38322
PRR26	2.57555	2.24868	2.1456	1.95064	1.86354	3.01007	2.2178	1.85972	1.88659	2.09324	2.266	2.58027	2.91469	3.0091	2.148	2.44074	2.79341	1.96759	1.79628	2.15896	2.24472	2.18611	1.98183	1.68159	2.39721	2.12589	2.20028	2.54334	2.49074	2.15704	3.58553	1.84589	1.87142	2.40244	2.34585	2.20766	2.42565	1.82943	2.40611	2.60493	2.5921	2.21924	1.82203	2.99829	2.04624	2.35227	3.04102	1.88847	2.17949
ETS1-AS1	1.40984	1.24014	1.27932	0.80935	1.70701	1.64947	1.41304	1.71253	1.30479	1.41755	1.85959	1.10272	1.21844	1.04337	1.7395	1.54688	1.43433	2.62892	1.26117	1.41497	1.04105	1.15088	2.24487	1.52939	1.18981	1.27091	1.06708	1.46521	1.86069	1.11903	1.31709	1.30471	1.2784	1.6118	1.78151	1.11508	1.74686	1.11234	1.75772	1.4996	1.25889	1.05171	1.59651	3.11083	2.04828	1.38246	1.33402	1.38792	1.1119
MBOAT7	5.53149	5.35283	5.16623	5.99413	6.04308	5.15615	4.27515	5.79336	6.21506	4.8147	6.50322	5.17739	5.59333	5.7659	6.05189	5.81111	5.45814	4.46255	5.35122	5.70668	5.62831	5.46117	4.89597	4.8279	6.39372	5.56506	5.50254	3.59068	5.84808	5.34206	4.87828	5.55733	5.51449	5.08142	4.86483	4.86779	5.72351	5.42643	5.42068	5.67706	6.14464	4.98188	4.87501	4.77284	5.75346	4.94153	5.34083	5.56259	5.10567
NOSIP	7.17241	6.99219	6.79286	7.46976	7.38703	7.72037	6.83009	6.99645	6.94761	6.97109	6.65379	5.91862	6.40491	7.46828	6.38066	7.09577	7.04909	6.84626	7.12827	6.97221	6.80374	5.95236	7.54588	7.14059	6.54824	7.25491	7.08428	6.79191	6.66113	7.54185	6.79137	6.67598	7.12951	6.74839	7.76734	7.17577	7.35746	7.34843	7.22952	6.75639	6.42563	6.87611	6.80529	6.3691	7.24766	7.07049	7.18379	6.78634	7.68418
CLMN	4.07742	3.91874	4.68141	3.93036	4.36614	6.03446	3.73503	4.28232	4.21211	4.62132	3.74148	5.84408	3.80288	5.42756	5.30027	4.05275	3.87619	4.76271	6.06914	4.31858	5.85456	5.48338	4.83431	4.33387	3.50181	4.61489	4.5113	5.14278	4.9691	3.85639	4.69631	4.4903	4.24957	5.39894	4.76886	4.39985	4.58556	4.39089	3.91081	4.89756	4.82871	5.34081	6.24556	4.91179	4.9814	4.37702	4.95742	5.67722	2.88133
SNORD116-26	1.51278	1.01876	3.43267	2.06068	1.53509	1.90973	1.31758	1.19378	1.86601	0.942386	0.879754	2.10405	0.87268	1.64057	1.18953	2.53497	1.33372	2.18384	1.43094	0.85788	1.82997	2.63309	1.85081	1.11493	1.08315	1.67441	2.68376	1.54595	1.19914	2.16994	1.75003	1.7545	2.22962	1.50271	2.0709	1.73347	1.79355	1.43054	2.74527	1.59336	1.66417	1.82025	2.42369	1.78488	2.38397	0.840933	1.46885	1.4915	1.50914
TMEM9B-AS1	3.36338	3.0449	2.39043	3.43926	2.778	1.9648	3.30934	3.69738	2.40572	3.671	2.61747	2.52854	2.29926	3.45691	2.45068	4.00714	3.51887	2.97334	2.72246	3.0731	1.8202	2.61142	2.62266	2.60915	3.35403	3.20091	4.32176	2.96224	2.31367	2.73502	3.32459	2.89418	2.36541	3.07894	2.18448	2.89551	3.74447	2.57534	2.61311	2.35307	2.74731	2.62292	2.90823	3.05159	2.44509	2.56422	1.97455	2.79692	1.47849
CNTN5	2.13336	3.20212	2.10002	2.07254	1.98352	1.92314	2.37796	1.77041	2.2182	1.67853	2.36615	2.37483	2.04949	2.09114	2.22134	3.03776	2.00219	2.47168	1.84619	2.61105	2.37442	2.35459	2.32101	2.48807	1.90463	2.89073	1.75178	2.00595	1.78495	2.65131	2.40063	1.73086	1.84965	2.01787	2.63482	1.82676	2.62272	3.25928	2.06001	2.12514	1.94815	1.59186	3.36744	1.93875	2.83178	2.14051	2.20312	3.39523	2.80893
SLC27A3	5.13457	4.71681	4.18796	4.83385	5.20423	5.18366	4.63245	4.91441	4.60857	4.69284	4.25893	4.3072	4.08676	4.7914	5.70505	4.26501	5.43157	4.458	4.39438	4.27248	4.63955	4.91188	4.97117	4.61232	5.64588	5.1072	4.97561	3.80794	5.26479	4.2831	4.41021	4.5162	5.13969	4.03326	4.56565	5.23911	5.04403	4.95987	4.74133	5.45268	4.96874	4.66573	4.19692	5.44916	4.50195	4.7229	4.62211	4.13659	4.68824
SEPTIN7P2	1.80049	2.02627	1.89468	1.67599	2.01227	1.94814	2.03359	1.91553	1.74788	2.15151	1.9299	2.32788	3.41538	2.20002	1.90597	2.48307	2.96237	1.84788	2.147	2.4165	2.22555	2.69948	2.23661	1.57626	2.51614	1.56969	2.15573	1.68049	2.08254	1.88697	2.3491	1.9736	2.41817	1.75108	2.05685	2.21065	2.44679	1.69686	2.13475	2.99491	1.80039	1.8183	2.48899	2.1144	1.96025	2.04229	2.35569	2.42193	1.74353
LOC100287497	1.90811	1.65167	1.03946	2.46072	1.39441	3.51645	2.34982	1.70944	2.0351	1.37973	2.47012	2.75736	1.97097	2.69488	2.37041	2.33239	1.89276	2.10958	3.26524	2.62951	1.91576	1.864	1.91576	1.49925	2.10815	1.87121	2.22387	2.33779	2.29584	3.06313	1.87944	2.2653	2.54552	2.31269	2.08432	1.94425	2.52176	1.80772	1.76837	2.31305	1.5581	2.00384	2.72527	2.92478	2.14454	1.6316	1.98854	2.11301	2.40238
FAM24B	2.08101	2.94169	3.88581	3.92285	3.19156	2.95346	5.76491	4.32031	3.49942	5.32601	5.53891	1.57903	1.75648	4.60763	4.4399	2.79866	4.9841	1.6465	3.37602	1.84546	0.958304	5.19845	3.49105	3.86425	2.49661	5.33617	3.04072	3.92863	3.51466	1.80722	2.97429	5.19396	4.84431	1.89139	4.45806	3.65439	4.20251	2.81886	5.84335	2.85626	4.88015	3.58576	6.00535	2.28043	3.54457	4.98693	3.7981	4.45247	2.57964
LOC102723403	1.06545	1.56812	1.60791	0.990792	1.18993	3.44415	1.52955	1.63878	1.29732	1.2955	2.14748	1.36199	1.92735	1.82949	2.10499	1.23311	1.36864	1.27207	1.31456	1.35531	1.19246	1.0904	1.19592	1.13965	1.41071	1.22295	2.0333	2.66933	1.47804	1.9371	2.27175	1.24298	1.26527	4.44035	1.34665	1.62516	1.61263	1.59667	1.60754	1.81521	1.2682	1.32607	1.1175	1.27668	2.23657	1.21808	1.55794	1.74552	0.529301
LOC101929431	1.36786	1.04726	1.73402	1.15999	1.51706	1.91027	1.87887	1.0462	1.27096	1.89362	1.94945	1.53679	1.52782	1.11538	2.6866	1.34358	1.40886	1.6682	1.01638	1.56291	1.07034	1.66156	1.53209	0.894603	1.38642	1.06271	1.46115	1.98887	1.38707	1.09144	1.22843	1.41359	1.10418	1.647	1.5421	1.63395	1.10618	1.68748	1.90679	2.12603	1.5795	0.98088	2.9745	1.49638	1.13947	1.25391	1.25625	1.90573	1.36145
SPRY4	6.67765	6.25606	5.29219	6.69286	7.07493	6.89738	6.49415	5.85892	6.54743	6.92104	7.3955	6.52468	6.78942	6.12746	5.75958	6.62499	6.45893	4.97999	5.50048	7.21528	5.18205	6.90003	5.98665	4.7086	6.70235	6.11789	6.72255	5.3499	6.47617	6.38752	5.86596	6.21682	5.56488	5.84253	6.36545	6.78597	7.40425	5.98623	6.45341	7.04999	6.57079	5.93377	5.92933	7.81873	6.5954	6.10167	6.20613	5.97233	6.0206
NUP62	5.68528	5.27492	5.32033	5.73214	5.71881	5.07935	5.79361	5.60988	5.59573	5.81103	6.40646	5.23952	5.23266	6.00984	5.17697	5.22142	5.62921	4.61767	5.93406	6.24327	5.58902	5.43573	5.6177	5.66496	4.95271	6.29939	5.1957	4.96432	5.58314	5.13375	6.02513	5.5599	5.67889	5.0507	5.40362	5.24928	5.49829	5.70606	5.46533	6.14232	5.64522	5.9356	5.53452	4.97195	4.83097	5.01557	5.83623	5.68077	5.85627
SLFN11	4.30294	4.80498	3.62653	4.74807	4.89089	4.34526	4.16506	4.81425	4.71463	4.22024	4.85285	4.27202	4.08316	4.16762	4.72186	4.67288	4.87648	5.29305	3.69025	5.51565	3.99018	4.22707	4.01423	3.61808	4.98623	4.19996	4.05409	2.95905	4.05574	5.3478	3.36406	3.84	4.9325	2.2459	4.96516	4.23333	4.49953	4.02046	4.61835	5.4681	5.27708	3.73036	3.46343	4.41175	4.30481	4.10698	4.57717	3.97529	3.9641
PHOSPHO2	1.03574	1.8796	3.92994	3.13006	3.01947	1.47607	1.02573	1.70604	2.75942	3.03899	1.88017	1.45137	2.72703	3.68133	2.16832	1.99427	1.19669	2.09858	3.18116	1.63124	3.43431	1.84015	2.85662	2.76396	2.00342	2.10093	2.68021	2.3925	2.30968	3.68938	1.53861	1.46611	2.90573	3.7852	1.85929	1.81075	0.757476	3.02792	2.06936	1.5431	1.46611	3.36063	3.52582	4.90543	1.66052	2.61363	2.91905	1.7099	1.7578
GJA4	4.65064	4.64357	4.45539	4.25268	4.28465	3.71707	4.36385	5.30772	4.60395	5.00034	6.31504	4.40538	4.18741	6.16167	4.96593	4.52767	4.54195	4.58702	2.74254	5.48486	3.61436	3.53547	4.80299	5.09064	4.44351	5.02245	4.86124	2.21395	4.85136	6.73615	4.01056	4.55199	4.75959	4.44885	5.2371	5.43339	5.17973	5.61967	5.59319	6.31595	4.9289	3.8647	4.07676	5.34041	5.13201	5.3573	4.38858	4.23305	5.81935
ST20	2.95549	3.11018	3.4852	2.24261	2.63926	2.18373	2.70884	2.58337	2.77827	3.32832	3.07475	2.55103	2.53745	3.53294	2.37879	2.75391	2.60063	3.32545	2.32232	2.56976	3.82896	3.17629	2.64626	2.958	2.9498	2.56423	2.27423	2.83095	2.71217	3.99939	2.78601	2.58258	2.10782	3.06764	2.58393	2.55351	2.73812	3.60146	2.46791	2.61167	2.68541	2.59311	2.5718	3.57839	2.59674	3.2364	2.53792	2.3725	0.790851
KPNA2	6.5066	5.84027	5.57002	6.23738	7.13681	5.16858	6.20156	6.81056	6.22943	6.83998	6.3426	6.36463	7.64581	5.82541	6.53213	6.689	7.34318	6.27633	7.16824	7.24109	6.672	4.64104	5.45271	6.16377	8.16373	7.65157	6.72859	6.93552	6.81751	6.17591	6.02614	7.10522	5.97141	5.47152	6.39551	6.90981	7.08513	6.53082	6.86795	6.37526	6.96771	6.32283	4.19031	6.47238	6.73213	5.95481	6.57215	5.17033	8.17302
BMP7-AS1	2.18289	1.85629	2.00647	1.43605	1.67435	2.48779	3.46712	1.68328	2.60634	1.36597	1.56756	1.60383	2.1586	1.94638	2.27832	1.82708	2.89293	1.78069	1.99534	1.9316	1.98536	2.53372	2.00338	1.61399	1.94391	1.73936	2.43333	1.71492	2.26939	1.6798	2.41314	1.81126	1.51796	2.02132	2.41173	2.15992	1.99848	4.55133	1.60323	1.65855	2.80507	1.54406	1.86958	2.39104	2.12564	1.42292	1.96374	1.77209	2.7939
SNORA50A	5.47045	5.41663	4.88567	5.27022	5.05263	4.88076	3.37361	5.62724	5.68992	6.677	5.15201	5.94503	6.98054	5.86326	7.77808	2.7354	2.07369	5.52708	6.65504	4.51765	6.71035	8.12068	6.31607	6.8036	2.96923	5.07715	3.26425	6.56707	2.78506	3.31403	5.18186	4.51948	4.33055	2.52649	8.87466	3.02403	3.81255	3.01539	3.66843	5.59087	2.41305	2.97185	5.73441	6.80573	3.93248	3.8758	5.42038	4.26988	2.05298
TARID	5.09643	5.09172	3.55424	5.2507	4.426	5.65	4.85967	4.92541	5.01297	5.78205	4.66164	5.32567	5.65217	6.78355	4.93273	4.76	3.98106	4.69958	2.12979	3.77584	3.99266	5.34935	5.00822	6.73962	4.64766	4.26884	5.11803	5.50104	4.76883	5.52441	5.44334	4.59921	5.86383	5.2298	4.07395	3.90692	5.80055	4.89517	5.62169	5.47938	6.02429	5.71936	4.93677	7.022	5.66574	6.67256	4.84587	6.03164	0.83383
MIR450B	1.0093	0.740705	1.11109	0.818649	1.01283	0.805401	1.35745	1.10689	0.88657	1.40142	1.01229	0.841778	0.980258	1.07531	1.84068	1.00308	0.859871	1.34914	0.740578	1.75048	0.882348	1.50931	1.04018	0.87917	0.91743	1.30678	0.830013	1.10208	0.729937	0.70972	1.038	0.959924	1.48626	0.817212	1.06321	0.767323	0.711489	1.39535	1.40115	1.16123	0.858782	1.02312	1.00398	0.762339	1.5497	1.47101	1.67275	1.1508	1.52809
G6PD	5.08506	5.1119	5.20943	4.94696	4.58191	5.54415	3.45954	5.24859	5.20338	5.05179	4.81484	5.29736	5.79646	4.43203	3.60281	5.37491	4.15124	5.25865	5.26614	4.02614	5.46455	3.92475	4.67693	4.77106	4.62962	5.47679	5.61585	3.99772	4.9898	5.16617	3.44218	5.39971	4.31266	5.15409	4.70297	5.75728	4.40072	4.97057	4.25444	4.45193	4.93548	5.26953	4.86878	4.0968	4.32864	4.84863	4.39681	4.75113	4.39585
SLCO4C1	4.72234	5.21231	6.43814	5.31891	4.61581	3.6069	6.19084	3.69582	2.86432	3.60037	3.22664	5.1087	4.77593	4.9802	4.61054	4.22193	4.8829	5.68295	6.58469	3.6517	6.25739	5.54977	5.93062	4.94736	3.30463	4.62006	3.52463	5.99852	6.12162	4.2936	5.01277	4.92273	5.29753	6.56333	4.91328	3.70207	3.48713	4.22971	2.96034	4.27044	5.5285	6.45793	5.28902	3.6407	5.0673	4.01499	5.26848	6.05991	5.29024
FGFR1	6.86778	6.56964	6.379	6.95822	6.75513	6.44504	6.01104	6.63944	6.53991	6.57414	6.72972	6.37108	6.51475	6.70238	6.41711	6.87045	6.43457	6.03226	6.55359	6.36306	5.96337	6.57692	6.22028	6.44491	7.35426	6.81888	7.00775	6.46969	6.57179	7.34645	6.8683	6.59245	7.34869	6.25599	6.60955	6.83937	6.7415	6.42864	6.88656	6.49585	5.73635	6.78334	6.3547	6.89247	6.84955	6.96709	6.2286	6.56756	7.50874
FAM180A	4.65696	5.43008	3.67849	5.06384	4.19419	5.69257	5.30825	5.19912	7.04645	5.11351	4.39975	6.62816	2.10708	5.48842	6.32913	6.37145	4.01278	5.53021	3.86139	6.04092	4.08528	4.50061	3.76431	4.41195	6.59708	5.50657	3.95117	3.58558	4.42837	7.09163	3.98539	6.13005	7.45811	3.3151	3.60265	6.63624	4.19091	4.31958	4.59304	6.57264	6.37676	4.53472	7.23168	5.15514	3.23779	6.66671	4.95937	4.32967	1.99205
DLL4	6.51226	5.38826	4.93997	5.56338	5.87719	6.5941	6.23854	5.86576	6.17164	6.6356	7.01972	6.00772	3.3283	6.5791	5.14712	6.01529	5.06854	4.81862	5.65053	5.57281	6.34054	5.18514	4.4375	5.56518	5.38471	5.37777	7.13889	4.70357	6.22612	4.34298	5.85541	5.45019	6.73254	4.68617	5.05069	6.01698	6.6165	5.26657	6.04821	7.06589	5.77283	5.70156	5.54694	5.30623	5.622	6.09672	4.95599	5.67937	6.59146
PVALB	2.15147	5.36724	4.57065	2.61757	2.89269	1.09315	4.82498	3.22326	2.041	6.19938	1.31179	5.17011	2.73811	4.55725	3.14414	2.40554	3.1702	2.61493	2.49785	1.85088	5.44313	5.7336	4.03872	4.94792	1.33848	1.52801	4.09512	6.37549	5.43253	4.52479	4.11744	2.90326	2.8771	7.00433	2.29047	3.11438	5.9453	0.947373	4.6492	1.98633	2.12154	6.93189	6.75858	4.28787	4.19633	4.90374	5.13327	4.78768	1.39685
DDX17	8.56572	8.47102	8.68079	8.11948	8.47631	8.57691	8.75662	8.81589	8.62589	8.86335	7.96037	8.39167	9.02416	8.46999	8.81762	8.51487	7.97061	8.9149	8.77491	8.28008	8.308	8.85145	8.70955	8.47789	8.3164	8.8125	8.35941	8.68478	8.47285	8.9439	9.06701	8.64127	8.20947	8.63967	8.17733	8.22253	8.84473	8.40381	8.48606	8.53648	8.2797	8.80644	8.50475	10.1462	8.63876	8.60725	8.95617	8.8487	7.28176
USP2	3.93097	3.35221	4.21143	4.31422	3.84127	3.62723	4.60545	3.5678	3.12678	3.5286	3.69674	4.09989	4.3614	5.2698	4.67015	4.28611	3.83632	4.22667	3.45551	4.09631	5.37171	4.3943	4.33802	4.11862	3.36141	3.58748	3.40913	4.58398	5.12369	4.07645	4.37331	4.06592	3.99913	4.45713	4.54802	3.9084	3.84186	4.62218	3.51689	3.61088	4.50558	5.25371	5.98391	4.1462	4.4954	4.57638	3.75376	5.02503	0.885581
TNFSF12	7.02111	6.86333	6.57265	6.87327	6.30429	7.43684	7.74753	7.04848	6.81581	7.43915	6.12771	7.56245	6.15305	6.91958	7.62799	6.72677	7.13485	7.05844	6.15841	6.47522	6.66722	6.90693	7.16946	6.18644	6.4323	6.18236	7.40071	6.347	7.45698	7.11078	6.94842	6.65217	6.75093	7.2912	6.66475	7.31625	7.21345	6.90283	6.73883	7.56618	6.23152	6.46829	6.46663	5.36863	6.85131	6.9427	6.27327	6.78359	6.46216
SPDYA	1.5311	1.83384	1.94572	1.85787	1.7549	1.73574	1.48847	1.43078	1.98894	1.6181	1.79112	2.14929	2.28247	1.74648	1.80967	1.47626	1.6597	1.53143	1.65363	1.83273	1.84358	1.89881	1.53751	1.75884	1.93949	1.35683	1.39836	1.77394	1.48437	1.76823	1.63722	1.39041	1.76536	1.50979	1.67357	1.53539	2.04134	1.95227	1.76385	2.15853	1.52145	1.60375	1.84461	1.95058	1.59186	1.61661	2.05445	1.55084	1.41233
FLOT1	7.73436	7.53456	7.73817	7.39319	7.8466	7.52389	7.38739	7.6214	7.48447	7.27018	7.43515	7.52799	7.12414	7.79592	7.47049	7.53286	8.16238	7.21935	7.58343	7.57063	7.20276	7.00689	7.57604	7.4894	7.60196	7.77708	7.81451	7.27053	7.65391	7.75508	7.1481	7.39963	7.53991	7.07627	7.47216	7.43598	7.12429	7.89754	8.02014	7.69304	7.63007	7.5382	7.25534	7.14539	7.54058	7.53071	7.74153	7.28168	7.83623
OTUD6B	4.64998	4.82471	5.02542	4.49918	5.10321	5.26245	5.4943	5.30494	4.80134	4.81425	5.0551	5.23481	4.27707	5.21435	5.5615	5.19082	4.93608	4.55176	4.18806	5.1371	3.98581	5.66455	5.25615	5.72666	4.97895	4.89337	5.09885	4.59395	4.62391	5.4388	5.0697	5.55943	5.06804	4.86388	4.91638	5.16117	5.14645	5.33822	5.62071	5.61403	5.0117	4.94872	5.21668	5.81442	5.03443	4.81046	5.36249	5.13905	4.66072
SNORD84	3.39855	3.13257	3.54041	3.00403	3.14311	1.78404	2.61696	4.36912	2.74265	3.84265	4.56988	3.08388	5.7475	4.76639	3.2961	2.33833	2.43681	5.84207	2.27646	3.17473	4.12566	3.69068	3.09697	3.0743	3.31172	3.80013	3.24506	2.68813	2.38953	4.18861	3.70397	3.4778	3.21448	3.23089	4.00615	2.76495	3.15634	4.5049	3.38611	2.71095	1.95417	4.4368	4.78572	6.41149	2.61483	3.10888	3.44422	4.24392	1.39313
EMC1	5.9934	5.62287	5.58433	6.28811	6.02941	5.72966	5.79138	6.33785	5.91695	5.7803	6.4443	5.4427	6.83468	4.97451	5.84621	5.6907	5.39275	5.44319	4.5941	5.08362	5.15051	5.5676	5.94717	5.3672	5.6672	5.64297	5.70296	4.99641	6.08281	5.89839	6.23292	5.74892	5.7927	5.53566	5.99838	6.09036	5.31046	5.82552	5.82649	5.96313	6.36406	6.13605	6.06896	5.64949	5.63029	5.84976	5.70587	5.82264	6.78064
EFHD2	5.90161	6.092	6.33516	6.08719	6.00661	5.93307	4.55519	5.03722	5.46512	5.98535	5.76512	5.29291	6.23875	6.13616	6.73216	6.07724	5.62219	5.30832	7.04826	6.27127	5.33757	5.82009	6.05592	5.8086	5.53367	5.71448	5.80511	5.57916	5.73922	5.7729	6.48911	6.04152	5.25605	5.47432	5.90613	6.52221	6.06197	5.39048	5.71987	6.49069	6.54602	5.04867	5.63556	5.24679	5.62636	5.70071	5.99668	4.26556	5.378
FADS1	7.30033	7.31883	6.9224	7.71368	7.88341	6.63858	7.27935	7.24469	6.95839	7.51392	7.89795	7.15201	7.17645	7.40082	7.12133	7.27456	7.59914	6.93261	5.24861	7.23093	6.88493	7.3068	7.24432	7.33479	7.57287	7.77891	7.40853	6.26467	7.15642	7.5114	6.69543	7.1285	7.39257	6.65515	7.23168	7.41656	7.68641	7.73152	6.83004	7.82129	7.63113	6.70894	6.39939	7.14647	6.68446	7.73439	7.28792	6.7667	6.45996
TMED9	6.67451	6.6114	6.46412	6.56978	6.31164	7.18529	6.55128	7.22495	6.09676	7.23754	5.5054	6.97419	4.89896	6.77142	6.10138	6.42383	5.62883	5.99445	5.70957	7.55215	6.29824	5.96095	6.11932	6.37334	7.3246	6.56759	5.91713	6.28019	5.89176	6.68577	6.98851	6.60397	6.39662	6.23028	6.80279	7.02893	6.73084	5.48525	7.32474	6.53841	5.30543	6.11825	6.39304	5.32196	7.14366	5.9836	7.19671	5.634	6.4947
MIR645	2.16169	2.19639	1.90319	1.89919	1.58815	2.62484	2.46073	1.89012	2.33151	1.59522	1.55843	1.61907	4.31407	2.84253	1.58959	1.502	2.35952	2.34122	2.57702	1.84468	3.76571	1.99726	1.96809	2.84159	3.42029	2.62095	1.98098	1.84046	3.63427	2.37734	2.00895	2.3605	2.08412	1.73793	2.03416	1.74708	1.54202	2.52069	2.24727	2.36594	3.43581	4.96634	3.03311	3.81466	2.83259	1.09442	1.84758	2.18841	0.965644
DDC	6.02258	5.80823	6.78911	6.20457	5.13828	6.51666	7.07684	5.2314	4.46582	4.92889	3.60928	6.73597	4.97028	6.39393	5.85157	5.75579	5.17228	6.07093	6.64898	3.23684	7.79504	7.44172	6.68371	6.62585	4.68319	4.55797	4.77681	7.30427	6.84141	5.65218	6.68785	5.84559	5.80912	7.63296	6.17539	5.85152	3.61641	5.29683	4.34334	5.30364	6.48424	7.17627	7.56676	4.50296	6.06579	5.44361	6.85111	7.41747	3.81282
TRIM74	2.59038	3.62365	2.15895	2.65369	1.66795	2.45969	2.88061	2.04115	2.97906	2.66322	3.14098	2.27882	3.81449	2.46351	4.07074	2.66482	4.24516	2.64676	3.71686	3.66829	3.94745	2.24896	3.23092	3.69125	2.2704	2.42021	2.14044	3.48442	3.71519	2.46901	3.05206	4.18233	4.14011	2.28955	3.19099	3.98315	3.54372	2.88554	2.41169	4.00383	6.21968	3.14495	1.14267	2.96749	4.23993	2.12729	3.34548	2.00411	1.85027
ZNF362	6.86099	6.80984	5.52896	7.06653	6.24671	6.8155	6.82767	6.80231	6.68888	6.79547	7.12545	6.83707	5.98643	6.95567	6.56627	6.78957	6.79337	6.31023	6.50702	6.04016	5.62207	6.77391	6.44455	6.96768	7.04097	6.85816	7.37584	6.65142	6.29219	6.80586	6.42473	6.57247	6.99572	6.64921	6.80047	7.12975	7.05578	6.29308	6.60517	7.37335	6.61575	6.76081	6.34564	5.83276	6.68364	6.7179	6.09455	6.81783	7.48463
PATZ1	5.16902	5.40607	5.17268	5.6427	4.79402	5.01313	5.07204	5.13577	4.54287	5.03137	4.40561	4.95693	4.35319	4.91826	5.46008	4.4525	5.29484	4.8918	4.61626	4.80714	5.25718	4.86599	5.27783	5.26552	5.42223	5.64665	5.01909	4.3132	5.65399	4.96323	5.15627	4.89459	5.14067	5.37607	4.13022	4.89992	5.00201	4.56558	4.07287	4.70225	5.24197	4.96492	5.47881	4.42248	5.18706	4.89755	4.73374	4.27733	5.4157
RTTN	4.42625	4.04331	4.1638	4.57889	4.20088	4.43746	4.02193	4.51696	3.87824	3.76285	4.26071	4.64733	3.16756	4.47495	4.36352	4.69596	3.36654	4.74653	3.67664	3.89222	4.36052	5.17434	4.79164	4.80305	3.43142	4.02535	4.23858	4.91534	4.32106	4.21589	4.61344	4.46868	4.30073	4.32531	3.65421	3.80441	3.97048	3.72247	3.6731	4.01137	5.13138	4.96688	4.48771	4.66983	4.69053	4.70768	4.76125	4.89862	2.40735
SNORA70	1.47998	2.49484	1.24412	2.05836	2.78133	3.43929	1.36885	1.70577	2.00757	3.88971	1.31711	1.09482	1.61942	2.52539	2.54401	2.43407	3.75497	4.22281	3.63711	1.92169	2.66033	2.82612	3.06682	2.11316	3.69552	1.75917	1.1202	1.83513	2.09577	2.89997	1.4345	2.942	2.21521	2.2936	1.83656	1.92653	1.55947	3.14728	2.809	4.01347	2.30771	3.01262	2.40279	3.63141	3.03411	1.73051	3.38352	2.73407	2.10889
CEP152	2.1124	2.28399	2.36531	3.0595	1.7747	2.5002	2.66567	2.29714	1.64664	1.57733	1.56623	1.65962	2.14336	3.12006	1.83877	2.31631	2.81422	2.16042	2.49796	1.82656	2.26576	3.29741	4.01135	1.96042	1.95817	1.73373	2.02769	1.92573	2.132	1.90397	2.09125	2.57648	2.56478	2.23216	2.70134	1.63525	2.42743	1.81796	1.56594	1.47904	2.59205	1.95541	2.34903	3.31334	4.01365	2.89937	1.76958	3.54938	1.4571
RNF152	4.90791	5.07124	5.11049	5.52867	3.02078	5.43281	6.08046	4.32119	4.81357	4.13571	2.85476	6.11638	6.26871	5.05908	5.18468	5.34924	5.97505	5.33486	5.19665	2.81536	6.31541	5.84534	6.15217	5.0564	3.92476	3.80553	2.53851	6.48022	6.55564	5.30606	4.66252	5.231	4.42358	6.3584	5.43337	4.9523	3.40651	4.88884	3.95227	4.1011	5.67499	5.85848	6.8571	3.23854	5.55662	4.64107	4.45392	5.88121	3.23176
GP2	2.08143	1.91311	2.63557	2.4307	1.68789	1.97897	2.62179	2.57217	1.95393	2.29876	2.04758	1.92519	3.42836	2.34756	2.43737	2.30193	2.23502	2.80483	2.20671	2.39916	1.78321	2.068	2.41609	2.95032	1.9419	1.97868	1.759	2.1135	2.40912	2.3365	2.30613	1.98469	2.57884	3.87663	2.7045	2.45558	2.23652	2.02392	1.93446	2.93796	2.08914	2.1946	2.03639	2.06127	1.89438	1.67477	2.99801	2.16605	2.0271
MIR920	1.07637	1.60889	1.21775	1.46213	0.960773	1.37713	1.50141	1.2679	1.37923	1.30117	1.14229	1.51551	2.39762	1.60847	1.37168	1.55896	1.99362	1.55169	1.38806	1.3511	1.58372	1.86432	2.44556	1.36616	1.3822	1.95116	1.82383	2.19217	0.783325	1.46762	1.49759	1.35182	1.57675	2.55983	1.33858	1.32054	1.4774	2.06384	2.17825	1.65664	1.48581	1.18895	2.14654	1.88823	1.5407	1.24455	1.53113	1.17533	0.782566
FTX	4.68154	4.75863	4.91703	5.29147	5.05594	4.99652	3.65557	4.50414	4.91231	5.05812	4.94861	4.9468	5.16451	5.16354	5.41427	6.29497	3.87321	5.24289	6.22499	5.37865	4.62452	5.81368	5.0036	4.30592	6.2617	5.02897	4.32609	5.54746	4.51047	6.4705	5.30154	5.76916	4.73082	6.54686	5.06994	5.42782	4.69579	5.00302	4.92318	6.09038	5.77846	5.3776	4.94999	7.32696	4.66061	4.79476	5.81619	4.79541	1.46931
LINC00472	5.81801	4.91097	4.12044	4.87716	5.46758	6.36367	5.71591	4.68686	6.4344	6.30369	4.4186	5.96913	6.75	5.58988	6.32375	6.03054	5.42635	6.51573	4.66669	5.91395	5.48839	5.60948	5.43327	5.85351	5.91724	4.22682	5.01379	6.07777	4.10883	6.7281	6.30438	5.81925	3.90183	5.07045	5.58879	5.14627	4.9983	6.35739	4.39316	5.56972	5.66041	5.45148	6.05605	8.34246	5.97385	5.62245	5.76686	5.01167	2.24724
SNAR-G1	2.73463	4.11122	3.84136	3.18928	2.67048	3.40161	4.85329	3.61233	3.58806	4.26184	4.23419	3.99081	4.86457	3.16038	3.87816	3.46369	3.96264	3.98416	4.47523	5.04491	4.3408	2.84535	3.17863	3.90551	4.2505	4.26392	4.10291	4.96343	3.26874	4.57424	3.62895	3.87314	4.63323	4.05248	4.07043	3.73427	4.1878	3.35484	4.66441	3.87591	4.90813	4.73003	3.2362	5.60647	3.09131	3.94696	3.21812	3.65251	2.11883
DEFB1	8.55268	9.8758	10.2763	8.52583	7.96596	8.92446	11.0821	7.68538	8.93199	9.9249	6.07186	9.68411	7.07509	9.94336	9.25754	8.63472	6.98233	8.60547	10.6208	9.32223	10.9022	10.2904	9.8102	10.8466	8.62159	8.82241	8.93419	10.494	10.4549	9.3911	9.93682	9.47093	9.85026	9.90422	7.5807	8.39427	9.93158	8.39111	8.98443	9.57437	9.69544	10.7009	10.2605	8.42933	9.77884	8.93964	8.64177	9.83077	7.79463
SEPTIN8	5.90202	5.8445	6.0651	5.82303	6.01448	5.81857	5.5341	6.37587	5.83018	6.22303	5.74763	6.22377	6.87042	5.91318	5.89936	6.30563	6.59559	6.03139	5.3258	6.38247	5.88696	5.90548	5.85564	5.70508	6.09209	6.16421	5.34639	5.60304	5.8198	6.27266	6.42824	6.04576	6.05749	5.80852	6.31837	5.7632	5.88447	5.99741	6.10618	6.20841	6.34157	6.2581	5.8971	5.91901	5.89062	5.89803	5.33829	6.09531	6.23662
DNAJC17	5.6869	5.55464	5.38306	5.08397	5.49324	4.08815	5.4477	5.41393	5.65771	3.81555	4.05301	3.83257	4.8092	5.58138	4.32755	5.07626	6.38546	4.45692	4.77274	5.57043	4.91996	2.92314	4.51625	4.00718	4.84806	4.35249	4.98964	5.10493	4.78912	6.13638	5.21117	4.88559	4.68837	3.70362	5.64318	5.2729	5.96081	6.13582	5.12804	4.74527	4.85876	5.80862	5.4895	4.54378	5.07833	5.05537	5.52319	5.12067	6.47875
TCTEX1D2	6.79774	7.42038	7.57616	6.35774	6.29962	6.77701	6.57797	6.46894	6.09287	6.11432	6.44611	6.68873	7.09097	7.12895	6.83842	6.1975	7.61676	5.34776	7.14226	7.13502	6.88884	5.43629	6.55798	6.63823	6.42879	7.12054	5.55109	5.71775	5.00233	7.25152	6.53813	6.96987	6.49283	7.35336	6.73993	6.62381	6.36102	6.52104	6.28904	5.40874	7.13056	6.45986	6.19438	5.57898	5.90285	7.46655	6.93723	7.09734	6.44042
PRKCSH	7.18135	6.99672	6.89198	6.82786	7.04406	7.05978	6.21148	6.84411	6.96417	7.05471	7.08352	7.13434	6.77383	6.48901	6.73904	6.9697	6.46576	6.28392	7.34703	5.35552	6.71556	6.93071	6.91523	6.59053	6.6396	6.98183	7.02232	6.12906	6.90518	6.87807	6.68818	7.07665	6.63784	6.9768	7.00811	6.66558	6.87474	7.20421	7.40159	7.03367	6.86689	7.22135	6.58324	5.89127	7.03827	6.4995	6.60561	6.79004	6.90229
VPS37B	4.62084	4.93882	4.63734	3.79104	4.61224	4.70873	3.48073	4.48693	5.13621	3.62332	4.05734	3.56025	3.74405	4.26488	5.12685	4.19591	4.26491	4.51297	5.28456	4.763	4.04911	4.82213	4.06932	4.93203	4.71325	5.18276	4.37469	3.5514	5.16509	5.85355	3.4065	4.82955	3.80599	6.07664	4.60428	3.79938	3.70004	5.54413	4.55527	5.06604	3.82341	3.98256	4.2249	5.07881	4.61556	4.6936	4.78587	4.69414	4.04584
TES	5.63947	5.41898	6.14937	5.61924	6.38372	5.46534	5.67739	6.31248	6.20656	5.22862	5.74312	4.87832	6.44375	5.50975	5.8923	6.33001	5.53657	5.76814	7.16449	5.73848	5.26592	6.01499	5.12254	5.07837	5.09404	7.0692	5.04606	5.62197	5.86732	5.60068	5.44069	6.1802	5.6574	5.1377	5.83759	5.90489	6.06237	5.50485	6.35338	5.95878	5.80447	5.33285	4.77347	6.34736	5.42337	5.28993	5.78043	5.24988	5.2428
PLCB3	5.28933	5.09991	4.94405	5.16786	4.86761	4.47114	3.64031	4.56892	4.68927	5.40105	4.53514	4.6351	4.11841	5.11645	4.76114	4.82232	4.13713	4.51688	4.75559	4.32939	4.41361	4.12873	5.59979	4.13483	4.67845	4.38033	5.08632	4.65259	4.67442	4.16095	4.06539	4.80737	4.53993	5.98255	4.9357	4.89674	4.53209	4.00449	4.42702	4.0422	4.35207	4.56557	4.21008	5.00286	4.51735	4.46493	5.81515	4.80844	6.74228
LRRC2-AS1	2.88473	2.28701	2.03203	2.58525	2.15474	3.21455	1.79067	2.1328	2.09294	2.00713	2.40778	2.69446	2.37487	2.96875	2.59775	2.8572	1.97987	1.5025	2.47039	1.9156	2.25806	2.58717	2.65291	3.0214	2.32446	2.4512	3.00263	2.83057	2.64298	2.04612	2.08777	2.32313	3.12191	3.21259	2.39077	1.76645	2.23821	1.70937	2.46098	2.78336	2.15757	1.84561	2.3804	4.13187	2.04217	2.76278	2.55094	1.66938	2.22553
PAH	7.60629	7.13812	7.69882	7.5667	5.43015	7.67147	7.86046	6.64384	5.26186	4.30085	5.20885	8.34694	4.10621	7.60529	6.95263	7.00412	4.87554	7.96632	8.00661	4.8439	8.58551	8.60658	8.60817	8.09513	6.21067	6.36721	6.29345	8.24293	8.79006	7.31792	7.9559	6.94069	7.54281	7.15064	6.58226	6.59188	3.59315	6.12615	5.8759	6.74755	7.56896	7.54804	8.98329	5.4299	7.51864	7.18458	7.6458	8.86785	5.09273
PSMB10	7.23609	7.08723	7.8695	7.31815	7.98959	7.25313	6.66561	6.89502	7.72826	7.64283	7.43733	6.84135	6.39082	7.40022	6.99583	6.94026	7.1688	6.26995	7.30006	6.27608	7.04011	6.82232	7.20688	7.30044	7.17858	7.54888	7.68966	5.42692	7.24302	6.96754	6.76349	7.62168	7.37708	6.81546	7.90168	7.16093	7.32425	7.40432	7.12388	7.58438	6.81997	7.06611	6.63613	6.10321	7.78523	7.39918	7.29335	6.86769	6.85582
RAD23A	6.82788	6.76499	6.71607	6.83369	6.58569	6.56784	6.46826	6.81031	6.86203	6.90821	6.69051	6.85595	7.39768	6.88886	6.44948	6.81507	6.76738	5.86633	5.8287	6.64134	6.1915	6.79782	6.24253	6.86355	6.80883	6.76181	6.77421	6.15163	6.71985	6.67201	6.57012	6.87893	6.69194	6.29824	6.9786	7.14031	6.75194	6.96108	7.11573	6.79192	6.23418	6.75304	6.25356	5.85357	6.94009	6.94548	7.18571	6.67451	8.44535
COBLL1	6.81632	6.90914	6.97835	6.45069	6.49097	6.67949	7.34862	5.85061	4.90734	7.03359	6.53184	6.00148	6.05757	5.86105	5.9561	6.39317	7.03345	6.00955	7.22228	6.70378	7.23366	7.20901	6.87716	6.61721	6.59586	6.46514	6.30563	7.47888	6.72605	6.19268	6.65378	6.70173	6.27945	7.18912	5.58362	5.12638	6.88032	5.80548	6.67195	5.27168	6.69647	6.97244	7.05063	7.134	5.56269	5.95393	6.47868	7.07835	5.83644
ACE2	5.06086	4.58748	5.93758	5.55409	4.40732	5.11176	6.80341	5.18761	4.70385	2.32528	2.60644	5.68081	4.91923	5.60534	5.18171	5.13191	4.43785	5.60362	7.10158	3.36065	6.96234	5.89406	6.13395	5.81271	4.26443	4.53056	4.46788	6.55847	6.8866	4.84011	4.95665	5.29284	5.99032	7.75485	5.00757	4.84087	3.48584	4.79011	4.20356	4.39675	5.81236	6.75773	6.62318	3.73346	5.34999	4.14634	5.87871	6.53382	5.74804
RNF138P1	1.86668	1.38026	1.02864	1.28524	2.03501	2.57213	1.25659	1.26428	1.11233	2.19147	1.4954	1.06676	3.18016	2.06695	2.62333	1.67502	1.29297	2.91299	1.17097	4.63983	1.5267	1.70016	2.06459	1.87194	1.77158	1.30711	1.52816	2.05904	1.26768	2.0771	1.18601	1.50888	1.73808	1.78582	1.40075	1.80115	1.8986	1.4753	1.99963	2.37646	2.16681	1.7248	1.9231	6.248	1.71298	1.51702	2.12653	1.481	3.7231
BHMT2	7.45664	7.61077	8.60524	7.82866	6.34343	7.85099	8.93704	7.72182	5.50192	6.14771	5.12838	8.36749	7.22911	8.16935	7.44947	7.5367	6.75986	8.1909	8.73741	6.61061	8.98716	8.79102	8.74448	8.20734	7.0666	6.81724	6.53559	8.78323	8.99731	8.02892	8.08331	7.49986	7.37654	9.47996	7.59565	6.65497	6.02448	7.84521	7.05057	7.46481	8.49628	8.42199	9.08197	6.20107	7.538	7.77069	8.43357	9.02507	6.70596
PLEKHG2	4.93591	4.51519	3.91914	4.21408	4.69553	4.41645	4.19524	4.16088	4.07165	4.54753	3.53224	4.06446	4.62726	3.81605	4.36053	4.14046	4.35173	3.51324	3.23716	4.53795	3.92393	5.00552	3.88217	4.23543	4.48363	4.28215	4.02575	3.83392	4.17822	3.58994	4.80101	3.89691	4.33897	3.35063	4.32742	3.95646	4.47258	3.86477	4.49869	5.06979	4.4345	3.41188	3.31029	5.5466	4.10058	4.37629	3.17436	3.63084	6.26059
TNIP1	6.92746	6.80888	7.05574	6.94024	6.67459	6.56468	6.07432	6.8006	6.57642	6.55216	7.03676	6.81388	6.3672	7.01366	6.69898	6.54251	6.56942	6.53743	7.5922	6.67853	6.97618	5.93205	6.43027	6.33828	6.92617	6.91612	7.2217	6.86689	6.9994	6.68671	6.21935	6.71502	6.62558	6.89742	6.76245	6.35107	6.44382	7.04253	6.33447	6.81406	6.73955	6.73308	6.77725	6.48711	6.57073	6.65488	6.66513	6.69122	8.17736
ABHD17C	6.34279	5.70772	5.82808	5.98063	6.17541	6.18345	6.16945	5.37811	6.93966	6.09959	6.15317	7.41779	6.24608	6.404	6.74949	6.17708	5.56342	5.52926	7.16704	5.90547	6.0975	5.93004	6.14074	6.35583	7.41984	6.11761	6.03212	6.94144	5.76638	5.03318	6.9019	6.92924	6.48985	6.14887	3.97607	5.62619	6.20416	6.52242	6.19133	5.9851	6.27573	5.83184	5.77431	6.78006	6.33363	5.34324	5.78322	6.31303	7.50529
ETNK2	5.62066	4.95178	6.5206	5.39658	5.2433	6.01869	6.69883	5.19535	4.34017	5.13188	5.08728	6.34555	7.41317	5.89027	5.34795	5.51044	4.68895	6.29417	5.77218	4.87438	6.3544	6.32203	6.07045	6.58552	5.03081	5.44093	5.17813	6.5302	6.7649	6.10636	5.72622	5.59554	5.60239	7.19441	5.52874	5.43781	4.69773	6.0479	5.14424	5.13811	4.58554	5.35988	7.09464	5.3043	5.5188	5.73647	6.00754	5.72073	6.36485
GLUL	4.96097	5.42156	4.9903	5.65873	5.68775	5.40344	5.16639	5.61111	5.24182	5.2741	5.06828	5.16664	5.52846	4.69285	5.61394	4.88454	5.99522	5.74792	4.86657	5.63766	5.53663	5.45606	5.19661	6.12064	5.7138	5.83144	5.95694	4.96932	5.60675	5.80898	5.17447	5.32996	5.81189	5.38843	4.95929	4.9476	4.42417	5.63932	5.17743	4.96545	5.14453	5.29529	6.18021	6.09851	5.32431	5.51357	4.99414	5.36807	5.2825
SPPL2B	4.484	4.22965	4.8332	4.01388	4.01777	4.95705	3.02612	4.51452	4.81485	4.29826	5.2531	4.01833	5.82865	4.41991	4.34985	4.46901	3.86683	3.96471	4.20567	3.51629	4.46669	4.52683	4.59835	4.49849	3.23393	4.22276	5.41606	4.40505	5.13515	4.35893	4.59577	4.17071	4.2675	3.77021	4.75268	3.9971	4.06068	4.31988	4.21613	4.73172	3.79098	3.81954	3.14527	4.33448	3.93736	4.75046	3.86823	3.93467	4.90215
RRM2	2.57647	2.79318	3.3179	4.30363	4.09348	1.52276	2.87109	3.96194	3.66332	4.42402	2.95136	2.76031	3.31668	2.02312	3.1992	2.66561	2.28575	3.48953	2.14173	4.3569	2.93044	2.20152	2.57042	2.02218	4.97923	6.1078	4.12139	2.90532	4.24079	2.7443	3.14848	3.78986	3.80344	2.9663	1.95138	2.50998	3.2232	2.06922	2.57182	3.61785	4.44046	2.17615	3.32272	3.89135	2.31856	1.6632	2.47222	3.26112	5.45924
LINC01176	2.90274	1.13959	1.09223	1.53311	2.06793	0.789289	1.21285	2.12292	1.01704	0.971654	1.77006	1.98596	2.111	1.66039	1.23771	1.19229	3.39104	2.06583	2.24238	0.757579	0.860088	0.986398	0.849386	2.87264	1.48342	1.0883	2.1048	1.41151	2.25371	1.62467	2.21489	2.02066	1.59228	1.19909	1.54994	1.47862	1.13574	1.72886	1.32785	1.23533	1.29391	2.6919	1.71553	2.20468	1.43103	1.08046	1.80428	1.83269	0.761076
GPC5-AS1	1.35479	0.85735	1.26505	1.03353	1.37911	1.58	1.46431	1.25316	1.00026	1.21718	1.1914	1.04295	1.13668	0.726489	1.47807	1.39044	1.34594	1.49536	1.09871	1.43848	1.08695	1.43305	1.61204	1.19508	1.38603	0.992429	1.33174	1.27514	1.32836	1.32979	1.69708	0.87653	1.24972	1.42338	0.958153	1.0424	1.16401	0.762738	1.39186	2.30106	0.971212	1.35677	1.47559	1.37493	1.24783	1.28022	1.53396	1.49657	1.0068
SH2B3	5.00425	4.60562	4.51591	5.38189	5.17431	4.95228	5.14173	4.68607	5.18187	5.50437	5.01058	5.12478	4.91953	5.07163	5.38798	4.31676	4.5098	3.68281	5.20934	4.54758	4.80676	4.95911	4.40571	3.69407	4.89419	4.44663	5.95922	3.73802	4.51619	4.20776	3.55434	4.65975	5.55954	5.44661	4.34866	4.51972	4.77511	4.31224	5.34734	5.78053	4.6287	4.16501	3.98401	4.44565	4.52326	4.31141	4.84131	3.98724	6.88028
LINC01510	3.23009	3.84233	5.07135	5.05912	0.992638	1.58518	3.78657	3.63063	0.89462	2.82868	2.49218	2.79457	5.55592	4.09218	3.40672	4.99379	2.07168	3.54545	3.58496	0.847954	5.05205	5.68975	5.70283	4.87114	2.74404	2.26731	3.44849	4.94733	4.34264	3.80013	3.23438	3.61645	5.27495	7.01309	2.9828	2.15154	1.18722	1.76033	2.56739	1.94764	5.61087	6.00893	5.26823	1.77387	3.39898	3.21911	4.28526	6.32462	4.92515
HSPB6	2.91221	3.74633	3.35867	4.8949	3.75201	4.46672	4.64387	3.40269	4.10886	4.81873	5.28041	4.34281	5.06959	4.37464	4.45833	3.90104	3.4928	2.94784	5.92908	6.83262	3.12488	2.98231	3.24829	3.13022	3.4836	4.78929	3.79031	3.59124	4.70093	3.14609	2.98609	4.03874	3.95208	4.445	3.66421	4.75499	6.28964	4.77657	3.40997	5.22586	5.43286	4.14968	4.08904	5.04012	2.80293	3.11317	3.50401	3.24882	5.48566
OSBPL5	3.67208	3.64078	3.91326	3.53224	3.96792	4.21049	2.90441	3.78859	4.36908	4.16069	3.31546	4.26511	3.64297	3.7622	3.63206	4.01882	4.10799	3.73798	3.48424	3.46348	4.67881	4.34651	3.43409	3.72078	4.39301	4.04931	4.09391	3.37419	3.69144	3.74467	4.301	3.65543	4.0262	3.42638	3.42607	3.82104	3.98024	4.30097	4.52362	3.56585	4.05602	3.44234	3.7704	3.9104	3.67188	3.20072	3.25978	3.4294	4.56294
CFP	3.99388	3.7741	3.55291	3.38164	4.82814	3.71632	2.97027	3.84614	4.01421	3.37928	3.12291	2.25389	4.5259	3.63042	3.40606	2.16143	3.28051	2.4241	4.90537	2.5847	3.7618	2.78297	4.11783	2.37619	3.48189	2.18033	4.04045	3.4508	2.9082	4.54973	3.75086	3.48436	2.97578	2.39837	4.08355	2.52575	3.30368	3.00243	3.01251	2.1991	3.17703	2.72095	2.64084	2.36129	3.10335	2.49528	3.45715	2.28213	2.43157
AEBP1	6.21754	5.41112	6.02614	5.87103	6.60161	6.42193	4.99834	6.48554	5.86959	7.07887	5.52754	5.26527	6.06496	4.84585	5.67843	5.69528	6.25898	5.03501	6.71221	7.34852	5.72987	6.309	5.9093	5.95296	5.32959	7.96293	6.37861	5.43351	6.71124	4.92266	4.91448	6.69236	5.83898	5.03353	6.08917	5.81482	7.28894	6.1831	5.9629	6.44379	6.35934	5.56882	5.66169	6.02803	5.57325	5.26211	5.55923	5.84126	5.40897
RABGGTB	7.40728	7.36661	7.9396	7.31845	7.22197	7.09059	7.4129	7.44412	7.15024	7.06636	7.0633	6.53769	7.32492	7.23299	7.52156	7.19365	7.33532	7.60992	7.6814	7.06667	7.33428	6.90112	7.1244	7.62224	7.17964	7.64442	6.7398	6.81494	7.2455	7.43963	7.3016	7.03798	7.36518	7.39161	7.55573	7.16754	7.49708	7.5417	7.22939	6.81308	7.56279	8.30024	7.70001	7.25325	7.27134	7.43597	7.54844	7.14792	6.25429
VXN	3.46361	0.810111	1.73676	1.09831	1.21749	2.02805	2.47806	1.83018	1.63227	2.04995	1.65052	0.946215	2.36724	2.67634	1.80184	1.32098	1.9853	1.22752	3.68046	1.06396	1.01512	2.46922	1.65778	2.17321	2.22702	1.61762	1.57421	1.3081	1.29378	1.5177	3.14158	1.49516	1.62672	0.671112	1.98212	1.129	2.0561	2.89186	1.73214	1.59719	1.40358	1.54685	2.01212	1.2641	1.24487	1.60072	1.92098	1.0933	2.59099
FBXO21	7.39153	7.42345	6.86049	7.56367	6.74213	7.79726	6.83138	7.36604	7.62727	7.22353	7.56083	7.78125	6.6134	6.99809	7.34966	8.0287	7.21905	7.01422	7.23203	6.87576	6.80606	6.95982	7.29923	7.84554	7.38511	6.67428	7.04617	7.24212	7.61826	8.13771	7.512	7.20671	7.75118	7.49401	7.06774	7.23832	6.73853	7.54437	7.37617	7.81561	7.47611	7.42317	8.48135	7.80336	7.13714	7.48501	7.10857	7.64807	5.23303
LOC100505985	3.61902	5.39399	4.17842	4.68262	3.21853	2.06215	4.98811	1.87536	1.08976	2.44608	3.23712	4.95096	1.33343	5.73105	3.38335	2.93946	2.81656	5.41387	1.59461	1.28811	6.49015	6.3442	5.64654	3.31122	1.62412	1.25665	1.408	5.26546	5.21038	3.0497	4.72145	1.64373	4.30791	5.9785	1.17792	3.55346	1.31046	1.8085	2.03917	2.19582	6.11652	6.08905	5.58997	1.2511	5.21702	5.25794	5.15753	6.21954	1.96107
ZNF826P	4.87377	5.39535	4.73653	4.79502	3.10489	3.90078	4.82103	5.59602	5.62104	3.39977	4.36987	5.14703	3.07866	4.41216	3.63288	4.41846	3.98003	3.52695	4.482	4.27402	3.82134	6.35422	3.75963	4.6343	6.08593	4.74665	4.50504	5.46416	4.7764	4.78585	3.9269	3.70143	5.04134	3.33702	3.49423	4.56491	3.23807	4.15699	3.24898	3.49703	5.2047	4.79882	4.80983	4.62904	4.66133	5.67645	3.89427	5.37229	2.29425
SNORD105B	3.04572	2.57295	3.41774	2.83526	2.73195	2.4326	2.57015	3.25218	3.29782	2.42085	3.19455	1.63285	2.19094	3.12685	4.95845	2.94877	2.89718	2.59424	5.21387	5.51524	2.97256	3.96667	2.65902	3.58611	1.84428	2.82082	2.61476	2.83042	2.5315	2.83199	2.6909	3.85575	2.57023	2.83655	2.80625	4.505	3.7722	2.55101	3.77512	2.98202	2.26636	2.23425	2.28261	2.30274	3.27175	1.79551	3.13027	3.83972	1.30194
LOC102724748	2.82701	4.56355	3.38964	3.313	4.04816	2.55437	2.99343	4.37572	4.22496	3.1016	3.72685	2.99077	3.39818	2.33496	2.33434	3.21248	2.26833	3.96078	2.61364	3.13715	4.06288	2.59689	3.13729	3.1861	4.22695	3.13568	2.51005	2.95351	3.27678	1.64575	2.01063	2.9225	2.47981	2.36024	3.99641	4.45958	3.67753	3.7974	3.38	3.51165	3.54748	3.28034	2.6973	4.17811	3.19227	3.40651	3.60211	1.43211	1.20975
LINC00853	5.59122	4.08903	3.54503	6.27712	4.88534	5.35873	2.75842	3.96965	6.07658	3.7215	4.97983	5.58391	2.69938	5.99203	5.257	5.28031	3.63511	5.5825	2.2424	4.9618	3.48619	4.36632	6.40537	6.21083	3.16743	4.6751	4.03976	4.3939	5.60106	6.62307	4.40178	4.87153	5.42956	1.60912	2.62185	3.07623	2.66063	3.22118	5.57368	3.19687	4.2707	3.31381	6.2109	2.72855	4.23649	5.94443	4.46055	6.29566	3.68554
HSF1	5.65815	5.52483	5.82438	4.7973	5.70945	5.59592	5.74634	5.34201	6.02711	5.17509	6.11416	5.6845	5.52514	6.02975	5.5977	4.85507	5.07889	5.09587	5.9511	5.45372	4.48655	5.38275	5.55967	4.52725	5.00429	4.89015	5.84554	4.88477	5.53487	5.70094	6.05482	5.8361	5.24745	4.71022	6.6121	6.2783	5.19768	4.97956	5.66884	5.7444	5.44359	5.84621	5.45154	5.46509	6.14115	5.48265	6.02141	5.34877	6.56095
PRR15L	2.3711	2.5216	3.68389	2.40316	2.72764	4.59484	3.34096	2.45277	3.61256	3.33463	2.31861	2.17706	2.38489	3.83695	2.81703	2.53992	1.57569	3.36467	3.39216	2.72291	2.73587	2.10043	3.59243	4.82379	2.94102	2.00593	2.64686	1.94636	3.13279	2.24699	1.97242	3.38037	3.1131	2.76182	2.69761	3.85809	3.82711	2.83373	2.09193	1.55092	2.40183	3.26789	5.03885	2.54559	2.74811	2.14263	2.33358	2.84564	2.88753
SCARNA6	1.79731	4.03778	2.84316	2.54849	1.13883	3.25573	3.73451	2.20789	2.685	2.14297	2.64274	3.17574	4.41437	3.41091	2.08461	1.49622	2.79214	3.33436	2.55888	2.19424	1.50166	3.56184	1.93741	2.19021	3.92796	2.19098	4.07308	2.30786	2.29564	3.63859	3.43685	3.04501	1.97355	2.80527	2.77144	2.36491	2.30836	3.1784	2.19424	2.98536	1.75061	2.34773	2.48647	2.442	3.15586	2.18506	2.53621	3.19861	1.79921
INTS6L	3.51573	2.32002	2.17771	2.57949	3.07007	2.58288	3.43712	2.75263	2.22637	2.96878	2.1012	2.34642	2.01958	2.53547	2.44881	2.3716	2.02391	3.01259	2.69427	1.90196	2.37409	2.64108	2.92166	2.34924	2.39978	2.5734	2.7118	1.99041	2.76488	2.6385	2.25321	3.12215	2.70614	2.2222	2.71636	2.17461	1.92566	2.79861	2.02421	2.10094	3.16967	2.7146	1.89532	3.3732	2.59736	3.23589	2.54302	2.5394	1.31632
UPF1	6.52348	5.87028	5.45482	6.24415	6.38309	6.26848	4.73971	5.70563	6.25022	5.90946	6.20865	6.23249	5.90504	6.03525	5.81349	6.25657	5.7573	4.70803	5.9334	5.08325	6.16965	5.7784	5.89864	5.87638	6.38674	5.74075	6.64382	6.09567	6.06276	6.01868	6.05556	5.41108	6.27025	6.20324	5.66908	6.03696	5.28496	6.23625	4.52389	6.1752	5.45611	6.44143	5.60596	5.76997	5.94137	6.18467	5.98675	5.7375	7.91508
TBC1D2B	6.40006	6.03406	5.4952	5.88273	6.02925	6.42896	5.9061	6.27252	5.68814	6.47041	5.94904	5.66587	5.31989	6.23705	6.37497	5.44303	6.77098	6.17135	4.73508	5.6861	5.2889	5.13611	5.65399	5.63751	6.97523	6.43985	5.99053	5.09981	5.76251	5.91867	5.38983	6.08163	6.36623	5.75002	5.09088	6.19437	6.31226	5.6921	5.93604	5.93447	6.4774	6.12141	6.06072	6.19613	6.54892	6.10525	5.99258	6.10696	7.6838
DIPK2B	4.56219	2.68633	3.69949	3.47693	4.84468	3.68437	3.57156	3.68617	4.19171	3.3529	4.3177	3.50204	3.54431	3.04207	3.18284	4.26108	4.00683	3.61427	3.54768	3.92542	4.13316	3.60897	2.88917	2.51435	4.59403	3.04111	3.34808	3.72884	3.40938	3.36515	4.85845	2.67601	3.68836	3.33348	2.7033	2.85982	2.44008	3.24104	2.97488	4.13813	3.8071	2.53474	3.96607	4.52322	4.09487	3.40499	3.68701	2.6189	4.60925
MAP1LC3A	4.74906	4.66098	4.94542	4.79249	5.13179	4.10571	5.49426	4.61343	5.0297	5.82815	4.97542	4.28046	4.98656	5.10906	5.04287	5.04108	5.38891	3.91323	5.20956	5.00582	5.01234	4.77553	4.61903	4.81711	5.86598	4.8226	5.08747	4.33117	5.16168	4.85856	5.01868	4.78083	4.82859	5.23708	5.2386	4.64771	5.1099	6.12946	5.28449	5.39263	4.89247	4.33534	4.91563	4.35468	5.16863	4.50492	5.31472	4.79815	4.53296
DHDH	3.62832	3.15599	3.35717	3.91114	2.93556	3.42484	4.67544	2.65069	2.58599	2.34574	3.69937	3.21919	4.22347	3.68253	2.37621	3.34237	3.10874	2.86324	3.61632	2.45087	4.75201	4.48281	3.79514	4.36214	2.5509	2.90598	2.34785	3.66409	4.91186	2.85886	3.4339	3.38725	2.73407	4.01159	2.62888	3.27823	2.91482	3.60416	3.06792	2.76326	4.22609	4.70281	4.14374	2.80566	2.48032	3.00077	4.17999	4.04716	2.80422
NEDD9	5.25976	4.55253	4.75524	5.23629	4.76244	5.04994	4.58491	4.98892	5.22204	4.82442	5.23014	4.53254	5.69269	5.03651	4.84931	4.9675	4.30205	3.83821	4.49652	4.62123	4.46837	4.94111	4.28938	4.72698	4.9144	4.99355	5.02705	4.48666	4.45971	5.32768	5.35499	4.88918	4.64124	3.59101	4.8233	4.55299	4.64794	5.00616	4.82455	3.86095	4.97779	4.96191	5.5189	6.52682	5.15186	5.2025	5.21639	5.15868	2.37806
ZC3HAV1L	5.32211	5.45237	4.92848	5.46025	5.6871	5.29667	5.93728	4.66438	4.98421	6.45312	6.24748	5.3259	5.84445	5.23852	5.76758	5.49895	4.22208	5.5494	4.1414	6.45486	4.92888	5.45135	4.85442	5.40348	5.59609	5.75797	5.71798	5.10157	5.69415	5.69294	6.27121	5.27847	4.86046	4.68203	5.37881	5.89736	5.5176	5.85415	5.80752	5.74346	5.08327	5.74342	5.49497	5.62766	4.95443	5.89696	5.74001	4.7459	5.48486
CHORDC1	3.71232	4.34118	3.30997	3.61395	3.68063	5.53195	3.64499	3.29308	3.33306	4.15528	5.68904	3.66645	4.4198	4.68268	4.36736	2.4339	1.5701	3.49242	3.10892	3.84639	3.15901	3.95791	2.74801	4.16038	6.08847	2.7115	4.25349	4.04134	3.17554	3.58151	3.69497	3.19607	3.21702	3.53407	3.73298	2.82343	4.15117	3.32224	3.29213	3.76361	4.1456	3.05659	3.36191	5.51936	3.59462	3.04337	3.9966	4.47972	5.6691
S100A12	5.62137	4.52219	3.45985	4.42664	6.16381	4.54522	3.07735	2.85246	3.80553	5.18153	4.88448	3.40688	6.59474	4.9531	5.23463	5.41482	2.3545	6.17816	5.13128	3.74874	5.84683	3.20178	3.34629	6.49278	4.36286	3.55658	2.52797	3.06108	4.88357	3.18181	6.62556	5.83869	5.26936	2.76743	5.83654	6.26179	4.77498	5.3251	4.70291	3.31591	3.89457	5.49185	6.86073	2.49855	5.7097	5.32727	6.88135	3.22539	4.47281
PLGLA	4.10113	4.28505	4.34056	4.67847	3.44459	4.83604	5.09178	3.14497	3.60524	2.77049	3.42326	4.7195	4.0279	3.6409	3.58445	4.37416	2.95603	3.26749	3.67073	3.05917	6.63304	4.90542	4.06992	5.87255	3.33909	3.25112	3.53947	5.46583	4.85821	3.7525	4.51597	3.69562	3.40338	5.64316	3.7752	3.28553	2.7358	3.48739	3.38473	3.48205	4.31497	3.40304	5.22985	3.60381	3.77876	3.68604	3.44208	4.88959	1.75592
PWARSN	4.50146	4.17724	4.7974	4.34518	4.13478	5.0214	5.50725	5.04583	5.33349	4.54596	3.81462	4.17204	3.54583	4.69203	4.82973	5.74912	6.30059	5.08596	4.49391	5.31352	4.13802	5.42826	4.97285	5.63567	4.66827	3.93232	3.21278	4.33897	4.68451	5.9204	5.65892	5.00868	4.70534	5.39168	4.26116	5.46188	5.10228	4.36011	3.87481	3.78172	5.12288	6.18392	4.14938	4.74763	4.45038	4.56169	4.19248	4.93891	4.15074
FOS	4.53646	4.74713	4.94901	5.70175	6.80588	4.688	4.69225	6.68673	6.33508	5.02849	6.65388	3.38347	6.30109	3.86511	7.08405	5.55989	3.6	4.24327	2.95722	6.94525	5.21409	3.11049	5.35006	4.69458	7.25999	6.11837	6.18241	4.65485	7.84783	5.31958	5.11546	6.10963	7.31501	3.61663	6.05826	5.8211	6.5122	7.12382	6.12811	6.54065	5.24906	4.17253	5.74615	6.20225	5.70979	4.26249	6.31407	4.0142	4.33101
WDR49	4.84313	5.97405	3.68182	5.24647	4.72593	5.30286	4.97747	5.94966	5.98073	5.71532	5.14062	5.96147	4.79343	5.51292	6.11396	5.59206	4.88706	4.96407	3.17599	4.19446	5.50143	5.51539	6.1539	5.76521	5.26209	4.157	5.28664	6.95249	4.46999	6.13452	6.38084	5.77149	5.83959	6.51583	5.70177	5.84364	5.60491	5.8044	4.78905	5.56969	5.60125	5.96494	5.32351	5.02873	5.34764	5.00989	6.00963	6.42539	3.9563
LINC00173	2.21238	1.76895	1.96122	2.3139	2.01876	2.13071	2.46519	1.82688	2.24198	1.75693	1.87503	2.48991	2.22503	2.2931	1.96624	1.48058	2.00274	2.59168	2.10336	1.75618	2.25559	1.91353	2.15762	1.64386	2.35507	1.9938	1.83446	2.14577	1.97619	2.26501	2.70469	1.81799	1.95667	1.81173	1.86885	2.20871	1.72363	2.10413	1.7827	2.43693	1.82734	2.52786	2.1948	2.05158	1.87514	1.84074	2.13255	2.06555	2.06841
S1PR4	4.96088	5.08494	5.16131	5.3725	4.72835	5.30798	4.02544	4.02176	5.11976	4.90809	4.14984	3.79657	5.51969	4.5764	4.61766	5.09197	3.5013	3.97202	6.18087	4.62725	5.09391	3.45481	5.19051	3.66432	5.19088	3.544	4.82447	4.86646	4.91571	4.9507	4.48768	3.7922	5.52965	5.71409	4.79797	4.31712	5.44048	4.69839	4.92784	5.69923	2.85244	4.24631	3.94903	3.56311	4.66118	3.82994	5.50592	5.01416	6.97706
ADAMTS9-AS2	6.14784	5.9021	4.41093	5.90583	5.09755	5.65456	5.86503	6.37812	6.17055	6.41154	5.93195	6.66018	1.63218	6.61137	5.5212	6.2985	4.96229	6.14075	2.7093	5.27618	4.27709	6.21854	5.93103	7.55721	5.0212	5.34111	6.08003	5.5919	5.14203	6.29847	6.05777	6.31631	5.80095	8.25367	7.10555	7.11541	4.12787	5.64287	4.678	5.28775	5.05529	6.80169	4.79088	6.60957	5.82851	5.8144	5.52784	6.3877	3.80108
SLC17A1	5.98092	5.68187	6.51815	6.23156	5.46621	6.5548	6.03758	5.29467	4.67708	3.2518	2.91606	5.93019	6.24705	5.72932	4.21907	5.99057	5.52464	6.11741	8.00109	5.1495	6.99293	6.84509	6.98097	6.00616	4.13157	4.60154	3.88828	6.4612	7.26825	5.62528	6.15087	5.83858	5.24473	7.49833	5.51518	5.32736	3.59581	4.86772	3.94736	4.81831	6.97378	6.22246	6.89711	5.80652	5.53183	3.98081	5.80167	6.99001	5.13569
KCTD3	6.66501	6.51256	6.70909	6.78076	6.70298	6.90804	6.54912	7.04435	6.97045	6.7423	6.14276	6.7208	7.18466	6.41351	6.94942	6.85298	5.403	7.33884	6.86649	6.27538	6.73344	6.79254	6.5325	6.45151	6.36654	7.01116	6.62279	6.3735	6.51545	6.98523	6.91295	7.14084	6.94595	6.19084	6.88042	6.56272	6.61035	7.19427	6.79839	6.9065	6.63987	6.97073	7.05882	7.39785	6.57342	6.98655	7.09981	6.57698	5.21106
AASS	6.06303	6.26508	6.37906	5.83452	6.2552	5.95134	5.91991	6.14457	6.31271	6.44344	5.7244	6.48701	6.71949	6.25901	5.88733	6.10742	5.23224	6.90165	5.90714	6.16173	6.35	6.60273	6.13527	6.55436	5.80497	5.57368	6.33906	5.84753	5.643	7.53448	7.01775	5.83049	5.89361	5.56074	5.81379	5.87358	6.27167	6.01887	6.48389	6.23	5.94996	6.91688	7.00537	7.02883	6.68177	6.61315	6.37141	6.43235	2.94101
LARGE-AS1	1.68225	1.16384	1.00645	2.15365	1.59459	1.36321	0.923246	1.58946	2.0284	1.93729	1.51047	1.2844	2.2287	2.91536	1.30788	1.4182	1.3525	1.41385	1.66957	1.25398	1.7134	1.70334	1.37353	1.81196	1.96639	1.60402	1.4747	1.81571	1.23484	1.54674	1.69418	1.42008	1.46792	1.74247	2.15625	1.02908	1.92273	1.40514	1.50303	1.37311	1.39503	1.47557	2.31363	4.33697	1.69713	1.37311	1.43755	1.58235	1.25097
MIR4742	2.6467	2.68524	3.12749	3.23889	2.58691	2.71964	4.66779	2.83105	3.48427	3.4494	2.49387	3.70743	2.81911	2.86381	3.10367	2.97168	3.65881	3.55246	3.02831	2.4342	2.85474	3.02391	2.08801	3.12186	2.78508	3.49519	3.29654	4.07329	3.05707	2.41982	3.39428	2.72094	3.95093	5.43071	2.49811	2.73235	2.77382	2.56484	4.41104	3.32614	2.37198	3.28537	2.74958	5.24991	3.53834	2.76357	3.63347	3.25678	1.96945
TMEM43	6.42863	6.42596	6.08517	6.21271	6.906	6.30368	5.70488	6.78211	6.77271	6.99214	7.01228	6.71022	6.81335	5.54415	6.33376	6.78766	6.12768	6.14028	6.94898	7.04861	6.62784	6.83007	6.59511	6.545	6.82102	7.52843	6.71763	5.55505	6.61092	6.46425	6.57084	6.95535	6.79085	6.29121	6.22214	6.98771	6.5127	6.83949	6.7601	6.81488	6.95277	7.10465	6.91429	6.8823	6.74273	6.50832	6.28931	6.03305	7.90961
LOC101929901	1.68642	3.20857	2.10656	2.56836	2.35207	1.93221	2.19159	1.87946	2.65787	3.69519	2.415	1.83663	2.34828	2.18905	1.45074	1.5732	2.75077	1.06145	1.63351	1.87162	3.45948	3.55535	1.77009	1.80749	1.90392	1.7685	1.63387	2.19804	1.77265	1.59954	2.82825	1.64292	1.70771	1.75391	1.65312	1.8655	2.26317	2.10986	2.23535	3.2663	1.90565	2.55887	3.06874	1.64779	1.94569	2.27393	2.58596	1.49773	1.20563
MIR3621	3.91329	3.28414	3.89769	1.74742	2.61399	2.03709	1.68796	3.01801	3.84243	2.95995	4.1861	4.25809	4.36995	3.26839	2.95858	4.54208	3.09081	3.49959	2.39497	3.33677	2.9333	3.7937	4.52754	5.1837	4.9695	2.43616	3.57088	4.31264	1.7365	4.74057	2.78345	2.31632	2.59518	4.40842	3.02428	2.03463	4.57422	4.59834	4.33817	2.56298	3.89881	1.24536	4.16741	3.94938	3.48949	4.01678	2.95866	3.51984	0.911773
RMST	4.42312	5.16726	4.69351	4.859	3.82195	4.60498	5.04748	5.32176	3.32589	4.04613	3.84106	4.10379	3.56475	4.75955	4.26004	4.84954	3.13526	5.74864	5.33982	4.22435	5.17906	6.62773	6.65674	5.27283	4.62915	3.66238	3.91671	5.87812	5.49959	4.67841	5.35056	3.69175	4.60793	5.21296	4.14314	5.13729	3.22598	4.10638	3.94631	2.33965	4.40484	5.52983	5.15857	4.34502	5.20791	4.34862	4.59837	5.72904	6.50955
PRODH2	5.53468	5.52912	6.31453	5.01334	4.93242	5.86303	6.62793	5.07612	3.13426	3.27459	3.22035	6.19218	5.245	5.54571	5.47937	5.1426	5.01594	4.6518	7.08122	3.96184	7.28898	6.88452	6.94483	6.53827	3.60988	4.28468	4.712	6.16543	7.49271	5.28691	5.37929	5.02773	5.18245	6.01562	5.59932	5.6392	4.26953	5.48449	5.19107	5.10861	5.06621	6.02652	6.87568	3.04276	5.54672	5.34639	5.17781	7.41716	2.79843
SNORD116-15	7.32479	6.194	6.46152	7.07321	6.15706	6.74002	5.12031	6.11765	5.41706	7.51055	7.1007	6.98237	6.61107	7.42188	6.26265	7.26591	4.60522	5.96727	8.23351	7.76754	6.92629	9.23168	7.40858	7.41724	7.15656	7.24539	6.76748	7.32719	7.13863	6.05209	6.28334	7.05518	6.82098	7.86441	4.78124	6.16832	6.78855	5.7583	6.86241	7.08668	6.71732	6.72621	7.50628	6.88065	5.2844	6.85656	6.47487	7.33857	2.71051
OR5K2	1.47535	1.66874	2.49328	1.7934	1.96975	3.10894	1.58498	2.69497	1.89705	1.89862	2.36054	3.25827	3.58028	3.16973	1.50625	2.13721	1.44475	3.02011	4.11323	1.87648	1.6332	1.35945	3.43961	2.87163	2.01398	1.26125	3.04317	2.12417	2.03788	3.59072	1.32144	2.02961	1.88573	1.93077	2.84674	2.76648	2.90553	2.5804	2.61893	2.10608	2.0382	2.02049	2.08709	3.51644	1.73167	3.0528	3.30122	3.07538	1.19193
MIR1296	1.65227	2.33797	2.48517	2.18173	2.12765	2.58712	2.66769	3.17476	2.09159	3.28402	2.43976	2.32268	2.63929	2.6171	2.07086	2.17443	2.75925	1.93331	2.0507	2.19585	2.19038	2.01972	2.94269	2.58797	2.71675	1.53985	2.11131	2.72514	2.73221	2.0181	1.83042	2.02334	2.67032	2.90492	1.93796	2.2129	2.66633	2.90791	2.13883	2.61011	2.8191	2.39274	1.8406	4.48297	2.60865	2.43232	1.99377	2.48173	1.17837
ANKRD52	5.38626	5.34128	5.41458	5.50453	5.57268	5.37907	4.95745	5.46541	5.76502	5.75759	5.99755	4.9379	5.29223	5.34826	5.22234	5.55512	5.68407	3.88913	5.2709	4.56999	5.56182	5.86524	5.03748	5.26481	5.24479	6.35348	5.3776	5.41996	5.51472	5.70235	6.0409	5.61649	5.1134	3.83279	5.52069	4.78094	5.29947	5.07217	4.98541	5.63078	4.9301	5.94891	5.1915	5.32247	4.94005	5.25045	4.99981	5.22406	6.43228
PDIA4	7.53612	7.72097	7.71116	7.45104	7.76226	7.19142	6.81681	7.41376	7.23374	6.74843	6.71402	7.45499	8.22478	6.51599	7.34633	7.18835	7.26776	7.10249	8.11291	7.26814	6.95827	7.10935	7.17672	6.81192	7.16682	7.97775	7.38656	7.17725	7.12434	7.19432	6.33959	7.34071	7.25199	6.50713	6.88567	7.31197	6.4662	6.97538	7.44527	7.06581	7.31476	7.5334	7.27497	6.49163	7.73311	6.70956	7.45469	7.20619	7.3722
VASH1	5.19091	4.44194	3.40842	4.06375	3.92364	3.85174	4.54823	4.29549	4.21448	4.17159	4.68353	4.22444	4.79127	4.05655	3.73763	4.4677	4.51907	3.07742	3.82284	3.90784	3.4832	3.9974	4.05277	3.89271	4.79116	3.77006	3.9751	3.6221	4.44078	3.85517	4.35077	4.68476	5.17924	3.85573	4.48111	4.41897	4.09217	4.39539	4.30509	4.73725	4.2505	4.02239	3.36673	3.48144	3.52143	3.79433	3.39136	4.55036	5.39483
SLIT2	4.15068	3.92357	4.99395	4.58883	4.15355	4.27587	5.25593	4.17847	2.63202	3.12875	2.70937	4.28989	4.07309	3.87476	3.48475	4.06649	3.00843	3.91194	4.46666	4.29092	6.03938	5.40192	5.09752	4.98843	2.86149	4.78875	2.97211	4.76221	4.58141	3.79886	4.74812	4.4691	3.89471	3.87971	3.99742	3.09652	3.70957	3.5044	3.14824	2.56848	5.18897	4.74949	5.80643	3.58104	4.35303	3.068	4.60857	5.14662	1.19224
THOC1	4.36264	5.24995	4.55808	4.24987	5.31421	4.37285	4.22581	4.44899	4.76934	4.10193	4.38671	4.58447	3.75281	4.34465	4.51286	4.14351	4.22362	5.13369	4.77839	3.64688	3.7935	4.56023	4.6156	4.54684	4.49639	4.77721	4.3359	3.96787	3.91995	4.418	4.33726	4.81107	4.45188	4.04089	4.4271	4.10377	4.9599	4.07868	4.36526	4.2057	5.31524	4.32363	4.75335	5.61136	4.56284	4.59834	4.44579	4.40496	4.74567
SLC38A10	5.58321	5.72728	5.21656	5.54523	4.92403	5.96797	5.45765	5.53524	5.98019	5.55564	6.04184	5.6706	5.39718	4.62911	5.26824	5.32467	5.12426	4.9328	4.97564	5.58717	5.68449	5.32822	5.79942	4.94983	6.39264	5.53542	5.97912	6.17561	5.64308	5.5613	4.74513	5.04035	5.06816	5.26353	5.28901	5.22179	5.15472	4.94926	5.17932	5.52757	5.66691	5.54799	4.75043	5.73676	5.00827	5.24821	5.20729	4.71923	7.41684
PIPOX	5.67342	6.12776	6.57949	6.09949	4.46293	5.18516	6.02026	4.63212	3.00449	4.84767	3.26156	6.26112	4.79166	6.69965	5.82911	6.159	5.58109	5.95456	6.72918	2.91568	7.70605	6.23445	6.43741	7.08744	3.82399	4.72275	3.99988	7.22087	7.00349	6.14733	5.62117	5.78986	6.02308	7.5665	5.87772	6.48664	3.25474	5.61299	5.03505	5.2826	6.51117	6.48791	7.12204	3.10093	6.18279	5.30542	5.89397	6.67626	3.28746
MFSD8	3.54305	3.82383	3.81322	3.71876	3.84137	4.02553	4.37869	3.70979	4.07929	3.53323	4.10243	4.46973	4.68295	4.05773	4.06489	4.03731	3.8265	4.76246	3.69181	3.9404	3.74989	3.66934	4.12665	4.23675	4.01796	3.68915	3.81493	3.93476	3.57989	4.63581	4.03848	3.89833	4.2725	3.72428	4.49606	5.15056	3.34366	3.85874	3.88268	3.22353	3.81334	4.18702	4.17608	4.30229	4.01034	4.12203	4.50261	3.92204	3.69433
MIR4525	5.3945	5.67468	6.02897	5.42444	6.08307	6.1619	5.68717	5.62731	4.89318	6.39597	5.68966	4.93783	6.16313	5.95672	6.24345	5.78401	5.725	5.46141	5.7563	6.49675	5.35922	6.27485	6.26429	6.4554	6.62827	4.8577	5.35826	5.61093	5.55113	5.28468	6.79253	6.11353	5.53832	5.11727	6.07352	5.90756	6.8438	4.68997	5.1375	4.655	5.13883	6.54812	5.53958	6.96227	5.31774	5.38908	5.68291	6.52857	1.30493
SNORD66	5.63425	2.80728	2.22262	1.92599	2.34018	1.60364	3.22614	2.99031	2.94153	1.80342	3.13355	1.62193	2.83132	2.96691	2.37402	3.15258	3.61666	2.58159	2.07372	2.62119	2.62416	2.6715	2.86932	3.56115	3.50191	2.41782	2.02865	2.05269	3.38013	3.58889	2.22042	3.548	2.72838	3.00881	2.08854	3.41832	2.24907	2.79569	2.76281	3.54139	3.35117	2.83836	2.03728	5.46949	2.65125	2.26897	2.30516	2.50675	1.60293
SCARNA9	7.91453	7.25522	8.05351	7.50159	6.5648	7.86918	8.5125	8.54322	7.19478	8.84353	7.30481	7.38569	9.14669	8.3494	8.1251	7.92059	7.23524	8.77291	7.51299	9.78892	8.50785	9.37696	9.35564	7.17498	7.31582	8.61253	6.68058	9.1807	7.96912	8.60815	7.55565	8.91154	8.59191	7.61211	8.2698	7.55403	8.06227	6.37014	8.57155	8.0095	6.51416	8.75006	9.19126	9.53115	8.95761	8.1592	8.66256	9.17094	4.45751
PGM2L1	5.12857	4.64991	4.84692	4.18918	4.53137	4.24588	5.2217	5.20259	5.13666	4.62896	5.0054	3.79644	4.2485	5.07496	4.61611	4.47167	4.23513	4.60098	4.86391	5.13964	3.78407	3.9617	3.82329	4.36221	5.34718	5.89406	3.63461	2.88434	4.54905	4.41085	4.39317	4.70665	3.83179	3.53206	4.05441	5.19377	4.94113	4.37368	4.92833	4.11469	4.61462	4.20172	3.9352	4.46755	3.6834	4.64727	4.70699	3.52166	5.07949
SNORD110	3.48152	3.06727	1.28341	3.55277	3.09056	2.9509	1.46947	2.14787	2.3447	5.037	4.48396	2.81834	1.96691	2.80403	5.20236	3.50271	1.5778	1.9398	3.5091	3.62793	3.72926	5.7876	2.18941	3.00932	3.69316	2.34768	3.20128	4.24299	1.80395	3.79916	3.68331	2.60429	3.66504	3.28168	3.10159	2.22838	3.36514	4.04484	2.25993	1.94383	3.96641	2.25846	3.72776	1.77279	4.01205	1.8259	4.75531	2.46191	1.2218
LOC101929524	2.2929	2.80531	1.94458	1.91074	2.58158	2.6443	2.26104	2.38265	1.77221	3.47716	2.70179	2.53386	2.61082	2.19921	3.31697	2.69836	3.8005	3.04142	2.76282	2.17573	2.58413	1.97463	2.17234	2.99798	3.33198	1.99173	2.40843	2.4231	2.69845	2.52661	2.43872	2.04383	2.08602	2.77619	2.80523	2.94598	2.55473	3.4181	3.08401	2.49929	2.27742	2.90874	2.43872	3.06197	2.26342	2.48455	2.15874	2.52743	1.01996
MPRIP	7.43412	6.88852	6.83247	7.48356	6.78223	6.95364	6.87566	6.85003	6.75659	7.13708	7.16949	6.98072	6.92476	7.16685	6.91072	6.91064	6.05001	6.34841	5.99502	5.83621	6.25894	7.06036	6.74347	7.04169	6.69362	6.29985	7.64943	6.88182	6.87625	7.08993	7.01512	6.46592	7.26024	6.84039	7.01475	7.10489	6.99688	6.82282	6.95515	7.12916	6.4835	6.97725	6.51573	6.91889	6.98945	7.07403	7.05247	7.04047	6.90737
TMEM161B	3.74076	4.63583	4.64034	3.62892	4.61298	4.33412	5.15042	4.4161	3.77789	5.28451	4.75641	5.1933	2.40875	3.97226	4.64209	3.96974	4.37892	4.44119	5.33345	4.0904	4.23506	4.39216	4.25575	4.02486	3.17185	4.83783	4.35748	4.70893	3.93863	5.34536	3.55182	4.19192	4.79329	4.18536	4.17923	3.98964	4.37371	5.10868	5.2576	4.14505	4.47164	4.45282	4.35531	5.56029	4.46838	4.33625	4.45125	3.84507	1.4895
LOC101927093	1.96052	3.20717	2.84163	2.63272	2.97587	4.53375	2.02066	2.64731	3.22611	2.26336	2.26936	2.8168	2.65227	2.21984	3.43781	1.83249	2.73319	2.23587	1.82496	2.29893	4.36112	2.85864	2.48551	2.08496	2.19872	2.53224	3.2768	2.40629	3.90401	2.12869	2.23521	4.06049	3.06669	2.66943	3.38088	3.21553	3.0196	2.22423	3.66157	3.08672	3.43906	2.89537	2.44463	2.47035	2.35101	1.78805	1.45199	2.99682	1.22377
ELK3	7.29753	7.25006	6.60337	7.46312	7.62462	7.62035	7.21371	7.63988	7.47073	7.69748	7.88347	7.08416	7.56386	7.28749	7.14547	7.83041	7.13439	6.59363	6.68651	7.88578	6.95644	7.07014	7.27275	6.79113	7.47698	7.12849	7.77823	7.62796	7.18799	7.19346	7.64496	6.5168	7.73574	7.74289	7.59454	7.04831	7.25483	7.09082	7.55255	7.51067	7.03618	7.05503	6.57556	8.16599	7.16437	7.38598	7.43341	6.95284	9.78162
ARL4C	4.11613	4.60974	5.38612	4.55521	5.8697	4.52773	3.0895	5.21536	4.40667	3.26713	4.42251	4.8181	3.02965	4.05113	4.6869	3.58242	3.921	5.03778	6.29741	3.87948	3.48821	3.31455	4.2501	3.60937	3.31614	7.17158	3.82617	3.90831	3.30357	4.25437	3.53779	5.78616	4.20433	3.12362	4.52466	4.46613	4.921	5.31275	4.6514	4.31873	4.54538	4.38872	3.64337	4.30959	4.2561	3.72714	4.82513	3.73417	7.13923
CLEC2D	2.46201	2.54307	2.7017	2.77116	2.01054	2.60855	2.46215	2.75784	2.46486	1.25871	2.03583	3.14958	2.20184	2.29056	2.37342	3.38709	2.12216	1.71093	4.18384	3.20867	2.00029	2.66497	1.4481	2.22321	2.26702	2.69664	3.37258	2.30628	1.75634	2.81087	3.03981	2.71673	2.65265	1.81781	1.92636	1.87055	2.58781	1.38932	1.8131	2.47624	2.59428	2.1347	2.1468	3.0752	3.2029	2.51076	2.32957	2.23826	0.929561
GLYATL1	6.02682	6.28266	7.02656	6.80827	4.6556	5.6564	6.37018	4.60306	3.66081	2.15188	3.07447	6.45645	4.10445	6.72035	5.65379	5.55883	4.31938	5.96136	6.7109	1.96477	7.80092	7.00727	7.34117	6.92801	3.37753	3.94216	2.88727	7.303	7.17865	5.23376	6.3825	5.72807	6.75126	8.22987	6.48494	5.497	3.7124	5.21086	4.51055	4.52458	6.03255	7.32606	7.51926	1.83015	6.6433	5.13357	5.73704	7.48755	5.83968
MRVI1	6.77088	5.91907	5.56682	6.75359	6.17269	5.76386	6.05567	6.86899	6.76125	6.7225	6.42005	6.57065	5.14658	6.36703	6.67325	6.78518	6.77258	5.91111	4.30308	6.8768	5.72148	6.10171	6.10292	6.77298	5.16322	6.01848	6.44692	6.36488	6.30859	5.19217	5.41771	6.54186	6.77263	6.37473	6.50702	6.76454	6.84315	5.75644	6.75866	7.03772	6.64869	5.81102	5.74646	6.21638	7.07288	6.77567	6.35284	5.77901	6.98168
SNORA11	5.60128	4.99902	5.69687	5.80512	3.7823	4.79681	6.99848	3.93961	3.94145	7.97624	6.2263	5.01267	5.25028	5.13968	4.91661	2.52034	6.88377	5.91232	4.26666	6.63103	5.25542	8.75188	4.27416	7.6331	3.92569	5.23914	3.20727	6.90826	5.37423	7.08558	5.88991	4.35299	3.74977	3.43656	2.73985	2.88004	5.85751	3.31428	4.60996	6.48189	5.00634	6.84518	2.63039	5.46899	4.39316	4.17658	5.38921	5.20632	5.84717
SOX5-AS1	1.24849	1.21895	1.06659	1.54338	2.37048	2.03695	1.76394	2.15329	1.60716	1.14324	1.45501	1.65618	1.37755	1.20414	1.29368	1.18197	1.96268	2.61455	1.09251	1.84523	1.54526	1.49535	1.4038	1.1043	1.4976	1.23485	1.44949	2.39771	1.05436	1.518	2.15759	1.49253	1.85543	1.49829	1.04938	1.69767	1.438	1.34558	1.7953	1.49392	1.34619	1.20203	2.65235	2.55142	2.16765	1.62641	2.16912	1.48545	1.60736
OR51E2	6.89615	2.75818	2.72232	1.592	4.40413	2.89524	5.00249	3.46817	3.37416	4.10673	6.80445	5.38525	2.95061	2.35567	3.45039	4.22437	4.5259	2.32647	2.15946	2.91766	2.9165	2.94961	3.35855	6.11275	2.68226	5.61691	2.07537	4.28188	6.25723	2.36669	2.36369	2.87582	3.88502	1.85931	4.99876	3.85422	4.2701	2.03079	6.90876	5.63444	6.47575	4.34151	2.08123	2.44678	2.28863	3.61779	2.70335	3.26213	6.53097
HAO2	6.137	6.5688	6.8122	5.24363	4.46896	5.80276	7.16395	5.28361	3.74803	3.90229	3.51802	6.86658	6.12106	7.34035	5.83842	5.21037	5.46057	6.45865	4.54854	1.92011	8.0606	7.3141	6.77359	6.87816	2.96704	4.34047	3.57871	7.38627	7.03341	4.67385	5.83796	4.84967	6.15026	8.51048	5.7272	5.3272	3.20938	5.63794	4.363	4.51502	6.33383	7.37164	7.52828	2.53285	6.28486	5.73327	5.71917	7.4875	2.25757
VPS4A	6.28975	6.30411	6.72896	6.44037	6.40837	6.23695	5.31576	6.18819	6.75941	6.30933	5.8904	5.86883	4.61735	6.14429	6.661	6.54559	6.60679	5.70644	5.95195	6.36439	5.83092	5.86558	6.96119	6.34102	6.25407	6.20474	6.28591	6.10242	6.05301	6.03146	6.43842	5.72749	6.09723	5.36439	6.54291	6.66005	6.22391	6.8914	6.18708	6.07084	5.94835	6.17651	5.36396	5.39271	6.69909	6.05115	6.1971	5.97192	6.22948
WDR19	5.18588	5.48152	4.83782	5.52735	4.93251	4.62068	5.15147	5.26807	5.07782	4.65495	4.76324	4.30206	4.79172	5.48389	4.73413	4.41043	4.48383	5.37553	4.99494	5.86999	4.68033	5.88833	5.32429	5.60291	4.20417	6.0898	5.70133	5.12313	4.815	5.66241	5.47838	4.86607	5.28915	4.67203	5.2208	5.00419	5.17406	4.78591	4.67644	4.29085	5.94977	5.01494	4.82133	5.34484	5.12352	5.48295	5.57059	5.36438	5.25066
BMS1P1	2.43895	3.99251	4.41277	4.138	2.82866	4.45434	2.7239	3.40073	3.52032	4.72542	4.49179	3.99771	5.64874	4.62055	3.94768	4.29761	5.25249	5.74985	5.24806	3.59372	4.97295	3.05959	4.82161	4.74173	2.44494	4.43253	2.68812	2.30611	2.88434	4.74107	2.43055	3.57134	3.71019	4.39954	4.96974	4.82695	4.47896	3.89305	4.03696	3.92953	4.58463	3.70629	4.76176	7.06822	3.78587	4.33568	4.68283	3.68711	2.60183
LINC01586	1.66762	2.8256	2.32002	1.88496	1.16546	1.71539	2.39609	2.11073	1.73407	1.81095	2.439	1.63258	1.62672	1.48791	1.81664	2.85795	2.13183	1.28448	1.72617	1.81829	1.17961	2.90281	1.29443	2.01762	3.39112	1.74924	1.90096	3.04226	2.53899	1.7564	2.73205	2.55162	2.87761	2.30741	2.62453	2.39845	2.81575	1.96817	2.00621	2.88524	1.5964	2.05322	1.67657	2.11994	2.00668	1.54331	1.98345	2.37412	1.36658
SMIM2	2.41566	2.62178	2.02638	2.19354	2.32918	2.38887	3.63362	2.27079	1.97524	2.37657	2.62816	2.55102	2.82231	2.03979	2.00472	2.61063	3.00961	2.75433	2.53197	2.85847	2.83294	2.09302	2.19307	3.64654	2.16401	2.28958	2.59394	3.29609	1.83447	2.77227	2.77238	2.07767	2.68842	4.88592	2.85016	1.80597	1.9906	1.99185	2.17395	2.48825	2.36742	2.63576	2.57959	2.4693	2.23036	2.65465	1.759	3.07149	1.23639
YIF1B	5.73325	5.75524	5.68951	5.58289	5.95783	5.11095	4.77283	5.20123	5.83384	6.0475	5.53436	5.66898	5.9252	5.33925	4.74685	5.3821	5.43128	4.89239	6.51757	5.48885	5.96085	5.46446	5.43353	5.62282	5.07646	5.60672	5.84301	5.05213	5.57181	5.60176	4.54096	5.59148	5.41085	5.45256	5.59333	5.82037	6.16995	6.02702	5.64944	5.42314	5.12225	5.21502	5.79424	5.14266	5.76525	5.92516	5.57283	5.54456	7.6445
SIK2	6.53753	5.88534	5.95501	6.47976	6.26216	6.69182	6.35831	6.25394	6.93344	5.92936	5.79834	6.6481	6.81345	6.14128	5.95177	6.98276	6.06032	6.27958	7.13429	6.97713	6.4835	5.95019	6.86577	6.17799	6.53343	6.43151	6.3218	6.64666	6.84327	7.05642	6.5152	6.71527	6.42873	5.81721	5.78723	6.21387	6.42901	6.4642	5.58028	5.83533	6.48421	6.1828	6.36371	7.04691	5.95886	6.10218	6.07431	6.48614	6.15901
SNORD17	5.76634	5.54376	5.92815	4.15386	4.76152	6.00115	3.13801	4.97023	2.98694	5.84457	6.72812	5.66241	4.73337	5.18552	5.85055	3.97357	1.60834	6.57744	8.70853	5.23837	2.87271	7.46585	6.67449	4.62112	5.95437	4.92753	6.05018	7.02899	3.60672	5.67679	4.95348	6.13419	4.79761	6.4058	5.97644	4.73224	6.01537	3.86685	7.09954	6.49997	5.87457	5.03751	3.31949	4.99369	6.11869	5.13291	6.4335	5.43705	1.60384
TMEM250	4.50645	4.49512	3.95305	4.10509	4.37445	3.87216	4.24034	4.18401	4.49276	4.42579	4.30186	3.92752	4.01543	4.10059	3.8823	4.08575	5.01117	3.42092	4.03852	4.51191	3.95277	4.37352	3.88474	3.98634	4.0045	4.79953	4.5675	3.91996	4.37276	4.3554	4.18902	3.81325	4.75782	4.03138	4.05816	3.95727	4.70528	4.42515	4.86145	4.01191	3.72604	4.74766	4.0484	3.33251	3.91704	4.61962	4.09812	3.74295	5.01863
GVINP1	5.24002	3.97884	4.43824	4.29203	5.14838	4.72098	4.96918	5.23244	4.75051	5.36042	4.74152	4.04497	2.38391	4.95513	4.88581	5.06036	5.01435	4.48653	3.13324	3.85594	4.71324	5.73191	4.21744	5.15978	4.58042	3.97243	5.36279	4.89583	4.72311	5.02517	5.24906	4.67026	4.97543	4.55972	4.41712	4.57647	5.14858	3.66254	4.35962	5.84635	4.31162	4.54195	4.45372	5.73966	4.38422	4.49619	4.54063	4.39361	5.2074
GNB4	5.1409	4.38766	4.61214	4.46836	5.34915	5.07067	4.50387	4.68404	4.33883	5.76221	5.09824	4.79875	4.82899	4.52158	5.19063	5.73438	4.03397	3.49365	3.79991	4.38831	5.10014	4.73456	5.04112	4.24137	4.45952	4.96903	4.62011	4.65414	4.65895	5.14788	4.1685	5.29613	5.03181	3.15236	4.35215	4.92348	5.01273	4.5815	5.56167	5.48809	4.47333	4.49821	4.92435	5.10676	4.82856	4.26159	4.89726	4.35233	5.52448
RNF111	6.25854	6.42143	5.31818	6.40096	6.76242	6.10189	6.16095	6.33196	6.55274	6.5967	6.42764	6.37285	5.93445	6.29134	6.45993	6.44098	6.83255	6.47374	5.73826	5.60759	6.15936	5.74879	6.06658	6.4422	6.38603	5.97854	6.17066	6.30933	6.30651	6.23046	6.04959	6.64111	6.20852	6.12646	6.09783	5.93777	5.97128	6.32371	6.3934	6.51182	6.70391	6.03973	5.80031	6.77187	6.52293	5.83028	6.35369	6.0067	7.58136
GBP3	6.14504	5.47358	6.43312	5.42275	7.11424	6.20151	6.32063	5.7612	5.97011	4.13762	5.77258	5.9765	5.42604	6.70214	5.93985	4.9935	6.67064	6.09046	6.14619	6.02668	6.38463	5.83899	5.62771	5.71823	6.50169	6.2609	5.30417	6.93691	5.73406	5.15604	4.6623	6.29599	6.33763	5.03697	5.63209	6.26286	6.81889	6.37862	4.20912	6.18715	5.32094	5.34775	4.77113	5.56281	5.00283	4.05277	6.11298	4.7711	5.87023
FEZ1	5.05295	4.98707	5.09384	5.14675	4.75303	4.40222	5.47109	5.69697	5.12709	5.08049	5.05536	4.37831	4.34834	5.13558	4.84817	5.06884	5.42741	5.23005	3.91606	5.27381	5.12493	4.21007	5.47177	4.26008	5.27724	5.27391	4.86687	4.56289	5.44435	5.25395	5.2483	5.39304	5.06167	5.1698	5.73398	5.49023	4.90455	4.62216	5.74135	6.17436	5.15925	4.73835	4.32557	4.13137	5.37987	5.18309	4.84805	4.34921	6.86134
NFIC	8.58098	7.88501	7.45369	8.234	8.36116	8.02644	7.37608	7.92549	8.481	8.09308	8.43419	8.61586	8.78082	8.0689	7.78294	8.1151	8.81725	7.11337	7.03398	7.26486	7.8836	8.43024	7.88614	8.41491	8.74723	8.16595	8.63969	7.50262	8.19212	8.22967	8.35314	7.49118	8.42713	8.28362	8.58604	8.23996	7.60659	8.47248	7.63332	8.06625	7.9469	8.44937	8.35855	8.12616	8.17902	8.43375	7.8223	8.12176	9.33807
LINC01020	2.62964	1.78687	2.99752	2.12708	1.95582	2.35281	3.37892	2.34301	1.32282	2.70599	1.98475	3.29896	2.27359	3.33648	2.09374	2.1036	1.99501	1.83457	1.96297	1.5053	3.29233	1.97816	3.37093	2.28768	2.05548	2.82451	2.95683	2.50913	2.18453	1.74852	2.27514	2.46124	2.21696	3.33266	2.08883	1.89827	2.00354	2.11402	2.00899	2.24292	2.04923	3.23858	3.90121	1.83872	2.02909	1.86332	2.06947	4.11525	3.54743
SNORD52	2.84871	1.77389	2.15852	1.96778	1.98076	1.84896	3.90522	1.70497	3.75547	3.5988	1.94154	1.21398	1.49274	3.77808	3.41304	4.12947	1.46851	1.28222	1.71029	2.06341	2.3866	1.71403	2.75718	1.95243	2.17243	2.06127	1.93507	2.05993	1.45805	4.49606	1.98083	3.2986	1.45295	1.77395	2.5916	1.86497	3.03611	2.75718	2.59138	1.76183	1.86919	2.76648	1.72641	2.88427	1.87558	2.50179	2.0305	2.44781	2.9525
MIR548A3	1.31345	1.28339	0.826314	1.54036	1.41248	1.45616	1.23448	3.18247	1.65707	1.3169	1.09545	1.26373	1.38197	2.13886	1.36817	2.08855	3.10509	1.19218	1.3524	2.79303	2.452	1.42805	1.91304	1.34593	1.84222	1.15216	1.42134	3.03372	1.17161	1.81372	1.53949	0.979332	1.45823	0.956685	1.62787	1.08984	1.20689	1.66149	1.96823	1.39818	3.44232	1.461	1.57057	1.53368	1.30943	2.011	1.73699	1.28432	1.02438
MAZ	5.37825	4.7893	5.74521	5.4196	5.35071	4.64744	4.5701	5.17056	5.50574	5.24619	5.74173	5.59767	5.68895	5.48663	5.09771	4.62049	4.99671	4.3261	5.71538	4.97427	5.23158	5.2078	5.64638	6.04273	5.72465	5.06481	6.13607	5.47773	5.05596	6.073	5.60173	5.21995	5.39131	5.51516	5.12935	5.45143	5.70649	5.88691	6.05683	5.52013	5.40712	5.34698	4.95839	4.67457	5.57	5.8674	5.17095	5.56443	5.63425
NAGS	2.81691	2.42536	3.18124	3.61802	3.29689	3.11647	3.86742	2.19725	2.98569	3.0068	2.42519	2.81922	3.28577	3.63174	3.44227	3.97771	3.89355	3.89186	2.7088	2.63055	3.31539	3.64328	3.27694	3.76049	3.26381	2.81692	2.60074	2.75408	3.48846	2.92195	3.41665	2.88994	3.68102	3.61127	2.6442	2.86219	2.93243	3.64462	2.4221	3.13492	3.07846	3.64531	4.80028	3.43222	2.42393	2.87198	4.10804	3.85512	1.25323
GEM	4.18557	4.2875	5.98264	5.78319	5.28656	4.17444	6.16675	4.69854	4.91546	6.33368	5.38165	4.62031	4.68208	6.08552	5.81432	5.18402	4.89224	4.36738	3.84497	5.79681	4.65396	5.33681	5.99235	3.3671	4.42685	6.25586	5.45601	4.52048	5.62582	6.36675	3.44474	5.21516	4.49311	4.44401	5.29725	4.68937	5.43121	4.16198	5.38375	6.01637	3.0032	4.17018	3.42254	6.17041	6.48671	5.36791	4.38749	4.63243	3.21853
PIK3C2B	5.91654	6.20612	5.23124	6.51011	5.81943	6.02963	6.17635	6.56862	5.82348	6.62145	6.4272	6.15725	4.70049	6.12982	6.11448	5.4292	6.45156	4.24071	5.13535	4.41885	5.92034	5.39597	5.38805	4.66985	6.33291	5.48999	6.68446	5.75367	5.78731	6.04402	5.37994	5.61954	6.53332	5.01156	6.06783	5.81908	5.74715	6.02958	6.14744	7.05677	5.76589	5.09666	4.58367	6.1731	6.10396	5.66441	5.89252	5.82374	4.67315
MAP7D1	5.84847	5.61456	5.86689	6.04469	5.80901	5.17734	5.40895	5.72087	5.66627	5.61335	6.39134	5.71027	6.06417	5.87388	5.51077	5.14953	4.42571	5.30078	5.61922	5.32853	5.9349	4.46931	5.34837	5.16414	5.90985	5.479	5.0167	5.85418	5.55252	5.53886	5.33715	5.31751	5.83645	5.39663	5.74987	6.11796	5.69349	5.72613	5.66909	5.85755	5.01117	4.93317	4.49663	4.98679	5.67017	5.41992	5.5289	4.7887	5.79615
CYBA	6.78157	5.98204	6.08289	6.09247	6.5056	6.85181	5.11582	5.40592	6.1137	6.75905	6.17181	6.04687	6.38238	6.68149	5.40606	5.91889	5.62665	4.79431	7.85224	5.69306	6.60842	6.21025	6.12273	6.39222	6.46481	6.29752	6.13084	5.49125	6.16857	6.33407	5.97009	5.8583	6.27194	6.43008	5.70814	6.49466	6.06998	6.43832	6.20192	6.18332	5.8183	5.50697	6.21378	4.84802	5.17122	6.18348	5.64617	6.02769	7.35025
SNORD76	3.35007	3.36181	3.92539	2.49645	3.55833	2.57718	4.43519	4.47504	3.05559	3.17822	3.16217	2.93437	3.2658	4.38547	4.98973	2.67278	1.21623	3.05544	5.37496	4.4931	2.54785	4.99563	2.64503	2.21215	3.29828	3.87142	2.01975	3.07808	3.0557	2.25841	2.96162	3.33309	4.846	2.54947	2.8719	1.82075	4.48719	3.25376	3.48203	2.3854	2.32368	2.3998	4.41287	3.61799	2.52205	2.24683	3.50309	2.47353	0.615627
MAST3	4.96318	4.3152	4.06371	4.72076	4.85999	4.42852	4.31243	3.84692	4.96909	5.04088	4.99196	4.46501	4.46449	4.38152	4.33828	5.18493	3.94495	4.55163	4.91604	3.7924	4.77345	4.484	4.14347	4.44223	4.18172	4.45248	4.83623	3.12024	5.45954	4.68441	3.60569	3.99192	4.89658	5.09123	4.47006	5.16087	4.14347	4.88086	4.53699	5.18316	4.13018	3.74469	5.14595	3.26021	4.54728	3.76747	3.15414	4.90016	5.79611
DUSP10	5.42592	5.41656	5.61064	5.34421	6.15529	4.44451	3.64035	5.67063	5.69329	4.01185	4.26321	6.05742	6.31925	5.0168	6.48908	5.29278	4.02195	6.26937	3.15323	7.4371	5.58474	4.13942	5.4166	5.93776	5.96191	6.17552	5.25855	4.68043	4.27576	5.10471	5.63256	5.73256	5.23088	3.78532	3.97522	4.51909	5.1747	5.70271	4.68739	5.91883	4.4375	4.88314	3.89631	5.39969	5.31939	4.65774	5.24967	5.46229	7.0429
CNPY3	6.2178	6.4667	6.38861	6.4751	6.52839	6.3281	5.92223	6.24369	6.16947	6.20691	6.23375	6.2736	6.35986	5.92596	6.18022	5.27966	6.8417	5.7343	6.18688	5.61673	6.02585	6.02215	6.65367	5.88096	5.95766	5.98756	6.04914	6.11839	6.26486	5.95065	6.17817	5.69336	6.54498	7.02368	6.18796	5.96681	5.85083	5.73456	6.2937	6.0098	5.3861	6.60293	5.78003	5.93091	6.14839	6.05214	5.79191	6.12845	7.67608
ABHD18	4.99139	3.62759	4.88321	4.02169	4.63656	4.45387	5.40558	5.05077	4.39579	5.03295	4.71969	4.24736	3.55141	5.02948	4.82069	4.45504	4.33001	5.31156	5.11368	4.83706	4.97278	3.53679	4.59397	5.25383	3.91982	5.45724	4.34685	5.4095	4.37451	4.97151	4.72249	5.21	4.55272	4.28101	5.68625	4.13949	4.28006	4.22332	4.61414	4.16901	4.71248	4.78535	3.98386	5.58948	4.04819	5.0982	5.71424	4.63473	3.25327
NFIA-AS1	1.80008	1.80945	1.79734	2.44648	1.29133	1.55431	2.11619	1.72132	1.33485	1.216	1.52059	1.58778	2.40604	1.72595	2.20037	1.49431	2.39075	2.11771	1.41489	1.36237	1.67647	2.05774	1.54195	1.37498	1.61777	1.30613	1.83274	1.89459	1.57846	1.44593	2.87833	1.83261	1.52449	1.55886	1.47859	1.9729	1.62366	1.17468	2.31234	2.21967	1.45867	1.6455	1.94647	1.68893	2.83743	1.22884	1.67689	1.73255	0.48921
SYNM	4.15628	3.95923	4.73998	4.18743	3.7649	4.86383	4.64784	5.3134	4.48538	5.06887	4.36044	4.69715	4.37579	4.32358	4.73554	5.14773	5.53572	3.8208	3.31409	4.74182	3.71678	3.99699	3.836	4.05509	4.26071	4.56091	4.70849	4.25345	4.76794	4.34415	4.28887	4.18807	5.16109	4.31436	4.66415	5.97758	5.77189	5.4304	5.18559	5.21821	5.49258	5.55668	4.66829	4.17936	4.98745	5.14551	4.71748	5.4771	5.72776
SNORA38	3.53368	2.24238	3.51781	3.67262	3.1643	2.05859	4.17927	4.81313	1.83062	2.55717	2.63397	2.64583	2.66905	2.24756	2.42461	2.47397	2.74653	2.24056	2.53996	2.29205	3.23173	2.70683	2.53539	2.89687	3.27368	2.18211	2.76257	2.29225	3.00194	4.61509	3.21128	2.43564	2.57924	2.95999	2.69311	2.99104	2.80391	2.92371	2.23827	2.75564	2.77919	2.91082	2.75467	2.81121	2.45084	2.19632	2.50071	2.77517	1.55152
ABCC2	3.13267	3.44123	4.29137	3.42651	2.50242	3.13378	4.03683	1.98407	2.009	1.65483	2.86821	3.98933	2.70248	3.39349	2.33862	3.47734	2.46465	4.26412	3.78177	1.87172	5.1343	5.12022	4.78275	3.94939	2.11249	2.75496	3.2344	5.2052	4.57898	2.9893	3.14019	3.46249	3.41663	3.44645	3.91868	2.25104	1.54667	3.82251	1.87172	1.64888	3.67586	3.91103	4.81769	3.09053	2.83682	3.36968	4.33846	5.44993	2.95946
SETD1B	5.31903	5.39536	5.43923	5.68835	5.93231	5.52276	5.12076	5.83401	5.09235	6.39111	5.68433	5.05553	5.99328	4.81353	5.8294	5.20417	5.17359	4.5877	5.75934	5.63449	5.91406	5.55058	5.64484	5.41358	5.20073	5.67093	5.39499	4.60111	5.70096	5.4643	4.8903	5.54293	5.65615	4.15511	5.23006	5.6502	5.0153	6.11648	5.68358	5.76192	5.91475	5.78869	5.10081	5.57481	4.79075	6.08656	5.44203	6.11972	5.69395
LOC101927365	3.06623	3.26244	1.92861	3.36506	2.67026	2.45666	4.21326	3.12711	3.94551	3.42446	2.80038	3.18153	1.29358	3.88378	2.52869	3.3653	3.35996	2.93088	2.29539	4.36126	3.60549	4.33829	3.80462	2.49692	3.25702	2.61202	2.7936	3.14275	2.64196	3.39691	2.91662	2.38209	2.9781	3.53201	3.0846	3.02989	2.22196	3.3605	2.42877	2.79111	2.34202	2.17594	3.26204	4.35644	3.11927	3.40736	2.5863	2.30816	1.14739
GATM	8.00395	8.80909	8.72921	9.22294	7.2549	8.73948	9.29619	7.92246	7.14608	6.03621	6.27107	9.37788	8.24144	9.19593	8.44431	8.56671	8.03756	8.95653	8.47595	6.37222	9.82064	9.42828	9.64447	9.32073	6.87353	7.4459	7.83356	9.97797	9.54782	7.82956	8.12237	8.29965	8.43039	9.83974	8.46981	8.09327	6.27359	8.02141	7.76445	7.73629	9.47701	8.87534	9.52498	6.75978	8.51207	8.42673	9.12124	9.50373	7.48823
IL3RA	4.37849	5.99767	4.64593	5.49188	5.13422	5.45766	4.27304	5.56524	4.64508	5.83971	5.63483	4.38004	2.68748	4.59468	5.39515	5.55209	5.12088	5.55772	4.66637	5.2329	4.67712	4.2776	4.6802	5.55261	5.14273	5.89712	5.53839	3.42639	5.3557	3.35714	3.7618	5.12887	5.04018	5.98546	4.71921	5.17217	5.5407	5.10541	5.47986	5.46583	4.98613	4.66412	4.39974	4.28351	5.61427	5.67436	4.24183	5.185	6.35848
HPD	7.33319	7.42823	7.88709	7.64726	5.87462	7.8681	8.02538	6.34386	4.55843	4.98076	5.05229	8.52041	5.79244	7.9424	7.38037	7.01092	6.56873	7.41666	7.15543	4.30691	8.96262	8.67015	8.68374	8.10818	5.26612	5.96352	5.6242	8.50887	8.64799	7.61886	8.0789	7.40415	6.60707	7.42858	7.60867	7.19811	4.88913	7.48276	6.84362	6.67825	7.5859	8.30994	9.31259	4.20263	7.31681	7.38914	7.99436	8.55471	6.49308
RNASE2	4.71824	4.48015	4.01439	5.36295	5.89302	3.7544	2.167	2.92653	4.09885	5.49883	3.07029	2.33816	5.75929	2.68312	3.31157	3.05923	4.22767	2.45835	2.82415	2.23384	5.74664	5.55294	1.1703	1.87742	2.05529	2.16904	4.32563	3.9384	4.09788	1.93716	3.31501	3.27231	2.57686	1.71534	2.15858	2.4379	5.51761	3.49082	2.18333	2.05989	3.63958	1.89752	5.20487	2.29904	2.21121	2.21947	4.67799	2.19252	6.60812
HBEGF	6.15676	5.95949	6.87569	5.55568	6.38508	5.75879	5.71333	6.7056	6.34102	5.94707	6.63741	5.32333	6.09489	4.96917	6.04537	6.09074	7.04736	5.66559	4.4825	7.46057	4.38491	5.42198	6.23269	5.64764	7.00352	8.19993	6.70353	5.13684	6.88708	4.53467	6.11865	6.5016	6.29883	5.64627	5.88716	6.45912	6.38705	7.11327	7.35255	6.54413	5.78878	4.58722	4.32659	5.43808	5.44903	5.6794	6.23264	5.15643	6.58875
SLC22A8	7.57611	8.37991	8.11439	8.3443	5.55875	8.57634	8.6034	7.20795	4.45286	5.52047	5.27938	8.82888	6.96402	8.22749	7.74905	7.90031	4.24119	8.01467	8.74877	5.31754	9.06062	8.87708	8.72444	8.52432	6.03939	5.98893	6.17728	8.56258	9.88205	7.73607	8.17105	7.68253	7.31329	7.20161	7.3387	7.75083	4.43697	7.32554	6.86044	7.2105	8.60864	8.13323	9.3566	6.16192	7.69208	7.41247	8.07936	9.54988	4.8008
TCIRG1	4.90991	5.27989	5.21688	5.51657	5.94667	5.73067	4.57325	5.80986	5.37384	5.23367	5.91444	5.21241	5.64261	5.28197	4.90608	5.03776	4.88117	5.21582	5.3198	4.9261	5.21571	4.51974	5.40857	5.18323	6.13827	5.47811	5.55345	5.24388	5.4982	5.54353	4.92709	5.18001	5.32228	5.46145	5.14775	4.87147	5.4706	5.85878	5.32102	5.45258	5.5379	5.04433	4.01025	5.50856	5.27688	5.26378	4.02167	4.4194	6.43179
MYO9B	4.9654	4.6998	4.75459	4.62546	5.27367	5.17203	4.74216	4.67959	5.24078	5.05416	4.89548	5.08833	4.9928	5.14903	5.02727	4.89493	4.78855	3.81309	5.24735	5.48377	3.80079	3.90186	4.50911	4.48808	4.55531	5.19994	4.58295	4.41876	3.98887	4.56199	4.89522	4.85908	4.48088	3.98533	5.19878	5.18731	5.47757	4.85597	4.52277	5.12533	4.10369	4.30575	3.62733	4.46055	5.18318	4.38581	4.83978	5.25015	7.64439
MED25	4.17307	4.61272	4.26112	4.54285	4.34973	4.6429	4.59528	4.68899	4.41227	5.58078	4.82145	4.78981	4.2966	4.52019	4.12495	5.19739	3.71364	4.76564	4.20133	3.6283	5.05943	3.2647	3.91711	4.88491	4.04123	5.03573	5.39069	4.68703	4.63434	5.30661	4.6258	4.68079	5.64403	4.32549	4.0043	4.11436	4.29661	3.01791	5.2823	4.02875	3.49619	3.82854	5.64204	4.37582	4.12455	4.27302	3.50086	5.20625	5.43451
PPP1R9B	5.73626	5.84711	6.33035	5.79859	5.74485	6.06003	5.74814	5.73736	5.48653	5.75102	5.63809	5.89843	6.11256	5.15443	5.84412	5.73371	4.78447	5.94687	5.98009	5.21717	5.23071	4.74756	6.31302	5.76418	5.88645	5.42669	7.09811	5.26446	5.73557	5.25609	6.16948	5.43905	6.05746	5.06274	6.0711	6.64314	5.54342	5.8473	5.81601	5.95107	5.33839	5.40811	5.13542	5.8205	5.80298	5.46991	5.68864	5.66834	4.86798
HMGCS2	2.54484	2.98619	4.56297	3.31071	2.47452	2.50039	4.57619	3.35691	2.20177	3.12842	2.418	3.85929	2.67543	1.96466	2.56937	2.9586	2.21535	2.04202	3.18871	2.13343	2.7016	3.4861	3.16093	4.2828	2.87288	1.48865	2.31575	3.94574	2.77482	4.30205	2.48308	1.92128	2.90321	3.93712	2.38241	2.85358	2.55635	2.73368	2.93805	2.33052	2.69198	5.26607	4.76041	2.65007	2.76808	2.87315	3.21474	2.90669	1.67534
AGMAT	6.05373	6.84107	7.29561	6.28572	5.53886	6.55282	7.70546	6.20145	4.35806	5.53815	4.09513	6.96376	5.50143	6.58062	5.32358	5.92272	5.50622	6.33506	7.04411	3.50432	8.11802	7.31966	7.76077	7.00725	5.95007	5.15458	4.68271	7.44121	7.78308	6.43617	6.3905	6.01476	6.29598	8.22929	6.99665	5.88624	3.67365	6.59353	4.81397	5.01147	6.99716	7.37806	7.85775	4.71359	6.00201	6.40105	7.03693	8.29369	6.25931
CAHM	4.53157	4.37268	4.13902	4.79834	3.27251	4.92901	3.26637	3.62224	2.54114	4.42848	2.7416	3.84625	6.28686	4.55872	3.74145	3.29604	5.85613	2.61586	4.11234	4.60086	4.08952	3.81031	3.85691	5.28718	3.08297	3.69905	3.27524	3.58035	3.99741	5.06822	3.41931	3.44856	4.45338	4.29468	4.1268	3.61019	2.48643	2.82917	4.27805	4.21115	5.05062	4.56174	3.71287	2.95595	3.42136	4.83424	4.84018	4.58871	3.55272
SNORD114-1	1.46759	1.24078	1.14156	0.570496	1.73335	3.07155	0.690722	0.589076	3.56906	0.543622	1.91136	1.01149	0.442127	1.67238	3.71937	1.05053	0.832341	1.63415	1.99861	1.49939	1.79585	1.39193	3.00604	0.741056	1.44214	0.961537	2.10262	1.34979	1.4526	1.42058	0.955109	2.50913	1.58084	1.20326	1.3097	1.22325	0.669539	3.71091	0.958383	0.782445	0.826989	0.876009	2.00604	1.54947	1.07492	1.10145	2.58483	1.38061	1.24586
DCAF12	6.55934	6.1888	5.71071	6.35664	5.84435	5.72101	5.55787	6.32862	5.92498	5.41012	5.49679	5.63547	5.45831	5.9618	6.12106	5.74513	6.42101	5.11821	5.15813	5.76831	5.78245	5.43561	5.29563	5.99507	6.49071	6.77289	6.11092	5.92081	6.15825	5.24977	5.55003	6.23077	5.7526	6.03626	5.99026	5.32296	5.81744	5.93628	5.69891	5.88663	4.60967	5.95765	5.58956	5.82507	5.98534	5.72742	6.27416	5.47146	6.2218
TC2N	4.20287	4.05705	3.51017	2.54038	1.51974	3.30414	4.03547	3.85782	3.72596	3.7379	3.09955	4.32536	4.8746	3.45802	3.75573	2.41472	3.72342	4.19692	5.65478	2.72518	4.66003	3.33605	3.57939	4.56076	4.1419	4.50157	4.45258	4.01718	3.52887	3.02717	3.51722	4.50494	3.99472	2.7534	3.48014	3.34913	3.5383	4.03031	3.38112	4.08223	3.92867	3.54827	3.18497	3.81871	2.9959	4.18377	4.35411	3.47859	1.86256
TAP2	4.1949	4.74624	5.1024	4.30711	5.76903	4.38075	4.31456	4.44045	4.92987	4.65231	4.90853	3.90834	3.5744	3.92014	4.25069	4.81551	4.23734	4.20415	4.14967	3.8873	4.30459	3.72064	4.44766	3.91438	4.31902	4.91202	5.20352	4.86684	4.32411	4.01057	4.18983	4.58957	3.89294	3.36547	3.88842	4.64242	3.81928	4.72159	4.12335	5.14679	4.06154	3.40866	3.41353	4.39261	4.531	4.10698	4.85937	4.18435	3.68774
SNORA3B	2.74909	2.4449	2.70333	3.41284	4.21081	2.19321	3.04482	3.22169	2.88145	1.99358	2.81221	3.96733	5.99748	2.74952	3.66879	3.40753	4.4583	3.11689	2.65134	3.13081	3.99041	4.71552	4.25172	2.95634	2.72301	3.69706	2.6441	4.55855	3.2213	2.69327	3.93197	2.76955	2.88126	3.69294	2.54855	3.10512	2.49139	1.74136	3.43123	1.14338	6.65015	4.90246	3.00219	2.47334	4.93155	5.10394	2.8006	5.94183	1.2979
ABCA2	4.52321	4.08395	3.73021	4.3066	4.60896	4.5906	3.57847	4.27497	4.3331	4.29499	4.81286	5.04926	4.44676	4.26075	4.0529	4.17336	4.20629	3.40874	3.00535	3.73504	4.36162	4.40625	4.21966	4.60287	4.01375	4.09502	5.18022	4.33077	4.20312	4.10068	4.44091	4.33051	4.43745	4.50796	3.78634	4.31076	4.30872	4.24825	4.67206	4.2947	4.60412	4.13112	3.91669	4.00726	4.02427	4.30633	3.88881	4.17944	4.57383
KRBOX1	2.77482	4.18299	2.83764	3.68193	3.3656	3.20941	2.13723	4.04757	3.13354	4.1271	2.4124	3.03297	4.12777	2.42451	3.85499	2.71544	1.90761	3.63773	3.26832	3.79712	3.60052	3.60768	3.5996	3.15864	3.4556	4.40139	2.58814	3.00686	3.6524	3.62341	4.44931	2.6726	2.59333	2.41419	3.22681	4.6568	2.75068	1.99687	2.60057	2.71209	4.69847	3.69079	4.17256	2.64301	3.53161	3.97383	3.17993	2.95733	1.83412
MCRIP1	6.22136	6.08817	5.99886	6.08532	6.40353	6.37629	4.55146	6.16433	5.50228	6.15227	5.87562	5.39184	5.87736	5.84939	6.02129	5.93525	5.09743	5.09588	6.72444	5.31237	6.42883	6.08922	6.18704	5.88196	6.01226	6.05044	5.98257	5.34739	5.86837	6.39291	5.99837	5.77905	7.16221	5.49437	5.81676	5.92364	5.78359	6.00614	6.00619	5.69202	5.5864	5.9276	6.27709	5.3322	6.47461	5.95325	5.86799	6.18698	6.2447
STAG3L5P-PVRIG2P-PILRB	5.8566	2.82846	4.40959	5.01043	4.51753	5.12729	4.89208	3.92119	4.3781	5.65626	4.69202	3.14035	5.24106	5.08756	5.59162	4.77682	4.61128	4.78573	5.72914	3.05589	4.57279	4.28333	3.89343	5.20973	3.37131	4.31795	4.09583	4.96208	3.05557	6.11546	3.31927	4.7816	4.76614	4.04498	4.32567	3.66927	4.55812	3.16503	3.81755	5.6943	3.63445	5.50074	5.23259	5.72951	5.0949	4.31193	3.98448	3.96771	3.62292
FGR	4.40466	4.56363	4.19696	4.59507	5.01755	3.51235	3.42972	4.07927	3.76915	4.60249	3.83655	3.31489	3.43904	3.64875	4.40999	4.00631	4.66646	3.14144	3.73166	4.24818	4.02706	3.28131	3.79792	3.49708	3.7828	3.75077	3.5948	3.32278	4.22296	4.51793	3.29912	4.63918	3.64029	3.29334	3.43001	4.343	4.73628	4.73945	3.80396	3.72565	3.86929	3.46334	3.81867	4.32208	4.05261	4.04833	3.53022	2.89422	3.36682
TRA2B	7.26388	7.29633	7.48629	7.49358	7.56186	7.04619	7.27103	7.52335	7.26204	7.33312	7.37717	6.83997	7.45675	7.47454	7.5432	7.40999	7.50786	7.72465	7.14568	7.15496	7.85427	7.06537	7.0306	7.81057	7.33968	7.58198	7.1254	7.16252	7.23792	7.47145	7.85178	7.65581	7.20357	6.67737	7.37679	7.68556	7.45821	7.65983	7.70319	6.94721	7.42672	7.56443	7.0398	7.73158	7.84074	7.56007	7.77562	7.72459	6.44973
LOC101929964	1.8887	1.8758	1.83237	2.25594	1.90262	3.34651	2.12758	1.82174	2.43658	1.8723	1.74429	2.543	1.68006	2.29439	1.96235	2.30251	1.57886	1.74748	1.99957	2.03669	2.15277	1.71358	3.39056	1.81362	1.69357	1.68133	2.20895	1.7452	2.04711	2.16114	2.27565	1.99444	2.05356	1.97998	2.37973	1.70577	1.80839	2.13684	1.89687	1.99466	1.68153	2.02615	2.2584	2.36753	2.54159	2.25818	2.2461	2.08728	1.06219
LOC102724731	2.15018	1.83905	0.980502	2.0335	2.47698	1.26236	1.37163	1.35117	1.12282	1.92874	1.40589	0.951873	1.32958	1.43695	1.38411	1.54265	2.05123	0.500207	1.50865	1.74545	1.61551	2.09477	1.81929	2.09996	2.72614	1.08211	2.17737	1.07305	1.71769	1.10822	1.65739	1.5774	1.68398	1.02962	1.30898	2.00011	1.6122	3.15723	0.95997	1.65135	0.903791	3.58003	0.790108	3.39402	2.58067	1.61745	1.96785	1.46078	1.93766
LOC101927057	1.96525	0.948549	1.04327	0.868558	1.3488	2.08981	1.29064	2.51627	1.94207	1.49826	1.59534	2.37674	1.29219	1.26025	1.30714	1.67575	1.80478	1.62955	1.87405	1.26754	1.14714	1.85661	1.29661	1.03736	1.38456	1.06085	2.22568	1.45693	1.22184	1.502	2.84725	1.05291	1.52146	1.32432	1.35523	1.68161	2.12571	1.44082	0.998868	1.40435	1.33911	2.54376	1.40792	3.4437	2.08708	1.46745	3.74232	1.45414	1.80451
MRLN	6.28662	4.88607	6.18825	2.87578	2.49266	5.46901	5.59401	2.21624	1.79348	2.25181	2.21487	4.02496	2.07125	3.51716	2.98314	2.93797	2.58405	1.46091	2.63431	2.31418	4.1723	5.12995	6.2858	3.77842	1.82718	2.13044	2.16629	6.2858	7.20758	3.56994	4.44436	1.99369	5.21242	1.90149	2.31733	2.91266	2.44375	4.15139	4.54985	2.00122	1.89738	3.48824	5.61673	2.18344	2.82327	5.84031	5.7377	6.03818	2.39782
CLEC9A	3.08559	1.40112	1.28945	2.07102	0.925502	2.40097	1.3495	1.68737	1.16439	1.4927	1.67805	1.28578	1.17749	1.25699	1.16885	2.20735	1.40367	2.32216	1.47277	1.55446	1.88187	1.49962	1.3791	1.58189	2.01926	2.22984	1.59372	1.56372	1.282	1.49312	1.82007	1.45274	1.24838	2.07291	1.43728	3.6449	1.08408	2.31893	1.39096	1.55535	1.13779	1.43581	1.58724	1.18942	1.68239	1.53734	2.10799	1.82046	1.08703
HIST1H3E	4.10269	5.32314	5.31904	4.62425	5.05528	5.37117	4.34987	5.91697	4.10505	5.06578	4.12997	3.84183	2.44787	4.82577	4.69725	4.62324	2.50109	2.37245	5.12906	4.72066	3.63794	3.81092	3.9105	3.62208	6.46911	6.51477	4.64204	4.24863	4.6574	4.68569	3.67181	6.37106	5.17084	3.35454	4.01769	4.27342	2.86831	3.94466	6.41933	5.04992	2.43424	4.7916	3.65075	4.98971	4.38597	4.70539	5.4474	6.21716	7.4587
NPIPB11	7.76718	7.53671	7.76583	7.49467	7.47817	8.2509	7.49374	7.23628	7.98936	8.64875	7.73862	7.6721	7.20974	7.7003	7.86396	8.19299	8.29803	6.9338	8.18295	7.80523	7.85973	8.56636	7.35248	8.17298	7.85895	7.87502	8.34906	7.77841	7.9412	7.67819	7.49824	7.49166	7.78207	7.99759	7.26875	7.67059	7.27782	7.40243	7.59025	8.22743	8.52029	8.08018	7.57838	8.9864	6.57852	8.10323	7.17528	8.31401	7.67362
CEP162	3.72004	3.87029	4.17343	3.44882	4.18822	4.10184	4.0289	4.19025	4.11191	3.79334	3.82099	4.23463	4.41535	3.40933	4.53416	3.39877	2.67288	4.25511	4.1659	3.61008	4.57778	2.82252	5.0303	4.41031	3.0589	4.64484	4.00868	2.91093	3.19567	3.79688	4.33753	3.84765	4.33765	3.50307	4.00523	4.16245	3.36675	4.31979	3.45533	3.9297	3.79729	4.58807	3.73195	4.05282	4.23802	3.67828	4.28973	4.37562	3.18684
RHEX	3.41107	2.56887	2.44576	1.97831	4.55763	6.49832	2.34749	4.56363	4.79201	5.19378	2.92653	4.03917	4.06462	3.51785	3.77365	4.42581	5.73891	4.74077	6.28425	5.04175	3.72912	4.50426	3.37661	4.01446	2.90122	5.23941	3.40232	2.59514	3.82481	3.31175	2.74896	4.04655	3.06347	3.55687	4.05356	3.5854	4.45567	3.77795	2.13351	3.21611	4.48786	2.39868	4.25848	5.10774	2.38814	3.19141	3.74015	4.56121	1.16968
ERAL1	5.19417	5.31813	5.12689	5.38386	5.867	5.99448	4.11705	6.09914	5.52705	6.00815	4.96279	5.54221	5.41653	5.92831	5.65621	4.58417	5.26032	5.02163	6.11343	5.34723	5.51595	6.20589	6.05741	4.77164	4.63067	5.2761	5.84289	6.26202	4.67397	4.81626	5.07357	5.5321	6.10251	5.5314	6.26704	5.3727	5.71292	5.71678	4.2839	5.22067	5.2911	5.66662	5.14605	4.77737	4.52598	5.62775	5.55934	5.08444	6.06286
ISX-AS1	2.95599	3.2865	3.53637	2.76433	2.95785	3.64636	3.99055	3.40847	3.28756	3.23865	2.5858	3.22687	3.45193	3.24486	4.12107	3.22951	3.52169	3.18045	2.87171	2.89596	2.76748	4.60135	2.78878	3.79758	2.89693	3.00764	3.63816	2.46578	3.00466	3.49157	3.31871	3.15797	3.38013	3.15199	3.32104	3.10952	2.85873	3.67711	3.47969	3.78726	3.89213	4.28911	2.84337	3.73279	3.51147	2.96494	3.03149	2.87185	1.84085
PPIEL	3.73106	4.20016	2.75172	4.28955	4.17987	3.8116	3.39892	5.7644	4.70291	4.22993	4.00263	3.79239	3.4192	3.51114	2.92731	4.42635	2.15055	3.52679	1.8844	3.46951	4.31338	3.78216	5.89991	5.41056	1.71733	4.38738	4.30016	4.80424	3.69333	6.15365	5.08961	3.9521	3.9521	1.25487	3.54185	4.73043	4.0742	4.07605	3.85681	3.78355	4.30231	4.45065	1.97603	4.47395	3.99173	5.39088	5.68653	4.46651	1.77192
MIR4460	1.33567	1.06297	0.899198	1.17027	1.20495	1.647	1.35401	1.10123	0.858925	1.08032	0.924114	1.17281	2.66546	2.02823	0.824917	1.16265	1.86457	1.60113	1.27632	1.04144	0.927832	1.22961	0.942781	1.1391	0.865308	0.870976	1.38423	1.34719	1.19261	0.967349	1.2434	2.14207	0.940444	1.68973	0.86454	1.74458	2.4142	0.878927	1.18636	1.14179	1.41935	0.965624	1.93316	1.48945	1.18153	0.657849	1.55903	1.09967	1.68937
SUPT6H	7.24665	7.01689	6.98784	7.2062	7.22632	7.04353	6.57995	7.3529	7.18127	7.20133	7.21157	7.32214	6.75606	6.93049	7.21559	7.17614	7.02536	7.27149	6.7704	6.85379	6.92626	6.761	7.06465	7.13574	7.07208	7.06723	7.14083	7.27311	7.00656	6.89652	7.28706	7.19422	7.2779	6.88824	6.92509	7.30915	6.96215	7.06751	6.65502	7.46219	6.41361	7.44042	6.90205	6.79548	7.28074	7.09143	7.15672	6.93729	7.97265
FTO-IT1	1.09541	1.26082	1.15428	1.4543	1.58657	1.59448	1.88023	1.01909	2.52268	1.3506	1.77627	1.46939	1.58361	2.29494	2.67132	1.31764	1.84805	1.51212	1.87988	1.99527	1.86449	1.97891	1.51156	1.5757	2.21669	1.63573	1.24116	1.92513	1.33821	2.23633	0.992478	1.99408	1.56621	1.68342	1.63106	1.46634	1.22257	1.92996	1.3026	1.29752	1.47596	1.44418	1.94952	3.43061	2.23205	1.67547	0.85393	2.30088	1.4777
IDNK	3.59738	4.00551	3.92994	4.26269	3.1035	3.36663	4.00078	4.24795	3.80408	3.08919	3.3682	4.32095	3.48091	3.72974	2.87815	3.10893	2.60207	4.25586	4.40248	2.57875	3.60988	3.85186	4.81217	3.83208	3.64773	3.40431	2.64572	3.83835	4.14614	3.53733	4.80747	3.78928	3.36427	4.96682	3.94918	3.85811	4.20709	3.56468	3.7138	4.28436	3.91112	4.32273	4.46895	3.14084	3.97492	3.75709	3.69358	4.58279	1.77013
C15orf39	4.42881	4.00726	4.032	4.45364	5.53281	3.85834	4.01819	3.71586	4.38497	4.70719	4.76331	4.17057	4.0782	4.95644	4.39092	4.60838	4.3445	3.60373	5.95222	3.79495	5.03863	4.76908	3.74898	3.97676	4.94833	4.11154	4.26256	3.9595	4.66526	4.70929	3.67881	4.31635	4.04937	4.1647	4.83227	4.4846	4.22831	4.68562	4.16369	4.23953	4.93131	4.44226	3.39301	4.64955	3.79352	3.36613	3.93294	3.89936	4.0656
G6PC	7.19209	6.68615	6.68955	6.04088	4.60856	8.07341	6.49512	4.77415	5.32143	3.66668	3.60818	8.27331	7.35236	6.88964	5.45278	4.40286	3.64638	4.33686	3.87352	3.65736	6.7275	8.10088	7.72083	7.75629	4.50994	6.33682	5.35192	8.47319	7.41998	8.16814	6.55316	4.76195	6.81826	8.03781	5.97266	6.18522	3.64677	6.14831	6.77324	5.46968	6.85187	5.57892	7.91174	2.40285	6.86561	5.61566	6.3178	8.11407	3.63204
PP7080	7.38991	8.20543	8.92328	7.84957	7.21172	8.21435	8.29932	7.44684	7.14814	7.36687	7.52024	8.90708	8.62379	8.34878	7.20562	7.58007	7.98565	8.53105	9.19841	6.39733	9.12872	8.85217	8.58686	8.78616	7.61707	7.35986	7.75836	8.836	8.41012	7.73599	7.62314	8.01734	7.67634	8.78561	8.0863	7.62386	7.15824	7.83492	7.11084	7.54398	8.37653	8.85821	9.00566	6.71798	7.72834	7.74801	8.14567	8.63487	5.36858
SNORD29	3.01323	2.90089	1.62141	1.38597	2.87115	2.32769	1.41198	1.85216	6.08873	2.62521	2.41602	2.16416	1.4057	4.27136	1.24048	3.86695	0.994287	1.56242	5.11008	4.22393	1.95269	2.3351	3.11994	1.89275	2.03986	1.67804	3.64604	2.58576	1.80434	3.01981	2.10897	4.48452	1.67401	1.78557	3.53337	1.66741	2.01633	1.88824	1.58043	1.98776	1.76461	1.5727	2.89032	4.12338	3.95911	2.43196	1.66064	2.23193	4.68132
WTAPP1	2.31803	3.64648	2.65635	2.00861	2.08071	3.02423	3.9239	2.52217	2.2308	2.3526	3.37325	3.67639	2.13042	2.59317	2.63728	3.17509	2.67908	2.89809	2.72021	2.63217	2.96846	3.7984	4.37335	3.27369	2.06947	2.10437	2.615	4.27913	2.7588	2.74869	3.93805	2.55798	3.65246	2.30143	3.1382	2.767	2.66084	2.69934	2.29195	2.72021	2.0922	2.43645	2.96965	2.79677	3.30203	3.58231	2.50742	2.70042	3.16247
RELB	4.1777	4.64715	4.92372	4.76003	5.10539	4.93048	4.58579	5.18987	5.28217	5.15348	5.58624	4.95131	5.17	4.24177	5.5689	4.71986	4.48573	3.9575	5.76555	3.82084	5.30501	3.99292	4.02458	4.89356	5.31133	4.81281	5.22739	4.64964	4.97684	5.33016	5.30829	5.47932	3.88136	4.50234	5.1038	5.88444	5.11364	5.82438	4.38721	5.10807	4.38524	3.59048	3.64167	4.57748	4.90941	5.24035	5.26844	3.8373	7.16633
SERPINA6	3.77497	3.27329	4.81289	4.45817	2.93	3.8262	5.29595	2.77806	2.22647	2.37824	3.76287	3.92153	2.88324	4.58404	5.2497	3.92762	4.35701	2.72235	3.40196	2.04555	5.03163	5.8022	5.31563	4.72228	3.31651	2.94618	2.82326	4.84113	5.18879	3.80172	3.94049	4.07156	4.57182	6.88667	3.04072	4.96507	3.21294	3.75728	3.86737	2.83168	4.98698	3.02341	4.42889	2.37362	5.24258	4.04232	3.80916	6.60164	2.22022
KCNH6	1.76736	2.60279	1.8883	2.37876	2.28046	1.60009	3.35725	2.21605	1.72332	2.22478	2.79079	3.41168	2.54905	2.24183	3.09805	1.16208	1.35267	1.56872	2.04938	1.84346	2.50164	2.35571	1.40413	2.99492	2.46336	1.15849	1.89028	1.98282	2.42059	3.97127	2.58082	1.84515	2.06292	2.94168	2.43203	2.24541	1.85408	1.89715	2.59977	1.92574	2.57047	2.61756	4.7392	1.76597	1.56506	2.24294	3.0708	2.6018	1.95596
PLEKHA5	5.20807	5.32816	5.38254	5.26961	4.95584	5.04406	4.6413	5.4138	5.06768	4.21369	4.97658	5.65649	4.91988	5.60064	4.97864	5.3937	5.20403	4.91925	5.06921	4.59391	5.37545	5.82322	5.69498	5.82764	5.18408	5.15497	5.33619	5.41475	5.50522	5.552	5.54363	5.44511	5.12611	5.15246	5.11281	5.00074	4.78107	5.22984	4.28909	5.08408	5.69448	6.04735	5.05274	5.45234	5.54091	5.39117	5.86314	5.59898	5.30559
MIR3135B	1.34678	3.5229	3.2682	2.89639	1.47608	0.902108	3.59488	3.16017	2.98478	3.73042	2.25325	2.98683	3.20015	1.44084	3.21793	3.14725	1.35315	1.61051	3.1924	3.70644	2.53891	2.08873	1.62213	3.00053	5.02419	2.6609	2.95604	3.42605	2.05489	2.82076	1.42846	1.83809	2.76083	3.28598	2.2884	1.64072	1.96837	1.7135	3.19965	2.12815	3.33097	3.87827	2.13895	4.78952	2.528	2.97601	1.7589	1.76015	0.875709
SCARNA7	5.67451	4.91687	5.83101	5.62832	4.9354	7.09222	7.61862	6.40644	4.81842	6.94704	4.67185	4.7748	5.19126	6.82114	5.82148	6.67712	2.37962	7.63656	7.98149	8.01922	6.383	6.48377	6.16492	5.84636	6.1293	4.49905	5.66758	8.15003	6.48467	5.57685	6.46725	6.53786	7.15412	6.43885	4.62301	4.733	4.82868	5.20621	5.60018	4.29888	6.06768	4.1214	5.39744	7.7634	5.97255	6.59789	6.41202	5.63062	2.93431
OSGEPL1-AS1	4.27775	2.8123	2.99888	3.17103	4.52107	3.98231	4.8344	3.3397	3.78748	3.06314	4.06565	4.13812	3.58269	4.01527	4.8802	3.55623	3.21603	4.0213	4.15818	4.35171	4.23513	3.55305	4.55404	5.54784	3.03895	4.34305	3.27417	5.40633	3.41663	5.43715	3.36077	3.36436	2.79711	3.88797	4.36858	3.64421	3.09687	4.10051	3.72523	3.75166	3.76509	3.45235	4.02851	3.3754	3.60551	4.39818	4.00138	3.04353	2.50988
IVNS1ABP	6.73954	6.8628	6.87879	6.66963	6.8928	6.9333	7.88419	7.10632	6.37001	6.97994	6.29246	6.81259	7.55451	6.79104	6.28491	6.73655	5.97371	7.19654	7.98906	7.82287	7.02262	8.01258	7.49139	7.38954	6.63066	7.17085	6.94484	8.07972	7.32442	6.59748	7.26566	7.11718	7.1207	7.16489	6.89064	6.65761	7.00209	6.6536	5.83603	6.64626	6.97801	7.82547	7.38828	6.66899	6.79753	6.33707	7.29114	7.64322	4.51607
SNORD123	2.36733	1.57342	1.28652	1.30336	1.05755	1.24267	1.546	1.34504	1.43082	1.03537	1.2531	1.22476	4.85656	1.26718	2.29053	1.44523	2.86543	1.04226	1.34599	2.35113	1.9556	1.89332	2.0056	1.2344	1.87391	2.76103	1.47565	1.93477	1.57249	1.1397	1.47724	4.34543	2.27505	1.2601	1.51288	2.05698	1.65281	1.42087	2.86591	1.39096	1.17367	1.33888	1.84003	1.33983	3.18438	2.13154	1.89842	2.20054	3.3571
ANKRD36C	1.60415	1.74384	0.689484	2.24976	1.99324	0.811889	0.392131	0.881783	1.00844	2.76489	0.625065	3.77157	1.08406	2.6088	1.48521	1.41541	1.42086	0.617706	1.50377	0.709761	1.22974	0.931389	1.54328	1.17618	1.74881	2.41996	0.900986	1.97173	1.53296	1.26489	1.48316	2.51634	1.85315	1.45787	1.67427	1.30387	0.95548	0.586624	0.575969	1.33598	1.03632	2.23403	1.68759	4.5557	1.04039	2.19768	1.05298	1.38655	1.31136
PRF1	4.0578	3.56365	3.39605	4.06569	2.77122	4.66289	3.7394	3.65665	3.13524	4.68554	3.74907	4.23254	3.92378	3.87142	3.22233	4.2806	3.49094	3.99	3.32134	2.35954	3.70112	2.59899	4.11141	4.13115	3.51158	3.57116	4.21057	4.17596	2.61721	3.38047	2.633	3.9869	3.5174	3.07139	2.72543	3.36552	4.05352	3.85431	2.00961	4.62685	2.74118	2.94812	3.39604	3.02656	1.88722	4.927	3.77295	2.91635	5.77925
PLXNA3	4.79633	3.88338	3.83361	3.71144	4.82144	3.577	3.92073	4.4531	4.69351	4.21712	4.68228	4.23563	4.93455	4.31632	3.57379	4.48107	4.3226	3.68395	3.95326	4.95899	4.7235	3.91804	3.40377	3.99686	4.66463	5.15366	5.29064	3.94231	4.52828	3.47514	3.1942	4.45027	4.3979	4.21098	4.52171	4.88366	5.1758	4.32848	4.53252	4.94192	4.37835	4.75466	3.71576	4.6529	3.92837	4.8325	3.96793	4.0614	6.67188
SNCG	6.29678	5.78955	5.44819	5.56477	5.58393	5.0305	6.14241	4.91978	5.61603	5.56489	6.26343	5.96559	4.98429	5.48497	5.15108	5.64782	4.77448	4.86846	3.46515	4.46357	4.76957	5.21723	4.87306	4.93226	6.29852	4.82666	5.1449	5.26584	4.16123	4.9945	3.97914	5.24012	4.90383	3.97173	5.23523	6.81769	6.58178	6.64202	4.93092	5.67043	5.44294	4.84066	5.2442	4.67123	5.08637	5.31217	5.33979	4.2976	5.05129
LINC00894	1.84235	1.99516	2.28169	1.92364	1.74206	2.09858	1.88861	2.03896	1.63264	2.16821	2.01099	1.99482	2.2947	2.78881	2.78871	1.93815	2.03443	3.41052	2.49099	2.06853	1.86594	2.84474	1.80556	2.4416	2.0107	1.60789	2.10845	2.23267	1.7041	2.32608	2.19524	1.70651	1.97254	2.2238	2.05678	1.67523	2.13933	1.9942	1.94888	1.65565	1.81268	1.66527	2.15391	4.19031	1.87898	2.54774	1.97406	2.6982	2.63611
FBXW5	6.15831	5.25758	5.37594	5.86175	5.93622	5.30694	5.57847	5.34209	5.85398	5.53003	5.96241	6.14337	5.36697	6.4735	5.3349	5.86912	4.26139	4.05736	6.11126	5.03227	6.15191	5.05374	5.70371	5.10071	5.05649	5.74615	5.86484	6.26829	5.42682	5.13865	4.71586	4.82132	5.32957	5.12492	5.38613	5.30881	5.39396	5.51708	6.1215	4.79567	5.57928	4.84631	5.47603	3.83132	5.55564	4.9564	5.15338	5.3669	6.11085
UBASH3B	4.64234	4.76051	3.96209	4.06901	4.39435	2.8047	4.65388	5.09687	4.18486	5.47538	3.95699	4.66544	5.64663	5.31355	4.87832	4.59674	3.5983	4.20915	4.36062	3.71402	4.39286	3.73185	4.256	3.7845	5.04724	5.73175	5.36807	4.38103	3.7742	3.34624	4.73862	5.45729	5.22771	4.56304	3.67677	4.08595	3.27635	3.78237	3.47174	5.49873	5.49378	4.90629	4.0907	5.40911	4.62367	3.79692	5.23079	3.4466	4.78997
MRAS	3.50298	3.5031	2.85831	2.97239	3.53894	3.36743	3.57008	3.10746	3.12995	3.51797	2.87664	3.68838	2.67496	3.23304	3.27188	3.48856	4.1273	2.65338	3.66011	3.5207	2.57398	3.16443	2.81588	2.69898	2.7461	3.62742	3.43013	3.29703	3.50308	2.7462	1.82798	3.49395	3.11856	2.68564	3.37002	2.61194	3.34877	2.76041	3.35944	3.58322	3.04643	2.24688	2.37065	3.10707	2.72588	3.49819	3.21862	2.88007	3.19971
ADAMTS5	5.14185	6.52837	6.57125	6.11801	6.47009	7.16464	6.02161	6.09495	5.7386	5.56288	5.53751	4.80954	6.04241	4.81964	5.87589	5.73481	4.79274	5.91071	3.86444	5.66224	5.74525	6.78745	7.37765	5.47459	4.13365	7.27154	5.33087	6.45841	5.98907	4.26558	5.47336	5.83868	5.61408	6.13105	6.3794	6.70398	5.2214	5.36327	5.95725	6.16611	4.91145	5.12326	4.46068	5.52986	6.01043	6.12578	5.63889	6.09102	6.29873
LOC101927499	1.223	1.3531	1.18879	0.995457	1.46392	1.51917	0.800617	0.830849	1.42764	2.14488	1.85071	2.13184	1.80292	1.23322	2.42463	2.04598	1.85193	1.81853	1.20111	1.72556	1.30661	1.7773	1.88164	1.2604	1.25305	1.44694	1.42375	1.74088	1.54114	1.94644	1.96766	1.14049	1.43019	1.76786	1.19847	1.09385	1.40966	1.32357	1.42248	0.830548	2.09277	1.13948	0.966138	1.2206	1.4917	1.18455	1.69174	2.12934	0.685681
ACTG1P4	1.4538	2.09133	1.67702	1.84969	1.73112	1.41273	1.58911	1.80499	1.55686	1.71039	3.9256	1.82806	2.22409	2.15547	1.92006	1.87229	2.05667	1.53609	1.73903	2.43421	1.55807	2.31962	1.8551	1.59346	1.96221	1.87639	1.92862	2.09916	1.69778	2.03726	1.95476	2.72623	1.88224	1.92074	1.75612	1.68466	1.38771	1.92343	1.97747	1.82159	1.95371	2.30659	2.04784	2.17484	1.56788	1.81996	1.85467	1.32806	1.24936
KPNA5	5.65847	5.53675	5.76936	5.60918	5.99614	5.76445	5.53982	6.08287	6.05553	5.75638	6.23416	5.99209	5.25211	5.51103	5.8846	5.12457	4.64459	6.25159	5.03671	6.10799	5.55254	5.54278	5.88238	5.93816	5.93322	5.91106	5.7844	6.23869	5.09826	6.21973	6.14769	6.0978	5.9888	6.31353	5.57743	6.49172	6.07672	6.11916	5.47987	5.73146	5.8149	5.39516	4.80977	6.103	5.97201	6.20735	6.12101	5.55651	6.11953
DENND3	4.52265	4.04462	3.98499	5.01689	4.53977	4.23164	4.61644	4.33742	4.6574	4.18724	5.03929	3.4119	4.81844	4.22459	4.94463	4.62798	3.97607	3.72342	4.12018	4.73831	3.8417	4.4894	4.10152	4.23294	3.9408	4.56982	4.71121	4.3685	4.8924	5.18551	4.06565	4.29278	4.05087	2.47921	4.62318	4.8173	3.9342	3.95397	5.35057	3.68083	3.30204	4.35376	4.73295	4.5079	4.37167	4.67475	4.64295	2.95917	4.24658
HIST1H2BM	3.2568	3.63168	5.69961	6.38973	6.35449	3.75249	3.81076	4.47271	5.00226	4.95155	6.54537	4.26509	2.88122	3.46184	2.73156	6.15424	4.21167	7.52207	6.87859	2.50701	4.13311	2.2833	2.94536	2.96562	5.90707	6.32128	3.68646	4.81417	3.41015	4.31661	5.62371	6.05025	5.66078	2.42512	4.69264	7.076	4.43552	4.19529	3.31782	4.38108	2.2054	3.75986	2.58719	3.6829	2.28862	3.04853	5.75136	4.39344	6.93966
TUBE1	5.29143	5.40883	5.22141	5.14068	5.73316	5.17342	5.84806	5.77684	6.10578	4.80742	5.22398	5.61707	5.10019	5.49122	5.62989	5.01675	4.1886	5.80897	5.08491	4.89051	4.77636	5.68538	6.16798	5.97414	5.69056	5.81509	5.37177	5.84456	4.57019	6.38416	5.19999	5.72196	5.58402	5.7201	5.32647	5.22733	5.21879	4.67984	6.26111	4.62169	5.02831	6.21233	5.51051	5.75446	5.96141	5.49645	5.56394	5.6555	4.2141
ADAM28	3.7344	4.62437	2.03271	2.26041	3.25722	5.0755	2.37519	3.07847	4.33945	4.27067	2.60574	3.75576	2.14743	4.90792	3.19498	4.3775	3.52911	3.27562	5.05699	3.28978	4.90162	2.22621	3.47637	2.39399	2.23133	3.70604	2.72398	2.84846	3.83544	2.77616	4.22637	3.46955	4.50912	4.44218	3.61577	5.93979	3.56783	3.94083	3.24736	3.91967	4.31149	4.01308	3.35701	4.35867	3.36828	5.83044	3.71618	2.82043	4.35455
P2RY13	4.8879	4.82973	3.49848	4.55791	5.55279	4.15402	3.62214	4.37606	4.34399	5.42922	4.78514	4.22889	3.40926	4.73558	4.42888	5.27412	4.74087	3.69344	5.07533	4.56794	3.20467	3.63721	4.29999	4.53067	6.07224	3.52201	3.03475	3.62843	3.54334	3.9523	4.49751	4.14573	3.678	5.0884	4.63301	4.47626	5.46284	4.4752	3.27823	5.3986	3.55926	3.07759	3.80255	4.13108	4.04244	4.56294	3.67197	3.74612	4.8786
SCARNA17	4.77848	5.02682	7.03614	3.98127	5.20063	7.02442	4.34471	5.17902	4.90772	4.72838	3.42959	4.81819	1.67436	5.99565	5.57246	6.07748	6.02462	6.9614	4.38892	7.9556	5.35738	6.22954	8.69966	4.6048	4.80747	5.62541	6.51624	8.05697	3.35959	5.12431	4.27222	5.85409	5.81569	6.59619	3.86347	3.45279	5.19066	6.66138	4.07806	2.52256	1.81722	5.96743	5.39437	7.20929	6.64914	6.43894	5.44336	5.95277	0.968114
MIR646	1.59999	2.32544	3.04418	2.48615	2.86889	2.76521	2.25285	2.09831	1.30687	3.22406	2.10322	2.65734	2.85644	2.47296	2.91744	2.15273	2.71209	2.29661	2.31992	3.14812	2.67929	2.9242	1.75929	3.21772	3.01251	3.1177	1.16378	1.92991	2.92909	3.63968	2.0291	2.99648	1.93271	3.39302	2.98165	2.87682	1.9932	5.12013	2.753	3.49937	1.75882	3.34331	2.95807	3.71273	2.34185	1.46139	2.00782	1.42524	2.26886
PRAP1	5.81316	6.83234	7.40889	7.21853	5.38753	7.33069	7.0708	5.66359	5.46957	5.10892	4.69547	6.66804	5.6223	7.72494	6.0261	6.63536	6.85227	5.8157	6.76628	4.87719	7.98207	7.3264	7.26695	6.9969	5.55031	5.72802	5.83231	6.40259	8.05001	7.02631	6.6536	6.65104	6.75358	7.76942	7.17657	6.55784	5.83424	6.21887	6.05488	5.4812	6.04791	7.14361	8.61339	5.62353	6.29197	5.81738	7.18257	8.16666	6.07454
PDK4	8.623	8.76553	7.49463	8.66267	8.47111	9.27423	8.13199	7.69606	9.59201	8.35337	8.29729	8.3189	8.79039	8.27388	8.96233	9.02987	8.40733	8.60583	4.6293	8.84992	7.73429	8.62506	8.45527	8.25674	9.30695	8.20723	8.34674	8.58922	8.24395	9.91109	8.08872	8.85265	8.41964	9.05243	8.11173	8.18282	7.85002	9.15167	8.05279	7.9486	8.61686	7.99049	10.3884	10.1938	8.31582	9.04862	8.9584	8.2956	4.66059
LINC01089	3.83929	2.72098	2.2985	3.82984	3.18356	5.32515	4.70532	3.17279	4.12718	4.56597	4.05957	4.02904	2.18346	3.86784	3.49286	3.26856	3.34419	3.50342	2.19839	3.64543	3.11871	4.52501	3.60345	4.76121	3.26655	3.23836	3.14913	3.79496	3.47435	3.94279	2.76581	3.2261	4.12748	3.74438	4.04847	3.00497	4.81143	3.8714	3.303	3.22061	4.18575	4.02369	4.28408	5.14162	4.20338	4.84583	3.3013	4.48856	2.30466
EHMT2	4.29635	4.47349	5.01735	5.02232	4.57427	4.58464	4.46901	4.92764	4.6375	4.32826	4.56761	4.67524	4.51266	4.43254	4.2967	4.60704	4.79868	4.33209	5.31677	3.81005	3.73128	3.80906	4.33628	4.53094	4.44292	4.33457	5.02409	4.52357	4.38156	3.63568	5.03547	3.91032	5.00252	3.97165	4.39513	5.13199	4.86326	5.00273	4.98702	4.45808	5.04295	4.81528	5.01043	4.0673	4.59139	4.45636	4.90228	4.57002	5.65332
MIR604	3.98651	1.04594	2.73314	3.29241	1.81124	5.9069	5.19825	3.36447	4.78387	2.6543	1.22836	2.37449	2.47178	2.09344	1.81796	1.07538	2.27859	3.94768	2.37333	3.29219	2.34627	4.62581	2.60378	2.09268	2.36102	3.87834	2.53072	1.99905	2.1862	4.17689	2.72663	3.16161	2.5691	3.0316	1.78319	1.96846	5.61586	2.46652	4.56966	2.69507	5.1138	2.60889	2.22056	5.87292	1.93907	2.38506	5.17447	1.85369	1.87827
SLC13A3	6.71293	8.01273	7.67615	8.89416	6.33065	8.08981	8.55623	6.141	5.63421	5.34239	5.63286	8.47805	7.76597	7.91209	7.2821	7.56364	6.62261	7.20737	8.08284	5.82493	8.69053	8.60606	8.39346	8.33093	6.56169	6.18916	6.68625	9.01708	9.10878	7.59008	7.78046	7.36189	7.44471	8.39888	7.07494	6.72605	4.50648	7.57738	6.61623	7.13911	8.20797	8.28878	9.3609	5.74413	7.58395	6.85828	7.79284	9.08666	5.99158
MIR570HG	2.3353	2.19548	3.16303	2.09947	2.87019	2.06473	2.56034	2.44843	2.07395	2.8865	1.52792	3.6841	4.87903	1.66527	1.81715	1.9162	2.54407	3.38957	1.89653	1.81502	3.18444	4.30026	2.30544	2.23071	2.09809	1.73862	2.94911	2.88249	2.49232	2.85327	1.98052	1.90895	1.90002	3.4531	2.63961	1.49796	3.09142	4.20271	1.9031	3.14088	1.94023	1.69217	2.64397	2.35932	3.15351	2.61062	2.81175	3.04844	1.35409
PTP4A3	6.64668	6.40368	6.17543	6.70447	7.32351	5.9189	6.37803	5.93406	6.47873	5.96656	6.11785	5.79337	6.58243	6.67612	6.71173	6.38355	6.72962	7.01551	6.0686	6.35321	6.07532	6.79801	5.85017	6.50291	6.79388	6.19389	6.43056	6.02702	5.97334	7.05469	6.77147	7.31189	6.56591	5.83261	6.60705	7.02877	5.92176	6.5165	6.6826	6.48786	5.5312	6.14694	6.07149	6.38325	7.38914	5.7262	6.80907	6.76497	6.54319
SPINK1	2.24487	1.90911	8.84362	1.8504	1.97558	4.15969	1.75555	5.1911	1.84807	6.7024	2.42064	6.94843	2.28536	1.56386	2.169	3.47114	3.13827	3.20622	6.88599	1.33512	6.05809	1.64555	4.82325	4.50228	5.52636	7.24948	3.04166	3.30912	3.39425	2.81928	4.37017	4.0368	5.00595	3.16681	3.12235	1.84596	7.24779	2.10088	3.1849	1.72459	3.01046	4.12661	7.76611	3.96111	2.56937	1.78285	4.90691	3.02271	4.61981
GPR63	4.25987	4.44451	2.67998	4.06257	3.43349	3.43285	5.00987	4.40535	3.50231	4.48799	4.25536	3.88634	3.45717	4.36929	2.30665	5.11721	4.34777	4.78674	1.43709	2.11573	3.12716	4.62215	3.61736	5.32634	4.17903	3.93491	2.5545	3.38888	4.23298	4.34945	2.97334	3.75009	4.21937	4.29583	4.26178	4.44186	2.72743	2.18487	4.43622	3.32202	4.63618	4.7547	2.77919	3.93487	4.57883	4.05952	3.45232	2.7152	5.82178
TRAJ26	1.26278	1.25432	4.74678	2.21121	1.67848	2.39553	1.47524	2.82124	1.64145	1.69859	1.91253	1.63174	2.21025	1.63146	1.68374	2.00844	1.82089	1.66337	1.15024	2.04837	1.34623	2.25969	1.60637	1.60122	1.56271	1.71108	1.18914	4.10907	1.56286	2.42147	1.4255	1.16942	1.89588	2.17567	2.9402	1.67102	2.42695	1.52517	1.36944	1.56501	2.37322	5.94152	1.11723	3.13359	1.68616	1.58916	1.58846	2.37214	1.31699
OGFRP1	1.56179	2.19682	2.86986	1.48625	1.57951	2.03941	1.93625	2.15968	1.67335	2.05142	1.96479	2.27644	2.41581	1.84387	1.97223	2.10982	1.729	2.28735	1.78317	1.50103	1.95821	1.7983	1.79638	2.07774	1.7978	1.85514	1.69608	1.61684	1.67166	1.91397	2.06013	2.33789	1.99455	1.87547	1.92284	2.54063	1.43093	1.56884	1.62654	1.86968	1.74814	1.59734	1.49816	1.7627	2.25742	1.90607	1.97924	1.65258	1.76876
THAP11	4.84632	4.57876	4.43973	4.36514	4.28017	4.43071	3.9992	4.09458	4.25933	3.5827	3.55926	4.79955	4.31665	4.80244	4.25756	3.47158	3.89374	3.82702	4.34043	4.6538	3.67031	3.32429	4.52545	4.02921	3.72185	4.22498	4.4438	3.92493	3.8092	4.61288	4.74645	3.7748	4.53834	3.7554	3.96833	4.02161	4.72219	4.64701	4.606	4.25853	4.11252	4.5422	4.05742	4.11756	4.66677	4.41979	4.72192	4.57992	5.41956
SEMA3G	7.14663	5.99198	5.48464	7.05195	6.52222	7.06309	5.76794	5.81876	6.79331	6.3421	7.14278	7.37882	5.50788	6.90353	5.85431	7.12745	5.13088	5.79617	5.29941	6.66699	4.97418	6.49332	5.89708	6.27334	7.00452	5.42748	6.90755	6.44957	7.02442	6.02178	5.99041	6.62383	6.31297	5.65708	5.72752	6.39263	6.55399	7.19253	6.93947	6.21156	6.5716	6.11591	5.36305	5.82354	5.63888	6.65445	5.59695	4.8386	7.29014
CITED4	3.22049	3.27291	3.68336	4.84956	3.68392	3.69303	3.52612	3.417	3.53326	3.45029	3.32591	3.09849	3.17594	3.69106	3.38253	3.17731	4.22999	3.55255	5.32388	4.71124	3.45487	4.36571	3.79435	4.052	3.88718	3.51355	4.04256	3.72136	3.50302	2.68063	2.85255	3.66538	4.33963	3.66834	3.52176	3.91276	3.67479	3.76943	3.53328	4.44365	4.08261	3.3835	3.51651	2.90443	2.90476	3.61316	3.28211	4.26358	6.32395
TVP23C	2.8268	3.27633	1.78953	2.4186	3.55357	1.70289	3.96356	2.75049	3.1485	4.74316	1.70814	2.86823	2.52494	1.5843	4.11219	1.78394	1.80878	1.86399	2.07878	1.93694	2.35295	2.62209	1.66028	4.52706	1.18094	2.00972	1.81553	1.53603	1.98145	3.23616	3.31172	3.7164	1.94393	1.67001	2.08089	3.33568	1.57732	2.89856	1.44896	2.52117	3.19684	3.5168	4.06109	4.19796	2.70088	3.93464	3.11826	2.20852	2.37322
LRIG1	5.51407	5.04002	5.27187	5.29673	5.15019	4.86197	4.34194	5.18281	5.56867	5.95449	5.57142	6.16796	5.10709	5.00331	5.37737	5.89972	6.27635	4.83533	4.67929	5.49966	5.36191	6.18211	5.00527	4.84634	5.19537	5.27728	5.90534	5.7014	5.43871	5.35362	5.56366	4.65865	5.31836	4.43399	5.17809	5.44885	5.19532	5.58291	6.01355	5.45786	5.09187	4.79227	5.46509	5.54844	5.18141	5.10269	4.84502	5.3846	6.85462
CLDN8	1.67839	2.26804	3.84843	1.47408	1.46891	1.61161	6.46549	1.74875	1.9673	4.97384	1.8051	3.28188	1.8182	3.75975	2.11028	1.80121	1.9131	3.39081	4.26401	1.97357	2.85535	3.5646	3.09639	2.23786	2.12795	1.86911	1.44567	4.16272	3.55246	2.84775	3.74966	1.99549	2.02828	3.92735	1.11742	1.85451	3.915	1.79225	1.57171	1.65106	2.35269	5.11856	4.7259	1.67433	2.78891	1.99468	2.1862	3.25374	3.28948
TASP1	5.23779	4.52193	4.97415	4.73926	5.1464	4.36925	5.5356	4.98751	4.70644	4.44342	4.67792	5.32386	4.28237	4.07647	4.97207	4.79965	4.79023	5.23503	4.68295	4.52869	4.55594	4.95166	4.85861	4.82636	4.58938	5.13693	5.35164	4.72485	4.89351	5.02138	5.2903	4.91724	5.54008	3.96565	4.95294	4.95559	4.50364	5.42721	5.1811	5.54622	4.70252	4.92591	4.71934	5.56884	4.79136	5.27041	4.89058	4.59129	4.85838
HS1BP3	4.72792	4.32669	5.2156	4.98396	4.04226	4.04164	3.97599	3.97526	5.1081	4.52217	5.25051	5.41255	4.14476	4.06617	4.4068	4.15586	5.65097	3.58897	5.79328	5.19712	3.41952	3.15903	3.86669	4.52129	3.36426	4.46057	5.04578	4.41893	5.8306	4.54701	3.42849	4.86308	3.92367	4.16152	3.75896	3.55827	4.07887	4.27547	3.75581	5.07889	4.71813	4.47415	4.87013	4.58865	5.31944	5.12766	4.70165	4.68675	5.5044
SNORA80E	2.66488	4.21417	4.50775	3.76242	3.43224	3.10166	2.54706	4.40107	2.83442	2.21935	4.88963	4.25256	3.09406	2.52529	2.19323	2.85519	3.37044	3.50868	5.85113	4.03046	4.86082	5.97128	4.30234	4.68009	3.44824	3.15843	4.2931	5.68379	4.15108	4.2276	4.00886	3.52171	3.3307	3.70553	2.46328	3.79584	2.85604	3.27085	3.25052	3.48882	3.24052	3.61563	4.03489	4.4251	2.93508	3.43763	2.44949	3.28991	3.32572
HCP5	5.36884	5.95519	6.12756	5.53804	6.02278	5.50806	5.97677	6.04968	6.14252	5.80774	5.4702	5.70141	4.52737	5.69439	5.72866	5.13795	6.04899	6.2817	5.64149	5.50432	5.39264	5.06926	6.06996	5.3974	5.70873	6.44844	6.62838	5.78297	5.88898	5.5388	5.73329	6.20834	6.14239	5.20229	6.05388	6.09868	5.86966	6.27763	5.48108	5.7645	6.12763	6.85225	4.02574	5.73569	6.27328	6.35627	6.10944	5.23912	6.97293
TTC14	5.75823	5.66618	5.14564	4.85499	5.56938	5.73254	6.31515	5.8115	5.2619	5.51051	5.3701	5.59945	6.42509	6.78795	5.6436	6.03708	5.92449	6.66177	6.38939	6.65766	5.83796	6.01549	6.00595	6.03588	4.84262	5.96851	4.76794	5.42645	5.84537	6.71595	5.52532	5.90444	5.47327	6.00695	5.5094	5.04236	6.32901	6.24177	5.29184	5.6035	6.15064	6.54838	6.12108	7.70863	6.31857	6.8876	5.98023	5.6526	1.98575
PWAR1	1.41575	1.95185	1.47599	1.34057	1.537	1.55554	1.8671	1.21182	1.44611	1.35928	1.15129	1.29927	1.37477	1.69917	1.11304	1.27393	2.36348	1.4208	1.23069	1.27103	1.74398	2.59454	1.71413	1.96166	1.37336	2.58855	1.63469	2.16276	1.74502	1.51665	1.20213	1.33855	1.19917	2.03788	2.19943	2.01118	2.12827	2.13732	2.03848	2.27833	2.1128	2.02672	1.59836	2.00532	1.8715	1.5314	1.06298	1.31407	2.02764
LOC101928047	1.84618	2.32804	1.42532	1.03081	2.13914	1.324	1.73015	1.2858	2.00598	1.42033	1.73281	3.70834	3.04876	2.42752	1.64631	1.03409	1.62821	1.824	1.48768	1.83995	1.5292	1.66816	1.75382	2.4035	2.63725	1.30876	1.37721	2.64276	1.74082	1.75264	2.24631	1.92739	1.70438	2.20291	1.97928	1.66684	1.84575	1.1116	1.03842	1.60531	1.8075	1.4574	2.5984	1.10665	2.42932	1.6913	3.20207	2.3865	2.0262
TMEM160	5.35636	5.86061	5.06866	6.13738	5.99244	6.64628	5.26368	6.06482	5.63794	6.07269	5.55468	6.0994	5.53489	5.70998	6.13025	5.85529	3.82002	4.3438	6.81684	5.54865	5.80967	5.47527	5.94757	5.62101	6.27593	5.84845	5.99761	4.09447	6.30086	5.73324	4.81898	5.46241	5.59983	6.20188	5.19911	5.91892	6.33994	6.35908	5.99659	6.05528	5.44984	6.0201	4.82868	4.71864	5.11851	5.65457	4.97927	5.54824	6.79129
SLC7A9	4.85221	5.27615	6.44672	5.29503	4.03233	5.73431	6.34643	4.71141	3.37226	2.68917	2.98007	6.57219	4.39811	6.37917	5.53623	5.53643	3.1949	5.84132	6.43957	2.33735	7.41169	5.87858	6.4693	5.54972	4.10163	4.39762	3.65017	7.12471	7.19865	4.63792	5.4685	5.29561	4.86324	6.85377	5.90315	4.67157	2.8296	4.85618	3.27566	4.72693	5.5417	6.42806	7.37336	3.97126	4.88792	4.86287	6.61328	7.30242	5.13124
DMGDH	3.41711	3.99745	5.32433	4.33315	2.72628	4.21747	5.76027	4.73328	2.07841	2.95581	2.39137	5.45633	3.54349	5.13609	3.83549	4.8208	3.57977	5.16463	4.98275	1.61392	5.53897	5.72686	5.62325	4.83647	3.38987	3.26284	2.75795	6.32619	5.50008	5.0263	4.5169	4.47652	4.25489	6.06289	4.50414	4.3147	2.19869	3.51068	3.10037	4.06702	4.70104	5.67864	6.18259	2.61965	4.18007	3.75512	5.45505	6.12592	1.95123
LOC102723994	1.0427	1.51779	1.14908	0.922029	2.49049	1.69808	1.64284	1.7308	1.0539	1.00429	1.48174	2.00807	1.14701	1.38949	2.16175	1.64588	2.05231	1.36915	1.11587	0.866379	1.18494	1.38603	0.901683	1.0822	1.1624	1.21222	1.75154	1.47593	0.957939	1.5424	1.16587	1.43972	1.21823	0.878453	1.86203	1.13745	0.991454	1.13182	0.784709	1.24952	1.26959	1.03318	2.15147	0.903602	1.58633	1.17647	1.07324	1.36021	2.32289
LINC02294	2.81523	3.65237	5.36224	3.71034	1.73504	3.04508	5.24728	2.90487	2.0799	1.38314	2.1829	2.63886	1.91567	3.15854	2.78374	3.57665	1.82431	4.78112	5.92406	2.89958	5.12692	3.86405	4.33692	4.27397	1.71048	2.8574	1.96303	4.42603	5.16656	3.1069	2.18619	3.54974	4.1926	5.4443	2.60091	2.58631	1.18184	3.40503	1.79128	3.40515	5.14883	4.23999	4.59359	1.87113	2.88722	2.3459	2.30523	4.6086	2.27416
C3orf85	2.7375	2.59342	4.47343	3.38425	1.7945	2.42856	4.28585	3.65487	1.30259	2.64603	3.52696	4.40917	2.48322	3.66739	2.67111	3.51726	2.88277	2.50285	4.00156	2.02559	3.83014	4.66035	4.99905	4.22282	2.2778	2.67111	2.33601	3.06858	4.06336	2.79857	3.83598	3.65503	2.33765	5.16913	2.89503	2.05776	3.08813	1.96878	2.37329	2.22888	4.28634	3.12023	4.70629	2.26472	2.94734	2.82497	2.73709	3.87264	2.72423
HECA	3.84569	3.69506	3.92955	4.10499	4.21199	4.12447	4.08158	4.6596	4.43182	4.65326	4.59881	4.44418	3.35831	2.93326	4.13752	3.74321	2.97944	3.45146	3.38268	4.4945	3.21873	3.69874	4.07445	4.08134	4.22772	4.02692	4.52842	4.77507	3.75686	4.2199	4.57453	4.15416	4.16117	2.57153	4.53031	3.98218	3.76291	3.83186	3.50452	3.91976	4.15261	4.45557	3.66273	3.9239	3.52631	4.32012	4.26885	3.21589	5.97401
PLEKHB1	6.0792	4.28009	4.51727	4.81757	4.69524	5.6268	5.09512	4.36144	4.66459	4.683	5.87413	5.35049	2.5214	5.29406	3.89123	5.69609	4.63237	4.70107	4.97426	4.96113	5.28498	4.7876	5.62044	3.67815	4.95361	4.66385	4.39058	4.97318	5.21726	4.40422	3.96992	4.28599	4.34381	4.81485	5.55023	5.01837	4.98815	5.23028	5.86878	5.18861	5.95041	4.49092	4.36076	3.04523	4.91453	5.08011	4.56858	4.47358	6.1821
AKAP12	5.81521	6.14325	5.97982	5.67669	5.81707	5.91	5.59737	6.12372	6.31783	6.4165	5.663	5.50916	6.60139	4.97381	6.05528	5.66256	6.64209	5.57321	6.42806	5.73667	4.86931	5.67956	5.74545	4.70824	6.2307	5.64867	5.40563	5.26146	6.11094	6.26086	4.85358	5.62793	5.35922	5.61709	6.19255	6.12555	6.22537	6.18305	5.95897	6.35686	5.93042	5.02109	6.01015	6.16419	5.94085	5.67633	5.8915	5.93562	7.07327
SLC22A17	5.3942	4.79498	5.11744	5.67026	4.83383	5.66293	5.1308	4.96486	4.97002	5.40958	4.46669	4.97832	5.26229	5.89919	4.74515	4.99169	5.20136	4.46067	5.50349	5.28841	5.22972	4.9176	5.04353	5.18681	5.36802	4.92446	4.79107	4.94139	5.20053	5.05639	4.35484	4.92842	5.12421	4.77361	4.86712	4.72895	5.41964	5.21768	5.62676	5.57856	4.99087	4.79754	4.64366	5.13886	5.04	5.04726	4.90747	5.01	5.16883
RBM6	5.5784	5.20502	5.88631	5.67685	5.74899	5.59197	6.24514	5.58805	6.60149	6.44135	5.20647	5.04413	6.57229	6.30079	6.48143	5.5427	6.56101	5.96642	5.68856	5.40901	5.13105	5.00162	6.13714	6.02831	5.39724	5.91246	6.38254	5.69849	6.05972	6.21787	5.87924	5.64831	5.34479	5.47678	5.39561	5.9255	6.03836	6.03544	5.63298	6.42613	6.13208	6.68673	5.93293	6.64811	6.13484	5.87656	6.21568	5.74101	5.57634
H2AFY2	3.74922	4.18866	4.40701	4.82428	4.62875	4.54318	3.91689	4.11306	4.56445	3.49633	3.41238	3.46316	3.78802	3.84965	4.35311	2.70049	4.55543	4.49533	4.85879	4.00224	3.62741	3.61798	3.73235	3.07501	4.24167	4.62022	4.229	3.59727	3.03399	3.97803	4.7942	4.42822	4.04042	2.31033	4.1406	4.55285	4.41994	4.87199	3.96634	4.40265	3.93875	4.77203	3.42129	3.34552	4.07305	4.50437	5.07257	4.09224	4.66378
EMILIN1	3.15632	2.95325	3.20401	3.64046	2.26586	3.53738	2.56114	2.82632	2.18784	3.21901	3.02368	3.1411	2.98739	3.01782	3.29357	2.76583	3.23877	2.8562	2.62181	3.21349	3.67474	2.44094	2.79277	2.84332	2.84954	2.50849	2.51147	2.2682	3.07643	3.14257	2.69216	2.72931	2.86519	3.1076	3.12828	2.49764	3.10557	3.344	3.26085	3.32128	3.56502	3.59387	1.92187	2.41375	2.95769	2.98209	2.16194	2.29826	3.12251
SURF2	6.30307	6.17639	6.44984	6.33768	6.27066	5.92013	5.83131	6.15559	6.08455	5.4693	5.41888	5.99939	6.64782	6.27634	5.81878	5.4167	6.73483	6.51245	6.46034	5.97996	6.42077	5.78409	5.77288	5.78344	5.90758	5.81695	6.45499	4.58961	6.18538	5.92994	6.15441	6.38758	6.3339	4.80603	6.56946	6.42748	6.33662	5.74352	6.15747	5.94584	5.67709	5.77901	6.24086	5.5347	5.76279	6.39998	5.69632	5.34974	8.81674
LOC102031319	1.83557	2.10304	1.56177	1.95074	2.25431	2.11062	2.67423	2.14199	2.84498	2.85901	3.0564	1.92606	3.08625	2.22209	2.35938	2.36274	1.4921	1.81292	1.85828	2.21585	1.92925	2.67627	3.02224	1.87186	3.32043	1.87524	2.24261	1.82141	2.16729	2.6616	3.23784	1.80292	1.94799	1.79274	2.40809	1.83097	1.79692	2.34443	2.4408	2.26676	1.94247	2.33599	1.57206	3.31509	2.0546	2.82281	2.36807	2.0756	1.67741
CSF1	4.75688	5.37959	4.29104	4.43506	5.62892	4.28638	5.28033	5.0001	4.91848	4.93089	4.77457	5.6366	4.13789	5.36102	4.66725	5.35422	4.55375	4.72189	3.14671	4.83505	4.04254	4.00019	4.58112	4.58755	4.65893	5.05019	5.4582	4.07547	4.52189	5.03141	5.34261	5.01342	5.54292	4.95125	4.66857	4.66536	5.2851	4.23235	5.93181	6.0354	4.38273	4.78097	4.30319	4.86388	4.38066	5.19935	4.23448	4.13248	6.88013
RNU5E-1	3.22461	3.16575	2.80331	2.86692	3.06155	3.17933	2.77871	3.0802	2.73402	3.93313	4.07889	3.87708	2.3994	3.34283	4.1096	3.25873	2.80047	3.18031	2.98153	3.06571	4.35305	4.63981	3.04822	4.83948	2.8036	3.20419	3.07597	4.10229	3.03613	3.11041	2.45027	2.81342	2.13114	3.95763	2.57209	2.58854	2.76248	3.3478	2.99367	3.40357	5.23057	2.48296	3.46317	3.24295	3.06149	3.21802	3.52935	3.86229	4.33095
SREBF1	3.64371	3.36337	4.05291	4.41553	3.87742	3.49552	3.29949	3.25882	3.78541	3.98147	3.56448	4.04271	4.21142	4.16005	3.97022	3.94179	3.8113	3.63559	3.24258	4.26287	3.76174	3.70853	2.88749	3.7695	4.0622	3.02908	3.77636	4.32423	4.59716	3.48503	4.27702	3.65555	3.13071	3.58769	3.23173	3.32116	3.31025	4.44472	2.51637	4.44233	3.06638	3.44678	4.46118	3.53378	3.77854	3.05242	3.50705	3.57646	4.24752
CCNL1	5.86597	5.24082	5.53669	4.70803	5.81903	6.05009	5.10425	5.96874	5.06294	5.10664	5.41973	5.74416	4.96579	5.84276	5.82223	5.20946	4.57801	6.06176	5.15856	6.34388	5.14497	5.99202	5.05201	5.35589	5.07168	5.98622	5.04261	5.39722	5.24685	5.63816	5.71893	5.92787	5.55217	5.71948	4.63526	5.72203	5.77081	5.45931	5.80906	4.86146	6.23268	5.40478	4.88606	7.25655	4.54346	5.98109	5.77366	5.96968	2.39259
LINC01191	1.83742	1.40465	2.51632	2.5062	2.02445	1.45539	2.91224	2.11902	2.23338	2.03316	2.5215	1.64093	2.93011	1.71882	2.51692	2.47351	2.59174	2.17163	2.62576	2.59702	1.92532	2.04816	1.35884	2.07404	1.79382	2.07483	1.71723	2.08414	1.76597	2.35578	2.46019	2.05375	2.08349	2.56916	1.84464	2.04941	2.16165	2.23097	2.36808	1.8697	2.41916	1.65954	2.09665	2.38546	3.10591	1.95033	1.8088	1.92118	1.72284
LILRB1	3.5709	2.65704	1.73185	2.89123	4.68045	1.39427	2.41331	2.66585	3.34079	2.16537	4.21614	1.40684	1.19342	3.97687	3.00899	2.15723	3.10456	0.442406	3.45924	2.61643	2.04557	1.61895	3.72463	2.70929	3.90556	2.41134	2.75788	3.32111	3.48206	2.69927	4.59914	2.14185	1.29789	1.59421	2.63224	1.39459	2.1393	2.44389	2.09478	3.13905	1.50658	1.72565	2.26308	2.59951	2.05655	3.49456	4.3904	2.2909	5.8783
SNORA5C	3.54973	3.83224	3.79393	3.7893	2.57097	3.87169	3.26866	3.68223	3.71877	3.56201	3.21815	3.82691	4.35849	2.96195	3.45093	4.03842	4.44566	3.05119	3.89975	4.95964	3.84205	3.91777	3.19403	3.37164	4.01642	3.18122	2.9357	3.03642	3.02972	3.86311	2.70952	2.5493	4.23734	3.50468	3.52474	3.84909	3.78107	3.39973	4.60663	3.99497	3.41682	4.28742	3.8735	5.13541	2.51297	3.68165	3.01331	4.84708	1.83464
CASC3	8.09052	8.15067	7.20928	8.19994	8.01566	7.80257	7.84295	8.03169	8.04345	8.10441	8.16193	7.90735	7.74682	8.06235	8.07589	8.17145	8.21527	7.95279	7.97452	7.98882	7.95103	7.64855	8.14647	8.29685	8.09163	7.84299	8.42195	8.12129	7.8999	8.22311	7.95938	7.67583	8.46828	7.69459	8.0304	7.98496	7.97591	8.29375	7.88852	8.23105	7.82417	8.53236	8.10686	8.156	8.21248	8.2596	8.32038	8.00035	8.87258
KLF2	7.46869	6.78999	6.09437	7.02648	7.55778	7.85909	6.29074	5.51822	7.04591	7.16071	7.54169	6.98054	6.40914	7.06359	7.09159	7.15037	6.38962	6.25703	6.18847	7.39989	6.89384	8.02573	6.87541	6.54603	6.70693	6.59902	7.85502	6.26592	7.28023	7.48897	6.59675	6.01456	7.31977	6.87701	7.05522	6.55378	7.34049	6.60009	7.12285	7.32348	6.23134	6.52788	7.25501	7.15276	6.7759	7.42402	6.66121	6.76454	9.35838
VPS53	7.36931	7.25357	7.01586	7.4106	6.99433	6.73509	6.92103	7.07292	7.22816	7.36562	7.37787	7.03605	7.32506	6.93419	6.48459	7.43273	6.64137	6.77356	7.52798	7.39763	6.77143	6.40252	6.58524	6.85547	7.40562	7.50314	6.98344	6.86466	7.21892	6.61904	7.69368	7.46969	6.67971	7.14805	6.81205	7.39373	6.69487	7.08391	6.08041	7.39711	7.26095	7.14071	6.92646	7.55298	6.97432	6.87732	7.13788	7.0226	7.67032
FAM126B	5.66932	6.24362	5.08324	5.5364	5.78901	6.23669	6.23286	6.03945	5.71947	6.11075	5.73344	6.11274	4.07542	5.1075	5.60537	5.73461	5.06235	6.33419	4.55922	5.18564	5.25996	6.29549	6.15269	5.72942	5.5287	4.96256	5.70016	6.22645	5.6683	6.18579	6.49641	5.84445	6.1978	5.77606	6.43266	6.09181	5.77611	5.39811	5.70811	5.71883	6.28275	6.01571	5.8698	6.0018	5.98222	5.61341	6.25786	5.73053	5.31314
RHOF	3.64028	3.73211	3.74406	4.0756	5.00871	5.21905	2.21721	4.47987	4.02123	4.17831	2.84847	3.22351	4.88142	4.481	4.07488	3.09156	3.0828	2.78913	5.41129	5.57414	2.56709	3.25502	3.92296	3.85837	1.2999	6.3267	3.19601	5.15811	4.8522	2.50409	3.08302	4.27158	3.10044	4.1588	3.31928	3.55106	3.04435	3.47524	3.16953	2.56201	3.68658	2.81321	3.94273	2.80591	3.37183	3.64051	2.5729	5.02527	6.11609
PHLDB1	3.5903	4.34785	3.68971	4.19249	4.7163	4.32819	3.72018	3.55005	4.17073	4.1147	4.06209	4.13415	4.53176	4.00349	4.15211	3.42757	3.78969	4.06017	3.85528	3.62444	3.58929	4.27002	3.86375	3.47503	3.97865	4.07516	4.60604	3.37892	4.35156	3.88109	3.87913	3.83181	3.89827	4.38902	3.84896	4.10236	3.96575	4.94588	4.37952	3.66043	3.91966	4.28849	3.94864	4.91469	4.19802	3.85877	4.09024	3.74933	5.23472
TSPYL2	5.53349	4.99958	4.5791	5.68954	4.82664	5.03544	5.09369	5.35808	5.05343	4.8935	5.43166	5.01382	4.69536	5.96417	5.07058	5.0765	7.04047	4.93245	4.55044	4.55468	4.57739	5.97213	4.92158	5.08628	5.19295	4.67325	4.61018	3.87821	4.74757	6.23187	5.88919	5.18105	4.75771	4.34531	4.92569	5.43877	4.97599	5.04888	5.44572	5.94166	4.73573	5.49988	5.65648	5.70979	5.46889	5.7717	5.81765	4.39927	6.58538
SCYL3	5.07261	4.81889	4.37864	4.64256	4.53003	5.51274	4.84866	3.90764	4.90514	5.36251	4.13702	5.3381	5.17244	4.25646	4.30453	4.19081	4.10737	5.82257	4.7056	5.03031	4.95267	4.83266	4.47934	5.03531	5.2526	4.59859	4.53088	3.35637	5.08245	4.70522	5.59586	4.53404	4.24244	3.75611	3.71743	4.16488	4.78857	4.11589	5.0681	4.84595	5.05459	4.87647	5.09101	5.03402	4.75559	4.98875	4.63485	5.85049	5.02991
SLC12A3	3.36626	4.70275	4.745	2.93997	4.0726	3.17138	8.46324	4.60853	3.17427	4.59437	2.06085	7.05648	4.21061	7.65072	3.56357	4.85867	4.19864	5.05182	6.58196	5.63412	5.77259	6.81963	6.92524	5.68192	2.9439	4.90522	5.11862	7.84788	8.14216	4.5835	7.14268	6.11102	5.76886	5.53302	4.1304	5.75969	7.66266	3.84335	4.52054	3.65554	6.36874	7.34296	7.34553	2.8934	6.07175	3.94334	5.34274	4.66362	3.44424
CCDC198	5.97123	4.88509	6.14749	4.54653	5.03222	6.04806	4.96434	5.52688	4.92564	4.40055	3.41249	5.2111	6.42154	5.80189	4.53764	5.31331	5.08404	5.67803	5.15394	5.28495	5.49491	5.91566	6.21737	5.17315	5.21186	6.51222	4.6732	5.91631	5.02402	6.03718	5.26259	5.89365	4.77644	4.46732	4.71164	4.14946	4.45264	4.88938	2.65474	3.32728	6.02383	5.36115	5.30218	5.4233	4.14734	5.59069	5.79131	6.28698	3.87272
SGIP1	5.43489	6.34462	5.83775	6.23436	5.99673	5.49912	5.57363	6.7974	5.71979	5.66958	5.98396	6.36829	5.07508	6.60384	6.43029	5.90649	5.47916	6.01307	4.17208	6.51017	5.22341	6.96051	6.38853	6.52302	4.79363	5.99659	6.74444	6.46367	6.07888	5.8408	6.64976	5.76578	7.03752	6.11595	6.71405	6.16515	5.99323	5.84756	5.7478	5.96208	6.27627	6.82637	5.43161	5.97325	6.25756	7.00198	5.91542	6.51432	6.27736
CMAHP	8.48218	7.94415	7.74329	6.30812	7.47535	7.98516	6.53737	7.24945	7.83098	6.46465	7.60298	7.14345	5.63677	7.00316	6.76203	7.76399	7.70225	7.19821	6.14811	7.8973	6.37274	6.55283	7.2758	7.15217	7.13381	7.85184	8.05	7.78281	7.4169	6.17694	7.97816	6.48578	6.60219	5.93688	7.27261	7.71188	7.87391	7.31283	7.10957	6.41006	8.14438	6.08921	6.0036	7.98125	8.24491	7.88185	6.61105	6.8443	6.5882
KLK1	3.4273	3.8044	4.09558	3.54164	3.33004	3.23481	4.61591	3.04407	2.98101	4.34298	2.17721	4.37841	4.53065	3.27984	3.49827	2.57508	3.89608	4.01976	2.47544	3.09192	5.90379	4.1817	4.70296	3.8493	2.85204	3.55961	2.68954	4.96432	3.28997	4.62209	4.97874	2.51166	3.97081	2.86517	3.38261	2.99305	7.14325	2.42351	3.09286	3.50828	4.40696	5.64714	8.40735	2.78998	3.64995	3.72563	4.37237	5.886	3.03263
SNORA3A	1.98497	1.46304	2.41193	1.8064	2.0197	1.72603	2.76405	2.67628	2.87202	3.44712	2.10992	1.76921	1.82292	1.89894	1.78341	1.72724	1.61063	2.17377	3.1649	2.59797	4.05881	3.50936	1.83385	1.80402	2.62859	2.92304	2.22381	3.85479	2.08225	2.13505	4.46683	2.2091	2.15784	4.43627	2.24225	2.37787	1.45699	1.96025	1.77089	2.33523	2.21586	1.8677	2.31026	4.36185	3.14382	2.38527	2.26346	3.07997	2.88202
COL18A1-AS1	1.50412	2.14005	2.58878	2.11401	2.38561	2.71941	1.87454	2.05207	2.00256	1.92323	2.01933	2.46609	2.58553	2.09495	2.35786	2.26838	2.51324	2.45132	2.43845	2.52576	2.59895	3.72061	3.13911	2.41294	1.76816	2.32141	2.81001	1.9427	2.27055	1.70466	1.88041	2.2147	2.49116	3.33527	2.5307	2.28808	2.16405	2.61743	2.1119	2.31853	2.04288	2.33816	2.73999	2.99732	1.62214	1.89327	2.26759	2.39697	1.50125
SPSB1	4.38038	4.44161	3.71803	3.25013	3.74254	4.78903	3.93874	4.46691	4.99562	5.04117	4.63667	4.79704	4.41815	4.47238	5.15841	5.31333	4.83607	4.14474	4.83531	4.44467	4.89085	3.8616	4.50875	4.73837	3.99528	5.23721	5.50721	4.77265	4.38679	4.48939	4.46339	4.553	5.0193	4.04046	4.85504	4.92475	5.34149	5.12355	4.45612	4.88687	4.83261	5.27235	6.1893	4.36163	4.79099	4.73689	4.17276	5.28148	4.07188
TIGAR	4.0136	4.3775	2.97387	3.36425	3.57967	4.82948	4.12458	3.32384	4.24978	3.03829	4.14115	4.32974	3.28242	3.29248	3.73313	2.79872	4.04972	4.87439	2.84115	3.15509	3.41344	3.68145	2.9042	2.67991	3.24896	3.45059	3.63868	3.34848	2.98905	3.36551	3.30031	3.95441	3.60771	3.30387	3.09528	3.47504	4.72482	3.87722	4.40816	4.21974	5.06219	3.35374	3.93861	3.34575	3.65739	3.31746	4.14966	3.69009	6.23747
TRAJ37	2.65148	2.70483	2.66691	2.64018	2.26157	3.24889	2.13622	3.2088	3.58632	1.84052	2.2414	3.15945	2.10949	2.2938	1.92485	3.08297	2.48139	2.47895	3.09689	1.8108	2.71796	2.72642	2.08455	3.15455	2.22724	1.47211	2.09372	2.90163	1.77619	2.69017	3.9964	3.66464	2.29193	3.14369	2.79368	2.00496	1.69253	1.99156	2.42986	2.38863	2.7157	2.76476	2.12433	2.91352	5.44231	2.15342	2.86968	1.91217	3.36231
NETO2	3.49853	4.01765	3.84164	3.54313	4.40122	5.06677	3.86917	5.01123	4.17703	4.75027	4.29884	3.76384	4.72124	4.25045	4.90682	3.40082	2.62891	3.87411	3.21219	5.10656	3.35824	3.69697	4.28333	4.1609	4.75173	4.08387	4.17357	3.70824	3.11254	3.15941	3.45778	4.10854	5.31444	3.63906	3.79077	3.85244	4.1988	3.05882	4.64786	4.40991	3.49405	3.32574	4.20916	4.56818	4.54203	3.33944	4.15988	3.32301	6.07726
SMG6	4.93921	5.04382	4.85619	5.69378	4.76015	4.97533	5.34784	5.41159	5.38067	5.3868	5.54944	4.89942	3.71147	4.73666	5.10693	5.25666	4.14271	5.18971	4.3378	4.7316	4.77141	4.86268	4.91489	5.23069	5.05653	4.67941	5.40614	4.36565	4.82841	4.80089	5.70209	4.65012	4.87693	5.34197	4.93651	5.30622	4.8017	4.49402	4.46208	4.96874	5.1043	5.29187	4.60767	5.42077	5.16477	4.84739	5.13365	4.73405	5.8957
RAC2	5.38261	5.3811	6.18892	5.40617	5.54972	5.18079	5.07178	4.56846	5.25718	5.54378	6.13082	4.95992	5.79714	6.05207	4.79477	4.70149	5.69513	5.47623	7.77885	5.36832	5.85617	1.90002	5.80336	5.21302	4.78325	5.8949	6.49087	5.20712	5.39222	5.26929	4.61174	4.86441	5.3576	5.24399	4.06995	5.50743	5.99608	5.09606	3.43303	5.35776	5.6344	3.0892	3.56876	4.10744	5.78368	5.81111	4.81499	4.98256	7.68299
JAM2	6.03038	6.48742	5.59441	6.2489	5.8065	5.649	5.22619	5.38764	5.72618	6.26505	6.35015	6.25804	4.89869	6.68699	6.11795	6.0703	7.65522	5.84911	4.97352	6.8882	5.2638	5.77794	6.22416	5.43239	5.44037	5.79728	6.96586	5.74412	6.08299	5.46887	5.79677	5.43756	6.14745	5.6404	4.98166	5.86199	6.45455	5.24287	6.30693	6.93949	5.82082	5.56345	5.24409	5.64824	6.1562	6.236	5.88368	6.1504	6.28933
MUC13	2.33365	1.70852	2.37606	2.93001	1.30476	4.62632	6.61192	4.47415	2.07492	1.37177	1.5325	7.24804	2.72363	5.26979	3.01015	2.58944	3.39251	1.78418	4.07808	2.52126	5.06319	4.40789	1.81793	2.81129	3.04544	1.6422	1.82578	5.9414	4.78088	4.20325	1.39668	2.98117	4.33408	2.23895	6.51204	4.83249	2.18903	1.17187	5.84318	1.53041	4.65746	2.26941	4.34914	2.68455	2.58165	4.20915	3.42031	2.04735	3.46096
CNRIP1	5.31835	4.95712	4.33006	5.21833	5.06256	4.95242	3.8768	4.56277	4.83198	5.4369	5.64349	3.94158	4.45774	5.49664	4.94464	5.19638	4.05709	4.55718	4.33401	4.30652	4.59842	4.62187	4.79479	4.85508	4.10523	4.78039	4.86789	3.68635	5.06724	4.64156	4.5085	4.10177	5.35614	5.30645	4.64834	5.11395	5.24466	4.40432	5.20525	4.61659	4.9856	4.72926	4.36163	5.05339	5.20003	5.6202	5.26729	4.60448	5.27826
FAM200B	5.96353	6.42456	5.97203	6.43032	5.78211	6.243	6.65917	6.0663	6.19617	6.21015	6.03821	6.33657	4.29891	6.67552	6.34468	6.64846	6.72279	6.04622	5.01185	5.54181	6.12499	6.99015	6.24722	7.07954	5.65781	5.98627	6.5632	6.35661	6.40398	6.88147	6.65394	6.09041	6.76961	6.63006	6.4069	6.54411	6.9472	6.37315	6.31923	5.72562	5.76809	7.25963	6.753	6.65892	7.00291	6.9324	6.34454	6.89392	5.46634
SNORD6	2.52573	1.40601	0.84496	3.88874	1.47276	3.58	4.92759	1.32231	3.2301	3.85318	2.01603	3.50852	1.8173	3.97617	1.5592	1.81797	2.71013	1.67019	4.93433	4.86753	1.59546	4.5992	3.24577	3.08614	2.74557	1.58281	2.25797	4.58193	3.03229	1.71312	1.84755	1.5665	2.31465	1.52678	5.21811	1.47754	1.83415	2.94516	1.26766	2.3388	4.78268	2.62825	3.80161	3.63356	4.25969	2.28228	2.76253	3.06742	1.50751
LOC101928323	2.98512	3.76665	3.4621	2.03109	3.55689	3.81767	3.62152	3.15895	3.62827	4.1892	3.53515	3.67516	4.90579	2.79266	3.66498	2.45878	3.91185	3.86415	3.68332	3.43926	2.95923	3.29326	3.59381	3.50716	3.303	3.783	3.55515	3.06746	2.51923	2.92295	2.9517	3.08964	2.42725	3.43928	3.88634	4.84109	2.8782	3.7066	2.3181	3.68368	3.21813	4.10256	4.42025	5.17195	4.17482	3.85601	3.29789	3.62261	1.9218
LOC100507250	1.49142	1.55293	2.19144	2.40099	1.8704	1.90551	2.1962	1.66348	1.25399	1.63176	1.46358	2.37739	2.18723	2.3238	1.78687	1.5381	1.78375	2.10974	1.51579	1.43057	1.77981	2.49233	1.73542	1.74178	2.28173	2.44009	2.61141	2.13498	1.82947	1.82555	2.73657	2.08472	2.0688	1.97976	1.96836	2.63654	2.78052	1.43056	2.58519	3.23486	1.61767	1.89495	1.86253	1.71768	1.56333	1.54054	2.04624	2.07636	0.972651
SNORD30	2.13128	2.12613	1.75456	1.5908	1.31544	1.49959	1.58927	1.70493	1.14419	4.40482	2.47611	1.94643	1.8342	2.78659	2.2145	1.73009	2.03542	1.39993	1.82383	3.75239	2.15366	1.93585	1.7885	1.8171	6.29502	2.98535	3.21809	1.93596	2.40352	1.48373	2.13644	2.18296	2.17641	1.79658	2.28298	1.88114	2.23141	1.46322	1.47596	2.09214	3.29674	1.92311	1.79349	3.75501	1.30248	2.08266	1.8123	4.14561	2.80258
LOC653513	3.59871	4.19336	1.61824	2.79069	3.87125	1.78363	-0.0738242	3.65113	3.77678	2.62848	2.42549	2.21869	2.27384	5.46103	2.22359	0.909271	2.60349	3.9577	1.68556	3.94112	0.549324	2.75317	1.51448	3.93659	2.76258	2.41441	4.78341	1.95348	2.32545	4.35859	3.47262	2.64326	0.645337	6.82684	1.34356	2.66409	1.03756	4.5184	0.94725	1.34221	4.13337	3.16842	3.01544	5.45555	4.64762	4.28009	4.59957	3.19128	1.24569
RNF212B	2.35152	2.39542	1.4348	2.72568	1.61277	1.80448	2.41073	2.23019	1.65655	1.72585	1.98092	3.45898	1.57025	2.92626	1.94412	3.0852	2.32654	2.33621	1.88757	1.58416	2.20144	2.41841	3.31057	3.16036	1.39539	2.20267	1.75146	3.25202	5.45199	2.26465	2.11923	2.78117	2.48457	3.15734	1.85824	2.00527	1.57773	1.74834	2.46056	1.96333	4.22034	2.03328	2.64075	1.86643	2.41953	3.48495	2.2045	4.4164	3.64369
PIP5K1C	4.49452	3.38504	3.98979	4.05339	4.74652	4.0823	2.92432	3.9017	4.93914	3.9214	4.75804	4.86141	4.67157	4.18088	4.69993	4.7667	4.65969	3.69038	3.57553	3.86573	4.03996	4.23214	2.98111	3.27333	4.39932	4.19094	5.0691	4.27026	4.21558	4.70704	4.26835	4.21603	3.27644	4.00139	3.94638	3.99539	3.70961	4.00547	4.61389	3.59772	3.70829	3.53817	4.74261	4.10617	4.87985	3.85912	3.97959	3.16828	6.06271
GOLGA8DP	2.80483	1.18295	1.61509	2.5085	3.80126	1.38848	3.03275	3.62285	3.34172	2.07196	2.46005	3.98403	3.02084	3.26205	2.37608	3.61726	3.44802	3.24936	2.04368	2.70095	2.30565	2.72361	3.78319	2.76897	2.01482	2.65062	2.93294	2.6268	3.40315	2.19701	1.37705	2.21987	2.70298	2.5404	2.20063	3.0917	2.17224	2.34698	1.61006	2.68857	2.58165	1.87106	2.17031	3.51382	2.40107	2.83303	1.71623	2.25666	1.35447
LOC101927960	5.5982	5.63703	6.11721	4.97381	5.21517	6.42475	7.13459	7.09465	4.8325	3.80906	2.85163	5.95296	7.75268	5.61925	4.94448	6.31932	2.4921	4.28473	7.47086	2.84436	7.60068	6.46226	6.00208	5.47434	4.8893	4.66985	4.39735	6.04131	6.3254	3.40677	4.34947	6.37956	4.89012	8.24597	5.81598	3.33922	4.04053	5.13395	4.16206	5.18626	5.87582	5.57815	7.47656	6.21546	4.97017	5.79631	7.04147	6.66543	1.98123
PPWD1	6.94474	6.76429	6.49969	7.06428	6.56074	6.16328	6.90489	6.91662	6.76511	7.6678	6.07795	6.84963	6.86144	6.58573	6.30399	6.6204	6.88371	7.67865	6.69191	6.06043	6.7687	7.02071	7.22049	6.85852	6.97494	6.72369	6.6673	6.82296	6.10655	6.63063	6.83427	7.02982	6.81118	5.78074	6.54087	6.95464	6.82296	5.81154	6.68098	6.59333	6.78295	7.0534	6.52616	6.88473	6.84073	7.05901	6.87921	6.86724	6.98384
EEF1DP3	5.19255	5.99243	5.25265	5.76717	4.55299	6.30108	5.05399	6.53136	5.99999	6.73139	6.20208	5.23435	3.14046	6.3044	5.74896	6.19813	5.05522	5.24706	2.86391	5.51554	5.74509	5.53418	7.4289	5.8171	4.85222	5.77646	5.33287	7.535	5.0615	6.96476	6.38775	5.72978	4.83531	5.77187	6.36374	6.2887	5.56151	5.79586	5.22622	6.90994	4.78965	6.07993	5.69851	6.51642	5.23313	6.95778	5.92654	5.21858	2.90344
CHAD	2.4311	1.51672	2.79915	2.57943	1.61928	3.00646	2.26684	1.89607	2.46072	1.20841	1.9392	3.13807	2.6219	1.7167	1.74404	2.17176	2.22149	2.01025	2.24125	1.95677	2.46285	3.91186	2.43494	2.12637	1.613	1.45748	2.09613	2.37304	2.32108	1.51164	2.06008	2.21705	2.35093	2.08515	2.73021	1.772	2.29774	3.04171	2.69112	1.46356	2.02446	3.0968	3.92811	2.82093	1.73246	2.0365	2.52209	2.10379	1.4625
NF2	5.52252	5.58649	5.83862	5.93117	5.22486	5.54362	5.42299	5.55436	5.43855	5.29111	5.37894	5.10471	6.6625	5.52258	5.47781	5.81087	5.15349	4.6806	5.6812	5.18698	5.68615	5.19603	4.9026	5.08403	5.36715	5.94999	5.73758	5.23178	5.74826	6.05639	5.36596	5.69147	5.05847	5.37676	5.44463	5.28187	5.50894	5.39048	5.54334	6.11953	5.56137	6.10313	5.47625	5.82497	5.96349	5.69705	5.65136	4.7682	6.81563
C1QC	6.98842	3.72698	5.66772	5.81033	5.2822	5.36698	2.49401	6.02075	5.58605	4.73466	3.86101	3.45443	6.42208	5.27417	5.00111	4.2117	4.7123	3.55868	7.52068	5.58798	4.90406	2.32544	4.49099	3.11608	5.0146	4.90532	6.24082	3.156	4.73162	5.48778	3.36248	6.15202	5.0556	4.63833	4.52819	3.21636	6.82787	4.81686	3.94436	5.35024	5.41018	2.92931	4.40656	5.6423	2.37923	5.1885	2.22607	2.04428	6.15102
SNORD69	4.67465	2.85504	5.0128	4.23704	3.90406	3.64648	4.8708	4.24123	2.597	2.45822	2.48414	3.46881	3.28075	4.42172	3.98879	2.94588	3.99848	2.67054	1.78202	4.65239	3.19815	3.45573	5.34261	4.03065	6.44821	4.1627	2.97304	5.94519	3.32359	2.18167	4.41117	3.30338	3.6397	2.85526	4.78672	3.08088	2.73346	3.54466	4.95905	3.4665	2.97738	3.9068	3.32972	2.66385	4.46294	3.42629	4.48257	3.63847	3.00596
FSIP2	1.69748	1.76765	2.23722	1.5464	1.62929	2.17648	3.14462	1.35253	1.62446	1.89987	1.37225	1.30873	1.79731	1.58616	1.42092	1.60645	2.10056	1.8688	1.85938	2.41758	3.54802	1.92623	1.97563	1.41956	1.84343	1.69259	1.61489	1.79013	1.26363	1.63315	2.09866	2.12966	1.57631	1.83597	1.28499	1.69828	1.39758	1.82414	1.84009	2.30871	2.74403	2.34263	1.69806	2.52838	1.76454	1.48644	1.94297	2.27602	2.90445
TRIM47	5.2362	5.29176	5.73982	5.49562	5.73398	5.56639	4.11697	5.14532	5.6443	6.03878	5.25098	5.1901	6.77024	5.79951	6.16321	5.33788	5.37993	5.13847	5.54211	5.81584	6.26234	5.55137	4.9367	4.91292	6.01045	5.75068	5.69567	5.61913	5.80908	4.66232	4.75638	5.79428	5.44823	4.45613	5.21094	4.64915	5.29239	6.07886	5.95227	5.62939	4.45023	4.77329	5.70746	5.17495	5.10999	5.41374	5.29715	5.16919	6.70704
SERPINB8	3.41896	2.09781	3.13763	3.23438	2.73074	2.93614	2.98278	3.26079	3.19067	2.84547	1.94975	2.57042	3.15339	3.04001	3.01104	1.88616	2.28479	3.7603	2.46044	2.72241	3.37254	3.5049	2.22461	2.52311	2.63358	3.37316	2.6945	2.27925	3.1413	3.30979	2.23882	3.33446	3.38043	2.3663	3.02489	1.74942	2.62312	3.01476	3.68796	3.42085	2.73179	1.9979	2.70798	4.16093	2.40735	2.38772	2.43828	2.15061	4.00424
RNU6-79P	3.2488	4.39487	2.5864	2.9987	2.10544	2.63307	2.39606	2.56617	4.25563	6.18051	3.85115	2.28006	2.91199	1.64566	2.39756	4.49519	1.90532	1.97584	5.42986	4.47954	2.85168	3.67406	5.19945	4.77634	7.09981	2.6682	2.01412	7.91373	2.40954	5.81137	4.40071	2.17672	3.82179	2.47476	2.00227	3.30164	2.30464	1.69668	5.52346	2.8123	3.33087	2.87154	3.50466	6.26678	6.2609	2.8305	2.62182	5.00719	1.3944
OGT	6.37893	6.1293	5.83479	6.08002	6.32672	6.75346	6.13719	6.25258	6.11607	6.36395	6.47093	6.11012	5.61936	6.73462	6.34828	6.55422	4.99807	6.88759	6.6811	6.1519	6.13579	6.4031	6.67334	6.19853	5.93081	6.57292	6.1882	6.07992	6.14022	6.20819	6.34049	6.36708	6.36932	5.72273	6.05314	6.43529	6.73159	5.82434	6.41394	6.28025	6.66639	7.00543	6.39561	8.16304	6.63144	6.80395	6.45635	6.48645	3.15574
MFSD13A	3.06707	3.72885	3.40659	3.96719	3.88243	4.1547	3.41011	3.92704	4.26723	3.91296	3.609	3.32695	4.97216	4.6091	3.35437	3.90202	4.87508	3.64238	4.33546	3.63796	2.92851	4.27674	3.54626	4.96811	4.36559	4.29453	4.88575	2.7833	4.21247	3.57333	3.38093	3.56209	3.78006	4.24066	3.11666	4.05239	4.13143	3.81563	2.47751	5.10808	3.97323	3.57792	3.72537	3.22709	2.90259	3.02629	2.89024	4.09888	4.54912
DCDC1	1.4803	1.0977	0.884693	1.17204	0.978993	1.54668	1.09066	0.952646	1.62604	1.46851	1.37458	0.83388	1.39107	1.37303	1.56391	1.42152	1.03395	2.17995	1.04728	1.64606	1.94691	1.89529	1.40316	1.25257	0.724851	1.33119	1.41143	1.43722	1.71558	1.63645	1.68606	1.59405	1.08604	1.07403	1.09489	1.20045	1.53882	1.72065	1.59887	1.29145	1.1933	1.5131	2.8318	1.4182	1.63499	1.58005	1.68896	2.22847	0.670024
RCN3	3.41284	3.44971	2.86869	3.17245	2.72623	4.67335	3.01539	3.83063	2.92817	4.07682	2.90521	3.26375	3.57179	3.44104	2.97459	3.00227	4.96273	2.81586	3.26797	3.50201	3.0967	3.13546	3.12438	3.08699	3.27717	4.01896	3.02701	3.36856	3.72984	2.81343	3.3391	2.65671	3.17954	3.27886	3.30475	3.69292	3.15869	3.91156	3.75738	4.45017	3.08012	2.91463	3.1449	3.83739	3.24382	3.39422	2.65195	3.02141	5.09088
PI4K2A	4.81759	5.60013	4.75601	4.66542	5.08091	5.02892	4.84591	5.36217	5.18882	4.94025	5.20658	5.83146	4.81773	4.96803	4.63038	4.77276	4.54002	4.68493	4.87233	3.42433	4.7186	3.04416	4.26898	4.6763	5.26455	4.94463	4.94122	5.18305	4.77987	5.13389	4.95489	4.96137	4.96932	5.00246	5.86918	5.10928	4.66737	4.00195	4.67439	4.04323	5.82309	4.30588	5.39155	4.88127	5.29968	5.07011	4.77979	4.80574	6.42026
ALPL	4.11091	4.56891	5.33158	4.75703	4.45029	5.02588	6.27485	3.73372	2.87797	2.74256	3.77588	4.92587	3.33212	5.4213	4.94145	4.66628	2.83914	5.29172	4.58777	3.53531	5.38746	5.6426	5.99342	6.03586	4.09585	3.81187	3.59752	5.46094	5.14011	4.74627	4.66997	4.86603	4.45201	6.67709	5.21044	4.30673	2.86401	4.67931	3.40693	3.23728	4.92128	5.34563	5.69399	2.91717	4.52786	4.10566	5.31406	6.43822	1.65212
CHPF2	5.28906	5.12211	5.45441	5.64405	5.51942	5.66682	4.95735	5.63515	5.10716	5.13695	6.08003	6.0609	5.80302	4.89872	4.73463	4.82894	5.01901	4.92049	4.22661	4.99827	4.40101	5.65903	4.9292	5.39052	5.56215	5.96803	5.80168	4.62519	5.26107	5.28575	5.0157	5.19424	5.23774	4.63385	5.6095	5.10662	5.32528	5.93454	5.45065	5.82747	4.94039	4.87683	4.42361	5.65118	4.85831	4.97223	4.79059	4.49808	7.1447
SNORD116-16	0.913198	0.992683	1.07842	0.87523	0.702108	1.26934	1.79186	0.754481	0.939831	2.6657	2.53942	2.8243	0.832419	1.74952	1.07922	1.02605	1.25258	2.48579	1.75932	1.52593	1.03647	2.4168	1.27408	1.11256	1.85678	0.886173	1.53583	1.43472	1.19369	0.927983	1.0473	1.54059	1.2414	5.13863	0.822641	1.1578	3.46939	0.637252	0.629506	1.6021	2.79836	1.12157	1.56354	1.23794	2.04051	0.956814	2.02809	2.45319	1.34921
RNF123	4.46442	3.64079	4.41079	4.0916	4.65203	4.64311	3.61104	4.4645	4.23724	4.68592	3.86114	3.5653	3.74133	4.3587	3.76485	4.10322	4.17674	3.69153	3.59159	4.08859	4.37135	3.69892	3.94106	4.02618	3.72388	3.68923	4.84335	4.30877	4.34644	3.80468	3.77656	2.98338	3.68058	4.46002	3.83333	3.7845	3.95883	4.72961	4.99179	3.78625	4.54381	4.07732	3.67325	3.99436	4.87899	4.40667	4.1591	4.30196	4.37834
LINC02268	1.45521	1.18247	1.00321	1.09769	1.04227	1.29353	1.58383	1.20473	1.16629	1.1623	1.4687	1.17736	0.922238	1.2191	1.22472	1.28032	1.20843	1.52114	1.61163	1.57677	1.07584	1.07361	1.26522	1.14736	1.22238	0.998392	1.09323	1.28284	1.05875	1.25996	1.47299	1.13326	1.15902	1.1201	1.19277	0.998255	1.36531	1.41324	1.28353	1.04526	1.19622	0.96795	1.21733	1.06345	1.92953	0.893732	1.40149	1.25263	0.666327
ID3	7.1259	7.19448	7.19043	6.67488	6.8836	7.23521	6.67693	7.07289	7.02475	7.41292	7.26706	6.85983	6.7106	7.3557	7.05272	6.77909	6.69093	6.61898	6.24231	7.36236	6.96474	7.17302	7.03898	6.60739	6.57993	6.32331	6.72774	6.18834	6.90678	7.57387	6.18019	6.78062	7.20614	6.12518	6.90633	7.11295	6.95909	6.6831	7.11817	7.46566	6.41909	7.32626	6.77986	6.54927	7.05672	6.91238	6.75448	6.39005	7.49175
KCNK5	2.63625	4.04	3.46124	2.73137	2.44944	3.70737	4.33182	2.93098	2.68077	2.70737	3.66537	3.5134	3.78711	1.95382	2.3707	3.13429	3.12403	1.54802	3.78779	2.34228	3.66945	4.16271	3.55869	2.75092	3.95354	1.87033	2.90374	4.33774	4.84601	2.39577	3.01139	2.91516	2.55397	3.2546	2.4883	2.44946	3.88836	2.69574	2.64403	3.15517	3.37945	3.57563	6.35561	2.36135	2.81288	3.66923	3.33696	3.50632	1.85458
ATP6V0A4	2.89545	4.11535	6.59141	4.20986	3.96567	5.11551	7.26816	2.92459	3.9933	5.06502	3.5008	5.75819	3.09331	5.25968	4.93998	4.59995	4.04787	4.00439	6.49354	4.67666	7.18752	4.32477	4.61656	5.31842	4.83852	4.30136	4.17393	6.91375	5.73117	4.43979	4.70006	6.41129	4.54579	5.23147	3.74164	3.49051	5.75345	3.69379	4.09847	4.35423	5.67897	6.23898	6.34981	4.02481	4.95487	3.87132	4.95098	5.78485	6.85351
ACSM5	3.85566	3.29577	3.83409	2.73181	2.85237	4.46719	4.76142	3.04929	2.94884	3.60199	3.99126	5.09494	3.98175	4.4329	3.67247	1.26938	3.14477	4.01959	4.59129	3.37865	5.0567	4.46931	5.447	4.14328	2.99145	3.86052	3.15603	2.42594	5.25974	4.08532	3.23909	3.69404	3.63818	4.76162	3.088	2.881	3.02634	4.02466	3.10956	2.09242	4.83062	4.62137	4.94975	2.30304	4.59514	2.97919	3.98318	5.79401	1.4376
MED12	6.16969	6.05297	6.07649	6.35419	6.13945	6.3184	5.64535	6.14539	6.26411	6.46006	6.19054	6.20688	6.61121	5.87967	6.26476	6.43972	5.54532	5.02043	6.28082	4.91157	6.19758	6.20655	6.31365	6.49543	5.89141	6.12043	6.14392	5.92021	6.01344	5.78286	6.07128	5.95187	5.87675	6.0531	6.04383	5.93983	6.16046	6.23246	5.4689	6.3647	6.03623	5.90765	5.97083	6.46513	6.33144	6.56195	6.25644	6.39328	7.22896
NPR2	5.02463	5.42289	4.97137	5.40246	5.02934	5.69347	4.95536	5.18192	5.45914	5.8161	5.89807	5.7332	6.08086	5.69721	3.38019	4.80145	5.32583	5.54935	3.76056	4.9369	4.68028	5.13497	5.69294	5.599	4.65872	5.65007	6.34811	5.81323	5.02823	4.09199	5.40202	4.7373	5.57567	6.88243	4.92286	5.61595	4.95695	5.72871	5.56208	5.45779	5.10544	4.51737	5.91249	5.77634	4.9982	5.66499	4.46809	4.58405	6.00234
DHX35	3.77991	4.06712	3.7766	3.6852	4.11498	3.70649	4.57565	4.25679	4.96735	3.998	3.76599	3.71721	4.59997	3.77671	3.87918	4.09506	3.7815	3.99918	3.80414	3.31592	3.36316	4.11388	4.20781	4.29302	4.72899	4.20164	3.68935	3.23394	4.09561	4.23915	3.8619	4.33771	4.17032	4.95287	4.2823	4.87994	4.10798	4.01029	3.56696	4.07692	4.06291	4.36477	4.65284	5.01309	3.79519	4.36086	4.13314	4.23125	1.89456
MRC2	6.3728	5.03324	4.60954	5.63092	4.72897	4.95205	5.69373	6.05605	4.44265	6.11348	6.59152	4.72375	6.46219	3.64134	5.75724	6.5529	6.19979	4.10381	3.1801	5.4288	3.88039	4.18983	4.3116	3.59326	4.13113	5.06429	5.17177	6.07496	4.97762	4.87495	3.66723	5.9913	6.18321	5.64762	6.1395	6.46421	6.4271	4.84851	5.19528	5.67791	6.03329	5.12779	3.82088	4.57263	5.22205	4.15895	5.15981	3.94226	5.73537
PCDHAC2	2.59994	2.95236	2.18319	3.94968	1.9574	3.80461	4.26871	3.97658	2.71072	1.72615	2.45828	2.6347	2.02328	2.83254	2.45748	2.2199	3.48955	2.54178	1.45825	2.25054	1.73662	3.37378	2.80552	2.06886	3.44039	2.58915	3.39465	2.82458	2.32698	2.82338	3.74642	1.82069	2.73291	2.44817	2.58664	1.80244	3.15572	2.69184	3.48168	3.05942	1.6584	2.08713	2.19061	4.72512	3.16851	2.44836	1.85985	1.92851	4.95442
KLKB1	1.9788	1.95943	2.05636	1.72777	1.71234	2.41607	1.91908	3.12889	1.45403	2.51659	1.77162	2.27385	2.78842	2.28353	1.71773	1.33409	2.56179	2.87645	1.69293	2.14005	2.30011	1.90264	3.08371	2.52562	1.71799	1.7889	2.79722	3.52868	2.52232	1.61231	1.66717	2.58681	1.78243	3.97593	1.79284	1.87403	1.54972	3.77643	2.3673	1.70712	2.82312	1.85242	2.04552	2.69346	3.26607	1.77407	2.67048	2.89944	1.24317
MAEA	6.41449	5.47883	6.41494	6.22173	6.40426	5.89478	5.03361	5.60593	6.52168	6.44037	5.80604	6.44025	6.39876	5.76491	6.32104	6.22245	5.66168	4.8251	6.83287	6.18984	5.78586	6.1046	6.51933	6.20139	6.29494	6.43414	6.09298	6.20579	6.16615	5.67439	5.6937	5.73556	6.53296	5.30765	6.37112	6.61516	6.21828	5.75134	5.85339	6.03004	5.34807	6.24727	5.81641	5.32506	5.87248	6.35581	5.68929	5.77099	7.49268
KCNJ15	7.35121	7.85494	8.50303	7.70541	6.775	8.2123	8.63069	6.98417	5.58509	5.6957	5.27655	8.47306	7.06783	8.09078	7.52967	7.40342	7.70429	7.44498	9.43472	6.21066	8.66461	8.58707	8.63206	7.57471	6.75266	6.50817	6.50708	8.85834	9.0555	7.11943	7.97075	7.16485	7.29568	8.88321	7.49787	6.49374	6.18995	6.59168	5.80378	6.18353	8.48759	8.4358	8.63594	7.06817	7.51176	7.36173	8.31697	9.24444	6.96741
ALB	5.66733	5.47323	6.84789	2.45132	4.64363	5.45486	6.58834	2.7108	2.9551	4.17754	3.27738	8.06439	2.61916	6.30016	6.10887	6.43371	2.84621	4.92045	4.87351	3.84827	4.03054	8.06602	6.42276	6.45848	3.57716	4.55813	4.89027	6.13753	6.92165	2.85965	4.20855	2.89942	3.04929	3.83083	5.42514	4.54024	4.31957	5.06747	3.07443	4.95239	8.53285	3.36241	4.97285	2.46046	3.76295	6.08351	5.14807	4.72447	6.8133
MIR550A3	2.52491	1.75149	1.97727	1.90873	1.81262	1.60443	2.34835	2.18858	2.04749	1.5631	1.87055	2.61756	2.20615	1.95876	1.81104	2.42371	3.80171	2.82776	3.19099	3.40825	2.30207	2.47315	3.33212	2.73121	1.84273	2.05103	2.49978	3.52995	1.72228	3.28767	3.33352	3.36589	1.67455	2.10391	2.70627	2.70681	2.48024	3.74596	1.70355	2.039	2.58417	2.69752	1.56243	1.37727	2.43217	2.38814	3.36713	2.99632	2.55054
LOC100506725	3.36152	4.28866	4.54119	3.40136	3.09946	3.89681	2.15665	3.11419	4.16912	1.86328	1.70612	1.71887	1.30549	3.20717	4.44509	2.59852	3.03345	3.02284	1.69222	2.1931	4.01318	2.99439	3.12396	5.59624	2.56967	2.26586	2.94863	2.26901	3.00137	4.0264	5.45198	3.58876	4.94942	3.04914	3.21983	3.55758	3.50972	3.01744	2.40224	4.42412	2.59343	4.97386	4.52434	1.9845	3.9473	4.72073	3.12746	5.71633	1.63851
BRF2	4.58453	5.01393	4.63374	4.19208	4.8212	4.58192	4.28596	4.54496	4.0749	3.05287	5.91148	4.66355	4.14541	4.20171	4.1593	4.40243	4.00944	4.44001	3.80412	5.40662	4.46473	4.7105	3.5178	4.58082	4.41044	4.96671	4.86084	3.82789	4.82387	5.66309	3.41711	4.65296	4.89412	4.39808	4.50198	3.91479	4.36017	3.72882	4.58469	3.91372	5.61058	4.63006	3.47374	3.83433	4.7696	5.06769	3.99542	4.44973	3.95919
CD52	7.72246	8.70017	7.41434	8.43774	7.72224	8.29618	6.78879	7.16626	8.46679	9.11817	8.92146	7.24516	7.2936	8.45394	7.70685	7.86998	7.6113	7.47415	9.93266	7.27727	8.11901	6.48157	7.75546	7.65918	8.94767	7.82592	8.15199	8.35401	5.9643	9.09063	8.23983	7.87831	8.34336	8.21521	8.28201	7.65896	8.96078	7.07419	8.26933	6.91777	6.36634	5.2318	4.87899	6.34268	8.71602	8.57997	8.0426	7.20957	5.86054
ULK4	5.00584	4.4691	4.67926	4.74137	4.46686	4.42601	3.84394	5.16633	3.98987	4.02595	4.80739	5.05043	3.12925	4.05532	3.77365	4.3377	4.8252	4.37779	3.8243	3.58498	5.20153	4.39446	4.89433	5.18138	4.01221	4.05962	4.0069	5.65937	5.61754	4.12867	4.00598	4.68269	4.10596	3.80419	4.75262	3.88463	3.80633	4.48778	4.35604	5.02835	5.61263	3.90554	4.15386	5.05835	4.89995	4.36238	5.08966	5.1739	2.96585
P4HTM	5.67555	5.06482	4.26444	5.64233	5.46785	5.31603	4.17542	5.30892	5.04634	4.89335	5.42495	5.38589	4.98978	5.68049	4.93109	5.48166	5.43334	4.40258	3.97484	4.47229	4.96814	5.09751	3.79758	5.43492	5.33409	5.0035	5.3297	4.95371	5.23591	4.89076	5.08927	5.25085	5.07148	4.35484	5.40334	5.31747	5.42826	5.53043	5.74216	4.85354	5.27951	5.37052	5.09076	4.8262	5.11478	5.83455	5.37814	4.77935	5.97238
MAST4-AS1	1.61764	1.9473	1.82271	1.87739	2.53501	1.04793	3.27648	2.36571	1.68437	3.24207	1.9645	1.47461	1.51675	3.19225	1.10483	1.59839	2.41865	2.69196	1.98527	2.55173	2.27202	2.51134	2.26282	2.13365	1.83884	1.74276	2.1167	3.51069	1.72761	4.19188	0.940484	3.69822	2.75649	2.22734	1.66023	1.81099	1.8449	1.25932	2.00211	4.48624	2.41622	1.87578	2.22498	2.06873	1.97246	2.00773	3.09948	2.66522	2.55481
DUSP14	5.73062	5.60517	5.7636	5.80197	5.95755	5.97069	4.3791	5.54679	6.00939	6.22068	6.15221	5.42096	6.34152	5.35251	5.48083	5.89118	5.12186	6.34068	4.31354	7.09254	5.46782	6.1705	5.90735	5.75342	5.99185	6.03002	5.2809	6.09551	6.72681	5.84838	5.70876	5.51908	5.90864	3.84322	5.77274	6.13634	5.74131	6.28702	6.15595	5.13607	5.44774	5.1257	4.3255	5.26116	5.71223	5.52392	6.13814	5.8189	5.91918
RNF186	4.30475	3.39776	4.74521	4.6844	4.62763	4.04581	5.25385	3.67636	4.04765	4.14315	3.1321	3.65648	3.9042	4.78754	3.70672	3.97793	3.73006	4.54722	4.49264	2.71432	5.85766	5.32552	4.8318	4.44465	3.41871	2.9631	3.06791	4.90709	5.6901	4.81912	3.90416	4.74436	3.87801	5.39831	4.53833	3.00713	3.75938	3.89338	4.56964	2.70341	5.5414	4.44124	7.01422	3.44029	4.64287	3.85899	4.68579	5.65134	3.5979
SNORD116-18	1.04966	0.988864	0.64894	1.16322	1.4088	0.755638	1.91764	0.926991	0.952815	0.959933	0.899975	0.865761	0.820409	1.75291	0.853993	1.14961	1.22338	1.38191	0.921699	1.28765	2.14672	2.91673	1.42427	0.655722	0.971545	1.00647	1.33572	1.66485	0.746431	0.414771	1.11292	1.32129	1.41995	1.57555	1.10111	1.03991	0.920071	1.44049	1.59091	1.17878	1.09436	1.16757	2.01628	0.87701	1.43574	0.99398	1.22247	1.23282	1.92911
ANKDD1B	1.59946	1.91721	2.6126	1.20059	1.72699	1.92822	2.00413	1.86264	1.33432	1.67511	1.77514	1.654	1.53567	1.59986	1.31635	1.56084	1.74741	1.73466	2.96826	1.83921	1.69535	2.22446	1.91699	1.44964	1.88157	1.58109	1.93345	2.06138	2.03387	1.52376	1.48281	1.59431	1.29926	1.40044	1.47539	1.44764	1.66507	1.3448	1.46366	1.3633	1.72465	1.82655	2.58087	1.45924	2.29013	1.73079	1.72606	2.40666	1.17493
PLPPR2	4.33833	4.3142	3.65719	3.56737	3.61069	4.95844	2.59476	4.12504	4.04747	4.09484	4.58837	5.14164	4.5025	4.7492	4.02784	3.50371	4.21042	3.54612	3.84381	4.54563	3.9897	4.9394	3.57806	4.31281	4.61285	3.93765	4.85974	3.66556	4.41542	4.02086	3.33315	3.66751	4.4433	4.65515	4.00543	4.52497	3.81154	3.53026	3.9102	4.85113	4.33652	3.24662	3.59151	3.70767	3.44764	3.2145	3.9224	3.56128	5.0975
CARF	5.56586	5.56198	3.9559	5.22147	5.32507	5.03237	5.54446	4.2462	4.91657	4.53267	5.11891	5.3679	2.71002	5.32505	4.55476	5.72345	4.89274	4.7332	4.07366	6.03674	5.42969	5.24291	4.60904	5.61885	4.7849	4.70986	5.32666	5.93353	5.28855	5.97997	5.78075	5.51076	5.44222	5.11071	4.62445	5.81184	4.5975	5.58339	5.29411	5.69608	5.24179	6.07956	5.23302	5.33906	5.6035	5.61221	5.1958	4.91669	4.45922
RAI2	5.96551	5.98442	5.60361	6.20639	5.78358	5.80616	5.66308	5.74874	6.04718	5.57735	5.881	5.22318	5.29465	5.90558	5.37325	6.1521	4.95097	5.63755	5.49773	6.24271	5.82281	5.50723	5.72408	6.04847	5.82432	5.64129	6.36327	4.71174	5.65874	5.8925	5.67019	5.38455	5.91583	4.79842	5.30028	4.79196	5.49719	5.67355	5.10663	5.62987	6.20376	5.79634	5.64708	5.38355	5.76885	5.91654	6.13786	5.80224	5.30179
CCNT2	6.14264	5.11195	4.91342	5.50675	6.23608	5.82568	5.30779	5.56677	5.8542	5.49715	5.53391	5.73136	5.51861	5.34044	5.35546	5.04783	3.73509	5.42723	5.86843	5.01164	5.03769	5.09361	5.21359	5.45335	5.775	5.75732	5.78173	5.02059	4.76668	5.91007	5.32561	5.51591	4.80714	4.9522	5.75169	5.36208	5.99936	6.15109	5.7657	6.03243	5.70013	5.57541	5.91977	6.56923	5.40984	5.96042	5.83569	5.22478	5.4267
KNG1	4.70192	7.10005	7.81039	6.07654	4.4474	4.95938	9.60881	4.40703	5.5095	7.4254	3.05804	7.93625	4.24369	8.00831	5.93345	6.52205	2.26033	5.7589	5.20847	6.09288	8.07856	7.35115	7.20131	7.93579	5.26702	6.30771	4.80249	8.12051	7.53603	5.72217	7.44842	7.89091	5.61115	8.35617	5.27994	7.21606	7.79142	5.95058	6.11085	6.48662	6.665	7.71345	8.81989	5.62368	7.11371	6.68911	6.82487	7.22283	2.15239
RAB5C	9.16778	8.88279	8.54744	8.93646	9.31871	8.98057	8.82567	8.73241	9.17977	9.16221	8.88249	8.69795	8.87949	9.25544	8.56718	9.13673	9.4831	8.10745	8.69262	9.06681	9.06084	8.29944	9.08433	8.91853	8.66048	9.16002	9.10624	8.51548	9.32186	9.29942	8.88449	9.11668	8.89376	9.03639	8.61966	9.11895	8.54795	8.83814	8.88945	9.27127	8.97302	8.76198	9.03885	8.63678	9.21652	9.06876	9.19337	9.28402	9.30436
TGM2	7.375	6.98662	6.869	7.59821	8.37466	7.63677	7.35394	6.94242	7.81335	7.38704	7.22534	6.50291	7.14192	6.63758	6.80306	6.61138	7.06973	5.91343	6.61136	7.09822	5.93321	6.57072	6.92744	6.30792	7.49903	7.0962	8.22743	6.72845	7.41422	7.19791	5.95703	7.70829	7.04802	6.87386	6.91646	7.41784	7.5553	7.11061	7.25523	7.75684	6.89151	5.94257	6.38959	7.85448	6.8974	6.82027	7.13375	6.03876	5.35362
SMG1P3	3.43619	2.17815	3.85257	4.26765	4.10945	5.74901	2.72816	4.3698	2.231	4.79614	4.67146	3.48645	5.33653	5.50729	3.1568	4.21277	0.948888	5.11152	6.6074	3.55164	5.5869	2.23966	3.14609	2.34786	1.8264	3.6846	5.95738	6.26914	4.62156	4.78773	4.32768	4.99639	5.36057	5.17764	2.53838	3.27832	1.13865	1.8768	3.68983	2.39552	5.47429	4.77717	3.03045	6.32011	1.82092	3.07248	2.26726	4.79457	2.16635
N4BP3	2.22683	2.03657	2.3582	2.47435	2.12249	2.47002	1.21001	1.37385	1.88882	1.76137	2.05726	2.26157	3.02343	1.4549	2.26995	2.84088	2.84866	1.55245	2.64427	1.79901	3.85439	3.02096	1.89216	2.45325	1.93751	1.35489	1.33248	1.606	2.57644	1.70918	1.21176	1.52405	1.71087	3.42348	2.57701	1.91319	1.57209	1.32745	2.21405	2.08553	1.9351	1.90083	1.9365	1.69436	1.77758	1.71031	2.15607	1.48179	2.617
MLLT1	6.55509	6.30333	6.31884	6.71279	5.94785	6.63199	5.65888	5.57265	6.31355	6.64118	6.39482	6.46608	6.05429	6.31248	5.99484	6.01979	7.12676	4.55518	6.1899	5.20402	5.57975	5.92701	6.3692	6.34444	6.21373	6.1572	6.87442	6.79778	6.53273	6.32051	6.22992	5.38281	6.20422	5.32442	5.88557	5.92961	6.18587	6.14787	6.62632	6.52778	5.10146	5.84275	6.27051	5.70905	6.22404	6.23008	6.06203	5.93852	8.30036
RIC3	3.86154	4.37172	4.39931	4.11996	4.01478	4.52733	4.6981	5.29776	4.45125	4.9996	5.24836	4.78689	4.34981	5.21511	4.91048	4.56803	4.9078	4.91741	3.91491	2.90708	4.21333	5.41122	4.53758	5.75343	4.29294	4.37458	3.70571	5.45447	4.69833	4.8765	5.63228	3.8238	4.56887	4.9182	5.55433	6.21244	4.6876	4.53774	4.62783	4.70907	4.06934	5.59144	4.13276	5.6577	4.30928	4.79759	4.73758	5.32079	5.52487
CLRN3	5.49587	3.74442	6.55953	5.33462	3.76748	4.6917	5.36484	5.20667	2.98991	3.23905	3.47556	4.84385	2.7468	6.50658	5.33596	3.77892	2.81551	5.60717	6.66972	3.43368	6.57971	5.44524	6.19483	5.60544	2.30112	4.03396	2.9623	4.37299	6.28167	4.83762	5.12757	4.46502	4.44815	6.93585	5.08022	3.96319	3.76094	3.49487	3.9221	3.46468	5.68547	6.55256	5.58071	2.65801	5.20418	3.33027	5.25932	6.47949	1.45945
HGD	5.40886	5.54223	6.9846	5.63358	4.79509	6.49508	6.90988	5.20858	4.40456	4.43692	5.12661	6.3773	6.67874	6.60675	5.51921	5.24648	5.74038	6.44524	7.18279	4.48098	7.63633	6.29828	6.64543	6.44694	4.39569	4.85189	3.91904	6.57782	6.97233	5.55464	6.19509	5.80541	6.00706	7.83646	5.52424	4.37738	4.67269	5.18436	4.76492	4.95309	6.48069	6.82626	7.53255	4.46454	5.45356	5.58767	6.5739	7.51717	1.96863
HIF1AN	5.18409	5.04482	5.38284	5.34997	4.9748	4.32954	5.45545	5.47697	5.53602	5.01199	6.36291	5.4911	4.97026	4.99474	4.99698	5.24022	4.63109	5.89494	3.45845	5.81	5.01438	4.88824	5.554	5.80296	4.61464	5.27706	5.70956	4.11284	5.10732	4.55597	4.1588	5.35998	4.86803	5.29221	4.41273	5.88213	4.79275	5.29234	4.93032	6.08507	5.54987	5.61321	4.57164	5.70489	5.3955	4.7802	5.31559	4.98676	5.36183
SLC8A1-AS1	1.80667	2.25986	1.64136	2.25964	1.22187	1.66151	2.41395	1.25762	1.47797	1.82124	1.5884	1.74133	1.93489	1.79605	2.72122	1.69721	1.41084	1.68492	3.94789	1.17186	3.95985	1.75682	1.78308	1.9347	2.23361	1.38869	1.36112	4.41774	1.26863	1.35269	3.19358	1.42576	1.62826	1.42823	1.53967	1.33938	1.55613	1.35503	1.54997	1.29729	1.43993	3.3093	2.14367	2.67092	2.98634	1.59782	3.87354	1.52157	2.46391
BCORL1	4.20987	2.75845	3.67028	3.99784	3.80495	3.51426	2.87106	2.5634	3.76716	2.25507	4.0802	2.72114	2.59176	3.81208	2.84806	2.77219	2.80667	3.10725	3.84315	2.30026	3.55345	2.57031	3.22351	3.15634	2.13488	3.07927	3.86398	2.43644	3.54484	3.56647	3.82011	3.07346	2.99893	3.46573	3.30777	3.50569	4.04997	3.15854	2.96858	3.96267	2.53148	2.31461	2.60331	2.77234	3.12755	2.98791	3.83753	3.54159	3.95148
CAMTA2	6.08818	5.80935	5.72972	6.47343	6.24038	6.41322	5.59585	6.15867	6.48849	5.99916	7.08695	6.22918	6.42594	5.96505	5.81718	6.44161	6.05513	5.50134	6.30997	5.48972	5.53497	6.07673	5.90224	6.33622	6.40262	6.503	6.42214	6.13863	6.60623	6.82503	5.98123	5.96999	6.33522	6.47755	6.36212	6.7778	6.33987	5.96889	6.23726	6.7868	6.46709	6.21776	5.9415	6.13497	5.83674	6.55236	6.18367	5.49735	8.48635
HCK	4.17326	3.95006	3.08264	3.67989	5.4583	4.07819	2.49433	3.80119	4.29126	4.78186	4.29649	4.16991	4.34551	3.59702	3.68164	2.84344	3.22995	3.09345	3.32855	3.17749	3.27713	2.60322	3.13115	3.91343	3.24762	3.00326	3.75979	3.92088	4.1993	4.44256	3.3822	3.65312	3.57545	4.74349	3.67896	3.39087	4.05341	4.01251	3.03261	3.4528	2.82741	2.87495	2.56272	3.22589	3.37727	4.19696	4.24614	3.71597	6.33102
CPO	1.70544	1.67987	2.18665	1.19929	1.7729	1.2093	1.6311	1.51365	2.26079	1.42656	1.64463	1.56892	1.75037	1.33085	1.77414	2.13292	1.86047	1.77174	1.57878	1.27769	1.31293	1.62657	1.23104	2.42207	1.58193	1.65772	1.39946	2.06201	1.57113	1.69766	2.16679	1.78291	1.32608	2.50922	1.57512	2.0986	1.35968	1.66748	2.03684	1.22287	1.73219	1.93783	1.61109	2.44563	2.28053	1.34666	1.97055	1.72348	1.49923
LOC102724775	1.83219	1.63476	2.61283	1.84174	1.2799	0.977158	4.60114	2.01553	2.78244	1.38466	1.4885	1.16783	1.40315	1.07893	1.16058	1.20147	1.63745	2.04442	2.92398	1.5118	1.53023	1.8283	1.12741	1.02916	1.42631	1.4579	0.973034	1.62462	2.0848	1.39932	1.05363	1.4574	0.92418	3.39587	1.81	2.40805	1.53371	0.783309	0.968101	1.41551	1.08325	1.61375	0.989307	2.69655	1.85305	1.2102	1.1444	3.1649	1.12787
KLF11	7.58978	7.58875	7.36386	7.73362	7.72767	7.33956	7.29295	6.85376	7.90725	7.90863	7.93036	7.77318	7.01161	7.07752	7.49267	7.49577	7.29647	7.2257	6.0084	7.1914	6.68899	7.01583	7.75235	7.24448	7.72278	7.17427	7.57103	6.75035	7.3426	7.37332	7.09438	7.24643	7.49384	6.74658	7.77148	7.76062	7.54585	7.66065	7.44664	7.90109	6.80759	7.23478	6.73495	7.67067	7.53106	7.57152	7.34431	6.78053	8.16012
TRHDE-AS1	3.04749	2.72801	2.8376	2.46164	2.84301	3.49646	4.23486	2.90396	3.29169	2.50373	2.86201	3.18936	2.37156	3.99564	2.95733	2.5998	2.27281	4.22863	2.40538	2.43235	3.39862	3.93198	4.94974	2.34466	1.95097	3.7082	3.02566	4.4404	2.66454	2.71001	2.75679	3.79497	3.31423	4.92137	3.02263	3.34255	2.70827	2.18333	2.64768	2.45913	3.42212	3.53407	3.12766	4.0513	2.32885	2.12864	3.58131	3.73064	2.07811
LINC00571	1.65452	0.613836	1.01878	0.994695	0.702457	1.0888	1.19989	1.06346	1.49656	2.11956	1.47311	1.46219	1.65106	2.06668	0.660761	1.29911	0.883498	0.76185	1.37821	1.12125	1.05003	1.31521	1.00972	0.879843	0.932246	1.09199	0.843922	1.15712	0.997593	1.16553	1.52673	1.92656	1.08727	1.46483	0.83307	0.946038	1.29245	1.3775	3.22077	0.88023	1.39896	0.844696	1.26636	2.34826	2.26724	1.64587	1.14477	1.08279	1.59861
CTC1	5.29351	5.14101	4.74245	5.64828	5.33034	5.22143	5.03646	4.93779	5.32141	4.31747	5.01937	5.28997	3.97751	4.53539	5.70455	5.30915	5.08169	3.47179	4.85832	4.89849	4.34319	5.12541	4.25226	5.42964	4.76469	5.50027	5.42735	5.1295	5.03319	6.27119	5.79952	5.42712	4.49784	3.25735	3.93432	4.95327	5.21517	4.84854	4.22875	5.51251	4.81408	4.7459	4.35331	5.91382	6.29143	5.23857	5.60556	4.90133	5.4639
BIRC2	6.43467	6.27089	6.33757	5.80459	6.26794	6.00092	6.1465	6.07899	5.94062	6.17675	5.76243	5.55558	6.09937	6.09855	6.25941	6.04395	5.94124	6.28837	5.68184	5.68952	5.89125	6.09292	5.77877	6.01728	5.6377	6.10166	5.90335	6.45941	5.54567	6.46106	5.79459	5.87953	6.31949	5.77998	5.7916	6.05967	6.13867	6.12209	6.57767	5.75469	6.72582	6.56668	6.21927	6.28877	6.15778	6.4164	6.70841	5.81656	6.05353
PCNA	6.34	6.21706	6.54767	6.44328	6.51639	6.63895	6.09958	6.58486	6.32968	6.1236	5.6583	5.81963	6.19775	6.83331	5.62279	6.36876	5.85082	6.56607	7.0522	6.29507	6.34904	5.94658	5.91449	5.84111	6.5439	6.78957	6.6181	5.8583	5.96903	5.52253	5.85419	6.23545	6.39798	6.05072	5.47101	5.95893	6.27503	6.03464	6.24645	5.8025	5.91715	5.99543	6.20385	6.18708	5.73048	6.35833	5.97656	6.6655	6.2633
GSTA2	7.17757	7.4258	6.25367	7.08113	4.39952	7.38174	6.90238	4.98616	2.13986	3.12278	5.28878	7.82956	1.1361	7.42127	7.03925	6.94498	1.75626	7.27635	4.12512	4.25507	8.82376	8.40917	8.05617	8.57617	2.63377	3.75203	3.37238	8.31815	8.77427	5.6587	7.24505	4.73241	5.14386	7.75728	3.83376	5.89418	2.9351	4.08705	5.51511	5.63284	6.53447	4.88447	8.42087	1.15367	7.11733	6.93945	6.50889	7.80621	1.51197
ANAPC4	3.44979	3.60524	3.8748	3.96119	3.85607	3.81093	3.98873	3.88895	3.9654	4.01691	3.7645	3.85207	3.32415	3.99918	4.01202	3.24157	4.01271	4.69306	3.04697	3.87839	3.24496	4.62957	4.04763	4.22476	3.98526	4.18784	3.83703	3.5902	3.75504	4.04068	3.65196	3.79144	3.68005	4.01521	3.55917	4.00082	3.60661	4.10842	4.34607	4.03682	3.64181	4.05424	3.64248	5.15839	4.44046	4.04189	3.86902	3.31719	3.26126
RBPMS-AS1	3.27326	3.94954	4.02256	3.99828	3.75761	3.21514	3.97546	3.62328	3.29348	3.43204	2.57918	4.04185	2.49386	4.44021	3.93089	2.31321	2.99177	5.03006	3.47213	2.789	3.55448	3.96659	3.42571	4.16855	2.83502	3.23229	2.42077	4.59665	3.26812	2.8537	2.89926	3.83506	4.36077	3.64483	2.80144	2.76614	2.37733	3.96904	2.85087	2.26421	3.276	3.71517	4.36179	3.6023	3.42141	2.99181	4.89613	3.64596	1.70547
ADAM12	3.89315	5.31136	4.69518	5.21825	5.10669	3.58043	4.74314	4.80504	5.39464	4.84083	4.42088	3.508	3.55081	3.69255	4.8855	3.28441	4.31338	3.20045	3.75361	4.58236	3.91271	2.54168	3.99318	2.96383	5.44473	4.50019	3.67005	4.25416	3.80964	2.7539	3.44207	5.41083	3.70471	3.00808	4.59785	4.17559	4.90861	3.41449	3.19524	3.90988	4.35595	3.83342	3.24583	5.7575	4.08701	3.14926	4.39597	3.72059	4.50587
POLD3	6.46753	6.71089	7.01754	7.27581	6.60243	6.49344	7.07481	7.15996	6.13005	5.9697	6.84452	6.83935	7.31996	6.9722	7.00375	7.02736	7.89207	7.47148	7.59902	5.30997	6.71785	7.24516	7.35874	7.14336	6.58738	7.19455	6.47114	5.83337	7.02009	7.0444	7.33368	7.31884	6.83666	6.80488	6.72679	7.24432	6.40359	6.80232	5.97054	6.86688	6.77315	7.34487	6.91158	6.99624	6.75105	7.42386	6.82157	7.23551	6.29453
SGTA	6.34883	5.67943	6.20108	6.07733	6.65785	6.30145	4.84937	6.49763	6.58433	5.9587	6.31846	6.33609	6.28476	6.42273	6.04448	6.49864	6.22701	5.73984	4.91963	5.88072	5.30931	5.71798	6.4841	6.63106	5.62528	6.36894	6.71944	6.15079	6.14805	6.47131	5.57851	5.82282	5.94172	5.36724	5.6139	6.32535	6.53435	6.78409	6.32196	6.47197	5.55492	5.72528	6.58105	5.4847	6.14268	6.07366	5.81975	6.25901	5.83296
P2RX4	5.92362	5.96757	5.95061	6.19328	6.50141	6.22854	5.91194	6.14336	6.71318	5.82977	7.00572	6.0124	7.73667	6.36476	5.78735	6.07205	3.74946	4.90851	7.19799	6.05689	6.86481	6.24316	6.15597	4.80384	5.85055	6.95612	5.61306	6.05749	6.20182	5.54296	6.47951	5.84291	6.07389	5.39204	6.14388	5.93693	5.83946	5.58754	5.98091	5.89214	5.18995	5.6494	6.06006	4.17572	5.07515	5.46343	6.23921	6.08774	7.15832
NT5E	8.00854	4.95582	6.31622	6.35917	6.81548	5.62281	6.38514	6.31884	7.08921	5.90179	7.66631	7.8429	6.03539	5.80666	7.03161	6.51779	7.40402	5.34444	6.56093	7.65357	5.9975	6.05681	5.16042	5.78751	5.82969	8.21355	5.68738	5.27311	6.91112	6.27974	4.59664	6.85546	5.429	5.49539	6.05948	5.77506	6.97224	6.84356	6.88347	6.59428	7.79909	4.80313	6.1472	7.40627	5.70075	6.13774	5.32596	4.89624	7.74597
KIZ	5.90666	6.10763	5.48213	5.5955	5.37586	5.70915	5.38985	5.57194	5.32385	5.38355	5.94408	5.06345	4.42629	6.36898	5.54225	6.22108	6.75475	5.84029	5.29409	6.17023	5.57539	5.19312	5.6021	5.06321	5.66343	5.65611	6.12636	5.05136	5.96314	5.43469	6.34519	5.33948	5.34783	4.76463	5.22105	5.89651	5.96391	5.11443	6.22086	5.71257	4.52959	5.86364	5.76518	5.8514	5.96267	6.41493	5.77919	5.06914	5.00218
ZNF577	4.61958	4.94836	3.82652	3.96831	3.49078	4.74793	4.39147	4.4937	3.95636	3.86485	4.60609	3.8109	4.41262	4.38752	5.04358	4.75332	3.03127	4.4434	3.84881	4.54938	3.70279	4.71104	4.65763	4.67886	3.77348	3.9076	4.03085	4.58355	3.69577	4.7432	5.14666	4.57694	3.94769	4.25769	5.02024	3.48457	4.33799	5.54205	4.3875	3.47948	3.72805	5.29392	5.0744	4.40814	4.9619	4.15644	4.64146	5.20514	5.02101
SCNN1G	3.4825	2.75274	6.42889	3.57702	2.87925	2.98274	6.59187	3.11993	2.96043	3.28403	3.13703	5.07952	3.52529	3.05663	2.71938	3.58202	4.28053	2.66773	4.22488	3.34931	4.5131	4.64689	2.89098	3.96057	3.582	3.06351	4.95105	6.48141	3.95943	3.92066	4.07633	4.64682	3.40152	5.17499	2.44207	2.95866	3.83246	3.04032	3.06725	2.59722	2.89291	5.72198	5.4279	4.39765	3.88046	3.16868	3.74367	5.44268	1.42424
XXYLT1	2.48791	2.75668	2.52471	3.14289	2.50564	2.97367	2.45847	2.49355	3.06973	3.26186	2.65936	3.08237	3.43744	2.51439	2.38211	2.6702	2.59238	1.68356	2.16549	2.80836	2.02756	2.90591	1.93067	2.23897	1.6007	1.81729	2.59818	2.3345	2.56089	3.55202	2.52727	2.24867	2.34908	1.77237	2.31035	2.47649	2.31059	2.15588	2.21096	2.89593	2.09611	2.44185	1.98017	2.42893	2.75804	2.72243	2.68623	1.91083	2.27056
GOLGA2	7.23686	6.7559	6.94331	7.836	7.20787	6.89103	6.20444	6.93784	7.33186	7.32128	7.35057	7.25168	6.8206	7.2345	6.55239	7.00183	7.47472	6.64317	6.57589	6.25736	6.39381	7.64851	6.65182	6.86982	7.18286	7.28946	7.72171	6.8188	7.11913	7.43578	6.78208	7.36401	7.61987	6.88835	6.7662	6.74564	7.55144	6.91724	6.62225	7.67218	7.46688	7.29241	5.87988	7.32568	6.94994	7.57466	7.16768	6.85614	7.51199
OR2T35	2.09199	1.62706	2.06096	0.92292	1.93216	1.3199	1.12952	1.72154	1.08307	1.50926	1.26944	1.96281	1.43556	1.49034	1.70601	1.9569	1.31178	1.01833	1.32156	2.25172	1.96547	1.79286	1.26012	1.70582	1.29008	1.00068	2.09569	1.84722	1.14183	1.05668	2.54945	0.940436	0.99307	2.43949	1.51654	1.84021	1.73736	1.18079	1.63396	1.40133	1.93887	1.08368	1.33281	1.18731	1.52819	1.35798	1.24256	1.35686	1.0584
SMAD5-AS1	2.76668	4.48681	3.43959	3.90995	3.12276	3.7856	2.51665	2.11832	3.6901	3.07392	4.00942	3.09058	2.63896	2.96575	3.19927	4.43544	2.97906	2.2771	3.39974	2.82594	3.0353	3.76855	4.10917	3.47092	3.41357	3.13531	3.16652	2.68186	2.71874	2.86862	3.92781	3.24441	3.48685	3.4814	4.62369	4.62671	3.55888	3.08451	2.37706	2.86591	5.84577	4.73531	4.09447	3.96704	3.1143	3.71434	2.96223	3.03962	1.42471
TOMM40L	4.61688	4.29761	4.59308	4.25164	4.35014	3.91979	3.62387	5.09182	4.50981	3.58426	4.56494	3.28309	4.12334	4.49143	3.63451	4.81032	2.73337	2.70115	3.31883	3.00587	3.7712	3.7412	3.42253	4.30875	4.61922	4.67162	4.41213	5.55772	4.09296	4.82167	4.72985	3.4655	4.59835	4.98372	4.3934	4.07063	3.93125	3.68706	5.29887	3.71619	3.35252	5.61343	4.19311	3.65512	4.25594	4.29878	3.76661	4.09234	4.53904
DNAJC9-AS1	1.32702	1.49694	2.79065	2.01107	2.14188	2.68066	2.67073	2.75292	1.9519	1.82153	2.25653	2.19912	2.19478	2.00994	1.41405	2.38908	2.00295	2.99096	2.22465	2.43117	2.05543	2.44676	2.66958	2.07831	2.01648	1.92062	1.73007	1.38794	2.71505	1.80907	2.41388	2.38829	1.89319	1.76486	3.09665	1.82659	2.71341	3.19338	1.9424	1.79292	2.30429	2.10812	1.88618	1.82977	2.00937	2.40194	3.07522	2.58283	1.50796
CCDC18	2.46859	1.88216	2.26085	2.94105	2.94539	1.54145	1.21946	2.12251	2.02031	2.13273	1.57349	1.91572	2.25953	2.2408	2.36522	2.43743	2.62045	2.37698	2.07783	2.90245	2.37187	1.50711	3.3373	1.90558	1.95085	3.80051	1.50067	2.33411	1.96872	1.80097	1.42463	1.28035	2.57595	2.14251	2.77381	2.13304	2.62866	1.5933	1.43945	2.01238	2.54663	1.56288	1.29044	2.37085	1.74604	1.77467	2.30312	2.83888	1.66818
CDNF	2.7546	2.66114	2.80271	2.69125	2.25816	2.67439	1.8132	3.43331	2.38837	2.892	2.7966	3.6645	3.32846	2.37657	2.56084	2.85974	2.89724	3.22264	2.03239	3.17762	2.59088	2.68905	3.82205	2.14397	2.32921	2.25612	3.24603	3.2258	2.98793	2.92411	3.55586	2.99461	1.92715	1.93734	3.10493	2.26663	2.02431	1.90503	2.72058	3.30387	1.7285	3.01724	2.73213	2.6144	3.00043	2.28751	2.60735	3.49796	1.07234
INHBA-AS1	1.54544	1.55623	2.16296	1.58515	1.34748	1.45024	1.49533	1.59717	1.65189	1.81812	2.24464	1.68102	1.99705	2.25164	1.36484	1.36135	2.6477	2.34805	1.66348	2.8449	1.88619	1.5037	1.99522	1.24127	1.83855	1.37038	1.77906	1.77434	1.56347	1.67771	1.43755	1.32931	2.92049	2.16618	2.01765	1.95263	1.96027	1.88476	1.41367	1.35203	1.32607	1.43895	1.67289	1.55924	2.10625	1.67207	2.13841	1.38115	1.18285
MIR3605	1.44966	1.47819	1.94494	2.08685	1.9699	2.07609	0.95136	1.47013	1.81858	1.77795	2.35798	2.73359	1.70422	1.49738	2.02074	1.94002	3.17741	2.40249	1.44777	1.69483	2.51435	2.45564	1.51865	1.81448	1.81735	2.80498	1.63547	3.84836	2.19245	1.84764	2.0377	1.86583	1.92635	2.9559	1.62612	1.65913	1.94128	1.90268	2.50997	2.06006	1.41884	2.15369	1.67968	2.793	2.66453	2.11087	2.25914	2.83232	1.08458
GAL3ST1	2.99827	3.75936	4.54268	3.75725	2.62304	3.60856	3.57035	2.40888	2.50384	2.85271	1.95575	3.15832	3.92306	3.80658	3.06145	3.21763	2.40872	3.02578	3.46957	2.69258	4.5317	3.622	2.3785	3.90761	4.25494	2.72006	3.43805	4.50745	3.02254	2.58276	2.97787	3.43245	3.29012	4.30657	3.56522	2.82747	1.82653	2.09026	2.75536	3.0802	3.83171	2.75329	3.65076	2.68011	1.9219	2.7859	2.58155	4.61035	1.64996
EFCAB13	6.76443	6.1507	5.62764	6.25858	6.40412	5.98349	6.21706	6.55408	6.35272	5.83467	6.18599	6.3373	4.96234	6.98623	5.99996	6.39422	5.65256	7.14621	6.53014	6.32998	6.02984	6.11603	6.52609	6.30139	5.98245	6.37757	5.61998	6.96426	6.15314	6.2236	6.51023	6.01016	5.72182	5.50749	6.46983	6.15056	6.7072	5.89177	6.67491	5.54639	6.28822	5.92736	5.78583	7.31936	5.88773	6.16211	6.40831	6.49206	4.24255
ENAH	5.45263	4.78344	5.52332	5.36014	5.40944	5.47976	5.45352	5.90081	5.55179	5.95282	5.31889	5.66317	5.24376	5.11894	5.48867	4.57522	4.95767	5.27716	5.46836	6.36956	4.6159	4.78972	4.61143	5.28378	4.91123	6.43587	5.05889	5.00906	4.87252	5.56227	5.28885	5.31891	5.2657	4.86852	5.12207	5.98159	5.89613	5.48578	4.92556	6.07088	4.60917	5.16898	5.24568	6.06058	5.20578	5.44977	5.01677	4.62706	6.43848
LOC100506804	1.81435	1.52191	1.45931	1.61286	2.18112	2.14205	1.50822	1.21961	2.15021	1.62716	1.51221	1.84226	1.69151	1.8999	1.89327	2.07906	2.37467	2.91714	1.92586	1.36704	1.84338	2.02967	1.50076	2.15771	1.48998	1.44331	1.66005	2.794	1.68961	1.38862	1.44091	1.77436	1.74354	2.65702	1.88093	1.59553	1.29259	1.38001	1.88373	2.98093	3.86867	1.4398	1.46168	2.0339	2.11182	1.46549	1.3783	1.94921	1.0203
TNFRSF10C	5.84484	4.08969	4.36623	5.99878	5.719	6.31793	4.57228	6.1115	5.71876	5.91351	4.3612	3.41504	5.88167	5.63766	4.94666	5.58601	5.04503	4.03984	6.03321	5.06407	5.63144	6.26527	5.60718	6.24162	3.51386	7.21318	5.72768	5.49111	6.1215	5.67261	3.61657	4.7685	5.45016	4.88563	4.18375	6.00663	5.18684	4.81493	4.67514	5.40825	5.54427	4.71031	5.09298	5.38247	3.3454	5.487	6.17962	3.99512	7.65574
NOTCH1	5.55911	5.11099	4.85603	5.80086	5.32445	5.59503	5.93577	5.15555	4.62398	6.04556	6.01258	5.1869	5.27371	5.0746	4.2941	5.27297	5.24627	4.42515	4.68494	4.92791	3.94954	5.72954	5.03606	5.25168	5.05571	4.7787	5.83825	4.99136	5.2302	5.05767	4.96371	5.16889	5.82473	5.44872	6.07242	6.14926	5.80744	5.19024	5.76531	6.55157	5.46629	5.52866	4.35871	4.79291	5.11903	4.53974	4.77293	5.03987	5.10518
IQCB1	4.17181	4.61249	4.41949	3.71504	3.75548	2.64917	2.69416	4.07237	4.39757	3.26645	3.53426	3.51253	3.75612	3.53675	4.01215	3.70398	2.28423	4.83578	4.55607	3.02818	5.01396	3.94471	3.18779	4.20841	3.28535	3.71907	3.70905	3.59134	4.50296	4.0303	3.24651	4.38041	5.08627	3.25651	4.12996	3.76069	3.68042	4.84987	3.38689	3.83328	3.43106	4.1195	2.98336	4.56776	4.31552	3.6617	4.0756	2.96078	1.46603
SNORD102	4.6483	4.95213	4.12575	3.82947	4.45054	5.58156	3.56691	1.86768	1.88108	3.81283	1.97368	1.80318	1.89978	5.41445	3.49542	4.1178	2.03919	6.09993	6.20776	4.53701	2.65843	6.94229	3.81236	3.11823	2.67118	3.35481	2.9463	2.34603	3.31918	2.57206	3.7175	3.75249	1.7798	2.62444	2.36252	3.45857	2.70897	3.42195	3.90782	2.42679	4.98983	2.50893	3.41826	2.96487	3.11967	3.54241	2.6924	3.2976	5.50674
FCHSD2	8.68372	7.78405	7.35032	8.38741	7.99223	7.51558	7.67201	8.44243	8.41682	8.29895	8.5191	7.73937	7.67743	7.99174	8.41683	7.84934	7.84347	7.69033	7.78534	8.29458	7.77613	8.04767	8.19543	7.75193	8.34853	8.12895	8.12611	7.92799	8.05763	8.00003	8.016	8.19972	8.07883	7.74122	8.65788	8.71308	8.3031	8.33289	8.13771	8.06325	8.41711	8.18571	7.38967	8.41769	8.68477	8.19416	8.28177	7.87928	8.88667
LINC00222	1.33074	1.37481	1.47154	1.01537	1.33805	1.38937	1.80309	1.53785	1.29214	1.14126	1.94233	1.60725	2.66756	1.5444	1.87147	1.25236	1.3489	1.74171	1.5611	2.05572	1.72936	1.17281	1.47807	1.36969	1.26602	1.50222	1.71213	1.69637	1.56667	1.28225	1.39739	1.24797	1.48103	1.50719	1.25115	1.3146	1.33611	1.18665	1.83492	1.1045	1.35272	1.74595	1.24601	1.41038	1.21999	1.06637	1.60153	1.33827	0.930549
LOC102724530	1.71331	1.67706	2.80093	2.59959	1.7207	1.9751	1.69632	2.61795	2.39908	2.13445	2.27828	1.41929	3.93094	1.44534	2.47425	2.75696	2.27128	2.61187	2.22399	2.43969	3.91539	3.93576	2.01729	2.63406	3.08908	2.48944	2.50602	2.20861	3.27882	1.77226	1.43253	2.66489	2.88196	1.96965	2.01999	1.61199	2.13189	2.52542	1.99926	2.31716	1.91773	2.52346	1.47922	2.34962	1.98368	2.27312	2.15761	2.41578	1.4657
BRWD1	5.49957	5.61774	5.91783	5.33079	5.25221	5.57638	6.05829	5.596	5.54079	5.37546	5.5242	5.54195	5.08608	4.66104	5.64684	5.99241	5.30037	5.98498	5.47805	5.41093	5.66498	5.17547	5.48774	5.60667	5.50851	5.3943	5.10262	5.53418	5.17295	5.48279	5.63797	5.53662	5.38746	4.98896	5.48119	5.47118	5.59927	5.63408	5.15309	5.50839	6.08438	5.85666	4.96332	6.01702	5.63526	5.7418	5.51702	5.70472	5.46062
METTL25	5.03188	5.39684	4.94157	5.74698	5.32677	5.04079	5.47755	5.1339	5.38302	4.63608	4.67861	5.3473	5.46719	5.13191	5.69887	5.79187	5.881	6.41529	6.05347	4.49055	5.01756	5.76339	5.5568	5.68931	4.90556	5.50933	4.28873	5.0643	5.09893	5.5835	5.30828	5.37333	5.42308	5.46901	5.66138	5.67399	5.55533	5.3772	5.00684	5.84712	5.49634	6.38799	5.60185	5.58863	5.25745	5.64724	5.81493	5.60977	3.88087
2023-03-07	7.02313	6.85628	6.41188	6.68617	6.58897	6.71412	6.4791	6.81754	6.73784	6.75895	7.00749	6.67568	6.9799	6.78809	6.79281	6.79156	6.79621	7.30575	5.88593	6.65111	6.3844	6.82045	6.47596	7.03712	6.87745	6.53297	7.20389	7.07884	6.30914	6.84147	6.33972	6.76397	6.37276	6.03722	6.79784	6.64525	6.20775	6.6695	6.68156	6.62965	6.54149	6.73696	6.55203	7.63229	6.80995	6.91556	6.8804	6.47386	6.39873
SNORA8	2.84144	3.06249	2.7365	2.8528	3.42343	4.05729	2.59325	2.81223	3.62848	2.9229	2.82819	3.02953	1.00137	3.53485	4.91081	3.00085	2.63042	1.43806	2.98791	3.8708	2.02101	3.6709	2.78556	3.61429	4.67259	3.1774	2.25508	3.33305	2.53649	5.39	2.66183	2.40306	2.67775	3.47762	3.5115	2.90128	2.48515	4.70675	3.32209	2.30128	2.46488	2.62756	2.96036	3.09178	3.93137	3.2178	2.07129	3.05002	2.05055
C15orf54	1.10035	1.20401	1.12684	0.96995	1.51678	1.51623	1.84938	2.72051	0.888195	0.93985	1.10924	0.950325	0.941093	1.34398	0.954293	1.66535	1.01954	2.20416	0.651446	1.11709	1.97779	1.92504	1.6084	0.865661	1.09385	0.990621	1.39007	1.19837	1.3654	1.15114	0.946231	1.20002	1.0298	0.864343	1.04999	1.78833	1.11254	0.889369	1.50677	1.05092	0.897057	1.05379	1.3685	2.3407	2.58697	2.24797	1.97159	1.23841	2.04392
FKBP10	5.79977	5.22914	4.59949	5.06485	5.15704	5.84327	4.87123	5.61935	4.862	5.46664	5.09468	5.75344	6.23777	5.42309	5.44902	4.96445	5.53773	4.0716	4.14178	6.06326	4.85101	4.01085	5.42033	4.98276	5.00573	6.16038	5.75877	4.64569	5.61904	5.31049	5.09758	5.76236	5.49223	5.44819	5.3638	5.24011	5.5298	4.03188	4.55986	5.25248	4.50122	4.23089	4.44646	5.36232	5.168	4.64545	5.34153	4.71254	6.63534
RDH10	5.39466	5.69425	6.26942	4.39502	5.37119	4.00765	4.15779	5.56741	5.09352	5.33977	4.97126	6.61539	7.22552	5.41417	4.9335	5.75851	6.03919	5.93159	6.29707	5.12659	6.5133	6.01711	5.93229	6.16157	5.56855	5.47453	5.25093	5.47909	5.43932	4.12864	5.45496	5.71452	3.88736	6.69656	4.07445	5.18829	3.17177	4.99021	4.2604	5.22041	6.6648	6.54542	6.21693	5.51295	4.83805	5.89434	5.59863	6.35102	3.35584
PLAC8L1	1.33023	1.14867	2.77953	1.66325	1.28457	1.83859	1.43777	1.30264	1.58025	1.304	1.65205	1.37273	1.48551	1.60049	1.3654	1.19487	2.39193	1.23627	1.32321	1.61337	1.30192	1.58971	1.59764	0.799378	1.42312	1.01657	1.87366	1.63011	1.66419	1.67631	1.6057	1.52371	1.11018	1.52371	1.65067	2.08227	1.51886	1.62885	2.00288	1.27117	1.19855	1.3051	2.46039	1.50357	2.0766	1.55642	1.93096	2.58501	0.844191
ATP6V1C2	2.4155	2.08968	3.38954	2.1326	3.02905	2.12116	2.47914	2.72033	1.77439	2.48264	2.20554	3.69407	2.8415	2.62743	2.23991	2.8415	2.26258	2.11805	1.90338	2.15798	2.52195	2.35377	2.9716	2.46437	2.08015	2.42078	2.29222	2.42683	1.87281	2.29254	2.67837	3.04641	1.92495	1.69254	1.94808	2.02746	2.45563	1.7159	2.29248	2.03852	1.95301	2.8699	3.22947	2.2795	2.57463	1.92071	2.26344	2.06918	2.16477
GRAMD1C	2.74887	3.65097	3.89162	3.60538	2.82936	3.91758	4.11465	4.26177	3.12774	1.91211	3.35542	3.95349	1.67253	3.62347	2.56301	2.7998	3.11029	3.78841	3.98783	3.83709	4.71001	3.87276	4.54118	3.66382	2.8274	2.15282	2.43519	4.9152	4.87689	2.14429	3.54515	3.22737	3.42414	4.03156	2.66703	2.77405	3.35667	2.8427	2.23763	2.54247	2.85141	4.37472	3.41952	3.39694	4.2823	2.92124	3.71588	3.46268	1.87003
MXD4	7.00039	6.54359	5.4809	7.56272	6.70222	7.72012	6.25776	6.41633	7.13415	7.5741	7.31273	6.92129	6.13205	7.58858	7.04843	6.8723	6.04233	5.55534	5.89491	6.8924	6.49253	6.79095	6.36672	6.56079	7.25976	6.20441	6.85016	5.62312	6.67953	7.30968	6.90569	6.2845	7.00472	7.08864	6.85592	6.71221	6.85247	6.80062	6.89512	7.17733	6.45602	6.53839	6.77911	6.03948	6.90517	7.14328	6.10656	6.44065	9.57559
UBQLN4	4.71022	3.70272	3.20085	3.57248	4.39976	3.32039	3.20341	4.2896	3.5214	4.63138	4.49357	2.05565	2.178	1.70017	4.42902	4.79334	3.26116	3.93697	4.71072	3.91195	3.99208	3.79379	2.74017	4.57033	3.18945	3.91426	4.51381	4.46864	3.29601	2.93234	3.63335	3.62475	4.38389	2.34117	2.4994	3.18194	4.60077	1.96892	4.83968	4.14624	2.70901	2.05261	3.99174	3.51505	4.45949	3.37417	3.95739	4.20293	5.37906
L3MBTL4	3.25841	3.96073	4.84718	4.05372	3.64679	3.7036	2.93908	4.08169	2.78629	3.57901	2.82655	4.15339	3.24068	3.85315	4.34167	4.35065	1.95553	3.92451	4.7606	3.15283	3.5396	4.08793	4.9902	3.14161	3.56051	3.7082	3.79348	4.34512	3.83316	3.72455	3.53882	3.96778	4.09265	4.6225	3.41759	4.12532	3.5817	4.0553	4.60072	2.86105	3.17028	3.33878	3.49947	4.0418	4.81044	2.87375	4.58149	4.55696	2.43607
LINC00641	4.78778	4.54423	4.08012	4.62595	3.31291	4.6041	2.94211	5.25819	5.02094	4.72522	5.12849	4.19309	2.52691	4.25391	6.16267	4.28453	3.84842	4.3646	2.46598	5.23211	4.43958	4.5989	5.60396	4.525	4.29813	3.84094	4.1178	4.44744	5.46997	5.64943	4.15885	5.07372	4.28859	4.6618	5.00567	6.00627	3.35997	3.469	5.52954	4.83508	4.06469	4.79215	3.83431	6.38417	4.67335	5.12365	5.12478	4.5178	2.95105
SNORD89	6.96974	7.60102	6.21083	5.9837	7.28411	6.90218	5.21008	6.29379	6.69009	7.87966	8.35442	7.13995	8.30258	6.61621	7.37939	5.88124	2.66152	7.71119	8.18328	9.27904	7.22757	10.0388	8.14165	7.6945	8.98429	7.09044	6.08023	9.20661	7.53684	8.47254	8.38719	8.38679	7.87151	9.37832	6.80888	3.83633	7.65076	6.50955	10.9027	5.66874	6.80853	6.65951	6.60401	7.64935	5.85498	6.87419	7.71377	7.17613	1.49949
CLEC14A	5.32793	5.65351	5.59556	6.15734	5.54054	5.72247	6.19212	5.6013	5.3826	5.55772	5.91447	5.27743	5.61394	6.0161	5.71198	5.32491	5.76029	5.02829	4.79298	5.23882	5.4484	5.41075	5.26435	5.79518	5.99996	4.77069	6.2347	4.50869	5.60873	5.73328	4.79322	5.29516	5.92836	5.22729	5.31672	5.85861	5.71069	6.0558	6.27352	5.96013	5.92059	4.70338	4.99711	5.29815	5.79378	5.04988	5.79099	5.16325	7.35802
LINC02708	2.61521	3.55001	3.83048	2.92346	3.61496	2.63972	3.13224	3.57669	2.89404	4.44548	3.55146	3.8749	3.73602	3.29316	5.4318	3.00113	3.54648	3.54344	4.28145	3.88854	2.07956	3.13337	4.40596	3.8684	2.79317	3.99383	4.2736	3.67215	2.64569	2.74585	3.30027	2.23225	2.31355	4.87798	3.8005	2.45263	2.91923	4.10995	3.94648	2.96322	2.73344	3.20643	2.9804	4.52718	2.85462	1.9055	2.54486	3.57146	1.60881
RSRP1	6.12377	5.51596	5.26551	4.22721	6.05051	6.42772	5.23258	5.48982	4.75263	6.13	5.02724	5.35746	5.10279	6.31939	6.81714	5.41308	5.49764	5.57407	4.56938	4.3333	5.54218	6.88197	6.28919	4.95664	5.43789	5.39534	5.42766	5.51648	5.68188	6.55595	6.02271	4.85788	6.74461	5.00938	4.00433	5.40045	6.82056	5.11927	6.15569	5.09267	5.59485	6.31736	5.23027	6.28646	6.13197	5.88578	6.20935	5.89678	6.41997
C19orf24	5.87341	6.00356	6.64409	6.38869	6.83357	6.09159	5.76497	5.95117	6.32386	5.92322	6.19832	5.92511	6.0992	7.09397	6.38546	6.36678	5.47716	5.87907	7.39046	6.27021	6.9322	6.78657	5.9064	6.34866	6.60494	6.81643	6.59783	6.49081	7.22243	5.5467	5.73487	6.07863	6.80085	5.76671	6.13745	6.13038	5.76111	6.43035	6.05704	6.32872	6.45309	6.22264	6.59044	5.61875	5.58263	6.32553	5.41825	5.77864	6.56186
CEP70	5.18525	5.20551	5.75924	5.41247	5.17197	5.3793	5.13832	5.08633	5.49184	5.31915	4.64374	4.63193	4.06739	5.28088	5.45819	5.3686	4.14737	5.36459	4.78368	5.28764	5.23703	5.97836	5.32687	5.43266	4.69069	5.16882	4.9377	4.35491	5.54789	5.36937	4.8494	5.35269	4.83251	5.89217	5.13754	5.09802	5.21244	5.06992	4.06823	5.79718	5.55504	5.11947	5.64208	5.046	5.17455	4.68585	5.63273	5.38127	3.71175
MCCD1	3.73042	4.62602	5.13885	4.52657	2.80181	4.75388	4.94489	3.86276	3.16198	2.75763	3.49344	3.97346	4.93827	5.11861	4.28646	4.48886	3.47761	3.85398	4.03709	4.30764	5.09526	4.05484	4.25967	5.05034	3.253	3.90762	3.3819	5.2904	5.45585	4.40667	5.33883	4.10168	3.25557	5.21743	3.45198	3.87159	4.18871	2.68717	3.79248	2.90462	4.92712	4.64929	7.06405	3.86562	3.54347	4.02701	5.44332	5.16344	2.47046
THUMPD3-AS1	4.37691	4.29144	4.19625	4.28947	5.05679	3.44164	4.22949	4.87583	2.97449	4.20979	5.18106	4.74984	4.4794	3.81702	4.81909	4.47864	3.67051	4.91642	4.39979	5.15274	4.18761	4.98859	4.11935	4.39012	4.83742	4.36425	4.88556	5.09205	3.55488	4.14606	4.63039	4.34872	3.85524	4.77636	5.1492	3.99285	4.81377	4.33691	3.97014	4.16165	5.15147	5.29513	4.37604	5.53911	3.32635	5.0656	5.0011	5.20511	4.55523
FMR1-AS1	2.76813	1.77835	2.3318	1.88893	2.56274	2.2671	2.57865	2.67892	2.23133	2.6907	2.37954	2.66119	2.76067	1.99776	2.88376	2.63696	2.59699	2.43538	2.80101	3.75267	2.93153	2.38241	2.31144	3.18896	1.80947	2.53264	2.46106	1.93976	2.62684	2.70286	2.63455	2.31452	2.25852	2.44448	1.80931	1.97445	2.30362	2.08057	2.67393	2.27457	2.15672	2.18154	2.84888	1.90533	2.91578	2.05129	2.25872	2.65142	1.66253
TFCP2L1	4.69054	4.59626	5.36227	3.55325	3.69087	5.18728	5.16816	3.86867	5.6521	5.70089	3.44106	4.85766	4.49735	3.58873	4.35563	4.41199	4.33109	3.40886	5.90545	4.36398	5.53225	4.91477	4.70779	4.54477	3.26763	4.41367	4.07935	5.65352	6.36315	4.95233	5.37309	5.38825	5.17784	4.68764	4.32726	5.68525	4.46638	3.9639	3.1335	5.03584	5.09925	6.29952	6.69366	4.94284	4.17904	4.33547	3.28249	5.64705	1.6597
LOC101927252	2.4435	2.0798	3.23463	2.10715	2.47922	2.69239	1.96231	2.41051	2.11033	1.70922	3.82022	2.64442	1.54315	1.80473	3.188	3.35331	2.96393	2.07276	3.54814	3.23822	3.60503	3.14138	1.85589	3.66359	3.31371	2.34704	2.7937	2.6778	2.68019	2.73627	4.89543	2.79246	2.31912	2.71782	3.13834	4.20197	2.57491	2.60029	2.97293	3.10561	3.58325	2.02095	3.01455	2.79354	2.52912	2.47026	3.66599	2.84392	0.861602
FAM133B	2.17326	3.25424	3.52299	2.78081	4.2715	4.45292	4.20506	4.21288	3.7097	2.5398	3.72211	3.26622	4.46997	3.94831	4.10962	3.76908	3.66765	2.83307	4.12869	4.02536	3.36543	3.61755	4.4871	4.02587	3.09822	3.49786	3.58529	3.06958	3.50383	3.68046	1.94273	3.68786	3.94562	4.73381	4.23158	4.09623	3.82311	3.39294	3.87292	3.3384	4.09874	3.28698	4.63388	4.43258	2.16199	3.81562	2.93686	3.06732	1.25781
TMEM174	6.00673	6.27749	7.25807	6.84704	3.83114	6.23661	7.4828	4.93727	3.57984	4.35477	3.58546	6.14733	6.10738	6.93933	6.065	6.51973	4.33282	6.28073	6.14939	4.56356	7.59484	7.40031	7.37705	7.08493	4.12696	4.53751	4.47075	7.61772	7.94405	5.44045	6.38481	6.05777	6.39813	8.47198	6.09412	4.91344	3.53593	5.8284	3.64087	5.37906	7.43459	7.07701	8.26172	3.19265	6.48066	5.72917	6.47521	7.54167	6.5217
LINC00539	1.81301	2.06819	1.63328	1.86299	1.70772	1.83269	1.89208	2.00383	1.98341	1.73048	2.10465	2.47044	2.69289	2.54941	1.7963	2.0244	2.65132	1.65573	2.07618	2.24183	1.84528	2.33044	2.48	2.06832	1.89076	1.84118	2.12664	2.30398	1.98643	2.08902	1.67265	1.61436	2.26062	2.16846	1.60949	1.8682	2.26271	2.16226	2.27355	2.37439	2.15137	2.37883	1.78729	2.13308	2.27739	2.21534	1.5129	2.5279	1.27512
MS4A7	5.88037	5.20481	4.71455	5.33101	6.774	4.5615	4.26632	5.33456	5.99159	5.35006	5.70962	3.99099	4.51987	5.56877	5.56099	3.74475	5.52442	3.89925	4.75354	5.89623	4.6889	3.59261	4.37482	4.46588	4.95919	4.10896	5.75377	3.92155	5.54424	4.96149	4.6341	5.53246	5.40064	5.23475	4.49266	5.11416	6.09837	5.12629	5.2161	5.71824	4.05334	3.09517	3.55131	5.43242	4.26515	5.25845	5.26384	2.32208	4.10531
MIR2355	1.78117	1.16013	1.40369	1.31614	1.14852	1.06966	1.4932	2.48071	1.25591	1.36514	1.54964	1.41086	4.84028	1.61995	1.53564	1.15922	1.4752	2.96352	2.08366	1.75913	1.19955	2.56258	1.68579	3.10313	1.22061	1.2349	1.88702	1.27899	1.95832	1.56589	1.02341	2.46709	1.33625	1.03583	1.68579	1.26755	1.77111	1.3869	3.54946	3.70339	2.6195	1.46025	1.69015	3.08544	1.97877	1.76386	1.30797	1.7384	1.40657
MIPOL1	4.36172	3.5613	4.07355	3.5336	4.44667	3.61386	3.53246	2.95031	4.15685	3.64666	4.27069	3.82846	4.36495	4.91063	4.36447	4.55723	2.85792	4.50147	3.86691	4.4473	4.0744	4.4429	3.74736	3.2519	2.69344	3.87098	4.48994	3.79389	3.94324	4.31741	3.74715	4.80231	4.13744	3.02999	3.35138	3.23496	3.5641	2.92908	3.7173	4.1013	3.6827	3.61557	3.26126	4.43924	4.5424	3.83344	4.5235	3.92304	3.93013
RAB32	5.2875	5.56729	6.54689	5.40253	5.62006	5.07337	6.17415	5.00975	4.903	5.33931	4.35684	5.10445	4.79247	5.98846	4.74485	5.08198	5.07951	5.10385	6.27373	5.17014	4.42126	4.42326	5.40393	4.65497	4.72427	6.25749	3.74198	4.84914	5.00785	5.22049	4.63327	5.71529	5.20831	5.49744	4.54443	4.78145	4.61802	4.61871	5.10388	3.94642	5.73786	4.54486	5.05435	4.36577	4.76386	5.01056	5.3302	5.91427	6.07687
LSM7	7.46207	7.20285	7.36798	7.77565	7.81166	7.85249	6.33977	7.48535	7.47044	7.07652	6.60725	6.76782	6.94627	7.64712	6.40158	7.44367	6.76191	6.62349	7.78732	6.94649	7.45676	6.01387	7.322	6.8974	7.41511	7.87152	7.08184	6.31897	6.92628	7.58411	7.47503	7.09135	7.12997	7.27074	7.13797	7.43332	6.6844	7.19213	7.68016	6.81631	7.92104	6.93502	7.24988	6.72163	7.39888	7.65689	6.96247	7.29985	7.79678
NOS3	4.5876	4.26058	4.02949	4.49319	4.84229	3.55686	4.48605	4.24938	4.05168	5.32264	4.19757	4.04606	3.83846	4.86797	3.75136	4.56809	4.05144	3.35595	3.16047	3.6323	3.9048	5.07996	3.9127	3.88655	4.83564	4.13097	4.71245	3.73774	4.07803	4.36361	4.47549	3.23223	4.01565	4.48134	4.41137	4.60986	4.35801	4.42084	4.55257	4.73469	4.36132	3.89749	3.47098	4.52915	4.18684	3.86138	4.02632	4.08507	6.75582
USP17L10	1.84148	1.79532	2.09396	2.66139	2.41397	2.54062	3.04075	2.87533	2.53492	2.18249	3.7773	3.37769	2.92597	2.12291	2.58486	2.19041	2.79473	2.15339	3.27479	2.8709	1.71284	2.97412	2.93133	2.50083	2.66246	1.9432	2.30914	2.59247	2.37675	2.805	2.10357	2.70861	2.45189	1.59191	2.35041	2.87359	2.65227	2.14396	2.94615	2.77307	1.72359	2.16951	3.167	2.11394	2.42538	1.95075	2.9765	2.71349	2.03419
MYD88	5.67257	5.32336	5.34086	5.21546	6.82943	4.92246	5.18956	4.77836	5.14728	5.43588	5.2975	5.0691	4.79454	5.17647	5.18568	4.74856	5.87015	4.13714	5.71374	5.90917	5.14273	4.55066	4.74815	4.6037	5.2348	5.52606	5.87434	4.29804	4.90323	5.22822	5.10661	6.3086	5.79457	4.89205	5.15528	4.32461	6.32355	5.02199	4.71151	5.5707	5.66612	5.1726	4.48322	3.9695	4.20243	5.34728	4.55916	4.23496	7.92234
TPCN1	7.53397	7.17595	6.70729	7.68089	7.18194	7.3149	6.92114	7.0434	7.45304	7.69197	6.69217	7.34482	6.98351	7.32436	6.95244	7.92457	7.34602	6.83704	6.40889	7.33615	7.34034	7.36762	6.9639	7.35282	7.62057	7.00656	7.06884	7.01692	7.64491	7.47664	6.91753	7.00028	7.2956	7.14817	7.22528	7.40534	7.47731	7.55609	7.31548	7.78452	7.06265	7.15217	7.30015	7.11873	7.78297	7.06073	7.05114	7.03322	7.51556
RNU6-63P	1.71531	2.31569	1.80168	1.56567	1.08764	1.16785	2.73895	1.67303	1.65658	1.838	2.02621	1.78979	2.44829	1.22278	2.00083	2.02119	1.87865	2.16089	1.52909	1.75344	1.74598	1.83203	1.20515	1.39664	2.2208	1.72663	1.45155	1.82628	1.40158	1.3261	1.88033	1.78544	1.39484	1.37632	1.56239	1.86019	1.28555	2.00656	2.20933	1.90801	1.80183	1.42164	2.00276	2.31746	2.27756	1.83066	2.49243	1.90263	1.18037
SNORD116-23	1.69668	1.3536	1.47111	1.87775	1.33517	1.77943	1.53519	2.15707	1.5422	1.50914	2.37686	2.28335	1.68228	1.48324	1.40659	1.30528	1.5414	1.16067	3.51308	2.01772	2.66071	3.33445	1.52339	1.59412	2.34032	1.74876	1.67996	1.56893	1.19907	1.5106	1.90066	1.76056	1.68984	1.36906	3.50676	1.77995	1.34985	1.05756	2.57563	1.90828	1.7318	1.77241	2.26936	1.67418	1.09362	1.37088	0.967053	1.83283	3.31907
UNK	4.93919	5.18599	4.30415	5.29819	5.41324	4.67014	4.28965	4.90271	4.87941	4.98223	4.20261	4.9092	4.60749	4.94946	4.80484	4.67927	4.9281	4.71994	3.88736	4.78873	4.60739	4.95009	4.43685	4.76898	4.48493	4.88914	4.46727	4.41824	4.61593	5.57424	5.02618	4.97178	4.84648	4.23315	4.53365	4.77606	5.26947	4.45482	4.94669	4.30139	4.18306	4.96425	4.91148	5.31421	4.97106	4.65469	4.72105	4.77955	4.96753
LRRC25	2.97929	3.19719	2.59853	2.97156	4.15849	2.52182	2.07912	2.66428	2.98921	2.49787	3.60977	2.08551	2.5883	3.55341	2.90052	1.52965	2.56602	2.26273	2.71016	3.07775	2.63156	2.44529	2.40002	2.39445	4.37204	2.12985	2.33524	3.78747	2.64834	2.89034	2.43122	2.3897	1.91707	4.02903	2.19364	2.5544	3.40627	2.23646	3.0635	2.60597	2.21313	1.94808	2.22997	1.97722	3.61218	1.88035	2.80215	1.50455	3.85808
NELFCD	6.87366	7.07583	7.14738	7.07058	6.92272	6.24607	6.79911	6.87718	6.76764	6.60749	6.26378	6.82684	6.65148	6.98743	7.08793	6.62653	6.84403	7.57898	6.78882	6.63779	7.35827	6.75569	6.8227	6.78918	6.01337	6.9451	6.8591	7.34519	6.77078	6.94024	7.05819	6.91636	6.67737	6.41893	7.30708	7.28822	6.89357	6.65961	6.37872	6.71138	6.75279	7.1234	6.72713	6.08751	7.0115	7.34054	6.49419	7.4849	7.64556
LOC100128164	0.830803	1.30198	1.33201	1.34609	1.04761	2.0343	2.24807	1.28372	1.32197	1.22139	1.04848	1.13984	1.55972	1.01632	1.06819	1.96789	1.15283	0.849728	1.66161	1.31204	1.27268	1.51991	0.929137	0.756626	2.20085	1.33149	1.43886	1.12837	1.211	1.19749	1.5002	1.60112	1.39025	1.64735	1.81563	0.956343	1.84787	1.21212	1.60789	1.41501	0.840763	1.68174	1.96643	1.93943	1.16713	1.75671	1.35901	2.12436	1.60184
STK40	6.01383	5.04134	4.99344	4.82965	4.76571	5.13977	4.80629	5.00026	5.56945	4.9798	5.00167	5.28941	4.93704	5.58388	5.48817	5.53167	4.46235	4.74319	5.31033	5.05704	3.91716	4.93801	5.65868	4.87063	4.8674	5.09762	5.67708	4.71477	5.68983	4.5493	4.37373	5.15979	5.2336	5.18394	5.3201	5.97292	5.17788	5.31956	5.34255	5.67014	5.1034	5.53109	4.87445	4.90466	5.41588	5.27014	4.86655	5.23049	6.38057
PDE4D	4.906	4.40741	4.14131	4.31037	4.04167	4.40363	4.85169	4.49435	4.22772	4.14075	4.25001	4.98378	4.711	4.11837	4.12177	4.22423	4.32449	4.67104	4.51314	4.78727	3.79705	4.68492	4.61282	4.12895	4.83255	3.87456	4.39458	4.39699	4.21411	4.38735	4.03524	4.43506	4.17317	4.4534	4.43305	4.45706	4.44999	4.52156	4.45753	4.76675	5.18765	4.53733	4.27265	5.19496	4.38493	4.338	3.84744	4.32309	1.7741
TAF4	5.70528	5.71526	5.0354	5.90209	6.2927	6.18796	5.98786	5.62811	5.56099	6.09303	5.81368	6.23896	6.64129	6.25438	6.2706	5.7757	5.87843	5.3021	5.55651	5.99768	5.41186	5.40414	5.67654	5.88957	5.65277	5.96849	5.974	6.49508	5.91134	6.26189	6.52453	5.71708	6.08498	4.74394	5.27368	5.62976	5.77167	6.19652	6.43327	5.50994	4.91924	5.89591	6.07087	5.32877	6.03169	5.32343	6.20081	5.68514	6.51049
SDCBP2-AS1	2.82771	3.17513	2.83369	3.49299	3.07964	3.18205	2.93468	3.19404	2.74555	3.01109	4.06341	3.4313	3.82676	2.80003	2.88604	2.23754	2.29202	3.05292	2.65963	2.76959	3.99753	2.49022	2.81155	2.9863	3.14117	3.2081	2.24408	3.414	3.13167	3.27498	3.56115	2.71999	2.76708	2.37702	2.80985	3.25985	3.72146	3.56755	2.94065	2.92233	3.21924	3.80358	3.33647	4.0868	3.4392	4.20297	2.71073	3.76345	1.12819
MAST4	4.78644	5.21894	4.5046	4.58351	4.69219	4.20274	5.13756	4.38634	4.86786	4.77023	4.58263	4.72584	4.54154	4.36425	4.61903	4.40687	4.70751	4.53947	3.97124	3.90157	5.02152	4.57237	4.79325	5.38271	4.50987	4.47248	4.96303	5.11069	4.85058	4.09511	3.94999	4.61623	5.13451	5.19208	3.91564	4.5392	4.62802	3.98713	4.81062	5.21684	4.8275	4.98471	4.43649	4.94958	4.30361	4.61395	4.59279	5.10214	3.34409
NLGN2	4.36958	4.2139	3.95009	3.10414	3.87175	4.89763	3.07711	4.07416	3.43083	4.22219	3.2866	3.1502	3.46286	3.27638	3.58253	3.85565	3.43277	3.27908	4.59832	2.96722	3.58893	3.41126	3.08743	3.55046	3.77776	3.69606	4.49804	3.54089	3.77769	2.87124	3.72287	3.04521	3.37317	3.8195	3.92588	2.59127	3.01583	2.84589	2.99636	5.4315	3.84654	3.03794	3.94447	4.152	3.3305	4.08426	2.83735	3.56314	5.03922
ENG	9.31697	9.19316	8.55724	9.73045	9.50448	9.56991	9.42729	9.57388	9.33658	9.52938	9.78191	9.47108	9.04152	9.23178	9.27832	9.22717	9.23398	8.67008	8.33364	9.19088	8.82063	9.33877	9.19771	8.88284	9.48748	8.73555	9.99364	8.41201	9.5924	9.25055	8.67798	8.98396	9.79385	9.52896	9.34322	9.69869	9.57217	8.58055	9.66355	10.2737	9.14677	8.74114	8.37001	9.46479	9.12412	9.36702	9.00527	9.13559	7.74526
LINC02696	4.04091	4.05727	3.1676	2.9384	3.55855	2.85104	2.56092	3.26008	3.10234	2.92416	3.05143	4.4853	2.82277	2.29565	3.66608	3.04791	1.31404	3.38853	2.38963	3.1616	3.05486	1.97695	3.77369	4.61144	2.26274	2.3405	3.40158	2.61258	3.63859	2.58201	2.17175	2.73136	3.18639	1.76258	2.73878	2.52481	3.35714	1.44764	4.14697	3.05498	1.57161	3.48434	3.30326	2.81802	2.46962	2.85301	3.57357	3.58184	1.14033
MIR3134	1.94927	1.22405	0.80052	1.12183	0.842329	1.06419	2.06234	1.37518	0.924883	1.04093	1.21007	2.46174	1.14496	1.04342	1.25223	1.13984	1.0358	1.48905	0.711989	1.8008	1.65913	1.54229	1.82018	1.5726	0.679939	0.707646	1.77731	0.823146	1.52571	1.54379	1.02531	1.04492	0.871467	1.03474	1.47304	0.907498	1.55908	0.572558	1.05933	0.98926	1.65449	1.02545	1.42203	0.643271	2.50091	0.901336	1.20537	2.09289	0.984394
TRIM28	5.81191	5.84114	6.25503	6.27244	6.04043	5.63215	5.89102	5.65267	5.71967	5.85782	5.85037	5.96049	5.91287	6.0817	5.48694	5.95979	5.27875	4.71992	6.17633	5.6218	5.86875	5.14649	5.83975	5.90161	5.67792	6.2165	6.79654	5.69853	5.98296	5.84165	5.81202	5.58192	5.50833	5.91064	5.44573	5.81363	6.06136	5.98779	6.01049	5.80113	5.40635	5.82481	5.28239	5.70477	5.92328	5.65649	5.57847	6.13826	7.26542
CCL5	8.5226	6.83045	7.34969	7.65215	6.79673	7.45229	4.93785	6.14679	7.8723	8.38933	8.02552	7.50691	8.32664	8.13292	7.02117	7.99859	7.01539	7.59242	8.12391	5.34504	7.76311	5.84629	8.1387	6.57914	7.74967	7.89929	8.64453	7.80938	6.68641	7.33623	7.19101	7.48946	7.30496	6.3662	7.08717	7.50031	7.87297	5.59696	6.6049	8.20554	6.13595	6.20497	5.89046	6.65307	7.50727	7.58047	7.18148	6.37954	11.0073
KLHDC1	5.36068	5.39596	3.9536	5.38246	4.78023	5.80823	5.35677	5.28975	5.42976	4.63125	5.79841	5.37836	5.6668	5.6584	5.59778	5.85622	5.45608	5.91418	3.18318	4.20538	4.75941	6.50415	5.31752	5.13769	3.89787	5.05532	5.45718	4.46473	5.30649	5.32559	5.51542	4.82284	5.80761	3.79315	6.00287	5.48522	5.35584	5.39982	5.31795	5.47381	5.1459	5.85488	5.79269	5.53521	6.32752	5.94215	5.98567	5.94352	2.93213
SNORA29	1.17654	1.22648	1.20361	1.20975	1.08977	0.983212	1.49251	1.07491	1.71591	1.22232	1.05126	1.75809	1.19019	1.12771	1.43753	1.01596	1.39871	1.73185	1.1856	1.11677	1.77855	1.46691	1.02585	0.873529	1.26512	0.727191	2.02376	1.44342	1.46605	1.05577	2.54469	0.913555	1.15183	1.10093	1.46794	0.94017	1.10537	1.1429	1.5611	1.13786	1.19303	1.01458	1.92259	3.36201	1.37623	1.21228	1.46103	1.78233	1.12318
SLC16A9	5.92971	7.25168	7.56651	7.54874	6.17323	7.5681	7.87477	6.77884	5.24945	5.36641	6.05184	7.53029	5.66639	7.58271	6.14358	6.76079	5.7074	7.86919	7.70486	3.72865	8.24723	7.87975	7.25348	7.14898	5.05665	6.14969	4.88443	8.00756	8.56037	7.74566	7.36211	6.70161	7.35021	8.33269	7.1405	6.78461	4.60828	7.15807	6.29219	6.20498	7.61868	8.12877	8.70892	4.71316	7.03299	6.50711	7.63544	8.66907	5.68528
MIR4681	2.94356	1.72758	1.59374	1.54918	1.05565	2.22459	1.75969	0.853501	2.15328	1.46671	1.998	1.28263	3.69926	1.22247	1.91466	1.85157	2.06078	2.70138	1.78622	1.57116	2.41722	2.78259	1.82022	2.8904	2.81975	1.98803	1.82689	1.54306	1.41832	1.83318	1.03166	2.66105	2.34199	4.33682	1.58049	1.3871	1.87029	1.48238	1.52566	2.5833	3.18861	1.33539	2.56277	3.37569	3.08094	1.32768	1.9537	1.55914	1.79835
SLC51B	2.83399	3.99803	4.44184	3.57066	2.38942	3.90003	3.13517	3.83819	1.81405	2.44479	2.11986	4.31445	2.3681	4.03128	2.98227	2.45854	3.54817	3.68818	4.99745	2.5146	4.84377	4.19779	4.39773	4.19717	3.09982	2.40364	2.50277	4.40515	4.66763	3.99936	3.72212	3.17961	2.61962	4.78352	3.61594	3.17976	2.37811	2.87236	4.50934	2.2231	3.18171	2.96278	5.2331	1.96832	2.87997	3.89148	4.26964	3.87856	2.02939
OR10V1	1.59195	1.18512	1.68248	0.447636	1.2026	1.93418	1.75763	1.30157	0.613748	1.01362	0.928676	1.34351	2.01032	1.38142	2.40208	1.58201	3.03985	1.35835	2.30914	1.17154	2.03943	0.654162	1.30699	0.88053	0.909147	0.913373	1.08347	0.659897	0.922794	0.967766	1.1585	0.846993	0.932542	0.930731	1.40358	0.940084	1.94654	0.663145	1.11491	1.33346	0.83474	1.57341	0.902246	1.21277	1.0241	0.507741	1.14586	0.520684	0.989826
OGA	7.34674	7.26624	6.99676	6.65965	6.55678	7.28899	7.28151	7.3422	6.63396	6.74804	6.84956	7.29202	7.28112	6.78174	6.75474	6.67549	6.60878	7.17118	7.37825	7.06366	6.96606	6.75227	6.57172	7.4323	6.70628	6.62791	6.90038	7.47424	6.66633	6.6333	7.22939	6.91664	6.67302	7.40092	6.96811	7.04326	6.77148	6.88384	7.05651	6.74926	6.68734	7.40948	6.88974	7.45181	6.98	6.90085	7.02608	7.48248	6.73735
PSMD5	4.43811	5.53934	4.72244	5.23124	5.18738	3.87184	5.83479	5.09177	3.90536	4.0826	3.98063	4.92233	4.46038	5.53948	5.44566	5.49555	4.30056	5.54271	4.0183	4.83502	4.74693	5.8044	4.80057	4.34149	4.57743	5.87414	4.33902	4.53003	4.79493	4.56228	5.09884	4.76404	4.42199	3.04565	5.0615	5.42834	4.69352	4.85371	4.36936	5.46913	4.96742	4.8737	3.79833	4.63164	4.2027	5.25146	3.96097	4.05643	6.40605
PLAC9P1	1.04293	0.749749	2.78617	1.77298	2.04911	2.67358	1.80429	1.61624	1.80964	2.53513	2.70525	0.879984	1.51914	2.35653	1.95337	0.88157	3.48747	1.73973	1.10094	2.79252	1.169	1.7868	0.953657	1.94268	1.78019	1.9262	2.2936	1.66543	3.13056	1.37539	0.875003	1.32943	2.03528	1.27193	2.45458	1.959	3.02235	1.37757	4.00047	2.95299	2.0872	3.09156	2.63637	1.1832	1.94942	1.87154	1.05706	1.05871	2.39447
SLC5A12	7.36807	7.55539	7.72465	7.56669	6.59181	7.67958	8.41	6.63017	5.25061	5.15771	4.34292	7.96825	5.13132	7.57609	6.89236	7.35382	6.60255	8.07321	8.14927	5.1794	8.7291	8.37365	8.16549	8.06063	5.44431	6.25218	5.35772	8.25932	8.55241	7.43101	7.44884	7.31793	7.01082	8.15572	6.62505	6.69165	4.29935	6.66354	6.72206	6.11809	7.7453	8.06546	8.9792	5.91774	7.15761	6.68242	7.67098	8.33208	2.36374
C11orf68	6.7761	6.60811	5.83776	6.76682	6.76885	6.34052	5.77583	6.23339	6.07525	7.06138	6.45813	6.15817	6.80196	6.59402	5.58959	6.73438	6.68861	6.26548	5.70599	6.96138	6.54429	5.92483	6.74529	7.53699	6.05636	6.93359	7.64544	6.49774	6.69358	6.95118	6.34255	6.32358	7.05379	6.70967	6.48755	6.75505	7.16876	6.47347	6.35149	6.64234	7.26716	6.59166	6.63351	5.47913	6.44219	6.90031	5.62323	6.23797	7.42244
ATP11A	6.16441	5.99621	6.31661	6.24663	6.94658	6.83598	5.55298	6.4864	6.62907	6.40311	6.13475	5.8623	6.37398	5.58884	6.00784	5.98966	6.78882	6.63819	6.73649	6.18117	5.95404	6.17125	5.77748	6.09037	6.23806	6.5701	6.67949	6.20125	6.3137	6.20663	6.68309	6.63146	6.46238	6.80978	6.5691	6.67582	5.89317	6.64937	6.20448	5.87904	5.87403	6.52834	6.01033	6.67769	6.59395	6.34406	6.98032	6.53074	7.77845
TPT1	5.31002	5.91365	6.16538	6.68999	5.68499	3.85593	5.85924	5.32142	5.88358	6.11815	3.26564	5.64435	6.5269	5.27263	5.14701	6.94713	6.2886	6.69739	5.825	6.08847	6.00444	5.92675	6.13395	5.90171	4.24639	5.88033	5.56625	5.96841	5.8075	5.59103	6.34595	5.2062	5.36637	4.25309	4.66226	5.618	4.42237	5.12678	4.00829	3.64676	5.28729	5.66189	4.06387	5.54853	5.62628	5.01599	6.91099	5.22318	5.35729
NPFF	3.63332	2.94113	2.66342	3.31525	2.59426	2.5182	3.17584	3.15547	2.73453	2.7972	2.31101	1.76652	2.16119	1.5475	3.50874	2.59175	1.87394	3.04101	3.75728	3.02558	2.8579	3.99004	3.48122	4.41337	2.81365	3.17155	1.5965	2.66943	3.18618	2.98343	1.80858	2.18695	3.03225	2.62005	3.12118	5.29625	1.95225	2.64848	3.14673	2.55442	3.58637	4.05336	4.218	2.8288	2.21167	4.19892	2.91024	3.27269	2.27584
TPM1	5.60707	5.48541	5.79538	4.65621	5.18857	5.91094	5.24647	5.9741	5.14959	5.35507	5.03345	4.14136	5.57379	5.39744	5.09382	5.21269	5.08615	5.0781	6.09767	5.5571	5.04479	5.65251	5.78317	4.91522	5.23085	6.51419	5.48537	5.50915	5.22066	5.86381	4.58974	5.73899	5.38181	4.90307	5.90248	5.52642	5.94847	5.47755	5.96625	5.16477	5.3654	4.91814	5.26803	5.90459	5.2677	5.21537	5.8964	5.81303	4.51449
RTN4RL1	3.76566	2.7664	2.776	3.82938	2.20459	2.92548	2.55296	3.14252	3.6366	3.24952	4.05853	2.67357	3.45038	2.94221	3.67093	3.49764	2.01723	2.13866	2.49832	2.5778	3.40542	3.16288	3.80332	2.86489	2.77338	3.66497	3.97532	1.83273	2.73293	2.89495	4.16479	3.2448	3.18266	2.99562	3.5041	3.51067	3.41481	2.25376	3.53182	4.21311	2.40858	2.97164	2.87263	3.53319	3.57506	2.14411	3.42623	2.67506	3.01445
PPP2R3C	5.90942	5.55294	6.67132	5.67234	6.23274	5.12408	5.12581	5.61654	5.83377	5.25557	4.45939	5.51136	4.38862	5.87747	6.22423	5.83276	5.72157	6.06915	5.8839	6.00252	6.09088	5.54242	5.21967	4.15765	5.53573	5.41256	5.56023	6.13064	6.0273	6.03568	5.53726	4.38978	5.24348	5.61672	6.08009	5.22944	6.13727	4.89635	6.05779	5.29225	6.01873	5.53269	4.39907	6.06438	5.82148	5.68545	6.24965	4.84938	6.63919
AGMO	4.04526	3.38149	4.24142	3.70938	2.95731	3.10693	3.73906	3.5186	2.10277	3.72251	2.99723	3.58151	2.4836	4.34822	2.70666	2.88874	2.54816	3.71251	4.28425	2.56444	4.67107	3.43118	2.59358	3.53801	2.67976	2.13061	2.45154	3.78004	3.97215	4.25323	3.31647	3.10215	2.87661	5.19385	2.26656	3.12188	2.76373	3.20059	3.12427	3.09877	3.90437	2.90438	3.50763	2.5061	3.72735	3.35095	3.70898	4.04025	1.67513
ZNRF1	5.59165	5.52917	6.31889	5.75401	5.88034	5.62009	6.53446	5.54187	5.71909	4.99195	5.99567	5.47063	5.37476	5.90076	5.81308	5.03797	6.04927	5.24363	5.59537	5.09308	5.37421	4.94364	5.48748	5.93097	6.5062	5.58977	5.85056	4.90716	5.5706	5.76079	5.1508	5.25543	5.97091	5.51454	6.0478	5.97013	6.07372	5.64704	5.34996	6.79273	5.95967	5.24517	6.16351	5.60737	5.23609	5.31092	5.4969	5.39026	6.2298
AGRN	5.62084	5.66346	5.52032	6.2017	6.19927	5.82955	5.48689	6.18269	6.082	6.02274	6.18051	5.57613	5.86382	5.46529	5.62763	5.86382	5.93783	4.7674	5.76762	4.54275	5.81773	6.11847	6.04887	5.95427	5.55194	5.933	6.16172	5.62304	6.06366	6.05586	5.96282	5.04812	5.72698	5.13454	6.21369	6.22098	5.87634	6.3809	5.34997	6.08645	6.23817	6.08905	5.63189	5.02316	5.69974	5.68138	5.02659	5.7025	4.80738
A4GALT	3.56145	4.28778	4.36498	4.11837	4.48942	3.81067	3.52069	3.85424	4.72231	3.63808	4.63268	4.58215	3.63936	4.38656	3.85576	4.51	4.08365	4.01519	4.2523	4.62063	4.51615	4.49532	4.98589	4.50021	4.11312	4.18933	4.52349	3.88863	4.3919	4.24164	4.00426	3.72231	4.29194	4.57495	4.33303	3.16935	4.42298	3.58247	4.30219	3.80621	4.94401	4.05355	4.01972	3.90951	3.97161	4.53826	4.11671	4.10376	4.82049
IP6K2	6.20481	6.42019	5.98729	6.25797	6.14097	6.6762	6.76432	6.90468	6.7003	6.52265	6.0222	5.8168	5.87479	6.54702	6.11411	6.59901	5.92767	6.60654	6.25371	6.58105	6.38031	6.03368	5.89685	6.7047	6.06354	6.16645	6.50939	6.41626	6.08008	7.05332	6.84782	6.71079	6.75798	6.52596	6.8604	6.54229	6.56465	7.02154	6.32841	6.15559	5.89361	6.53347	5.84059	6.79815	6.60318	7.07874	6.36199	6.27815	6.83228
LONRF1	5.1789	5.35326	5.27215	5.32733	5.50271	4.6227	4.97264	5.44845	5.67217	5.19538	4.78541	5.62953	5.95374	5.30985	6.05772	5.75238	3.17454	5.83137	5.31748	5.38762	5.48483	5.50585	4.99576	5.03235	4.80727	5.40444	4.71706	4.36209	4.71923	5.00892	5.49814	5.88233	6.18075	5.61411	5.45365	6.05392	6.01917	5.97313	3.75726	5.21724	5.47354	5.51691	5.60663	6.80263	5.58933	6.31267	5.5534	5.01618	3.7433
PLCD1	5.09946	5.39443	4.39399	5.83708	5.04313	4.94001	5.89035	5.06014	4.75959	5.71292	4.85506	5.24598	5.08593	5.13831	4.55433	4.98836	5.27683	4.15246	4.34899	5.58593	4.48898	4.84092	5.1123	4.57522	5.8901	5.51376	6.35121	5.7432	6.01796	5.42874	4.52589	5.06908	5.12485	4.8149	5.42508	5.42796	4.88516	4.75662	5.29082	5.64433	5.01337	4.88912	5.41132	4.59243	3.69955	5.33974	3.90874	4.63389	7.44924
ELAVL2	1.42514	1.54069	1.4182	1.19501	0.93937	1.2496	2.11295	1.30386	1.12634	1.87475	1.34674	1.05592	1.78874	1.02295	1.12753	1.07625	1.77774	0.967574	0.917442	1.18126	1.3112	1.6247	0.885143	1.07499	1.33744	1.1444	1.56064	1.00426	1.19855	1.02741	1.642	1.04428	1.55196	1.39389	1.73538	1.7676	0.657924	1.09756	1.1648	1.85052	1.06184	1.21985	1.20272	1.73996	1.43995	1.27523	1.109	1.70016	0.957194
SNORD116-24	1.0931	1.0945	2.82788	3.06331	0.629064	2.28791	0.58105	2.17709	0.700245	0.503904	3.75529	1.95704	1.08309	2.47873	2.28963	0.754073	0.592989	1.07412	0.942995	1.80161	1.19445	2.78873	1.33787	4.5031	0.947997	1.03332	1.13264	1.31418	1.39205	0.870939	1.54455	1.05806	0.946223	1.5729	2.57454	1.3034	1.43788	2.52348	3.42379	1.49792	2.65811	1.24055	2.78853	1.53158	1.38041	1.3712	2.20838	3.16748	1.39266
MRPL12	6.29925	6.11324	6.48339	6.50822	6.78032	6.58876	5.87151	5.22848	6.23502	5.67843	5.30301	5.4873	6.50522	6.52555	6.06809	6.05147	6.43903	5.72255	6.44968	6.32792	6.18021	5.9131	5.91373	6.43418	6.23664	6.11241	5.80265	5.96076	6.21828	5.73532	5.75267	5.84501	5.61896	6.70143	5.76226	5.86859	5.77548	6.02301	6.62952	6.07392	6.34593	6.05441	6.54047	4.72585	5.41776	5.57389	6.27484	6.41475	6.44223
PITPNM3	5.67926	4.08219	5.33835	5.58964	5.99525	5.00162	4.63204	4.61209	5.06294	4.70906	5.88468	5.83452	5.0024	5.18209	4.64663	5.16145	4.79763	3.86095	3.0909	5.62946	3.82017	4.71197	4.42478	4.65559	5.80568	4.87234	5.01519	5.5099	5.70866	4.9833	3.93386	4.74118	5.01434	4.53589	5.68538	5.85556	5.13281	6.1014	6.21267	5.24794	4.85217	3.5094	4.72653	5.93102	5.16283	4.8179	5.55727	3.53727	7.45335
HNF4G	4.00623	3.31475	4.43999	4.22402	2.2692	2.47189	5.60756	3.46557	3.06729	2.45978	2.19015	2.74104	3.68025	4.39287	3.81034	3.87362	1.4969	3.6759	5.82752	2.53565	5.75013	4.03755	4.59463	4.99538	2.48486	3.64417	1.69406	5.39091	4.52286	3.5561	3.87574	3.84458	4.46666	7.12513	2.21992	3.08588	1.65615	2.72486	2.93151	2.78923	5.02816	5.89914	4.47908	2.10069	4.83141	2.91998	4.35038	5.73583	1.34137
TMEM94	6.32417	5.62874	5.18756	6.07353	5.59078	5.96785	5.29173	5.33253	6.2106	6.20406	6.28672	6.24422	5.62169	5.46465	5.69235	6.38614	6.04009	4.43711	5.29533	5.39864	5.96041	5.47772	5.8749	5.4793	5.2549	5.56509	6.05833	5.13891	5.91017	5.80515	5.63666	5.37526	6.46319	5.98857	5.33628	6.38503	5.92493	5.86505	6.16856	6.09226	6.10865	5.95801	5.56976	5.44463	5.80535	5.77496	5.73056	6.27488	7.33073
ZBTB46	4.73469	4.38985	4.78551	4.97803	4.52707	4.45778	4.58197	4.91805	4.78376	4.56686	4.4842	3.7047	5.63878	4.88593	5.07068	4.70683	4.26441	4.77305	3.61438	4.20534	4.29848	3.32502	4.92462	4.6468	4.76903	4.52516	5.2896	4.4348	4.58281	4.71885	4.54216	4.00028	5.12152	4.78357	4.812	4.6716	4.25383	3.75759	4.67686	5.16046	4.40312	5.05626	4.54085	4.5526	5.39203	4.50754	4.84836	4.84876	4.84121
MGAT3	4.19257	2.78936	2.68291	3.54378	2.01192	2.55934	1.58584	3.05099	1.79966	2.82348	2.6353	2.71094	2.65809	2.23141	3.8913	3.20933	3.64822	3.34002	2.45933	2.27443	3.22439	3.75646	2.73572	3.16194	3.50379	2.40902	3.43165	3.77465	3.84492	2.65752	3.45979	1.53018	3.09032	3.79871	3.24876	2.62063	3.56217	2.37657	2.75279	2.38107	2.03709	3.51363	2.62153	2.98864	3.19663	2.58359	3.22669	3.98754	4.32931
LINC01252	2.43616	3.55882	2.99391	3.51657	2.30542	2.30633	2.63966	2.93515	2.99236	2.4239	2.89729	2.54437	2.59742	3.7265	3.09943	3.54384	2.92839	2.58305	2.55616	3.22602	3.10876	2.72985	3.25384	3.49186	2.9027	3.07611	2.76821	2.85858	4.20344	2.89825	2.70513	2.26788	2.30288	2.46361	2.64023	2.08868	2.15512	3.21857	2.45771	3.08219	2.96397	3.13245	2.62531	2.71183	2.79495	2.52928	2.37159	3.06753	1.46282
PDE1C	2.46198	2.15264	2.3522	2.8884	2.09335	2.00718	1.86792	1.73475	1.7642	1.56593	2.21521	1.66137	2.34147	2.71058	2.10423	2.15052	2.26771	2.72042	2.20168	1.45727	2.54988	2.91375	1.7685	1.75286	2.60862	1.83753	2.41268	2.40543	2.14809	1.9718	1.82594	2.98432	2.50503	1.74835	2.45188	2.01158	2.15182	1.84232	2.32783	2.19393	2.14729	1.90218	1.91718	1.83582	2.72386	1.56133	1.72182	1.94979	1.22166
PLCG1	5.75922	5.35234	5.19902	5.92293	5.9282	5.90896	6.03694	5.56009	5.40571	5.68439	5.92901	5.38929	5.08294	4.92471	4.94329	5.35868	5.59619	5.74779	5.84497	5.03435	4.86953	5.17532	5.43775	5.51905	4.84393	5.74132	5.88412	5.11744	6.05532	5.27411	5.0928	5.60527	5.73914	5.21853	5.94515	5.72139	5.52953	5.46331	5.8798	5.90519	5.32932	4.95607	5.42876	6.96857	5.69115	5.51723	4.96681	4.85888	6.23643
MIR644A	2.92558	4.77885	2.20471	1.62184	2.05956	2.81542	5.16165	4.07948	3.35974	1.14535	1.99136	3.12877	6.24249	3.9689	1.28549	4.71699	1.67267	4.90072	4.03972	4.78504	1.72946	5.70451	1.97221	2.67906	1.97777	2.6013	5.51753	3.95921	2.84086	3.73527	3.20861	3.25472	3.78633	3.22085	3.07481	1.40846	3.51144	4.21691	1.75829	2.70847	1.60523	3.66305	4.0618	6.94661	4.75446	3.40684	3.02264	3.45883	2.29972
ADAMTSL4-AS1	1.81344	1.94327	1.602	1.93202	1.79522	3.4374	1.92421	2.446	2.48609	2.9769	3.02823	2.24272	3.08981	2.29133	2.19613	2.19077	2.11198	5.10879	2.28264	3.30027	3.00934	1.22966	2.39872	4.56532	2.76159	3.6192	2.72777	2.83004	2.85524	2.57739	2.70992	2.58469	1.74385	3.06863	4.38363	2.41452	2.78173	2.2178	2.0898	1.97869	1.7304	2.85945	2.79727	4.14351	2.7265	2.10305	1.99821	2.4298	1.6975
MIR3916	5.00301	3.55566	3.87204	1.36477	4.20191	2.81754	2.88614	4.30221	2.94524	6.31395	2.64389	4.8074	2.48467	3.56943	5.50453	3.80864	3.13166	6.1045	2.60557	3.58076	3.23697	4.0055	2.75856	3.84933	3.70931	5.37259	3.54604	2.33232	2.88036	6.45556	4.40046	3.12263	2.88351	2.99357	4.17008	2.38861	1.89055	4.43829	3.19628	2.51192	3.84017	3.94405	4.58686	7.0259	4.79293	2.52042	5.69936	5.10193	4.82389
ACER2	4.47828	4.40237	3.44698	4.27298	4.01121	4.37829	5.3461	4.1276	4.59482	5.52632	5.0995	4.91583	1.52101	4.33355	3.72359	4.88793	4.56336	4.23383	3.52024	4.77708	4.03839	3.67394	4.59266	3.81407	3.16804	4.1675	3.93859	2.79138	4.29377	4.36826	4.53377	3.55906	4.30813	4.13452	2.31457	3.44142	5.90256	4.54172	4.29825	4.31453	3.75241	4.76806	4.09166	4.69835	4.68777	3.79	3.7438	3.50053	5.12828
PLG	7.13485	7.18892	7.73828	7.67854	5.92394	6.61599	8.12987	6.09051	5.46082	3.71489	2.50956	7.33057	7.11917	7.88083	6.97489	6.39552	5.09077	5.83564	7.02596	3.24652	9.19115	8.42818	8.13124	7.87528	4.23573	5.47155	4.62723	8.04449	8.11683	6.38676	7.09042	5.91564	6.43557	8.81502	5.58799	4.42413	4.54364	5.84679	5.89854	5.07916	7.44518	7.21118	8.84662	1.81314	7.37197	6.57321	7.38576	8.12384	6.93502
SCARNA9L	1.95628	1.3344	5.30649	2.35118	1.55936	5.29416	0.579552	4.35591	4.34089	4.03993	1.36769	0.751984	0.929644	1.32521	1.67717	5.21493	0.596751	4.64166	2.14896	2.64687	1.66243	3.22152	2.11842	2.72617	1.14135	2.72034	2.36201	1.66333	4.70329	1.43676	3.82188	5.2093	1.16504	1.53285	2.80865	6.08965	2.62663	1.31082	6.15864	1.89479	1.88904	7.52063	2.70465	6.18479	5.2261	2.3756	5.19011	6.08296	2.09791
B3GNT7	4.05713	3.57573	3.0497	3.2596	3.47924	3.17697	3.92007	3.28874	3.65812	3.31935	4.42153	3.99795	3.86959	3.18484	3.49523	4.15373	3.60673	3.51617	2.86889	3.88833	3.33562	3.58078	2.60171	2.87572	3.86848	3.64797	3.54473	3.07215	4.12625	3.34043	3.22962	2.7664	2.79252	3.51056	3.80066	3.93281	3.74427	3.46209	4.6843	3.50517	3.03302	3.18135	3.02398	2.76284	3.20396	2.83873	3.51939	2.71106	4.24027
GHRLOS	2.22586	1.35716	1.85031	1.73655	1.63103	2.23104	3.01313	1.74092	1.78851	2.62719	1.6024	2.05935	2.7998	1.93036	2.17671	2.60424	2.77433	2.08668	2.04724	2.5773	2.3767	2.58998	2.6612	2.13639	1.91673	2.33088	2.00172	2.03526	1.77196	2.41769	2.72764	2.1988	2.09002	2.2553	3.12706	1.4189	1.94618	1.76968	2.27668	1.73164	1.56118	2.18588	2.15119	3.74782	1.88684	1.8716	2.58051	1.947	2.17468
MIR194-1	1.18925	0.883494	0.855006	0.911691	1.14692	3.66713	1.32751	0.994154	1.21438	1.00044	1.77613	1.77492	0.844763	1.12571	0.895724	2.45754	1.7314	1.63223	1.09606	1.12835	1.24269	1.69367	1.4804	0.840451	0.930987	1.08011	1.00489	1.31199	1.23611	1.06392	1.41814	1.06264	1.18854	1.85874	1.01319	1.10043	1.0025	1.18831	1.52551	1.97514	1.28273	1.05984	1.73517	2.50111	1.5659	0.962054	1.30149	2.37469	4.26512
CCDC28A	6.34995	6.23287	6.19658	6.30947	6.41389	6.4616	6.50538	6.62675	5.8609	6.11238	5.71266	6.26813	6.5754	5.77996	6.16134	6.24998	6.27102	6.8545	6.373	6.11667	6.03256	5.9933	6.0071	6.03711	5.54818	6.30156	5.3979	5.95245	6.38442	6.61323	6.45459	6.35788	6.35128	6.83421	5.97842	5.56156	5.56422	6.43231	5.82249	6.18329	6.24832	6.44828	6.7639	5.73173	6.36002	6.67693	5.72081	6.62287	6.02388
LOC101928673	1.54434	1.01848	2.07032	2.5555	1.07423	2.18552	2.81812	2.3644	2.17118	1.59202	2.21691	2.52185	2.46934	2.25833	2.55993	2.6446	1.85429	2.5506	1.88556	2.14614	1.60896	1.89336	2.22829	1.80829	2.50567	1.95026	2.49308	3.53201	1.72102	2.1222	2.15933	1.69304	1.34716	2.89465	2.12409	2.04569	2.25991	2.54293	2.15647	1.68242	1.86102	2.30244	2.16821	1.8715	1.33712	1.56113	1.7996	2.98263	1.67514
PCDH18	4.74366	5.62071	3.89973	5.05013	5.7313	4.07188	4.94668	5.38416	3.6633	4.52016	4.72663	4.75036	4.48651	5.45937	4.4598	3.88274	4.06588	4.5405	3.03271	5.91554	3.8084	4.5887	5.17731	3.82944	2.50788	4.76794	5.26685	3.5671	4.76516	3.85385	4.35758	5.30246	4.70241	4.76334	4.49518	4.51518	4.85338	3.151	3.92044	5.34204	3.82176	4.17797	3.93043	6.13985	5.3156	3.97381	5.23037	4.5523	7.13048
PABPC1L	2.82427	2.19694	2.56877	3.34244	2.59965	3.57824	4.3138	2.07542	2.85404	2.10636	2.63091	2.68342	3.65665	4.28346	2.4925	2.41341	1.84554	3.29049	2.79993	2.2212	3.50014	2.83915	2.43851	2.66401	2.5924	2.86808	2.74436	2.48272	2.4632	2.74162	3.41135	2.69204	3.41528	3.4811	2.98262	3.77971	3.37382	2.73944	3.05014	2.70979	2.86331	3.03774	3.39733	2.99081	1.93771	4.13172	1.9115	2.57399	1.89692
FOXS1	5.68554	4.64584	5.3252	5.47185	5.14816	5.29813	3.47656	5.05325	4.73768	5.57157	5.57709	3.80103	5.10118	5.8372	5.36584	5.33589	5.6955	4.46897	6.19811	6.53461	4.87333	4.94041	4.92695	5.25632	5.82247	5.73492	4.19786	4.45592	5.44223	4.92494	4.01832	5.57315	5.34828	3.88061	5.37261	5.34746	6.03	4.76384	5.38167	6.33507	5.88079	4.28537	4.95284	4.26994	5.7044	4.89176	4.71358	4.28649	4.75356
SRSF2	5.24496	5.03506	4.63685	5.23296	5.28509	4.93095	5.21944	5.47324	5.01342	6.16623	4.57477	5.11643	4.67809	5.43399	5.0487	5.00878	4.55552	5.38494	5.24268	5.41982	4.64768	5.12843	4.70188	5.52429	5.51526	5.56035	4.71536	5.6088	4.96511	5.60227	5.53419	5.51703	5.53669	4.57219	4.9505	5.2442	5.53785	5.23787	4.93539	4.73082	5.03439	5.33765	5.08793	5.54313	4.84245	5.34313	5.07225	4.90013	3.05236
UBE2G1	7.16599	6.39612	6.96786	7.16083	7.39329	6.7945	7.7109	7.28392	6.79404	7.19541	7.35861	7.41831	6.31366	7.56705	7.38689	6.97699	6.90369	6.72379	7.57823	6.42999	7.47181	6.61235	7.05358	6.86443	7.69419	7.42591	7.24437	7.41335	7.25419	6.52753	6.55498	7.15352	7.1116	6.94481	6.43398	6.97684	6.86819	6.64635	7.32755	7.26087	7.19594	7.35595	7.04512	6.79742	7.0524	7.2941	6.71159	7.40258	7.00552
SNORA72	0.750477	1.51771	0.684793	1.58078	2.47267	1.15738	1.33166	1.27132	1.23145	1.18626	2.5609	1.27419	0.602631	2.54387	1.00925	0.785459	1.35532	2.06696	1.53537	1.23872	1.7379	3.82437	3.49175	1.61301	0.964835	1.29071	1.69872	2.3354	1.30648	1.09798	2.19466	1.27649	1.27529	1.30357	0.985434	0.985434	1.58522	1.17341	3.50942	1.19694	1.51633	0.88971	1.40802	2.19458	0.958214	1.212	2.58739	1.93306	3.46339
ALMS1-IT1	1.95751	2.04554	2.3242	2.58866	1.4939	2.30417	2.5863	1.75581	1.81958	1.72752	2.50937	1.41683	3.23225	2.0798	2.75306	2.2785	2.57561	2.88215	2.02277	2.07764	2.1244	1.76889	1.59105	1.43339	2.29515	1.64707	2.32504	3.04314	2.04362	2.33168	2.76184	2.02114	2.8481	1.92233	2.00942	2.56363	2.06749	1.68856	1.76236	2.8726	3.2711	2.44475	2.37542	4.3928	3.21719	1.75229	2.97208	2.08543	2.29426
MIR193BHG	3.03565	3.13859	3.05122	3.07179	2.26302	2.78906	2.84881	3.27214	2.71458	3.90858	2.25212	3.13169	2.76954	3.0016	3.52559	3.07356	3.13214	2.65496	3.07306	2.88879	2.95884	4.20075	2.82359	3.56244	2.78572	2.92472	2.35471	3.05283	3.04728	3.199	3.10322	2.42683	3.2207	4.87246	3.21438	3.35274	3.18648	3.03693	2.56283	2.62375	3.47034	3.66179	3.05492	3.32333	3.53061	3.16911	3.72412	3.06053	1.4737
LOC102724711	1.52945	1.10704	1.37856	1.28425	1.65658	1.27413	1.77234	1.63216	1.08932	1.64011	1.55937	1.44799	2.23799	1.38307	1.36415	1.08476	1.46026	1.17527	1.64503	1.60205	1.26964	1.40291	1.8991	2.50418	1.1931	1.47842	1.16718	1.34703	1.52481	2.37598	1.35551	1.26153	2.46217	1.38178	2.02289	1.82399	1.2241	1.33301	1.13462	1.64503	2.61726	1.2354	2.89454	1.58471	1.15145	1.07015	1.53718	1.92186	1.40926
SAMD12	3.7731	3.94438	3.6635	3.47033	3.02108	3.01501	3.41389	3.22026	3.82583	2.57033	3.14963	3.72859	4.83847	3.29736	4.74166	3.34031	2.83349	2.83854	4.05392	3.16803	2.53638	3.73074	3.06174	3.81527	2.80634	4.67142	3.96051	4.01528	3.2865	2.89923	3.65178	3.34914	3.64651	4.26392	3.50681	3.97005	3.56502	3.19386	4.9033	3.45371	3.75932	2.85768	2.51452	4.74459	4.89119	3.63281	3.74284	3.9993	0.899816
LINC00844	0.821752	1.60789	1.2924	0.91077	1.57758	1.2479	1.68187	0.776546	1.23709	1.14122	0.748008	0.560638	0.988958	3.93483	1.25911	2.58069	1.38711	1.38632	1.78009	1.81646	1.09712	5.18462	1.13691	1.00351	1.84174	1.24347	1.21753	0.869405	0.541009	1.21755	0.692423	1.2723	1.31342	1.05279	3.58687	0.914412	0.701658	0.622884	1.5324	1.57245	2.25114	2.26813	2.60213	2.37282	1.3619	4.3948	3.29159	1.41282	0.817696
SNED1	4.94603	4.67094	4.19545	5.44877	4.11921	5.81286	4.75959	4.6598	5.51626	5.15004	5.56424	5.34402	4.25413	4.278	4.41428	5.70265	5.06498	4.49771	4.06116	5.03261	3.83736	4.27948	4.63939	4.53451	5.35345	3.86871	5.73745	4.3051	4.84637	5.95081	4.74192	4.28079	5.63006	4.27773	4.94884	5.19996	4.7148	4.53207	5.34083	5.39511	3.97126	4.52482	4.82673	6.29049	4.33063	5.17622	4.94988	4.65473	5.78346
LRRC4B	2.25323	2.34625	2.49304	3.32342	2.90381	3.0002	2.80643	2.16145	2.83427	2.18072	2.64353	2.28929	2.75731	3.11808	2.23947	2.32701	2.42487	2.52434	2.36857	3.22807	1.80778	2.66254	3.11231	1.8206	2.59032	2.79318	2.16574	2.19778	3.27068	2.40178	2.18503	2.21759	2.66548	2.3301	2.97576	2.49279	2.25468	3.02071	2.36426	2.51641	2.64998	2.56888	2.35026	2.08358	2.54224	2.41749	2.51173	2.16903	2.85284
TAS2R5	2.62636	1.53019	1.63562	1.28262	3.31772	1.97983	1.54916	1.87632	1.04114	2.66906	1.67393	1.29653	1.40858	1.53766	1.58571	2.91615	3.55062	2.60809	1.88302	2.67657	1.82743	2.49985	2.92175	1.83947	1.76877	2.36783	1.74843	1.57552	1.85455	1.91221	1.46232	1.32271	1.77842	2.43754	2.10179	2.37734	1.48345	2.23743	1.90337	2.47482	2.81348	2.63696	2.37929	4.45102	1.89411	1.6361	1.92414	2.10057	3.44596
MIR3161	3.52056	2.90591	3.53235	2.29181	2.74383	1.06476	2.06279	2.81365	2.37748	1.50257	1.9212	2.10908	2.84772	2.3743	2.65732	2.90274	3.75696	3.15435	2.44898	2.49154	1.89807	1.91792	3.56189	4.19418	2.76106	2.43888	2.83985	4.257	2.32121	2.3429	2.13475	2.60065	2.95981	4.42694	3.52628	1.55715	3.34046	2.45489	3.13409	4.74036	3.23881	2.1795	4.26334	2.42558	2.46761	3.8241	3.13088	2.59635	1.88706
TAPBPL	5.26725	5.32981	5.68003	5.06012	4.74204	4.61423	5.12365	5.06152	5.24958	5.20571	5.4052	5.35395	4.99867	5.23994	5.31387	4.44696	6.10022	4.98091	4.96557	5.19235	5.40174	4.17221	4.63455	4.86934	5.77555	4.99187	5.41906	4.16466	4.22034	5.39159	4.56263	4.52856	5.58322	4.8536	5.43548	5.70203	5.12789	5.08936	5.91115	5.94377	5.94261	4.67165	5.77397	4.2945	5.80585	5.12869	5.14461	4.97972	6.55288
LOC100270746	2.98569	3.11136	3.40884	3.67502	2.3903	3.87459	2.85899	3.47745	3.14246	3.81234	2.82304	3.65621	2.8533	3.45701	2.10491	3.02682	4.48443	3.14833	2.92367	2.48453	3.44592	3.45899	3.30185	4.74165	3.17535	3.71383	2.98294	4.01247	2.72597	4.71204	2.65405	2.85238	4.02769	3.82614	3.57355	3.406	3.70224	4.20759	2.30569	2.60963	3.77761	3.56788	2.83768	2.45557	3.8064	3.81822	3.29459	3.81044	2.39244
LOC101929380	1.82344	1.90424	1.50002	1.25052	2.30924	0.908705	1.4611	1.26171	0.595768	1.19024	2.70837	1.26366	1.68176	1.07404	2.16079	2.71316	2.14901	1.3169	0.908087	2.57728	1.49818	1.7572	1.59306	3.32474	1.61514	1.8355	3.07085	1.55312	1.87128	1.56852	2.50185	1.72025	1.03732	1.98966	1.13524	1.65962	1.37527	1.14986	1.36797	1.26956	2.10363	2.77708	2.79868	1.86323	1.32747	2.81999	2.32042	1.74827	1.12141
HIBADH	6.78456	6.89389	6.98792	7.09681	6.6546	6.90799	6.90047	7.206	6.41936	6.75053	6.28463	6.62855	6.79062	6.83983	7.06392	6.59872	6.10613	7.12002	7.05096	6.58257	7.46009	6.73929	7.00885	7.1329	6.24844	6.85941	6.66895	7.58311	6.75332	7.08475	6.92966	6.70332	6.56006	7.4101	6.85885	6.70784	6.59585	6.40185	6.30561	6.66318	7.25291	7.10724	7.70542	6.60268	6.81573	7.0026	7.17565	7.45752	6.34559
SNORD114-30	1.028	1.28075	1.13813	1.1878	0.819086	1.29291	2.49233	0.795844	0.8988	0.975754	0.88751	2.19624	0.988868	0.84317	1.10869	1.31688	1.27341	0.823289	1.26897	2.26715	1.57324	1.82395	1.46865	1.13675	0.983408	1.12109	1.43171	2.26978	1.31501	1.18079	1.28241	1.18575	1.48883	1.3573	1.26332	1.81999	4.16538	0.844927	1.03367	1.53924	1.16439	2.60646	1.94523	1.33063	1.39195	1.48251	2.18879	1.57983	1.65132
MTERF4	4.75506	4.27765	4.06788	4.68448	4.6083	4.75866	4.72897	4.16021	4.37889	4.41677	3.84238	4.53042	4.445	4.65339	4.51629	4.11912	3.4869	4.47665	4.66394	4.29983	4.91301	4.31388	4.63848	4.66659	4.29551	4.49138	4.5769	3.27528	3.9031	4.13965	4.0588	3.68707	4.37955	4.42727	4.74046	4.82824	3.66991	3.41592	3.96036	4.873	3.80117	4.3379	3.90399	4.47069	3.42987	4.2622	3.93571	4.26027	1.96542
KLC2	4.63513	3.69665	3.9668	3.00541	3.98817	4.57496	3.39298	4.15687	3.87369	3.29878	4.06973	4.61903	4.99595	4.48767	4.13528	3.91336	4.28185	2.86149	3.32801	4.14916	3.58482	5.20677	4.57192	4.68246	4.60274	4.46459	3.56194	4.37016	3.77799	2.76152	4.23095	3.85453	3.76278	3.89809	3.99199	3.52702	4.11754	4.84243	4.51984	3.87356	4.77811	3.57616	4.39349	3.74937	3.26796	3.15859	3.51147	2.84754	4.50917
MED16	5.97514	5.09259	5.1173	5.79178	5.90425	6.07582	4.85323	5.26593	5.58971	5.30625	5.71105	5.05069	5.86828	5.51086	4.87556	5.39275	5.28829	4.8046	5.45236	5.2338	5.64416	5.44391	5.51348	5.33079	5.07891	4.66827	6.10713	5.43242	5.68897	5.03637	5.26181	4.81513	6.14589	5.97998	4.96855	5.31856	5.30091	4.97566	5.05178	5.69935	4.30731	5.39067	5.41481	4.8189	5.29536	5.337	4.4831	5.71544	5.58902
CDC42EP5	5.67027	5.06319	4.73777	5.40594	5.11773	6.32182	4.37084	4.74683	5.13316	4.91171	6.1056	3.82287	5.01523	5.50697	4.51222	4.94497	5.33413	4.25208	4.78222	4.82812	4.35962	4.76861	4.96182	4.631	5.52983	4.31991	5.32679	5.00753	5.04983	5.30751	3.92103	4.2793	5.8361	3.96131	5.20373	4.82642	5.72065	5.34288	5.03737	4.94349	4.17602	4.3335	4.62574	4.86076	4.80018	4.91103	4.51645	4.6031	6.29018
JAKMIP2	5.3657	5.63307	4.92118	5.22598	5.21019	4.62962	5.06821	4.71247	5.5957	4.12705	3.33355	5.33608	5.93124	4.79547	5.82725	5.1039	4.76275	5.62802	2.4036	3.13048	4.78481	3.78439	3.45123	5.20984	4.01205	3.10759	3.63693	3.36572	3.77131	4.62588	5.31512	6.04379	5.61639	3.83037	5.61929	4.68281	5.77506	6.08499	5.81554	4.15151	5.83561	5.28672	6.02258	5.19484	4.99561	5.90694	5.05281	5.10147	6.25721
GALM	5.36759	4.39083	4.71095	5.0873	4.60163	3.71072	5.82873	4.30897	3.5197	3.20638	3.98332	5.5821	2.63873	5.73732	4.12216	3.98529	2.74851	4.17343	5.73674	3.73973	6.03897	5.50443	5.12501	4.0448	3.98371	4.38206	4.3482	4.62331	6.11711	5.15843	5.59836	4.64112	4.81774	6.30596	5.73808	4.66714	3.17257	5.16707	3.79155	5.93976	4.77342	5.85647	5.47528	3.59595	4.4226	5.23773	5.60302	6.447	1.39897
NID2	5.89479	5.27262	5.9446	5.62123	6.19343	6.20547	5.20956	6.3975	5.56881	6.64383	5.01902	5.22885	7.19372	5.81884	5.93412	5.17441	6.68922	5.34025	5.21187	6.19887	5.50268	6.03604	6.50086	4.72787	6.04036	8.01359	6.78405	5.23896	5.87559	5.38417	5.83036	6.27139	6.38548	4.79573	6.3978	5.76252	6.45486	6.43369	4.94426	6.57495	6.36187	5.525	5.45293	6.62891	6.38354	5.6096	6.18646	6.71476	6.64362
SLC27A2	5.88003	5.85067	7.42307	6.68826	4.63899	6.25706	7.47659	5.2824	4.98906	5.86422	2.34848	6.57623	6.63667	6.7177	5.35373	5.51365	4.47475	7.40351	8.51351	4.36414	7.6407	6.56455	7.411	5.7785	5.08858	5.14805	3.81919	7.67462	7.73293	5.47835	6.59374	6.23976	5.9345	8.32455	5.9425	5.20012	3.71659	5.83117	4.13266	6.01981	6.71493	7.89136	7.83189	4.93183	6.17131	5.13972	6.19895	7.91708	1.49235
SFXN2	4.2552	5.2323	5.39823	5.81949	3.9261	5.00912	5.92051	6.05446	4.23541	3.49628	4.10928	6.54935	2.8813	5.82814	4.39309	5.2752	4.31962	5.48185	3.54264	3.82514	6.74091	6.29177	6.22211	6.22419	4.12945	4.39174	3.67343	7.22124	6.53214	5.60182	6.51181	5.19812	6.08744	5.34967	5.27275	4.55368	3.75004	5.74174	4.95475	5.03828	4.46481	6.28642	6.91443	4.93961	5.91546	5.36994	5.6428	6.75079	2.60878
NDUFAF5	2.66517	3.17198	4.02194	2.57707	3.34323	2.53363	3.36297	3.34458	3.02819	2.65465	2.67225	2.11299	3.81818	3.85966	3.9192	2.80688	2.68664	2.21302	3.12582	2.94433	3.99545	3.38678	2.63201	2.5828	2.98618	3.75749	2.77042	3.50503	2.95671	2.49307	3.22313	3.07756	3.09311	2.00461	2.8917	3.82873	2.84215	3.49507	3.36901	2.95476	3.28883	3.02203	2.96854	2.9526	3.32899	3.08698	3.37007	2.64888	1.70857
NAA16	4.73597	4.60373	3.55772	5.02612	4.30262	4.44437	4.08966	4.23975	4.25286	4.21072	4.48404	4.52868	3.57077	5.02007	4.13863	4.39317	4.32196	5.07338	4.10056	4.50766	4.24123	4.45547	4.70249	3.49837	3.52698	4.8211	4.36131	3.77557	3.9156	4.60193	4.66992	3.78129	4.74155	4.15048	4.62939	4.05089	4.67381	3.5321	4.08975	4.17583	4.97655	3.9952	4.63545	5.07419	4.27226	4.36391	4.96665	4.85231	1.98581
MIR580	1.07705	1.19223	0.656454	1.15393	1.07874	1.04989	2.2031	0.862905	1.16376	1.79334	1.15052	2.58282	0.877511	3.44293	1.11238	2.40758	1.19873	1.30032	1.11378	1.94877	1.7339	1.17324	1.08579	0.687548	1.36112	1.37467	1.22967	1.35232	1.3894	2.02352	1.27298	1.69751	2.3712	1.13489	1.45013	1.08172	1.12129	1.48511	0.960663	1.06831	1.23369	6.67242	3.02168	1.05839	1.5443	1.05313	2.424	1.07206	1.26816
REEP4	3.64859	3.94022	3.9762	3.39771	4.2919	4.06528	3.5048	3.87406	3.21729	3.99432	2.3356	3.37505	2.65	3.91964	3.06058	3.81299	4.90064	3.53906	3.71908	4.32928	3.5856	3.70807	2.94559	3.26025	3.54807	4.44171	4.31855	3.26297	3.8293	4.31347	3.88239	3.12895	3.3552	3.42551	3.14878	4.4817	4.09976	4.34632	2.92282	3.89215	3.8696	3.99748	3.73292	2.89388	3.94432	4.14932	3.39227	3.89954	4.95225
RNU5B-1	3.80773	3.0375	3.62889	3.9775	3.40506	4.30486	3.35599	3.22851	3.0648	4.12965	4.73726	4.63542	3.57724	3.70115	3.45966	2.92912	0.641071	3.3879	3.69551	5.41911	3.79026	5.62177	3.43216	3.30973	4.79711	3.28084	2.4494	4.71356	3.17101	3.9655	2.9068	3.07022	3.38333	5.56294	2.13768	3.3717	3.40508	3.41031	3.67733	2.90362	3.47695	2.92269	2.11809	3.13255	2.2955	3.1399	3.29333	2.69108	5.16179
RUNX1	4.74701	3.81193	4.56644	3.84261	4.64648	5.10556	3.28544	5.06661	4.90977	4.09548	4.35701	3.50998	3.50298	4.42071	4.08667	4.68209	3.36572	3.45634	5.31994	5.11221	3.47853	3.41677	3.86731	3.64538	4.4796	6.53139	4.15708	2.99947	4.26931	2.85063	3.46472	4.53656	3.60486	5.01954	4.00074	4.2061	4.71402	3.70447	4.53773	4.05694	5.18343	3.43098	2.32719	4.60026	2.86072	4.34049	3.55604	3.75812	6.05055
SUGCT	2.60834	3.83197	4.30277	3.55729	2.24254	3.95982	4.10932	4.27726	2.03162	1.8912	2.80065	2.696	2.64515	3.52491	3.72473	4.60332	1.88724	4.02761	5.7803	2.72224	4.49226	4.73403	5.75077	4.7433	2.1199	3.80094	2.35149	5.82083	5.14591	4.59822	4.03171	3.9962	4.40356	5.98199	4.05321	3.91338	1.59665	2.38251	3.26883	3.24179	4.76281	5.34347	4.8123	2.86834	3.25722	3.11247	4.15532	5.50183	4.82197
TRMT11	3.39927	5.20913	4.17026	5.06815	3.87781	4.11507	3.98764	5.0343	4.22482	4.66045	3.99575	4.3869	4.28448	4.86997	4.92542	4.95947	4.37455	4.85895	3.33037	3.8914	3.7913	5.11267	4.70595	4.87767	5.29871	4.30027	3.97543	3.9161	4.48579	4.83428	3.88996	5.0861	5.07762	4.6362	4.4917	4.72399	4.80981	4.59894	4.45914	4.89443	5.78046	4.68326	4.21982	5.39726	3.7464	5.01468	4.86854	4.33062	1.52374
LINC01481	1.39786	1.14581	0.776892	1.01799	1.08359	1.25885	1.3804	1.02992	1.82211	2.08594	1.81632	1.36194	1.23362	1.89633	1.21605	2.75395	1.6453	2.52846	1.12634	1.26711	1.86565	1.74555	1.6074	1.33375	1.05573	1.38663	1.21458	1.54823	1.09454	1.60837	1.74786	1.46644	0.907202	1.0127	2.07821	1.15348	2.06891	1.37676	1.59835	1.01216	1.38971	1.15814	1.14907	2.33748	1.3106	1.14899	1.82097	1.07343	1.36048
SLC17A3	6.12808	5.38533	6.51494	5.56048	6.08802	6.91947	6.67866	4.39096	3.54798	3.0244	2.52434	6.05477	5.08699	6.00196	5.39137	5.38963	2.374	6.94446	8.00906	3.8492	6.0395	5.67443	6.15071	6.18829	4.9497	4.83849	3.98889	6.69326	7.76978	5.40736	5.54171	6.26442	5.26687	4.06033	4.83302	5.3437	2.50773	4.90178	5.17042	5.07167	7.35991	5.26026	7.50246	5.76939	5.39502	4.80929	6.06485	6.96588	5.3923
FAM160A1	2.81908	3.36366	3.34817	2.71703	2.84268	2.64661	3.68551	3.51264	2.47815	1.96082	2.85153	2.81276	3.5681	2.96077	2.87005	2.25722	3.47406	2.96269	3.92699	2.35306	3.58351	3.26423	3.84009	2.72328	2.38848	3.54019	2.8532	3.36484	2.94469	3.78558	2.99387	3.48807	2.7703	4.33694	3.60593	3.00182	2.60299	2.64225	2.58597	2.77953	3.45378	4.07942	3.75525	3.07587	3.02831	3.01655	3.17677	3.42493	1.88489
UGT2A3	5.1965	4.41397	5.29134	5.04797	4.9708	5.71052	5.65778	4.33858	4.68533	3.96845	3.82186	6.14143	4.47054	5.0357	4.4129	5.00085	3.2953	4.20587	7.17245	3.31151	6.75627	6.53153	5.0359	5.24077	4.41801	3.92544	2.92647	6.10821	5.01289	4.20528	4.9302	5.06325	4.34932	5.78351	4.95479	4.52643	4.52848	4.47358	4.61696	4.47258	4.93406	5.42062	6.16238	5.33826	4.68802	5.26542	5.04596	5.18289	0.89965
[truncated: 23,880 more rows]
[truncated: 27 more columns]
