# Supplementary material for: Mesangial cell-derived CircRNAs in chronic glomerulonephritis: RNA sequencing and bioinformatics analysis
Source: Ren Fail. 2024 Jul 1;46(2):2371059. doi: 10.1080/0886022X.2024.2371059 (PMC467094; doi:10.1080/0886022X.2024.2371059)
Supplement: Supplemental Material [file IRNF_A_2371059_SM1376.zip › Supplementary File 7.xlsx]

## Sheet: 0_filter
Tag	logFC	AveExpr	t	P.Value	adj.P.Val	B
SOX18	2.40542	5.46828	8.92163	1.81845e-13	3.87856e-09	19.9509
LOC101926962	-2.88852	2.41053	-8.79969	3.11769e-13	3.87856e-09	19.4487
EXOC3L2	1.76399	4.53525	8.30722	2.75442e-12	2.28443e-08	17.4163
SNORA26	-2.91896	2.38901	-8.16579	5.14803e-12	3.20221e-08	16.8321
CYP4Z1	-2.48891	2.05299	-8.09263	7.11361e-12	3.53987e-08	16.5298
N4BP2L2-IT2	-2.57725	3.24821	-7.96684	1.23991e-11	5.14169e-08	16.0104
RORA-AS1	-3.11007	2.26272	-7.80462	2.5365e-11	9.0158e-08	15.3408
RELA	1.38181	7.51711	7.6263	5.56271e-11	1.71571e-07	14.6058
DOCK9-AS1	-2.02093	1.58422	-7.60142	6.20609e-11	1.71571e-07	14.5033
TLNRD1	1.13281	6.17091	7.54351	8.00491e-11	1.94187e-07	14.265
LRRC32	1.87542	7.54784	7.52759	8.58507e-11	1.94187e-07	14.1995
PRKACA	1.29316	7.85739	7.47255	1.09318e-10	2.26663e-07	13.9732
COL10A1	-1.50977	2.17192	-7.4266	1.33737e-10	2.55962e-07	13.7844
LOC101929529	-2.64815	2.45983	-7.40848	1.44793e-10	2.57328e-07	13.71
LUC7L3	-1.45344	7.40462	-7.3911	1.56253e-10	2.59182e-07	13.6386
NRGN	2.20384	7.57964	7.31659	2.16548e-10	3.36745e-07	13.3329
MIR2113	-1.63787	2.80834	-7.26572	2.70523e-10	3.95935e-07	13.1244
SNORA53	-2.20964	2.04214	-7.01807	7.96466e-10	1.10094e-06	12.1123
GRIK1	-1.44556	2.09868	-6.97738	9.50474e-10	1.24467e-06	11.9466
MYDGF	1.52027	5.95587	6.83234	1.78217e-09	2.21711e-06	11.3573
GNRH1	-2.16455	2.63501	-6.80608	1.99648e-09	2.29568e-06	11.2508
TET2	-1.7438	5.73092	-6.79866	2.0615e-09	2.29568e-06	11.2208
PDXDC2P-NPIPB14P	-1.60521	1.83576	-6.79195	2.12213e-09	2.29568e-06	11.1936
DNAJB3	-2.14085	1.70904	-6.73622	2.69926e-09	2.79835e-06	10.9681
LOC100288798	-2.01006	2.48891	-6.70024	3.15201e-09	3.01876e-06	10.8227
LINC01187	-1.86668	1.90875	-6.70005	3.15452e-09	3.01876e-06	10.822
RPL13AP17	-1.5188	2.00799	-6.68729	3.33274e-09	3.07118e-06	10.7704
SNORD114-13	-1.74514	1.5203	-6.67415	3.52666e-09	3.13381e-06	10.7174
ERRFI1	-1.94074	7.34604	-6.62653	4.32815e-09	3.7134e-06	10.5254
CYBB	2.29054	5.70961	6.60471	4.75329e-09	3.94222e-06	10.4375
ATP13A2	1.26057	5.71861	6.53958	6.28488e-09	5.04433e-06	10.1757
DOCK4-AS1	-1.70794	1.89678	-6.50059	7.42641e-09	5.77427e-06	10.0192
LINC01004	-1.57402	3.07399	-6.45327	9.09062e-09	6.85406e-06	9.82961
THCAT158	-1.73213	1.96371	-6.40106	1.13582e-08	8.31184e-06	9.62083
LOC100289230	-1.56513	2.96994	-6.39167	1.18214e-08	8.37679e-06	9.58336
RARG	1.62894	4.47059	6.38581	1.21203e-08	8.37679e-06	9.55995
TMEM14EP	-1.98372	2.10498	-6.365	1.32424e-08	8.80816e-06	9.47694
CCDC18-AS1	-3.24754	3.49776	-6.3613	1.34524e-08	8.80816e-06	9.46219
SLC9A4	-2.18251	1.87398	-6.33236	1.52135e-08	9.70583e-06	9.34686
LOC100506124	-1.03059	1.59	-6.26512	2.02357e-08	1.25871e-05	9.07945
NEBL	-1.96573	5.1343	-6.24672	2.18758e-08	1.32754e-05	9.0064
PA2G4P4	-1.35682	1.72172	-6.2262	2.38589e-08	1.41341e-05	8.92506
TSG1	-1.19001	1.85992	-6.22039	2.44532e-08	1.41493e-05	8.902
PKHD1	-2.05444	3.90566	-6.19109	2.76752e-08	1.54668e-05	8.78599
CCDC144CP	-1.56237	2.67412	-6.18855	2.79735e-08	1.54668e-05	8.77594
SLC16A12-AS1	-2.56456	3.02823	-6.16005	3.15469e-08	1.70634e-05	8.66327
PDE4A	1.54411	4.628	6.09965	4.06805e-08	2.15355e-05	8.42498
RYR3	-1.68475	3.24548	-6.08689	4.29219e-08	2.20729e-05	8.37472
CSRNP1	-1.23856	3.64721	-6.08387	4.34698e-08	2.20729e-05	8.36283
SHANK3	1.83689	5.3176	6.07397	4.53148e-08	2.25495e-05	8.32388
PSMD6-AS2	-3.01186	2.96811	-6.06438	4.71757e-08	2.30152e-05	8.28617
SEMA4G	1.52359	5.87185	6.01019	5.92028e-08	2.83274e-05	8.0734
ZYX	1.70895	6.35598	5.97891	6.74751e-08	3.14587e-05	7.95086
LINC01355	-1.84732	2.08305	-5.97609	6.82757e-08	3.14587e-05	7.93981
SDC3	2.28425	7.06556	5.93197	8.20741e-08	3.65759e-05	7.76739
RNU11	-2.21493	4.5976	-5.93125	8.23218e-08	3.65759e-05	7.76456
SYT11	1.7785	6.26907	5.91904	8.66167e-08	3.7809e-05	7.71693
TAS2R3	-1.60387	1.80284	-5.91314	8.87734e-08	3.80823e-05	7.69389
DNAH7	-1.08596	2.37711	-5.88676	9.90698e-08	4.17789e-05	7.59111
CEP95	-1.38753	5.33142	-5.85807	1.11608e-07	4.62819e-05	7.4795
AHSA2P	-2.15686	3.85919	-5.85144	1.1472e-07	4.67927e-05	7.45375
SNORD58C	-1.92818	1.45774	-5.84564	1.17518e-07	4.71606e-05	7.43118
GJD3	1.95581	5.05124	5.81354	1.34234e-07	5.25049e-05	7.30665
LINC-PINT	-2.14641	3.35495	-5.81207	1.35055e-07	5.25049e-05	7.30093
CDH5	1.35972	7.60478	5.78492	1.51106e-07	5.78411e-05	7.19579
RIMKLB	-1.32285	5.66429	-5.74145	1.80805e-07	6.81608e-05	7.0278
MFNG	1.68892	5.08902	5.72161	1.96204e-07	7.28621e-05	6.95129
SNORA41	-1.68949	1.92019	-5.67882	2.33956e-07	8.56038e-05	6.78658
FAM13A-AS1	-1.14745	3.08448	-5.66944	2.43144e-07	8.76763e-05	6.75053
PLCE1-AS1	-2.27596	2.36551	-5.66272	2.49936e-07	8.8838e-05	6.72475
FAM133CP	-1.09911	2.40628	-5.65545	2.57507e-07	9.02398e-05	6.69682
NRARP	1.41723	4.31942	5.61458	3.04422e-07	0.000105199	6.54022
SNORA14A	-3.05019	3.41007	-5.60755	3.13303e-07	0.000106785	6.51331
PLXNB1	1.03463	5.58998	5.57135	3.63215e-07	0.000122124	6.37502
STRIT1	-2.23209	2.40033	-5.56656	3.70382e-07	0.000122873	6.35674
SOX17	1.40792	4.79125	5.56274	3.76198e-07	0.00012316	6.34217
MIR612	-3.7381	3.4328	-5.54847	3.98718e-07	0.000128838	6.28779
LOC101928324	-1.59438	2.22667	-5.53337	4.23993e-07	0.000135248	6.2303
SLC28A2	-1.01559	2.14265	-5.51699	4.53202e-07	0.000142736	6.168
RERG-AS1	-2.11975	2.61457	-5.50861	4.68893e-07	0.000145832	6.13617
NABP1	-1.61803	3.98364	-5.50333	4.79051e-07	0.000147152	6.11613
HCLS1	1.64777	6.14385	5.48283	5.20607e-07	0.000157966	6.03834
CYP4A22	-2.30391	2.19986	-5.46887	5.50905e-07	0.000165145	5.98545
LOC101928053	-1.26538	1.91705	-5.46093	5.68906e-07	0.0001675	5.95539
GOLGA8A	-2.45871	4.02351	-5.45949	5.72225e-07	0.0001675	5.94995
CSPP1	-0.862237	6.12401	-5.44744	6.00814e-07	0.000173824	5.90437
GRK2	1.50085	4.75833	5.4445	6.08008e-07	0.000173883	5.89325
NR1D1	2.1254	5.90434	5.43744	6.25605e-07	0.000176447	5.86657
LOC101929633	-2.52405	3.3153	-5.43525	6.31156e-07	0.000176447	5.85832
BTBD9-AS1	-1.56876	2.48146	-5.42755	6.51117e-07	0.000179175	5.82921
SHKBP1	1.34668	5.55961	5.42329	6.62407e-07	0.000179175	5.81314
RIDA	-1.86354	6.13408	-5.42325	6.62519e-07	0.000179175	5.81299
GPR108	0.751044	7.2764	5.41812	6.76369e-07	0.000180954	5.79365
SNORD116-25	-1.251	1.44041	-5.40401	7.15986e-07	0.000189515	5.74045
LMNA	1.05319	6.39677	5.3941	7.45176e-07	0.000195166	5.7031
RFLNB	1.62271	6.8799	5.38702	7.66722e-07	0.000198717	5.67646
SNORA12	-3.13535	3.88956	-5.38436	7.74968e-07	0.000198783	5.66646
EGF	-2.56763	3.7245	-5.3668	8.31705e-07	0.000206088	5.60044
TIPARP	-1.1898	7.10766	-5.3662	8.33738e-07	0.000206088	5.59816
MIR548AN	-1.39376	2.14239	-5.36594	8.34618e-07	0.000206088	5.59717
PCDH12	1.20161	4.77056	5.36535	8.36576e-07	0.000206088	5.59498
CCDC91	-1.19542	7.53154	-5.35874	8.59103e-07	0.000209279	5.57015
GNRHR	-1.46846	1.85775	-5.35665	8.66354e-07	0.000209279	5.5623
ARHGAP23	1.1959	6.63198	5.34141	9.21023e-07	0.000220346	5.50513
MAGI2-AS2	-1.63776	1.91018	-5.32547	9.81854e-07	0.000232341	5.44538
LOC644135	-1.17213	1.65756	-5.32345	9.89839e-07	0.000232341	5.43781
PPP6R1	1.07091	5.88693	5.31097	1.04058e-06	0.000241716	5.39112
PPP2R5B	1.28305	3.65936	5.30891	1.04921e-06	0.000241716	5.3834
MIR21	-2.52203	4.34541	-5.30286	1.07493e-06	0.000242449	5.36078
LOC102723544	-1.81755	2.12382	-5.30188	1.07916e-06	0.000242449	5.35711
FURIN	0.975905	5.10797	5.30131	1.08162e-06	0.000242449	5.35498
SYDE1	1.17215	5.83356	5.29373	1.11491e-06	0.00024768	5.32667
MIR3936HG	-1.1585	2.38558	-5.28675	1.14644e-06	0.000252431	5.30062
STIM1	1.59456	6.10198	5.27494	1.20185e-06	0.000262309	5.25655
PGAM1P5	-1.42564	3.10897	-5.26903	1.23055e-06	0.000266237	5.23451
HDAC5	1.19195	5.8829	5.2618	1.26656e-06	0.000270543	5.20757
MIR1290	-1.77664	1.68295	-5.26069	1.2722e-06	0.000270543	5.20343
MIR3934	-1.57732	2.3785	-5.2535	1.30916e-06	0.000275271	5.17668
NCKAP1L	2.15028	4.68533	5.25209	1.31656e-06	0.000275271	5.17142
SNORD104	-2.53693	1.97329	-5.24519	1.35325e-06	0.000279503	5.14575
LOC102724784	-1.1739	1.9964	-5.24341	1.36291e-06	0.000279503	5.13911
NHSL2	1.6472	4.48776	5.24201	1.3705e-06	0.000279503	5.13393
HSD17B7P2	-1.3772	2.6923	-5.23611	1.40308e-06	0.000281785	5.11199
LOC101927023	-1.36822	1.61967	-5.23589	1.40434e-06	0.000281785	5.11116
IFI30	1.21799	7.80524	5.23386	1.41574e-06	0.000281799	5.10361
LRRC66	-0.946327	1.84253	-5.23185	1.4271e-06	0.000281807	5.09614
CFAP70	-1.14709	1.93067	-5.21717	1.51295e-06	0.000296406	5.04161
MCOLN1	1.20114	6.10553	5.2097	1.55853e-06	0.000302952	5.0139
CDK2AP2	1.31915	3.88276	5.20729	1.57349e-06	0.000303489	5.00498
SNORD3D	-1.03499	1.47629	-5.19305	1.66504e-06	0.000318676	4.9522
IQCJ	-2.10248	2.97582	-5.18282	1.73395e-06	0.000329332	4.91435
TAS2R20	-1.03539	1.32065	-5.16045	1.89464e-06	0.000357125	4.83165
BOC	1.68541	5.26981	5.15294	1.9518e-06	0.000362825	4.80391
FGD6	1.0642	5.67889	5.15264	1.95404e-06	0.000362825	4.80284
LOC102723809	-1.82995	2.81361	-5.14414	2.0209e-06	0.000371592	4.77145
KIF1C	0.729398	6.31422	5.14157	2.04148e-06	0.000371592	4.762
HRG	-2.66697	2.71414	-5.141	2.04606e-06	0.000371592	4.75991
DDN	1.56873	6.1038	5.13292	2.11246e-06	0.000380871	4.73011
CDC42EP1	1.66227	5.97773	5.12585	2.17225e-06	0.000388833	4.70407
MIR421	-2.75019	3.1261	-5.12045	2.219e-06	0.000394246	4.68421
WSB1	-1.47892	6.95564	-5.11872	2.23418e-06	0.000394246	4.67785
FLJ42393	-1.07565	2.10824	-5.1151	2.26634e-06	0.000397104	4.66452
LRRC55	2.23391	5.37993	5.10367	2.37075e-06	0.00040688	4.62251
CYP3A5	-1.77389	3.80128	-5.10314	2.37566e-06	0.00040688	4.62058
MAOA	-1.55932	5.66467	-5.10251	2.38162e-06	0.00040688	4.61824
SPATA13-AS1	-1.92215	2.57627	-5.10188	2.38754e-06	0.00040688	4.61592
SLC35F6	1.44322	6.22947	5.09254	2.4769e-06	0.000419236	4.58165
DGAT1	1.06946	6.71507	5.09044	2.49745e-06	0.000419859	4.57395
SNORD116-20	-2.88343	3.61691	-5.0845	2.55657e-06	0.000424731	4.55213
LDOC1	1.21374	6.05507	5.0841	2.56057e-06	0.000424731	4.55067
ZNF189	-2.10485	4.1404	-5.07865	2.61606e-06	0.00043106	4.53068
LOC654841	-1.59476	1.87014	-5.07149	2.69069e-06	0.000440067	4.50445
MAP3K11	1.44697	4.64271	5.07003	2.70609e-06	0.000440067	4.49913
FRAS1	-2.01423	4.05704	-5.06806	2.72715e-06	0.000440611	4.4919
BATF2	1.65055	5.48747	5.05389	2.88309e-06	0.0004628	4.44005
GRWD1	0.921645	3.76403	5.0479	2.95158e-06	0.000470758	4.41816
ANKS4B	-1.79985	3.07313	-5.04463	2.98973e-06	0.000473806	4.40619
ATP6V1G3	-1.82083	3.04984	-5.03611	3.09117e-06	0.000486781	4.37508
CLK4	-1.66085	5.45187	-5.02947	3.17263e-06	0.000493549	4.35084
DRAP1	1.71535	6.05024	5.02937	3.17382e-06	0.000493549	4.35049
RNVU1-15	-1.14574	1.57632	-5.02284	3.25594e-06	0.000503175	4.32668
SLC38A11	-1.17744	1.62386	-5.0167	3.33511e-06	0.000512228	4.30428
SNORD71	-2.89554	2.85417	-5.01154	3.40302e-06	0.000519451	4.2855
UCP2	2.6108	5.83805	5.00535	3.48634e-06	0.000528925	4.26295
APLP1	1.37515	4.64294	4.98851	3.72328e-06	0.000561448	4.20168
TSPAN18	1.40482	6.49464	4.98126	3.82999e-06	0.00057406	4.17535
RPL23AP32	-2.35803	4.92664	-4.97586	3.91141e-06	0.000582754	4.15575
LINC01473	-1.91124	1.86889	-4.97322	3.95184e-06	0.000585272	4.14617
CBX6	1.32167	5.79787	4.96855	4.02434e-06	0.000592482	4.12923
PEAK1	1.00566	7.24029	4.9608	4.14749e-06	0.000604029	4.10115
SNORD67	-3.41136	3.51667	-4.95987	4.16257e-06	0.000604029	4.09777
RAPGEF1	1.4262	6.56219	4.95907	4.1756e-06	0.000604029	4.09486
AGAP6	-1.39439	3.25324	-4.95659	4.21602e-06	0.000606352	4.08588
LY6G5B	-1.95465	2.53755	-4.95095	4.3095e-06	0.000616234	4.06545
SIDT2	0.935593	7.05131	4.93807	4.53065e-06	0.000639068	4.01884
RBM5-AS1	-3.37443	4.06443	-4.93733	4.5437e-06	0.000639068	4.01616
ARHGEF28	-1.2449	4.61425	-4.93718	4.54624e-06	0.000639068	4.01564
GSTCD	-1.28717	4.34531	-4.93387	4.60518e-06	0.000640906	4.00364
SLC16A12	-3.17728	3.784	-4.93355	4.61084e-06	0.000640906	4.0025
SNORA61	-2.07944	2.52135	-4.9259	4.7498e-06	0.000656555	3.97484
SLC13A2	-2.4285	4.19841	-4.92359	4.79245e-06	0.00065879	3.96652
SKI	2.13741	5.86829	4.91747	4.9075e-06	0.000670898	3.94443
FSCN1	2.02544	7.11988	4.91265	5.00005e-06	0.000679815	3.92703
LINC00893	-1.1912	2.55949	-4.90946	5.06219e-06	0.000683655	3.91553
C2CD2	1.0359	5.21388	4.90839	5.08325e-06	0.000683655	3.91166
ABCC1	1.16484	6.29316	4.90371	5.17618e-06	0.000689826	3.89479
ALDH1L1-AS1	-1.13242	2.28516	-4.90329	5.18458e-06	0.000689826	3.89328
PLAC8	1.63047	4.51522	4.90155	5.21962e-06	0.000690794	3.88701
LOC101928058	-1.39558	1.87551	-4.89816	5.28855e-06	0.000696213	3.8748
GRIK1-AS1	-2.07768	2.43883	-4.89425	5.36896e-06	0.000701996	3.86075
TRPM6	-1.18031	1.80535	-4.8933	5.3889e-06	0.000701996	3.8573
MIR29C	-2.61958	4.63744	-4.88914	5.47611e-06	0.000707416	3.84235
SNORD101	-1.77728	2.01389	-4.88825	5.49507e-06	0.000707416	3.83913
LINC00513	-2.80839	2.65357	-4.88625	5.53772e-06	0.000707416	3.83193
PIAS4	1.03145	5.56348	4.88594	5.54423e-06	0.000707416	3.83084
MIR3942	-1.62871	1.61699	-4.88293	5.60917e-06	0.000708864	3.82
RBM25	-1.15327	6.18044	-4.88277	5.61256e-06	0.000708864	3.81944
MLXIP	0.795866	6.94248	4.86978	5.90127e-06	0.000741187	3.77275
SLC19A2	-2.07419	3.67949	-4.8686	5.92807e-06	0.000741187	3.76853
MIR548F2	-2.15221	2.29172	-4.85891	6.15383e-06	0.000765381	3.73374
KCNT2	-1.62123	2.85325	-4.85768	6.18309e-06	0.000765381	3.72932
GNAI2	0.689585	7.72372	4.84737	6.43348e-06	0.000792433	3.69238
SNORD14A	-1.53922	2.60884	-4.84307	6.54086e-06	0.000799227	3.67698
PICK1	1.18226	4.697	4.8426	6.55289e-06	0.000799227	3.67527
UPP2	-1.95877	3.50284	-4.83935	6.63536e-06	0.000805338	3.66363
LPP-AS1	-1.13782	1.69798	-4.83679	6.70087e-06	0.000809341	3.65449
ANKRD44-IT1	-1.33019	1.86422	-4.83519	6.74237e-06	0.00081042	3.64874
ZNF117	-1.48977	3.21592	-4.82761	6.94168e-06	0.000830365	3.62164
LINC01422	-1.5028	1.96398	-4.82169	7.10127e-06	0.000844312	3.60049
SNORD116-28	-1.62733	2.27108	-4.82078	7.12614e-06	0.000844312	3.59724
ARHGAP10	-1.14689	4.35588	-4.8188	7.18048e-06	0.000846718	3.59017
LINC02143	-1.54543	2.06757	-4.80979	7.43322e-06	0.000872386	3.55799
MAK	-1.14982	2.6214	-4.80643	7.52948e-06	0.000879536	3.54602
SNORD116-14	-2.4909	4.44395	-4.80065	7.69829e-06	0.000895053	3.52539
MIR27B	-2.38451	4.44896	-4.79501	7.86655e-06	0.000910361	3.50528
LINC00379	-1.92026	2.05606	-4.79163	7.96887e-06	0.000917933	3.49326
LOC643339	-1.21383	1.54495	-4.78861	8.06152e-06	0.000924325	3.48251
SNORA75	-1.79531	2.09412	-4.78423	8.1979e-06	0.000935651	3.46691
MIR4295	-2.73034	2.10522	-4.77932	8.35355e-06	0.000946092	3.44942
LYG2	-0.950527	2.05955	-4.77894	8.36543e-06	0.000946092	3.4481
RTL6	1.10356	4.76523	4.77166	8.6017e-06	0.00096197	3.4222
LUC7L2	-1.46157	7.1427	-4.77142	8.60955e-06	0.00096197	3.42135
CX3CL1	1.29102	7.87569	4.77105	8.62182e-06	0.00096197	3.42003
SCN3A	-1.19907	1.70594	-4.76192	8.92771e-06	0.000987406	3.38761
PLET1	-0.881325	1.47853	-4.76188	8.92916e-06	0.000987406	3.38746
OR52H1	-1.23613	2.39919	-4.74781	9.4217e-06	0.00103726	3.33754
KCNJ16	-1.31418	6.9011	-4.74308	9.59312e-06	0.00105148	3.32078
SNORA79	-3.87776	4.87559	-4.74024	9.69724e-06	0.00105823	3.31074
N4BP2L2	-1.17378	6.22951	-4.7375	9.79903e-06	0.00106164	3.30104
RALGDS	1.85694	5.60215	4.73619	9.84797e-06	0.00106164	3.29641
OR2T10	-1.90233	4.48131	-4.73597	9.85648e-06	0.00106164	3.2956
SNORA18	-2.70329	3.57017	-4.72887	1.01265e-05	0.00108602	3.27049
DOCK6	1.37526	5.28943	4.71442	1.06985e-05	0.00114244	3.21942
BAG6	0.792147	7.32085	4.70469	1.11014e-05	0.0011804	3.18506
ATP6V0D2	-2.66799	5.22137	-4.70268	1.11864e-05	0.00118376	3.17798
CSTA	1.32967	5.28574	4.7013	1.12449e-05	0.00118376	3.17313
CARHSP1	1.00931	6.56714	4.70047	1.12804e-05	0.00118376	3.1702
KANK2	0.979851	6.60927	4.69947	1.13233e-05	0.00118376	3.16668
SNORA5A	-3.64358	4.54821	-4.69065	1.17084e-05	0.0012189	3.1356
SAMHD1	1.20109	7.41685	4.68778	1.18365e-05	0.00122203	3.12549
LYN	2.28579	6.00631	4.68778	1.18367e-05	0.00122203	3.12548
MIR509-3	-1.99239	1.83385	-4.68532	1.19473e-05	0.00122806	3.11684
TMEM214	0.97852	7.13126	4.6843	1.19939e-05	0.00122806	3.11322
PCCA	-1.27835	5.98539	-4.67662	1.23476e-05	0.00125911	3.08622
PLIN2	-0.88989	7.49126	-4.6739	1.24755e-05	0.00126045	3.07665
CATSPERE	-1.1131	1.90881	-4.67353	1.24929e-05	0.00126045	3.07536
RNF44	1.1707	5.4542	4.67311	1.25128e-05	0.00126045	3.07387
INTS6-AS1	-1.86208	2.72342	-4.66406	1.29484e-05	0.00129907	3.04209
AGBL3	-0.845805	1.78519	-4.663	1.30006e-05	0.00129907	3.03836
ADM	2.7383	6.46557	4.66064	1.31172e-05	0.00130547	3.03007
MAN2B1	1.14498	5.09507	4.65847	1.3225e-05	0.00130852	3.02247
ABI3	1.16186	4.75048	4.65791	1.3253e-05	0.00130852	3.0205
B4GALT5	0.962539	6.96613	4.65099	1.36039e-05	0.00133786	2.99623
GRIK1-AS2	-1.11264	1.7373	-4.64859	1.37277e-05	0.00134136	2.98782
PRLR	-2.04465	2.81707	-4.64733	1.37933e-05	0.00134136	2.9834
LOC100131496	-0.892623	1.73988	-4.64718	1.38013e-05	0.00134136	2.98286
SCAP	0.912395	6.27621	4.63563	1.44158e-05	0.00139564	2.94241
CCSER1	-1.23928	2.04011	-4.62971	1.47409e-05	0.00142158	2.9217
MRTFA-AS1	-1.02117	1.87571	-4.62441	1.50379e-05	0.00144462	2.90319
LOC100506142	-1.70305	2.64103	-4.61846	1.53789e-05	0.0014717	2.88237
ATP6V0C	0.829358	8.66168	4.61379	1.5651e-05	0.001492	2.86609
APOH	-2.09775	3.11961	-4.60982	1.58864e-05	0.00150866	2.85223
SNORA49	-2.04948	2.95792	-4.60826	1.59802e-05	0.0015118	2.84677
LOC401261	-1.34934	2.41999	-4.60522	1.61639e-05	0.00152338	2.83616
TMEM244	-2.08414	3.22294	-4.59373	1.68764e-05	0.00158454	2.79613
MIR1251	-1.12646	1.69307	-4.58983	1.71252e-05	0.00160185	2.78255
MIR3685	-1.93852	2.47832	-4.58848	1.72121e-05	0.00160395	2.77785
ZC3H18	1.39038	5.73694	4.57783	1.79133e-05	0.00166306	2.7408
PIK3R1	-1.00614	7.12861	-4.57313	1.82314e-05	0.00168631	2.72447
CDIPT	1.26268	7.65455	4.56977	1.84621e-05	0.00170119	2.71281
CCDC43	1.16971	6.34884	4.5688	1.85291e-05	0.00170119	2.70945
ADH6	-1.92183	2.98718	-4.56638	1.86977e-05	0.00170627	2.70105
CTSD	0.687958	9.16134	4.56604	1.87216e-05	0.00170627	2.69986
TAS2R4	-1.5413	2.05895	-4.55866	1.92454e-05	0.00174409	2.67426
RAPH1	0.962887	7.09121	4.55823	1.92767e-05	0.00174409	2.67276
QSOX1	1.40587	6.24099	4.55525	1.94921e-05	0.00175719	2.66245
SNORD5	-2.55177	4.52786	-4.55252	1.96924e-05	0.00176883	2.65297
SEMA3F	1.74268	5.29873	4.54568	2.02017e-05	0.00179698	2.62928
OR7E91P	-1.33645	1.83554	-4.54511	2.02451e-05	0.00179698	2.62729
PRRC2A	1.4397	8.15577	4.54509	2.02463e-05	0.00179698	2.62724
LINC01874	-2.86622	2.74891	-4.54415	2.03174e-05	0.00179698	2.62399
SCARNA1	-1.00122	1.98614	-4.5435	2.03669e-05	0.00179698	2.62173
RTL8B	0.969072	3.10839	4.54247	2.04456e-05	0.00179755	2.61815
HIST2H2BC	-1.59669	2.97246	-4.53865	2.07391e-05	0.00181693	2.60494
IGFBP2	1.19985	9.01664	4.53397	2.11039e-05	0.0018424	2.58877
SLC38A4	-1.36251	2.51211	-4.53247	2.12222e-05	0.00184343	2.58359
GATA3	1.49365	6.70274	4.53195	2.12637e-05	0.00184343	2.58177
ROBO4	0.972684	6.06008	4.52695	2.16636e-05	0.00187157	2.5645
SNORD59B	-1.61946	1.68	-4.52029	2.22076e-05	0.00190865	2.5415
CD248	1.32318	7.47601	4.51982	2.22462e-05	0.00190865	2.53989
CRPPA-AS1	-0.63763	1.61754	-4.51864	2.23445e-05	0.00191049	2.53581
APOC3	-1.69903	4.55229	-4.51415	2.27208e-05	0.00193602	2.52032
TAF1D	-1.16358	6.28945	-4.50741	2.32979e-05	0.00197842	2.49707
SIGLEC10	1.59398	4.09509	4.49932	2.4009e-05	0.00203186	2.46921
MPP3	-1.03736	2.81193	-4.49661	2.42516e-05	0.00204544	2.45989
ENO4	-0.683502	2.13534	-4.49174	2.46942e-05	0.00207573	2.44313
LOC101927610	-1.10583	1.54788	-4.49033	2.48233e-05	0.00207955	2.4383
MNT	1.09902	5.25997	4.48724	2.51097e-05	0.00209649	2.42766
SLC39A7	1.23532	6.37201	4.47623	2.61558e-05	0.00217653	2.38984
SRCAP	0.774765	6.20401	4.4703	2.6736e-05	0.0022174	2.36951
SH3YL1	-1.20103	4.14678	-4.46897	2.68683e-05	0.00222096	2.36494
PLXND1	1.15005	6.50879	4.46707	2.70582e-05	0.00222926	2.35842
MIRLET7G	-1.71916	2.718	-4.46581	2.71847e-05	0.00223228	2.3541
LOC100287852	-1.32946	1.91591	-4.46404	2.73627e-05	0.00223951	2.34805
FAM53B-AS1	-1.54795	3.83882	-4.4602	2.77549e-05	0.00225554	2.33487
MIR570	-2.72852	3.28422	-4.45952	2.78242e-05	0.00225554	2.33256
KC6	-0.654739	1.4257	-4.45946	2.78305e-05	0.00225554	2.33234
SLC8A1	-1.44563	2.43348	-4.45138	2.86744e-05	0.00231639	2.30468
EGOT	-1.27994	3.20553	-4.44606	2.92436e-05	0.00235472	2.28647
SNORA36B	-1.99567	2.07084	-4.44238	2.9643e-05	0.00237919	2.27391
LINC02603	-1.84949	2.51509	-4.43993	2.99123e-05	0.00239308	2.26553
MIR548V	-2.16468	2.42612	-4.43287	3.07019e-05	0.00244838	2.2414
SNORA24	-3.25029	5.30187	-4.43137	3.08721e-05	0.00245409	2.23629
TSTA3	1.59581	5.24332	4.43031	3.09921e-05	0.00245578	2.23269
SNORA28	-2.46686	4.15437	-4.42913	3.11277e-05	0.00245869	2.22865
CYP8B1	-1.91194	2.16323	-4.4227	3.18732e-05	0.00250961	2.20674
MIR3671	-2.38731	2.89371	-4.40726	3.37368e-05	0.00264797	2.15413
GUK1	0.664424	8.27871	4.40613	3.38773e-05	0.00265063	2.15029
ABL1	1.20653	5.94963	4.39793	3.49128e-05	0.00272309	2.12242
SLC43A3	1.1239	5.77769	4.39664	3.50783e-05	0.00272745	2.11804
ACSS3	-1.42233	4.65255	-4.39141	3.57581e-05	0.00277164	2.10028
RASIP1	1.11539	4.57606	4.38936	3.60287e-05	0.00278149	2.0933
TBX3	1.26372	6.34012	4.38875	3.61088e-05	0.00278149	2.09125
RASA3	2.0423	5.0563	4.38447	3.66798e-05	0.00281676	2.07673
SNORA32	-3.55513	5.25247	-4.38094	3.71574e-05	0.00284465	2.06476
MIR99A	-1.65727	2.0928	-4.37512	3.79589e-05	0.0028971	2.04501
LINC02027	-1.59411	2.54998	-4.3716	3.84511e-05	0.0029257	2.03309
TEAD3	1.14622	5.28305	4.36991	3.86892e-05	0.00293483	2.02738
VTRNA2-1	-2.40079	3.1147	-4.36843	3.88992e-05	0.00294179	2.02237
SNORA33	-2.274	3.08022	-4.36619	3.92191e-05	0.00295439	2.0148
RANBP3L	-1.8903	3.08221	-4.36561	3.93032e-05	0.00295439	2.01282
PPIL1	1.01418	5.44939	4.36431	3.94906e-05	0.00295953	2.00842
FLNC	1.16567	4.50914	4.36294	3.96883e-05	0.00296542	2.0038
MIR3975	-1.60856	1.40594	-4.36132	3.99239e-05	0.00296957	1.99832
LRRN2	1.52807	5.28935	4.36037	4.00638e-05	0.00296957	1.99509
LRFN3	1.13608	5.17718	4.36011	4.01019e-05	0.00296957	1.99421
HIGD1C	-0.688234	1.54211	-4.35733	4.05107e-05	0.00299094	1.98482
SCIMP	2.38341	5.03707	4.35056	4.15251e-05	0.00305676	1.96195
PDCD5	-1.29691	2.67083	-4.34775	4.19538e-05	0.00307921	1.95245
TM9SF4	0.668554	7.0239	4.34395	4.25396e-05	0.00311303	1.93963
PLAGL1	-1.55317	3.99454	-4.33179	4.44679e-05	0.00324459	1.89863
FKBP14	1.51933	5.32615	4.32727	4.52049e-05	0.00328873	1.88344
BCL2L2	1.15763	4.62683	4.32496	4.55866e-05	0.00329793	1.87566
PFKL	0.731809	5.82729	4.3246	4.56479e-05	0.00329793	1.87442
ERVK13-1	-1.4206	2.55687	-4.32411	4.57291e-05	0.00329793	1.87278
PML	1.15535	4.55747	4.32088	4.62695e-05	0.00332726	1.86192
LINC00473	-1.69588	2.50389	-4.31699	4.6929e-05	0.00336496	1.84883
LOC100129203	-1.48447	1.97344	-4.30877	4.83525e-05	0.00345706	1.82121
PTBP1	0.818922	8.01815	4.295	5.08302e-05	0.0036238	1.77503
TNF	1.45979	4.49167	4.29317	5.11683e-05	0.00363748	1.7689
SNORD97	-2.37088	2.69301	-4.28527	5.26538e-05	0.00373232	1.74246
MINDY2	1.52364	6.06444	4.28304	5.3081e-05	0.00373232	1.735
RAB35	1.49082	6.55931	4.28294	5.31003e-05	0.00373232	1.73466
RIC8A	0.985726	5.49789	4.28243	5.31994e-05	0.00373232	1.73294
MIR32	-1.18142	1.68012	-4.28192	5.32965e-05	0.00373232	1.73125
FCN1	2.78258	5.55112	4.28138	5.34024e-05	0.00373232	1.72942
NIT2	-0.849403	6.91126	-4.27816	5.40283e-05	0.00375777	1.71865
MGAM	-2.86131	3.73711	-4.27795	5.40687e-05	0.00375777	1.71796
TRPM3	-1.03514	4.28199	-4.27411	5.48259e-05	0.00379979	1.70512
SNORA25	-1.83075	2.52089	-4.2725	5.51447e-05	0.00381126	1.69976
LOC644090	-1.22225	1.53307	-4.2686	5.59285e-05	0.00384687	1.68672
GPR4	1.48999	5.67342	4.2684	5.5969e-05	0.00384687	1.68605
MCAM	1.47963	4.55193	4.26666	5.63217e-05	0.00384984	1.68025
GNAO1	1.49509	5.14908	4.26618	5.64207e-05	0.00384984	1.67863
HIP1	0.847856	5.85775	4.2659	5.64764e-05	0.00384984	1.67772
LINC02381	1.26618	4.18917	4.26409	5.6847e-05	0.00386451	1.67168
COL4A1	2.09056	7.19014	4.26187	5.73063e-05	0.00388384	1.66425
CCDC148	-1.07951	5.33118	-4.2612	5.74435e-05	0.00388384	1.66204
IL2RG	1.7705	4.43887	4.25667	5.83909e-05	0.00393719	1.64693
PDE2A	0.857618	4.87052	4.25345	5.90746e-05	0.00397253	1.63618
SUPT5H	0.661918	6.28536	4.2512	5.95547e-05	0.00398806	1.62871
MIR3662	-1.64875	1.79183	-4.25039	5.97307e-05	0.00398806	1.62598
PTBP2	-0.927338	4.68107	-4.25013	5.97864e-05	0.00398806	1.62512
SUCLG2-AS1	-1.07152	2.44251	-4.24836	6.01698e-05	0.0040029	1.61922
TUBB6	0.971421	5.80549	4.24482	6.09416e-05	0.00403916	1.60745
NSUN6	-1.683	3.48538	-4.24438	6.10394e-05	0.00403916	1.60597
APOM	-1.91708	6.90136	-4.24307	6.13273e-05	0.00404744	1.60162
LAMTOR5-AS1	-1.37201	2.07566	-4.24064	6.18663e-05	0.00407221	1.59355
C1QL3	-1.72134	3.07262	-4.23799	6.24604e-05	0.00410046	1.58472
MTSS2	0.995061	6.85557	4.23404	6.33542e-05	0.0041482	1.5716
ADGRA2	1.25604	4.54843	4.23266	6.36689e-05	0.00415786	1.56703
SNORD3C	-2.74413	3.8646	-4.2289	6.45379e-05	0.00419965	1.55452
OLAH	-1.62236	2.61804	-4.22843	6.46464e-05	0.00419965	1.55297
FBRS	1.29276	4.89336	4.22606	6.52e-05	0.00422459	1.5451
MIR4275	-1.6919	4.40514	-4.22121	6.63476e-05	0.00428778	1.52899
LINC01485	-1.23187	2.3441	-4.21896	6.68859e-05	0.00431137	1.52153
DYNC2H1	-0.955753	5.51989	-4.21601	6.75968e-05	0.00434593	1.51178
LOC100132781	-1.16949	1.70913	-4.21476	6.79017e-05	0.00435428	1.50762
CCDC144B	-1.71107	2.87173	-4.21356	6.81958e-05	0.0043619	1.50364
TEX9	-1.40951	5.01148	-4.21105	6.88113e-05	0.00438998	1.49534
FTCD	-1.77476	4.11366	-4.20905	6.93081e-05	0.00441037	1.48871
PRXL2C	2.56575	5.32615	4.20135	7.12494e-05	0.00452234	1.46322
ANKAR	-1.58282	2.97405	-4.20002	7.15889e-05	0.00452414	1.45883
MIR99AHG	-0.805879	1.97669	-4.19981	7.16438e-05	0.00452414	1.45812
SNORD116-29	-1.32404	1.70565	-4.19911	7.18233e-05	0.00452414	1.45582
LOC101929709	-1.89355	2.59068	-4.19675	7.24325e-05	0.00455099	1.44802
PFKFB2	-1.5911	4.82703	-4.19574	7.26952e-05	0.004556	1.44468
CLIC3	1.69544	4.13346	4.19492	7.29099e-05	0.00455797	1.44196
RPL19P12	-1.67017	2.00832	-4.18699	7.50076e-05	0.00467735	1.4158
WBP2NL	-0.863024	2.35276	-4.17639	7.79061e-05	0.00484595	1.38083
LINC02745	-1.545	1.7951	-4.17249	7.89998e-05	0.00490173	1.36797
AZGP1	-2.1977	6.26898	-4.17034	7.96061e-05	0.00492706	1.36092
PCK1	-3.1432	4.30612	-4.16823	8.02108e-05	0.00495217	1.35394
C11orf54	-1.67774	7.64251	-4.16479	8.11995e-05	0.0050008	1.34265
TIA1	-2.43392	4.6865	-4.15822	8.31248e-05	0.00510674	1.32104
SIGLEC9	1.28615	3.00654	4.15608	8.3761e-05	0.00513315	1.31401
MARVELD1	1.34407	5.78694	4.15261	8.48022e-05	0.00518419	1.30262
GAK	0.818193	5.61774	4.15095	8.53068e-05	0.00520225	1.29715
TP53INP2	1.39581	5.52622	4.15003	8.55872e-05	0.00520659	1.29413
TRIM56	0.723958	5.96787	4.14758	8.63372e-05	0.0052394	1.28609
HOXB7	1.12948	6.71361	4.14228	8.79816e-05	0.00532621	1.2687
CRYGS	-1.26927	2.59401	-4.13933	8.89066e-05	0.00535865	1.25906
LOC101928524	-1.51588	2.96545	-4.13902	8.9007e-05	0.00535865	1.25802
MLST8	1.23008	5.65886	4.13852	8.91636e-05	0.00535865	1.2564
OR11H4	-1.04567	1.97761	-4.13773	8.94163e-05	0.00536088	1.25379
PRR26	-0.750705	2.31782	-4.13655	8.97916e-05	0.00536113	1.24993
ETS1-AS1	-0.728303	1.43979	-4.13636	8.98514e-05	0.00536113	1.24932
MBOAT7	1.03621	5.30794	4.13521	9.02193e-05	0.00537021	1.24555
NOSIP	0.864749	7.09026	4.12817	9.2504e-05	0.00549306	1.22251
CLMN	-1.69486	4.34154	-4.1221	9.45196e-05	0.00559939	1.20264
SNORD116-26	-1.1742	1.827	-4.1172	9.61762e-05	0.00568399	1.18664
TMEM9B-AS1	-1.26618	2.58375	-4.11313	9.75725e-05	0.00575285	1.17336
CNTN5	-1.03802	2.53269	-4.11203	9.79537e-05	0.00576167	1.16977
SLC27A3	1.03646	4.93037	4.11097	9.83226e-05	0.00576973	1.16631
SEPTIN7P2	-0.814961	2.16585	-4.10876	9.90971e-05	0.0058015	1.15908
LOC100287497	-1.01334	2.35668	-4.10565	0.000100194	0.00585196	1.14894
FAM24B	-1.96474	3.75183	-4.1028	0.000101211	0.00589749	1.13964
LOC102723403	-1.16631	1.48258	-4.08926	0.000106173	0.00616967	1.09556
LOC101929431	-0.834691	1.37676	-4.08871	0.000106378	0.00616967	1.09379
SPRY4	1.08087	6.37031	4.08787	0.000106695	0.00617369	1.09104
NUP62	0.774533	5.57675	4.08455	0.000107953	0.00623195	1.08026
SLFN11	1.28863	3.92888	4.08327	0.000108442	0.00624571	1.07609
PHOSPHO2	-1.49417	2.30604	-4.07782	0.000110548	0.00635078	1.05838
GJA4	1.54686	4.94796	4.07723	0.000110777	0.00635078	1.05648
ST20	-1.59429	2.34719	-4.07487	0.000111702	0.00638911	1.04882
KPNA2	1.92552	6.91736	4.07156	0.000113012	0.00644271	1.03809
BMP7-AS1	-0.936632	2.17753	-4.0712	0.000113157	0.00644271	1.03691
SNORA50A	-2.90092	4.42705	-4.07039	0.00011348	0.00644636	1.03429
TARID	-3.22299	4.16652	-4.06802	0.000114433	0.00647236	1.02659
MIR450B	-0.983895	1.33985	-4.06776	0.000114537	0.00647236	1.02576
G6PD	1.04851	4.78729	4.06731	0.000114718	0.00647236	1.0243
SLCO4C1	-1.55396	4.89289	-4.06568	0.00011538	0.00648746	1.01901
FGFR1	1.0698	6.88693	4.06479	0.000115743	0.00648746	1.01611
FAM180A	-2.83989	4.39661	-4.06472	0.000115768	0.00648746	1.01591
DLL4	1.36377	5.88189	4.06299	0.000116477	0.0065125	1.0103
PVALB	-2.77769	3.52175	-4.05691	0.000118997	0.00663846	0.990605
DDX17	-1.29839	8.26837	-4.05526	0.000119687	0.00666202	0.985285
USP2	-2.06152	3.62463	-4.05054	0.00012169	0.00675841	0.97001
TNFSF12	0.783467	6.68351	4.04533	0.00012394	0.00686804	0.953155
SPDYA	-0.734557	1.55527	-4.03605	0.000128041	0.00706962	0.923206
FLOT1	0.652202	7.61083	4.03582	0.000128146	0.00706962	0.922455
OTUD6B	-0.802948	4.95487	-4.0297	0.000130924	0.00720691	0.902728
SNORD84	-1.94487	3.27465	-4.02853	0.000131463	0.00722058	0.898954
EMC1	1.09612	6.02741	4.02672	0.000132296	0.00725033	0.893144
EFHD2	0.946416	5.57063	4.02549	0.000132871	0.00726583	0.889157
FADS1	1.0435	6.82807	4.02418	0.000133479	0.00726868	0.884952
TMED9	1.20746	6.41276	4.0235	0.000133797	0.00726868	0.882765
MIR645	-1.52692	2.10695	-4.0235	0.000133799	0.00726868	0.882752
DDC	-2.5554	5.27508	-4.0189	0.000135968	0.00737043	0.867964
TRIM74	-1.52528	2.91619	-4.01783	0.000136477	0.00738191	0.864532
ZNF362	1.00673	6.70858	4.01524	0.000137719	0.00743296	0.856198
PATZ1	0.751804	4.97574	4.01149	0.000139536	0.00749975	0.844148
RTTN	-1.64742	3.8564	-4.01145	0.00013956	0.00749975	0.843993
SNORA70	-1.23196	2.49372	-4.00995	0.00014029	0.00752275	0.839195
CEP152	-1.07007	2.19704	-4.00717	0.000141663	0.00758002	0.830244
RNF152	-2.24715	4.51298	-4.00512	0.000142681	0.00761811	0.823661
GP2	-0.803895	2.36372	-4.00382	0.000143326	0.00763619	0.819512
MIR920	-0.843275	1.54585	-4.00087	0.000144811	0.0076988	0.81004
FTX	-2.33032	4.6719	-3.9998	0.000145351	0.00771105	0.806616
LINC00472	-2.98503	4.68785	-3.99894	0.000145791	0.00771791	0.803841
SNAR-G1	-1.43029	3.64593	-3.99737	0.000146591	0.00774382	0.798807
DEFB1	-2.02158	8.864	-3.99669	0.000146941	0.00774585	0.796617
SEPTIN8	0.640229	5.96908	3.99511	0.00014775	0.00777204	0.79157
DNAJC17	1.41763	5.27646	3.99217	0.000149271	0.00783545	0.782161
TCTEX1D2	-1.14841	6.39082	-3.98694	0.000152017	0.00796283	0.765406
PRKCSH	0.814915	6.57836	3.98371	0.000153739	0.00802348	0.75506
VPS37B	1.1458	4.45538	3.98356	0.00015382	0.00802348	0.754573
TES	0.871652	5.60272	3.98246	0.000154411	0.00802897	0.751052
PLCB3	1.44136	5.03588	3.98216	0.000154571	0.00802897	0.750099
LRRC2-AS1	-0.864614	2.36986	-3.97939	0.000156066	0.00808976	0.741253
PAH	-2.29792	6.61445	-3.9765	0.000157642	0.00815447	0.732021
PSMB10	0.826365	6.96489	3.97331	0.000159402	0.00822618	0.721822
RAD23A	1.30004	7.03602	3.97279	0.00015969	0.00822618	0.720165
COBLL1	-1.27954	6.24296	-3.9697	0.000161414	0.00829783	0.710299
ACE2	-1.65255	5.39566	-3.96527	0.000163915	0.00840903	0.696176
RNF138P1	-2.02591	2.55718	-3.96406	0.00016461	0.0084273	0.692291
BHMT2	-1.58168	7.5105	-3.96149	0.000166085	0.00847295	0.684098
PLEKHG2	1.60591	4.57955	3.96079	0.000166488	0.00847295	0.681872
TNIP1	1.38872	7.1287	3.96073	0.000166524	0.00847295	0.681677
ABHD17C	1.42688	6.46247	3.95429	0.000170287	0.00864131	0.661154
ETNK2	-1.07358	5.94571	-3.95388	0.000170527	0.00864131	0.659859
GLUL	-0.816317	5.25596	-3.95202	0.000171628	0.00867941	0.653952
SPPL2B	1.05129	4.44485	3.95106	0.000172203	0.00869081	0.650882
RRM2	1.74418	3.43401	3.94087	0.000178386	0.00898467	0.618491
LINC01176	-1.17951	1.51383	-3.93988	0.000178997	0.00899723	0.615352
SH2B3	1.6731	5.17069	3.93352	0.000182983	0.00916054	0.595138
LINC01510	-2.23359	3.88212	-3.93128	0.000184401	0.00919568	0.588051
HSPB6	1.7838	4.48667	3.93125	0.000184424	0.00919568	0.587938
OSBPL5	1.11783	4.02367	3.93058	0.000184847	0.00919838	0.585831
CFP	1.14874	2.99097	3.92675	0.000187313	0.00930244	0.573672
AEBP1	1.01606	5.81805	3.92481	0.000188571	0.00934059	0.567527
RABGGTB	-0.925327	7.08434	-3.92441	0.000188831	0.00934059	0.566261
VXN	-1.13429	2.03243	-3.92101	0.000191059	0.00943203	0.555498
FBXO21	-1.49787	6.89663	-3.91423	0.000195583	0.00962977	0.534028
LOC100505985	-2.71103	3.36206	-3.91385	0.000195839	0.00962977	0.532827
ZNF826P	-2.57045	3.725	-3.9126	0.00019668	0.00965206	0.528894
SNORD105B	-1.81463	2.71002	-3.91013	0.000198361	0.00969692	0.521088
LOC102724748	-1.74975	2.7819	-3.91011	0.00019838	0.00969692	0.520999
LINC00853	-2.28786	4.28596	-3.90922	0.000198988	0.00969692	0.518189
HSF1	1.05867	5.70931	3.90799	0.000199829	0.00969692	0.514323
PRR15L	-1.33091	2.89482	-3.90789	0.000199897	0.00969692	0.514009
SCARNA6	-1.2779	2.51704	-3.90784	0.000199932	0.00969692	0.513847
INTS6L	-1.17476	2.2536	-3.90677	0.000200671	0.00971379	0.510466
UPF1	2.14853	6.5663	3.90519	0.000201764	0.00974776	0.50548
TBC1D2B	1.41816	6.35241	3.90328	0.000203101	0.00979334	0.499422
DIPK2B	1.20366	3.76853	3.9023	0.000203783	0.0098072	0.496349
MAP1LC3A	0.749137	4.82812	3.89715	0.000207424	0.00996317	0.480104
DHDH	-1.21544	3.25636	-3.89461	0.000209247	0.0100314	0.472079
NEDD9	-1.74442	4.38048	-3.89257	0.00021072	0.0100826	0.465645
ZC3HAV1L	1.08293	5.4837	3.88946	0.000212981	0.0101712	0.455861
CHORDC1	-1.51083	4.20789	-3.88859	0.000213619	0.0101821	0.453119
S100A12	-1.89668	4.96856	-3.88506	0.000216221	0.0102831	0.442015
PLGLA	-1.99279	3.50346	-3.8846	0.000216565	0.0102831	0.44056
PWARSN	-1.67459	4.41079	-3.88332	0.000217517	0.0103087	0.436536
FOS	-1.98564	5.25041	-3.88274	0.000217951	0.0103096	0.434708
WDR49	-1.79292	4.95387	-3.87899	0.000220777	0.0104235	0.422896
LINC00173	-0.616916	2.21439	-3.87594	0.000223097	0.010513	0.413314
S1PR4	1.88496	5.16131	3.87454	0.000224172	0.0105367	0.40891
ADAMTS9-AS2	-1.89927	5.40506	-3.87418	0.000224445	0.0105367	0.40779
SLC17A1	-1.69603	5.92326	-3.87082	0.000227046	0.0106224	0.397232
KCTD3	-1.01084	6.48629	-3.87046	0.000227328	0.0106224	0.396093
AASS	-2.56063	5.39244	-3.87017	0.000227552	0.0106224	0.395189
LARGE-AS1	-1.01688	1.74603	-3.86846	0.000228886	0.0106646	0.389833
MIR4742	-1.31009	2.97626	-3.86615	0.000230708	0.0107294	0.382567
TMEM43	0.91875	6.73762	3.86495	0.000231656	0.0107424	0.378807
LOC101929901	-1.26033	1.88254	-3.8647	0.000231851	0.0107424	0.378034
MIR3621	-2.12406	2.86369	-3.85321	0.00024114	0.0111521	0.342038
RMST	-1.4084	5.02377	-3.84769	0.000245735	0.0113435	0.324744
PRODH2	-2.22384	4.87781	-3.84697	0.000246339	0.0113503	0.322494
SNORD116-15	-3.66935	5.57199	-3.84557	0.000247515	0.0113834	0.318131
OR5K2	-1.37616	2.18999	-3.84389	0.000248942	0.0114279	0.312868
MIR1296	-1.03397	2.25021	-3.83636	0.000255414	0.0117034	0.289357
ANKRD52	1.26894	5.64865	3.83301	0.000258348	0.0118161	0.278898
PDIA4	0.710254	7.11667	3.83143	0.000259744	0.0118455	0.273961
VASH1	1.30367	4.44119	3.8312	0.000259942	0.0118455	0.273262
SLIT2	-2.11045	3.54908	-3.82747	0.000263267	0.0119609	0.261622
THOC1	-0.765957	4.49024	-3.8268	0.000263865	0.0119609	0.259545
SLC38A10	1.34796	5.75844	3.82675	0.000263917	0.0119609	0.259365
PIPOX	-2.17008	5.20987	-3.82614	0.000264458	0.0119636	0.257493
MFSD8	-0.864823	3.87418	-3.82405	0.00026635	0.0120273	0.250964
MIR4525	-2.86113	4.82279	-3.82248	0.000267776	0.0120698	0.246074
SNORD66	-1.34654	2.61508	-3.81975	0.00027027	0.0121602	0.237587
SCARNA9	-3.64998	6.92912	-3.81728	0.00027255	0.0122077	0.229897
PGM2L1	1.11745	4.52139	3.81724	0.000272587	0.0122077	0.229771
SNORD110	-2.26666	2.57665	-3.81671	0.000273081	0.0122077	0.228113
LOC101929524	-1.13528	2.31341	-3.81643	0.000273344	0.0122077	0.227234
MPRIP	0.600878	6.8407	3.8156	0.000274113	0.0122077	0.224661
TMEM161B	-2.32934	3.62847	-3.81543	0.00027427	0.0122077	0.224137
LOC101927093	-1.45769	2.37547	-3.8121	0.000277391	0.0123246	0.213779
ELK3	2.12587	8.03102	3.80921	0.000280129	0.012424	0.204788
ARL4C	2.11355	4.93165	3.80793	0.000281347	0.0124292	0.200816
CLEC2D	-1.34957	2.11101	-3.80758	0.000281681	0.0124292	0.19973
GLYATL1	-2.15657	5.69492	-3.80751	0.000281743	0.0124292	0.199528
MRVI1	1.0385	6.41463	3.80634	0.000282866	0.0124566	0.195889
SNORA11	-2.00376	5.39464	-3.79684	0.000292123	0.0128408	0.166419
SOX5-AS1	-0.749279	1.73948	-3.79634	0.000292621	0.0128408	0.164861
OR51E2	2.81765	4.40335	3.79476	0.000294188	0.0128868	0.159975
HAO2	-2.79555	5.01142	-3.79255	0.000296398	0.0129608	0.153128
VPS4A	0.76594	6.22861	3.78839	0.000300603	0.0131216	0.140237
WDR19	-0.837676	5.13902	-3.78696	0.000302063	0.0131419	0.135805
BMS1P1	-1.82298	3.72277	-3.7869	0.000302124	0.0131419	0.13562
LINC01586	-1.06139	1.87591	-3.78629	0.00030275	0.0131461	0.133729
SMIM2	-0.980501	2.37706	-3.78252	0.00030663	0.0132651	0.122077
YIF1B	1.47592	5.98614	3.78229	0.000306866	0.0132651	0.121375
SIK2	-0.784592	6.24387	-3.78153	0.000307654	0.0132651	0.119029
SNORD17	-2.95207	4.5464	-3.78131	0.000307888	0.0132651	0.118334
TMEM250	0.989523	4.43919	3.78105	0.000308156	0.0132651	0.117537
GVINP1	1.06633	4.65589	3.78032	0.000308914	0.0132748	0.115289
GNB4	1.18486	4.99441	3.77663	0.000312793	0.0134183	0.103877
RNF111	1.19923	6.61227	3.77605	0.000313406	0.0134214	0.102087
GBP3	1.0411	5.72773	3.77353	0.000316084	0.0134927	0.0943045
FEZ1	1.73388	5.57291	3.77346	0.000316156	0.0134927	0.0940972
NFIC	0.997654	8.31038	3.77286	0.000316798	0.013497	0.0922429
LINC01020	-1.01618	2.44618	-3.77147	0.000318292	0.0135375	0.0879392
SNORD52	-1.43173	2.75644	-3.76838	0.000321631	0.0136561	0.0783959
MIR548A3	-1.0388	1.58016	-3.76737	0.00032272	0.013679	0.0753061
MAZ	1.15403	5.56258	3.76659	0.000323574	0.0136915	0.0728889
NAGS	-1.38751	2.8219	-3.76609	0.000324115	0.0136915	0.0713623
GEM	1.67426	4.4546	3.76511	0.00032519	0.0137032	0.0683333
PIK3C2B	1.09675	5.48843	3.76413	0.000326269	0.0137032	0.0653041
MAP7D1	0.737264	5.35459	3.76411	0.000326294	0.0137032	0.0652338
CYBA	1.12133	6.29901	3.76383	0.000326595	0.0137032	0.0643911
SNORD76	-2.08239	2.65334	-3.76255	0.000328006	0.0137392	0.0604514
MAST3	1.43312	4.85457	3.75921	0.000331719	0.0138714	0.0501585
DUSP10	1.84728	5.64636	3.75803	0.000333047	0.0139036	0.046507
CNPY3	1.0502	6.42705	3.75703	0.000334167	0.013927	0.0434377
ABHD18	-0.916432	4.58067	-3.75537	0.000336042	0.0139817	0.0383229
NFIA-AS1	-0.95326	1.55789	-3.75227	0.000339569	0.0140869	0.0287787
SYNM	0.976755	4.71866	3.75215	0.000339702	0.0140869	0.0284201
SNORA38	-1.14462	2.68095	-3.751	0.000341019	0.0140891	0.0248832
ABCC2	-1.60693	3.49988	-3.7508	0.000341248	0.0140891	0.0242711
SETD1B	0.738571	5.52523	3.75031	0.000341805	0.0140891	0.0227798
LOC101927365	-1.71965	2.52883	-3.74968	0.00034253	0.0140891	0.0208439
GATM	-1.61759	8.14297	-3.74964	0.000342586	0.0140891	0.0206935
IL3RA	1.18919	5.04013	3.74447	0.000348592	0.0143124	0.00481046
HPD	-1.75799	7.04821	-3.74131	0.000352309	0.0144412	-0.00488116
RNASE2	2.76884	4.09165	3.74016	0.000353678	0.0144735	-0.00842527
HBEGF	1.21281	6.09581	3.73698	0.00035747	0.0145771	-0.0181701
SLC22A8	-2.51262	6.89295	-3.7362	0.000358406	0.0145771	-0.0205594
TCIRG1	1.10417	5.5333	3.73612	0.000358498	0.0145771	-0.0207926
MYO9B	1.97536	5.40329	3.73608	0.000358555	0.0145771	-0.0209379
MED25	1.74851	4.98994	3.73359	0.000361557	0.0146752	-0.0285556
PPP1R9B	0.947007	5.38515	3.73104	0.000364668	0.0147768	-0.0363828
HMGCS2	-1.59962	2.67296	-3.7301	0.000365816	0.0147768	-0.0392542
AGMAT	-1.58524	6.30263	-3.73008	0.000365842	0.0147768	-0.0393193
CAHM	-1.29694	3.93326	-3.7293	0.000366804	0.0147917	-0.0417202
SNORD114-1	-1.23854	1.57645	-3.72408	0.000373273	0.0149802	-0.0576892
DCAF12	0.947047	6.02804	3.72403	0.000373338	0.0149802	-0.0578482
TC2N	-1.65974	3.24199	-3.72397	0.000373414	0.0149802	-0.0580328
TAP2	1.1734	4.56714	3.72359	0.000373887	0.0149802	-0.0591907
SNORA3B	-2.03694	2.93446	-3.72067	0.000377557	0.0151003	-0.068111
ABCA2	0.953113	4.33852	3.72024	0.000378099	0.0151003	-0.0694217
KRBOX1	-1.36759	2.99288	-3.71801	0.000380938	0.0151661	-0.0762532
MCRIP1	0.883811	6.05135	3.71799	0.000380966	0.0151661	-0.0763214
STAG3L5P-PVRIG2P-PILRB	-1.67928	4.17184	-3.71747	0.000381622	0.015168	-0.0778917
FGR	0.814083	3.83845	3.7139	0.000386206	0.0153153	-0.0887957
TRA2B	-0.761036	7.22693	-3.71363	0.00038656	0.0153153	-0.0896311
LOC101929964	-0.927934	1.829	-3.70845	0.000393317	0.0155582	-0.105456
LOC102724731	-0.956521	1.81793	-3.70749	0.000394574	0.0155832	-0.108368
LOC101927057	-1.00658	1.81432	-3.70263	0.000401032	0.0158083	-0.12319
MRLN	-2.61474	3.1832	-3.7022	0.000401606	0.0158083	-0.124495
CLEC9A	-0.723948	1.67971	-3.70177	0.000402179	0.0158083	-0.125797
HIST1H3E	2.35943	5.08021	3.70043	0.000403983	0.0158541	-0.129883
NPIPB11	-0.696495	7.81469	-3.69848	0.000406628	0.0159228	-0.135838
CEP162	-0.940337	3.81794	-3.69751	0.000407941	0.0159228	-0.138781
RHEX	-1.91367	3.46231	-3.69726	0.000408287	0.0159228	-0.139555
ERAL1	1.08758	5.61826	3.69725	0.000408295	0.0159228	-0.139572
ISX-AS1	-1.2062	2.97171	-3.69542	0.0004108	0.0159955	-0.145156
PPIEL	-2.28269	3.34595	-3.69329	0.000413723	0.0160841	-0.151627
MIR4460	-0.927898	1.5737	-3.69075	0.000417248	0.0161959	-0.15937
SUPT6H	0.594604	7.16653	3.68985	0.000418489	0.0162187	-0.16208
FTO-IT1	-0.775455	1.67585	-3.68761	0.000421634	0.0162986	-0.168914
IDNK	-1.79863	3.22124	-3.68745	0.00042186	0.0162986	-0.169402
C15orf39	0.976538	4.14618	3.6846	0.000425875	0.0163387	-0.178045
G6PC	-3.32363	5.15066	-3.68456	0.000425927	0.0163387	-0.178156
PP7080	-1.60196	7.53601	-3.68443	0.000426113	0.0163387	-0.178555
SNORD29	-1.85595	3.16434	-3.6842	0.000426449	0.0163387	-0.179275
WTAPP1	-0.974123	2.99759	-3.68394	0.000426818	0.0163387	-0.180063
RELB	1.99212	5.47229	3.68392	0.000426838	0.0163387	-0.180107
SERPINA6	-2.22544	3.40922	-3.68264	0.000428662	0.0163833	-0.183996
KCNH6	-1.32175	2.24314	-3.67945	0.00043324	0.0165329	-0.19369
PLEKHA5	-0.627607	5.44011	-3.67814	0.000435136	0.016565	-0.197673
MIR3135B	-1.50782	2.39748	-3.67794	0.000435413	0.016565	-0.198254
SCARNA7	-2.46942	5.25995	-3.67692	0.0004369	0.0165962	-0.201364
OSGEPL1-AS1	-1.58088	3.53395	-3.67221	0.000443799	0.0168039	-0.215657
IVNS1ABP	-1.75436	6.47255	-3.67219	0.000443819	0.0168039	-0.215698
SNORD123	-1.66764	2.49292	-3.6718	0.000444393	0.0168039	-0.216876
ANKRD36C	-1.15616	1.53022	-3.66924	0.000448196	0.016922	-0.224649
PRF1	1.68635	4.02347	3.66652	0.000452255	0.0170493	-0.232871
PLXNA3	1.60128	4.82625	3.6636	0.000456664	0.0171443	-0.241719
SNCG	1.07942	5.32832	3.66349	0.000456826	0.0171443	-0.242044
LINC00894	-1.32551	2.54098	-3.66348	0.000456843	0.0171443	-0.242076
FBXW5	0.953408	5.58187	3.66125	0.000460241	0.0171971	-0.248834
UBASH3B	1.14931	4.61204	3.66124	0.000460245	0.0171971	-0.248843
MRAS	0.836393	3.01848	3.66119	0.000460322	0.0171971	-0.248995
ADAMTS5	1.08811	5.79465	3.65974	0.000462543	0.0172389	-0.253384
LOC101927499	-0.750507	1.35748	-3.65956	0.000462827	0.0172389	-0.253945
ACTG1P4	-0.68868	1.88403	-3.65897	0.000463723	0.0172465	-0.255708
KPNA5	-0.713651	5.75874	-3.65552	0.000469056	0.0174188	-0.266133
DENND3	0.859561	4.34406	3.65492	0.000469988	0.0174274	-0.267944
HIST1H2BM	2.63285	5.05128	3.65417	0.000471159	0.0174448	-0.270213
TUBE1	-1.12252	5.14788	-3.65088	0.000476333	0.0176102	-0.28017
ADAM28	-1.34194	3.9587	-3.65015	0.000477472	0.0176261	-0.282347
P2RY13	1.51852	4.66424	3.64913	0.000479098	0.0176599	-0.285446
SCARNA17	-3.4589	4.29909	-3.64846	0.000480153	0.0176726	-0.287451
MIR646	-1.13225	2.58948	-3.64663	0.000483074	0.0177539	-0.29298
PRAP1	-1.30115	6.40386	-3.6458	0.00048441	0.0177767	-0.295497
PDK4	-2.9344	7.50682	-3.64512	0.00048549	0.0177901	-0.297527
LINC01089	-1.52817	3.32939	-3.64444	0.000486581	0.0178039	-0.299573
EHMT2	1.5879	5.07669	3.64392	0.000487427	0.0178086	-0.301156
MIR604	-1.85877	2.82408	-3.64312	0.000488709	0.0178293	-0.303551
SLC13A3	-1.78613	7.12243	-3.64081	0.000492455	0.0179397	-0.310511
MIR570HG	-1.35371	2.27959	-3.63799	0.000497069	0.0180423	-0.319009
PTP4A3	1.07542	6.23091	3.63709	0.000498548	0.0180423	-0.321717
SPINK1	-2.47973	4.07694	-3.63704	0.000498629	0.0180423	-0.321864
GPR63	1.49041	4.06223	3.63678	0.00049907	0.0180423	-0.32267
TRAJ26	-1.40479	1.98842	-3.63671	0.000499175	0.0180423	-0.322862
OGFRP1	-0.604897	1.83762	-3.63633	0.000499805	0.0180423	-0.324011
THAP11	0.997636	4.48273	3.636	0.00050035	0.0180423	-0.325004
SEMA3G	1.23939	6.51409	3.63482	0.000502302	0.0180865	-0.328553
CITED4	1.77477	4.25556	3.63416	0.000503408	0.0181001	-0.330556
TVP23C	-1.21944	2.65922	-3.63198	0.000507042	0.0182045	-0.33711
LRIG1	1.10005	5.62838	3.62944	0.000511307	0.0183312	-0.344743
CLDN8	-1.70355	3.11148	-3.62737	0.000514806	0.01843	-0.350956
TASP1	-0.671915	4.83566	-3.6265	0.000516286	0.0184565	-0.353572
HS1BP3	0.936596	4.51762	3.62333	0.000521708	0.0186235	-0.363089
SNORA80E	-1.43133	3.49018	-3.62074	0.00052619	0.0187566	-0.370881
HCP5	1.08933	6.06887	3.61829	0.000530454	0.0188816	-0.378232
TTC14	-2.89045	4.85063	-3.61756	0.000531728	0.0188999	-0.380418
PWAR1	-1.04854	2.03469	-3.61693	0.000532826	0.0189119	-0.382297
LOC101928047	-0.895077	1.81209	-3.61575	0.000534903	0.0189586	-0.38584
TMEM160	1.15825	5.88958	3.6149	0.000536405	0.0189848	-0.388394
SLC7A9	-1.77828	5.24794	-3.61374	0.000538457	0.0190303	-0.391871
DMGDH	-2.1381	3.93018	-3.61328	0.000539265	0.0190318	-0.393236
LOC102723994	0.70646	1.45474	3.61219	0.000541209	0.0190734	-0.396513
LINC02294	-1.82326	3.10129	-3.61174	0.000542001	0.0190743	-0.397845
C3orf85	-1.57966	2.86655	-3.60827	0.000548221	0.019266	-0.408237
HECA	1.55473	4.48227	3.60266	0.000558437	0.0195813	-0.425047
PLEKHB1	1.11064	4.97039	3.60248	0.000558769	0.0195813	-0.425589
AKAP12	1.20166	6.15592	3.60085	0.000561765	0.0196309	-0.430457
RBM6	-0.621353	5.96686	-3.60019	0.000562988	0.0196309	-0.432437
H2AFY2	1.5057	4.45371	3.59997	0.000563389	0.0196309	-0.433085
EMILIN1	0.711733	2.91361	3.59957	0.000564128	0.0196309	-0.434279
SURF2	1.83538	6.64979	3.5987	0.000565741	0.0196595	-0.436878
LOC102031319	-0.925677	2.10026	-3.59777	0.00056747	0.0196921	-0.439655
CSF1	1.74424	5.37597	3.59691	0.000569081	0.0197205	-0.442237
RNU5E-1	-1.17978	3.45423	-3.59231	0.000577736	0.0199926	-0.455975
SREBF1	0.880169	3.74056	3.59102	0.000580176	0.0200218	-0.459811
CCNL1	-2.63227	4.55423	-3.59101	0.000580191	0.0200218	-0.459834
LINC01191	-0.63629	2.08126	-3.59021	0.000581727	0.020047	-0.46224
LILRB1	2.30834	3.33688	3.58949	0.000583088	0.0200661	-0.464367
SNORA5C	-1.4898	3.2102	-3.589	0.000584032	0.0200708	-0.465839
CASC3	0.632248	8.21802	3.58762	0.000586673	0.0201262	-0.469945
KLF2	1.76455	7.36693	3.58732	0.000587261	0.0201262	-0.470857
VPS53	0.668288	7.18277	3.5867	0.000588452	0.0201393	-0.472701
FAM126B	-0.876352	5.64522	-3.58475	0.000592215	0.0202403	-0.478502
RHOF	2.11027	4.33032	3.58351	0.000594624	0.0202947	-0.482195
PHLDB1	0.875553	4.22966	3.58291	0.000595808	0.0203073	-0.484005
TSPYL2	-0.98494	5.49665	-3.58182	0.000597933	0.0203303	-0.487246
SCYL3	-0.89109	4.59785	-3.58172	0.000598118	0.0203303	-0.487527
SLC12A3	-2.34256	5.29411	-3.57953	0.000602422	0.0204486	-0.49405
CCDC198	-1.39103	4.88253	-3.57648	0.000608477	0.020626	-0.503149
SGIP1	-0.925736	6.21531	-3.57504	0.000611346	0.0206951	-0.507429
CMAHP	-1.18595	6.99842	-3.57403	0.000613356	0.0207122	-0.510415
KLK1	-2.16232	3.468	-3.57395	0.000613515	0.0207122	-0.510651
SNORA3A	-1.2762	2.39103	-3.57197	0.000617504	0.0208186	-0.516546
COL18A1-AS1	-0.799766	2.18336	-3.57045	0.000620585	0.0208603	-0.521073
SPSB1	-0.943585	4.51007	-3.57044	0.00062061	0.0208603	-0.52111
TIGAR	1.81198	4.24293	3.57012	0.000621257	0.0208603	-0.522058
TRAJ37	-1.03957	2.74488	-3.56836	0.000624838	0.0209523	-0.527285
NETO2	1.6284	4.50469	3.5667	0.000628226	0.0210375	-0.532203
SMG6	1.20353	5.34656	3.56419	0.000633398	0.0211822	-0.53966
RAC2	2.27428	5.91262	3.56325	0.000635352	0.021199	-0.542461
JAM2	0.865476	6.06451	3.56313	0.000635604	0.021199	-0.542821
MUC13	-1.99159	3.48747	-3.56174	0.000638476	0.0212663	-0.546921
CNRIP1	0.945946	5.00912	3.55976	0.000642628	0.021376	-0.552815
FAM200B	-1.11694	6.03398	-3.5576	0.000647174	0.0214185	-0.559226
SNORD6	-1.86725	2.49588	-3.55737	0.000647659	0.0214185	-0.559907
LOC101928323	-1.54272	3.00984	-3.55735	0.000647699	0.0214185	-0.559963
LOC100507250	-0.747249	1.82937	-3.55695	0.000648536	0.0214185	-0.561137
SNORD30	-1.44849	2.47797	-3.55669	0.000649084	0.0214185	-0.561906
LOC653513	-2.10877	2.61874	-3.55667	0.000649129	0.0214185	-0.561968
RNF212B	-1.22073	2.73947	-3.55592	0.000650721	0.0214185	-0.564195
PIP5K1C	1.4932	4.58435	3.55589	0.000650792	0.0214185	-0.564295
GOLGA8DP	-1.15047	2.38234	-3.55544	0.000651729	0.021421	-0.565603
LOC101927960	-2.93961	4.60581	-3.55269	0.000657601	0.0215854	-0.573757
PPWD1	-0.597905	6.84171	-3.55215	0.000658768	0.0215953	-0.575369
EEF1DP3	-2.17246	5.02139	-3.54986	0.0006637	0.0217283	-0.58215
CHAD	-1.04683	2.13798	-3.54841	0.000666837	0.0218023	-0.586437
NF2	1.45889	5.99375	3.54402	0.000676423	0.0220681	-0.59941
C1QC	2.06845	5.08091	3.54388	0.000676739	0.0220681	-0.599834
SNORD69	-1.3152	3.71097	-3.54347	0.000677632	0.0220683	-0.601033
FSIP2	-1.09585	2.34731	-3.54257	0.000679616	0.0221039	-0.60369
TRIM47	1.47935	5.90478	3.54102	0.000683052	0.0221864	-0.608273
SERPINB8	1.04239	3.05475	3.54063	0.000683934	0.0221864	-0.609446
RNU6-79P	-2.18957	3.27661	-3.53983	0.000685701	0.022202	-0.611791
OGT	-2.39396	5.4708	-3.53951	0.000686413	0.022202	-0.612735
MFSD13A	0.948846	3.89752	3.53921	0.000687091	0.022202	-0.613631
DCDC1	-0.73153	1.41969	-3.53733	0.000691305	0.0223092	-0.619188
RCN3	1.116	3.51233	3.533	0.000701081	0.0225877	-0.631948
PI4K2A	1.22273	5.17305	3.53253	0.000702167	0.0225877	-0.633354
ALPL	-2.24065	3.92931	-3.53231	0.00070266	0.0225877	-0.633992
CHPF2	1.38536	5.67542	3.52926	0.000709664	0.0227834	-0.643003
SNORD116-16	-1.29428	1.70774	-3.52866	0.000711042	0.0227982	-0.644765
RNF123	0.864305	4.1806	3.52704	0.000714774	0.0228884	-0.649521
ID3	1.3416	7.19369	3.52324	0.000723655	0.0231133	-0.660738
KCNK5	-1.48635	2.8661	-3.5224	0.000725608	0.0231384	-0.663186
ATP6V0A4	-2.41257	4.20991	-3.52211	0.000726299	0.0231384	-0.664051
ACSM5	-1.52532	3.4686	-3.5217	0.000727254	0.0231391	-0.665244
MED12	0.965014	6.39889	3.52131	0.000728186	0.0231392	-0.666408
NPR2	0.987867	5.29918	3.51995	0.000731392	0.0232114	-0.670397
DHX35	-1.27351	3.71852	-3.51868	0.000734406	0.0232605	-0.674133
MRC2	1.19964	5.04239	3.51852	0.000734807	0.0232605	-0.674629
PCDHAC2	1.57233	3.13206	3.51545	0.000742148	0.023463	-0.683656
KLKB1	-1.04926	2.32387	-3.51303	0.000747973	0.0236172	-0.690756
MAEA	1.0056	6.30708	3.51184	0.000750869	0.0236786	-0.694265
KCNJ15	-1.49983	7.3525	-3.5103	0.000754619	0.0237667	-0.698788
ALB	-2.2232	5.52593	-3.50771	0.000760949	0.0239357	-0.706373
MIR550A3	-1.06429	2.3573	-3.50547	0.000766477	0.0240792	-0.712944
LOC100506725	-1.73162	2.96685	-3.50494	0.000767793	0.0240901	-0.714501
BRF2	1.31743	4.23986	3.50303	0.000772556	0.024209	-0.720115
CD52	1.63682	7.42668	3.50117	0.000777194	0.0243237	-0.725549
ULK4	-0.87408	4.37768	-3.49857	0.000783747	0.024498	-0.73317
P4HTM	0.765252	5.07262	3.4981	0.000784952	0.0245049	-0.734565
MAST4-AS1	-1.05556	2.23403	-3.49602	0.000790232	0.0246388	-0.74065
DUSP14	0.903968	5.73046	3.49297	0.000798046	0.0248513	-0.749579
RNF186	-1.28435	4.58902	-3.49258	0.000799047	0.0248514	-0.750717
SNORD116-18	-1.04833	1.63083	-3.49173	0.000801236	0.0248662	-0.753199
ANKDD1B	-0.6464	1.75028	-3.49162	0.000801523	0.0248662	-0.753524
PLPPR2	1.19013	4.23869	3.49027	0.000805028	0.0249438	-0.757484
CARF	-1.06404	4.99589	-3.4895	0.00080701	0.0249742	-0.759715
RAI2	0.662416	5.52975	3.48632	0.000815328	0.0252002	-0.769019
CCNT2	-0.697251	5.45464	-3.48436	0.000820499	0.0253286	-0.774756
KNG1	-2.98303	5.56117	-3.48371	0.00082222	0.0253502	-0.776656
TGM2	1.04113	6.60847	3.48269	0.000824925	0.0253708	-0.779637
SMG1P3	-2.23057	3.47966	-3.4802	0.000831546	0.0255276	-0.786889
N4BP3	0.908034	2.16208	3.47974	0.000832775	0.0255276	-0.788228
MLLT1	1.83882	6.74568	3.47948	0.00083347	0.0255276	-0.788985
RIC3	-0.913141	4.84016	-3.47924	0.000834127	0.0255276	-0.7897
CLRN3	-2.35212	4.11103	-3.47764	0.000838417	0.0255923	-0.794353
HGD	-2.76724	4.88794	-3.47762	0.000838484	0.0255923	-0.794426
HIF1AN	0.864307	5.08918	3.47681	0.000840674	0.0255923	-0.796791
SLC8A1-AS1	-1.25827	2.37496	-3.47664	0.000841133	0.0255923	-0.797287
BCORL1	0.795022	3.13853	3.47654	0.000841384	0.0255923	-0.797558
CAMTA2	1.51951	6.74546	3.47562	0.000843877	0.0256267	-0.800241
HCK	1.79309	4.26571	3.47537	0.000844575	0.0256267	-0.80099
CPO	-0.700156	1.63966	-3.4737	0.000849117	0.0257246	-0.805855
LOC102724775	-1.07656	1.5717	-3.47342	0.000849871	0.0257246	-0.80666
KLF11	0.798881	7.55996	3.47296	0.000851144	0.0257319	-0.808018
TRHDE-AS1	-1.09466	3.01917	-3.47221	0.000853196	0.0257626	-0.810202
LINC00571	-0.926299	1.443	-3.46787	0.000865152	0.0260919	-0.822821
CTC1	0.934139	5.16035	3.46726	0.000866853	0.0261116	-0.824603
BIRC2	-0.691794	5.97563	-3.46645	0.000869123	0.0261483	-0.826973
GSTA2	-3.80563	4.71998	-3.4651	0.000872894	0.0261984	-0.830899
ANAPC4	-1.26673	3.4906	-3.46233	0.000880675	0.0263682	-0.838946
RBPMS-AS1	-1.32321	3.13005	-3.4621	0.000881324	0.0263682	-0.839613
ADAM12	1.13176	3.82122	3.46196	0.000881731	0.0263682	-0.840032
POLD3	-0.841415	6.80362	-3.46111	0.00088413	0.0264082	-0.842495
SGTA	0.792903	6.09366	3.46063	0.000885497	0.0264173	-0.843896
P2RX4	1.07901	6.14892	3.45834	0.00089203	0.0265804	-0.85056
NT5E	1.43211	6.59559	3.45765	0.000893999	0.0265909	-0.852559
KIZ	-0.94957	5.44969	-3.45747	0.000894522	0.0265909	-0.853088
ZNF577	-0.966745	4.21906	-3.45592	0.000898977	0.0266915	-0.857592
SCNN1G	-2.17577	3.24569	-3.45436	0.00090346	0.0267926	-0.862101
XXYLT1	0.624311	2.36545	3.45359	0.000905703	0.0268271	-0.864348
GOLGA2	1.03742	7.30895	3.45285	0.000907844	0.0268479	-0.866489
OR2T35	-0.650548	1.5675	-3.45224	0.000909628	0.0268479	-0.868268
SMAD5-AS1	-1.46975	2.98575	-3.45223	0.000909642	0.0268479	-0.868282
TOMM40L	1.21714	4.41472	3.45169	0.00091122	0.0268529	-0.869853
DNAJC9-AS1	-0.781181	2.07099	-3.45144	0.000911968	0.0268529	-0.870596
CCDC18	-0.837927	2.07036	-3.45021	0.000915559	0.0269014	-0.874158
CDNF	-1.03031	2.45806	-3.45013	0.000915778	0.0269014	-0.874375
INHBA-AS1	-0.615809	1.69227	-3.44852	0.00092051	0.0270085	-0.879045
MIR3605	-1.0279	1.82848	-3.44799	0.000922091	0.027023	-0.8806
GAL3ST1	-1.15913	2.97753	-3.44546	0.00092958	0.0272104	-0.88793
EFCAB13	-1.57616	5.67467	-3.44497	0.000931026	0.0272207	-0.889339
ENAH	0.859092	5.14002	3.4436	0.000935127	0.0273086	-0.893322
LOC100506804	-0.979807	1.63527	-3.44003	0.000945853	0.0275576	-0.903655
TNFRSF10C	2.0207	5.87899	3.44002	0.00094587	0.0275576	-0.903671
NOTCH1	1.27434	4.81941	3.43949	0.000947483	0.0275723	-0.905214
IQCB1	-1.52027	3.33559	-3.43893	0.000949162	0.0275889	-0.906819
SNORD102	-2.07093	4.22355	-3.43757	0.000953299	0.0276768	-0.910758
FCHSD2	0.609702	8.14043	3.43652	0.000956523	0.0277381	-0.913817
LOC102724530	-0.937188	2.1242	-3.43565	0.000959179	0.0277504	-0.916329
BRWD1	-0.745151	5.33482	-3.43471	0.000962043	0.0278009	-0.91903
METTL25	-0.967895	5.15446	-3.43316	0.000966835	0.0278719	-0.92353
2023-03-07	-0.690831	6.58668	-3.43266	0.000968356	0.0278719	-0.924955
SNORA8	-1.34728	2.78154	-3.43257	0.000968658	0.0278719	-0.925237
C15orf54	-0.765783	1.48396	-3.43246	0.000968979	0.0278719	-0.925537
FKBP10	1.40641	5.53757	3.43133	0.000972483	0.0279272	-0.928806
RDH10	-1.94055	4.83113	-3.43112	0.000973147	0.0279272	-0.929425
PLAC8L1	-0.614364	1.60291	-3.42756	0.000984243	0.0282131	-0.939693
ATP6V1C2	-0.724232	2.40073	-3.42625	0.00098837	0.0282988	-0.943482
GRAMD1C	-1.34354	3.04742	-3.42353	0.000996955	0.0285063	-0.951314
MXD4	1.83547	7.38585	3.42323	0.000997911	0.0285063	-0.952182
UBQLN4	1.63406	4.08151	3.42283	0.000999205	0.0285106	-0.953355
L3MBTL4	-1.58183	3.30361	-3.42174	0.00100265	0.0285762	-0.956476
LINC00641	-1.44727	4.17838	-3.41802	0.00101461	0.0288837	-0.967203
SNORD89	-4.11357	5.80138	-3.41584	0.00102169	0.0290311	-0.973499
CLEC14A	1.22721	5.91016	3.4157	0.00102212	0.0290311	-0.97388
LINC02708	-1.44608	3.02486	-3.41461	0.00102569	0.0290994	-0.977039
RSRP1	-0.932034	5.65119	-3.41409	0.00102738	0.0291025	-0.978533
C19orf24	0.829806	6.42869	3.41357	0.00102908	0.0291025	-0.980031
CEP70	-0.932752	4.92738	-3.4135	0.00102931	0.0291025	-0.980228
MCCD1	-1.73554	3.73792	-3.41302	0.00103087	0.0291121	-0.981597
THUMPD3-AS1	-1.17386	4.24119	-3.41268	0.00103199	0.0291121	-0.982581
FMR1-AS1	-0.779309	2.24091	-3.41087	0.00103795	0.0292472	-0.987797
TFCP2L1	-2.57367	3.7945	-3.41019	0.00104018	0.0292768	-0.989738
LOC101927252	-1.33975	2.45359	-3.40956	0.00104227	0.0293024	-0.991552
FAM133B	-1.71173	3.03875	-3.40903	0.00104403	0.0293189	-0.993082
TMEM174	-1.68771	6.11785	-3.40841	0.0010461	0.0293439	-0.994875
LINC00539	-0.670462	1.91622	-3.40659	0.00105214	0.02948	-1.00008
MS4A7	1.24845	4.57246	3.40555	0.00105564	0.0295448	-1.00309
MIR2355	-1.09514	1.92322	-3.40517	0.00105691	0.0295471	-1.00418
MIPOL1	-1.04074	3.72519	-3.40467	0.0010586	0.0295593	-1.00562
RAB32	1.02264	5.23208	3.40425	0.00106	0.0295593	-1.00682
LSM7	0.741502	7.33202	3.40398	0.00106092	0.0295593	-1.0076
NOS3	1.46305	4.71682	3.40363	0.0010621	0.0295593	-1.00861
USP17L10	-0.780088	2.3702	-3.40274	0.00106509	0.0296096	-1.01116
MYD88	2.05545	5.88282	3.40137	0.00106975	0.0297058	-1.0151
TPCN1	0.797456	7.4692	3.39499	0.0010916	0.0302365	-1.0334
RNU6-63P	-0.644687	1.65295	-3.39464	0.00109279	0.0302365	-1.03439
SNORD116-23	-1.39109	2.34976	-3.39456	0.00109308	0.0302365	-1.03462
UNK	0.649153	4.67846	3.39438	0.00109372	0.0302365	-1.03516
LRRC25	1.04043	2.89517	3.39344	0.00109698	0.030293	-1.03785
NELFCD	0.588471	6.97179	3.39231	0.00110091	0.0303425	-1.04108
LOC100128164	-0.622845	1.344	-3.39222	0.00110121	0.0303425	-1.04133
STK40	1.04836	5.48045	3.39165	0.00110322	0.0303642	-1.04298
PDE4D	-1.80621	3.71825	-3.38937	0.00111119	0.0305498	-1.04949
TAF4	0.911466	6.07093	3.38811	0.00111565	0.0306384	-1.05311
SDCBP2-AS1	-1.41644	2.62683	-3.38709	0.00111924	0.0306863	-1.05602
MAST4	-0.825368	4.40077	-3.38692	0.00111986	0.0306863	-1.05652
NLGN2	1.25875	4.01388	3.38395	0.00113042	0.0309417	-1.06501
ENG	1.05496	8.7492	3.38085	0.00114156	0.0311961	-1.07388
LINC02696	-1.47987	2.55349	-3.38066	0.00114222	0.0311961	-1.0744
MIR3134	-0.785942	1.23892	-3.37966	0.00114586	0.031261	-1.07727
TRIM28	1.29829	6.29174	3.37867	0.00114945	0.0313247	-1.0801
CCL5	2.59177	8.15973	3.37721	0.00115478	0.0314354	-1.08428
KLHDC1	-1.33717	4.91595	-3.37502	0.00116276	0.0316183	-1.09051
SNORA29	-0.773961	1.42932	-3.37256	0.00117184	0.0317812	-1.09754
SLC16A9	-2.08126	6.33778	-3.3725	0.00117208	0.0317812	-1.09773
MIR4681	-1.04262	2.01563	-3.37233	0.0011727	0.0317812	-1.0982
SLC51B	-1.55333	3.01692	-3.37201	0.00117386	0.0317812	-1.0991
OR10V1	-0.711463	1.3438	-3.37101	0.00117758	0.0318472	-1.10196
OGA	-0.622331	6.82217	-3.37011	0.00118092	0.0319028	-1.10452
PSMD5	1.73885	5.33022	3.36739	0.00119111	0.0321431	-1.11228
PLAC9P1	0.930999	1.84839	3.36544	0.00119846	0.0322643	-1.11784
SLC5A12	-3.27322	5.86306	-3.36528	0.00119905	0.0322643	-1.11829
C11orf68	1.03429	6.84875	3.36517	0.00119949	0.0322643	-1.11862
ATP11A	1.02314	6.68978	3.36275	0.00120866	0.0324307	-1.1255
TPT1	-2.435	4.81324	-3.36248	0.00120969	0.0324307	-1.12627
NPFF	-1.2392	2.74022	-3.36245	0.00120979	0.0324307	-1.12634
TPM1	-0.913429	5.14892	-3.36204	0.00121136	0.0324307	-1.12752
RTN4RL1	0.739194	3.0262	3.36157	0.00121317	0.0324307	-1.12887
PPP2R3C	1.07209	5.85307	3.36148	0.0012135	0.0324307	-1.12911
AGMO	-1.4192	2.89017	-3.3603	0.00121803	0.0324713	-1.13248
ZNRF1	0.796629	5.82614	3.36017	0.00121852	0.0324713	-1.13285
AGRN	0.771679	5.57259	3.35988	0.00121963	0.0324713	-1.13367
A4GALT	0.997123	4.46706	3.35972	0.00122024	0.0324713	-1.13412
IP6K2	-0.663078	6.66688	-3.35845	0.00122512	0.0325494	-1.13773
LONRF1	-1.43144	4.92994	-3.35828	0.00122579	0.0325494	-1.13822
PLCD1	2.13998	5.89518	3.35757	0.00122855	0.032557	-1.14025
SNORD116-24	-1.21386	1.79543	-3.35624	0.0012337	0.0326549	-1.14403
MRPL12	0.7488	6.01337	3.35579	0.00123542	0.0326657	-1.14529
PITPNM3	1.73707	5.59732	3.35525	0.00123754	0.0326872	-1.14684
HNF4G	-2.01052	3.27621	-3.35226	0.00124924	0.0329611	-1.15534
TMEM94	1.50616	6.3413	3.35045	0.00125636	0.0331138	-1.16047
ZBTB46	0.892274	4.78835	3.34937	0.00126062	0.0331858	-1.16353
MGAT3	1.13132	3.23523	3.34896	0.00126225	0.0331858	-1.1647
LINC01252	-1.06603	2.50503	-3.34875	0.00126309	0.0331858	-1.1653
PDE1C	-0.70101	2.04867	-3.3478	0.00126688	0.0332502	-1.168
PLCG1	1.3626	5.93321	3.34668	0.00127134	0.0333322	-1.17118
MIR644A	-2.06436	2.93839	-3.34514	0.0012775	0.0334583	-1.17554
ADAMTSL4-AS1	-1.14058	2.47653	-3.34365	0.0012835	0.0335801	-1.17978
MIR3916	-1.70528	3.96278	-3.34265	0.00128752	0.0336499	-1.1826
ACER2	1.25205	4.43864	3.34143	0.00129247	0.0337438	-1.18606
PLG	-2.36179	6.19089	-3.3382	0.00130564	0.0340521	-1.19522
SCARNA9L	-2.2152	3.01853	-3.33677	0.00131149	0.0341688	-1.19926
B3GNT7	0.873344	3.21803	3.33485	0.00131939	0.0343044	-1.20468
GHRLOS	-0.641661	2.21393	-3.33475	0.00131982	0.0343044	-1.20497
MIR194-1	-1.41905	2.04031	-3.33451	0.00132083	0.0343044	-1.20567
LOC101928673	-0.697665	2.07082	-3.33251	0.00132913	0.0344481	-1.21132
PCDH18	1.39919	4.81624	3.33114	0.00133482	0.0345594	-1.21517
PABPC1L	-0.915482	2.72052	-3.33069	0.0013367	0.0345722	-1.21644
FOXS1	0.912821	4.97348	3.32933	0.00134244	0.0346846	-1.22031
SRSF2	-1.4896	4.57873	-3.32717	0.00135151	0.0348828	-1.22639
UBE2G1	0.699553	7.21147	3.32612	0.00135599	0.0349335	-1.22937
SNORA72	-1.40971	2.05993	-3.32605	0.00135628	0.0349335	-1.22957
ALMS1-IT1	-0.801266	2.2851	-3.3246	0.00136244	0.035023	-1.23366
MIR193BHG	-1.09143	2.82398	-3.32457	0.00136258	0.035023	-1.23375
LOC102724711	-0.796916	1.7176	-3.32402	0.00136491	0.0350468	-1.2353
SAMD12	-1.71327	2.95839	-3.32287	0.00136983	0.0351368	-1.23854
LINC00844	-1.42874	1.48303	-3.3198	0.00138304	0.0354392	-1.2472
SNED1	1.01315	5.0789	3.31884	0.0013872	0.0355093	-1.24991
TAS2R5	-1.47288	2.77472	-3.31597	0.00139971	0.0357558	-1.25801
MIR3161	-1.54217	2.41016	-3.3156	0.00140133	0.0357601	-1.25905
TAPBPL	1.30197	5.60852	3.31527	0.00140275	0.0357601	-1.25997
LOC100270746	-1.01543	3.09875	-3.31453	0.001406	0.0357882	-1.26206
LOC101929380	-0.933906	1.69366	-3.31436	0.00140673	0.0357882	-1.26253
HIBADH	-0.699536	6.75792	-3.31318	0.00141195	0.0358843	-1.26587
SNORD114-30	-0.928096	1.52702	-3.31249	0.00141499	0.035925	-1.26781
MTERF4	-1.51019	3.69242	-3.31212	0.00141661	0.0359292	-1.26884
KLC2	0.848008	4.0158	3.30949	0.00142828	0.0361884	-1.27624
MED16	0.967768	5.63226	3.30863	0.00143215	0.0362373	-1.27868
CDC42EP5	1.31999	5.3371	3.30832	0.00143353	0.0362373	-1.27955
JAKMIP2	1.3935	5.16227	3.30786	0.00143559	0.0362373	-1.28085
GALM	-2.27516	3.93574	-3.30776	0.00143603	0.0362373	-1.28112
NID2	1.20679	6.24895	3.30741	0.00143759	0.0362397	-1.2821
SLC27A2	-3.18543	4.91749	-3.30633	0.00144246	0.0363258	-1.28515
SFXN2	-2.11805	4.53967	-3.3059	0.00144437	0.036337	-1.28634
NDUFAF5	-1.16304	2.75352	-3.30542	0.00144652	0.0363544	-1.28768
NAA16	-1.49847	3.78705	-3.30316	0.00145676	0.0365748	-1.29404
MIR580	-1.27766	1.59979	-3.30278	0.00145848	0.0365811	-1.29511
REEP4	1.13532	4.03354	3.30169	0.00146344	0.0366687	-1.29817
RNU5B-1	-1.3364	3.93008	-3.3011	0.00146613	0.036699	-1.29983
RUNX1	1.44023	4.548	3.30062	0.00146833	0.0367171	-1.30118
SUGCT	-1.41327	4.03625	-3.30026	0.00146999	0.0367217	-1.3022
TRMT11	-1.81077	3.83751	-3.29951	0.0014734	0.03677	-1.30429
LINC01481	-0.752308	1.63189	-3.29854	0.00147787	0.0368333	-1.30702
SLC17A3	-1.53973	5.52821	-3.29812	0.00147982	0.0368333	-1.30821
FAM160A1	-1.0049	2.84911	-3.29762	0.00148213	0.0368333	-1.30962
UGT2A3	-2.5569	3.94663	-3.2976	0.00148223	0.0368333	-1.30967
CLTRN	-2.56555	5.67482	-3.29736	0.00148334	0.0368333	-1.31035
MIR500A	-0.79609	1.60645	-3.29641	0.0014877	0.0369047	-1.31299
TBCA	-0.940047	2.67754	-3.29535	0.00149264	0.0369904	-1.31598
MIR506	-0.981277	1.64541	-3.29335	0.00150196	0.0371842	-1.32159
TRAM2	0.700515	8.82432	3.29267	0.00150513	0.0371862	-1.32349
LINC02532	-1.84157	4.16383	-3.29237	0.00150652	0.0371862	-1.32433
HNRNPA2B1	-0.728015	9.06904	-3.2915	0.00151062	0.0372505	-1.32678
MPV17	0.85936	7.40201	3.28986	0.00151835	0.0373839	-1.33138
SEMA6D	-0.771486	5.93828	-3.28971	0.00151904	0.0373839	-1.33178
IL18	-2.02976	3.1274	-3.28738	0.00153008	0.0376184	-1.33831
ZNF331	-0.692878	4.46922	-3.28567	0.00153824	0.0377818	-1.34311
XAGE2	1.33928	4.69255	3.28425	0.00154504	0.0379113	-1.34708
RBM11	-1.23861	2.79635	-3.28326	0.00154978	0.0379902	-1.34984
ENC1	2.61039	5.1859	3.28281	0.00155193	0.0380054	-1.35109
CST6	2.19093	5.04816	3.28167	0.00155742	0.0380491	-1.35428
LOC101927759	-1.63631	2.85446	-3.28146	0.00155846	0.0380491	-1.35488
NFKBIE	0.919133	4.09286	3.28099	0.00156073	0.0380491	-1.35619
MAOB	-1.52764	4.59896	-3.28086	0.00156136	0.0380491	-1.35655
AMT	-1.61822	3.75076	-3.27916	0.00156963	0.0381967	-1.36131
SLC39A13	0.852221	5.49179	3.27867	0.00157201	0.0381967	-1.36268
ZDHHC21	-1.43913	4.63185	-3.27867	0.00157202	0.0381967	-1.36268
SAMD4A	0.809052	5.46778	3.27696	0.00158038	0.0383623	-1.36746
HIST1H4D	1.26479	3.15605	3.27644	0.00158293	0.0383868	-1.36891
PUF60	0.818149	7.26354	3.27578	0.00158615	0.0384276	-1.37075
NAPSA	-2.30586	4.1895	-3.274	0.00159491	0.0386021	-1.37571
LTBP4	0.789508	4.82115	3.27081	0.00161075	0.0389117	-1.3846
ITGA5	1.26077	4.82371	3.2708	0.00161083	0.0389117	-1.38465
AGAP7P	-1.08422	3.50212	-3.27031	0.00161328	0.0389332	-1.38602
LINC02809	-0.948966	1.87771	-3.26805	0.00162458	0.0391679	-1.39231
DCPS	0.921818	5.63266	3.26699	0.00162994	0.039259	-1.39527
PIK3CG	1.27394	3.53838	3.26475	0.00164127	0.0394252	-1.40151
VANGL1	1.28791	5.64811	3.2647	0.00164151	0.0394252	-1.40164
NCK2	1.04796	6.80177	3.26463	0.00164189	0.0394252	-1.40185
CST7	2.43306	6.52981	3.26437	0.00164318	0.0394252	-1.40256
ALG13	-1.19552	4.57983	-3.26293	0.00165052	0.0395613	-1.40657
FKBP5	-1.38869	7.76033	-3.26264	0.00165203	0.0395613	-1.4074
PTGFRN	1.67163	4.29316	3.26145	0.00165812	0.0396392	-1.41071
CCER2	-0.929228	2.75093	-3.26138	0.00165847	0.0396392	-1.4109
TMEM132A	1.57564	3.96204	3.26094	0.00166071	0.0396547	-1.41212
PARP6	-0.815938	6.03647	-3.25999	0.00166558	0.0397328	-1.41475
RP2	0.946517	5.65267	3.25798	0.001676	0.0399233	-1.42037
ACSM2A	-1.44688	6.60747	-3.25783	0.00167678	0.0399233	-1.42078
TFE3	0.63851	5.65081	3.25624	0.00168499	0.040066	-1.42518
IDS	0.586388	7.49883	3.256	0.00168627	0.040066	-1.42586
GNGT2	1.09776	2.72604	3.25574	0.0016876	0.040066	-1.42657
ARAF	1.3712	7.21418	3.25519	0.00169049	0.0400964	-1.42811
SNORD116-21	-2.59938	3.94001	-3.25445	0.00169435	0.0401497	-1.43017
LL0XNC01-250H12.3	-1.74586	2.68091	-3.25317	0.00170107	0.0402706	-1.43373
PTPN7	1.81319	4.79116	3.2524	0.00170507	0.040316	-1.43585
SNORA19	-0.801284	1.2228	-3.25219	0.00170623	0.040316	-1.43646
LPCAT1	1.49879	6.57142	3.25177	0.00170843	0.0403297	-1.43762
ATF5	0.642394	5.39616	3.2495	0.00172042	0.04054	-1.44391
BPHL	-2.81198	5.11871	-3.24947	0.0017206	0.04054	-1.44401
SCARNA10	-3.00127	4.64546	-3.24786	0.00172917	0.040698	-1.44848
SRA1	0.665772	4.84943	3.24759	0.00173058	0.040698	-1.44921
SF3B1	-1.10289	7.98592	-3.2462	0.00173802	0.0408345	-1.45307
LEKR1	-0.599007	1.70505	-3.2444	0.00174769	0.041019	-1.45806
TCF20	0.829726	6.66792	3.24412	0.00174917	0.041019	-1.45883
IKZF1	1.17422	3.67431	3.24331	0.00175358	0.0410835	-1.46109
FAM228B	-1.7287	3.04214	-3.24266	0.00175709	0.0411271	-1.46289
SMIM2-AS1	-1.67007	2.80054	-3.24168	0.00176239	0.0411585	-1.4656
CLK1	-3.02613	5.24228	-3.24154	0.00176315	0.0411585	-1.46599
FGFR1OP	-0.930522	4.34626	-3.2415	0.00176339	0.0411585	-1.46611
INSL4	2.25444	4.74207	3.23989	0.00177212	0.0413236	-1.47056
THAP9-AS1	-1.52277	2.86804	-3.23913	0.00177627	0.0413815	-1.47266
ZNF580	0.778005	3.77537	3.23729	0.00178638	0.0415781	-1.47776
TNRC18	0.913675	4.19715	3.2366	0.00179015	0.0416269	-1.47966
MEF2D	1.1525	7.50162	3.23605	0.00179321	0.0416305	-1.4812
CSK	1.7077	4.77592	3.23597	0.00179365	0.0416305	-1.48142
CRAMP1	1.39124	5.25937	3.23382	0.00180556	0.0418677	-1.48737
CENPC	-1.91273	5.58281	-3.23282	0.00181109	0.0418825	-1.49012
WAS	1.06652	3.76991	3.23265	0.00181206	0.0418825	-1.4906
LEAP2	-1.65568	4.08856	-3.2325	0.0018129	0.0418825	-1.49102
LOC101927668	-0.879258	1.42797	-3.23205	0.00181538	0.0418825	-1.49225
RBM39	-1.64124	7.59902	-3.23129	0.00181962	0.0418825	-1.49435
GDF11	1.1363	5.08576	3.23128	0.00181968	0.0418825	-1.49438
SLC10A5	-1.59285	3.01632	-3.23085	0.00182211	0.0418825	-1.49558
LINC00515	-1.71683	2.96188	-3.23072	0.00182282	0.0418825	-1.49592
VEPH1	-1.35578	3.92358	-3.23068	0.00182303	0.0418825	-1.49603
ZNF711	-1.09446	2.74753	-3.22751	0.00184091	0.0422543	-1.50481
IGSF23	-0.706402	2.33105	-3.22704	0.00184355	0.0422758	-1.50609
SNORD114-31	-0.661854	1.22069	-3.22624	0.0018481	0.0423412	-1.50831
PRKG2	1.24765	3.73264	3.22461	0.00185737	0.0425144	-1.51281
USP14	0.921367	6.91463	3.22382	0.00186186	0.0425406	-1.51498
RMDN2	-0.875361	4.31649	-3.22356	0.00186334	0.0425406	-1.51569
CCT6P1	-1.04339	2.61251	-3.22335	0.00186453	0.0425406	-1.51627
LOC102723493	-2.12974	3.31526	-3.22305	0.00186628	0.0425406	-1.51711
PKP1	1.45926	3.87663	3.22291	0.00186706	0.0425406	-1.51749
ZSWIM8	0.866906	6.0413	3.22221	0.00187107	0.0425884	-1.51942
PHLDA2	1.02935	5.08941	3.22184	0.00187319	0.0425884	-1.52044
SPR	1.14355	6.06055	3.22087	0.00187879	0.0426517	-1.52312
UBXN2B	-1.94376	3.69524	-3.21994	0.00188418	0.0427066	-1.5257
PTGR1	-0.687559	7.77924	-3.21978	0.00188506	0.0427066	-1.52611
LOC100507053	-0.63159	1.46077	-3.21956	0.00188636	0.0427066	-1.52674
KIAA0930	1.42985	5.16415	3.21905	0.00188929	0.0427341	-1.52813
CSF1R	1.09635	4.85173	3.21781	0.00189649	0.0428513	-1.53155
A1CF	-1.85133	3.64836	-3.21757	0.00189792	0.0428513	-1.53223
CALB1	-2.07832	6.45731	-3.21716	0.00190029	0.0428658	-1.53335
DHX8	0.671104	5.63753	3.21608	0.00190661	0.0429694	-1.53633
ACMSD	-2.98242	4.2745	-3.21455	0.00191556	0.0431322	-1.54054
TSPAN4	1.62053	6.82589	3.21367	0.00192073	0.0432047	-1.54296
C5AR1	2.08357	4.58398	3.21341	0.00192225	0.0432047	-1.54368
WDR72	-3.08963	4.9043	-3.21225	0.00192908	0.043319	-1.54686
FASTKD3	-1.06983	3.70189	-3.20799	0.00195438	0.043812	-1.55857
ANK1	0.709025	3.51248	3.20796	0.00195456	0.043812	-1.55865
ARHGEF17	0.935711	6.30283	3.20734	0.00195831	0.0438567	-1.56038
HIST1H3B	0.796933	1.4653	3.20645	0.00196363	0.0439362	-1.56282
MIR606	-1.11918	3.67894	-3.20588	0.00196706	0.0439615	-1.56438
TSPO	1.17609	7.22617	3.20557	0.00196895	0.0439615	-1.56525
SNORD114-16	-0.835645	1.95129	-3.20538	0.00197006	0.0439615	-1.56575
SSTR2	-0.696436	2.06423	-3.20483	0.00197341	0.0439917	-1.56728
SNORD91A	-1.40665	2.39487	-3.20457	0.00197495	0.0439917	-1.56798
TTC28	1.44105	6.21865	3.20411	0.00197772	0.044014	-1.56924
RNH1	0.803384	6.80691	3.20296	0.00198468	0.0440255	-1.57239
SUCLG1	-0.834492	7.54612	-3.20239	0.00198814	0.0440255	-1.57396
KCNH2	1.26909	4.05511	3.20222	0.00198921	0.0440255	-1.57444
MECR	1.0956	4.84329	3.20207	0.0019901	0.0440255	-1.57484
PRR11	1.24413	3.77372	3.20188	0.00199124	0.0440255	-1.57536
YWHAB	0.847332	9.36769	3.20179	0.00199184	0.0440255	-1.57563
CCDC148-AS1	-0.74351	1.65929	-3.2016	0.00199294	0.0440255	-1.57613
PLK2	1.6766	7.57354	3.2014	0.00199416	0.0440255	-1.57668
PRPF40B	0.979973	5.07187	3.20078	0.00199794	0.0440699	-1.57838
ACAT1	-0.961793	6.55926	-3.20029	0.00200096	0.0440974	-1.57974
CMYA5	-1.6608	5.29513	-3.19928	0.00200714	0.044163	-1.5825
ITGAL	1.66669	4.12947	3.19921	0.00200755	0.044163	-1.58269
HIBCH	-1.53701	6.56854	-3.19893	0.00200927	0.044163	-1.58345
TAPT1-AS1	-1.27589	4.09284	-3.19779	0.00201633	0.0442791	-1.58661
PGR	0.937152	4.80517	3.19513	0.00203275	0.0445428	-1.59389
NCLN	1.59234	4.75329	3.1948	0.00203475	0.0445428	-1.59478
MT1A	-2.03334	4.16728	-3.19469	0.00203546	0.0445428	-1.59509
BCR	0.820032	5.42343	3.19469	0.0020355	0.0445428	-1.5951
BTBD18	-0.812336	2.01745	-3.19428	0.00203799	0.0445583	-1.59621
HIST2H2BA	1.84784	6.88039	3.19338	0.00204359	0.0446414	-1.59867
LILRA5	1.19367	2.75025	3.19243	0.00204956	0.0447044	-1.60129
MKLN1	-0.882664	6.72426	-3.19235	0.00205007	0.0447044	-1.60151
ANKRD10	-2.0464	4.6543	-3.19129	0.00205666	0.0447906	-1.60439
APBB1IP	1.75862	3.96064	3.19085	0.00205942	0.0447906	-1.6056
MGST1	-1.19282	3.23347	-3.19049	0.00206173	0.0448017	-1.6066
FOXC2	0.966887	5.1371	3.18924	0.00206956	0.0448934	-1.61001
ERMARD	-1.18715	5.94483	-3.18829	0.0020756	0.0449719	-1.61262
ANK2	-1.24311	4.80811	-3.1881	0.0020768	0.0449719	-1.61314
MEIS1-AS2	-1.47416	3.01515	-3.18777	0.00207886	0.0449774	-1.61403
SNORD114-19	-1.25855	1.82281	-3.187	0.00208373	0.0449981	-1.61614
ENPP6	-1.60415	3.56046	-3.18675	0.00208537	0.0449981	-1.61684
BAK1	1.27924	5.91777	3.18643	0.00208737	0.0449981	-1.6177
IL4R	1.13025	6.36858	3.18633	0.00208801	0.0449981	-1.61798
NR4A2	-1.07115	2.60541	-3.1862	0.00208885	0.0449981	-1.61834
MIR634	-1.0496	1.42696	-3.18551	0.00209321	0.0450423	-1.62021
CUBN	-3.23445	6.5303	-3.18531	0.00209453	0.0450423	-1.62077
LIPE	1.86037	4.35749	3.18475	0.0020981	0.0450594	-1.6223
DUSP1	-2.32217	5.23597	-3.18462	0.00209895	0.0450594	-1.62267
LOC101929439	-0.603283	1.53634	-3.18422	0.00210148	0.0450749	-1.62375
CRYL1	-0.763511	6.91212	-3.1826	0.00211185	0.0452583	-1.62817
MRPS28	-0.608869	7.37368	-3.18204	0.00211548	0.0452971	-1.62971
EHHADH	-1.07466	5.76436	-3.18131	0.00212017	0.0453586	-1.6317
KANSL1L	-1.17392	5.59265	-3.18076	0.00212374	0.0453745	-1.63321
TMEM131L	1.44837	5.29683	3.18063	0.00212456	0.0453745	-1.63356
SNORA7B	-1.70696	2.88337	-3.17793	0.00214211	0.0457099	-1.64094
TMEM154	0.931547	3.50563	3.1773	0.00214623	0.0457586	-1.64266
LOC102724429	-1.15169	2.65306	-3.17697	0.00214835	0.0457646	-1.64355
SASH3	1.08806	3.68757	3.17628	0.00215285	0.0458213	-1.64543
ARHGAP24	-0.64707	6.26266	-3.17541	0.00215857	0.0458811	-1.64781
FZD4-DT	-1.12834	2.64383	-3.17523	0.00215976	0.0458811	-1.6483
LMO3	-1.01433	2.98164	-3.17501	0.00216119	0.0458811	-1.6489
SCIN	-1.66428	3.60855	-3.17296	0.00217468	0.0461042	-1.65448
RPL13AP6	-1.36523	2.08204	-3.17285	0.00217541	0.0461042	-1.65478
SNORA38B	-1.73874	2.83344	-3.17174	0.00218277	0.0462209	-1.65781
PSEN2	0.981747	6.44785	3.17146	0.00218465	0.0462212	-1.65858
SYCP3	-0.63447	2.45604	-3.17097	0.00218786	0.0462499	-1.6599
LINC00476	-0.897638	2.77455	-3.1706	0.00219033	0.0462629	-1.66091
ARAP3	1.0075	4.13751	3.16795	0.00220804	0.0465974	-1.66814
DRAM1	1.38536	5.56227	3.1654	0.00222522	0.0468804	-1.67509
PYGO2	1.72362	5.68499	3.1623	0.00224624	0.0472832	-1.68353
RGP1	1.36983	6.10169	3.16141	0.00225227	0.04737	-1.68593
SLC5A10	-1.82702	3.96708	-3.15929	0.00226682	0.0475865	-1.69171
LRRC8C	1.73019	6.58623	3.15912	0.00226797	0.0475865	-1.69216
SYNGAP1	1.04263	4.87332	3.15907	0.0022683	0.0475865	-1.69229
SLC37A4	-0.85841	5.16826	-3.15769	0.00227781	0.0477457	-1.69604
BBS9	-0.967774	5.64893	-3.15741	0.00227977	0.0477466	-1.69681
RGS9	1.28554	5.42873	3.15702	0.00228245	0.0477626	-1.69787
FYB1	1.14774	4.79579	3.15653	0.00228584	0.0477933	-1.6992
RNF146	-1.26758	5.51784	-3.15577	0.00229112	0.0478635	-1.70127
RNF144B	0.837828	6.47917	3.1546	0.00229921	0.0479921	-1.70443
MAP3K6	0.980639	4.55758	3.15307	0.00230992	0.0481671	-1.70859
PSMA3-AS1	-1.94759	4.85626	-3.15271	0.00231246	0.0481671	-1.70958
SULT1C2	-1.11749	4.97943	-3.15257	0.0023134	0.0481671	-1.70994
RNU12	-1.61758	3.53297	-3.15199	0.00231744	0.048211	-1.71151
LOC102723704	-0.763557	1.28569	-3.15138	0.00232174	0.0482362	-1.71317
TBL3	0.692879	4.43237	3.15125	0.00232267	0.0482362	-1.71353
DNASE2	0.899838	5.61079	3.15099	0.00232447	0.0482362	-1.71422
PLD6	-1.18874	2.90951	-3.14824	0.00234388	0.0485908	-1.72168
STK33	-1.83015	4.56314	-3.14802	0.00234547	0.0485908	-1.72228
CLUHP3	-1.09521	2.72677	-3.14763	0.0023482	0.0486004	-1.72333
ZNF185	1.44849	6.2897	3.1474	0.00234984	0.0486004	-1.72395
CARM1	0.765416	5.39343	3.14604	0.00235958	0.0487614	-1.72766
NXN	1.85007	4.56035	3.14515	0.0023659	0.0488514	-1.73006
ABHD12B	0.988657	4.83516	3.14455	0.00237017	0.048899	-1.73168
EPHB2	1.01576	2.63487	3.14248	0.00238507	0.0491657	-1.73729
SLC6A19	-2.07247	4.93545	-3.14205	0.00238816	0.0491887	-1.73845
PRPF4B	-1.09671	5.47503	-3.14125	0.00239391	0.0491926	-1.74061
LINC01014	-0.760567	2.93269	-3.14115	0.00239465	0.0491926	-1.74088
FAM90A25P	-0.996656	1.80971	-3.14109	0.00239506	0.0491926	-1.74104
LOC646214	-0.901296	1.87982	-3.14093	0.00239626	0.0491926	-1.74149
SNORA60	-1.58984	3.9916	-3.1404	0.00240007	0.0492302	-1.74291
MMRN2	1.48968	5.0457	3.13981	0.00240435	0.049237	-1.74451
KDM6B	0.949983	4.96989	3.13981	0.00240436	0.049237	-1.74451
SNORA55	-0.82299	2.37212	-3.13934	0.0024078	0.0492668	-1.74579
ZNF487	-1.32359	2.16572	-3.13838	0.00241477	0.0493688	-1.74838
HSD3BP4	-0.709415	2.56939	-3.13804	0.00241727	0.0493794	-1.74931
SYT17	0.995091	3.73462	3.13543	0.00243633	0.049728	-1.75635
SOX9-AS1	-1.08631	2.33774	-3.13447	0.00244342	0.0498317	-1.75895
NAALADL1	0.676512	3.57654	3.13335	0.00245166	0.0499588	-1.76196
LOC392364	-1.57456	2.68592	-3.13273	0.00245627	0.0500118	-1.76365
SLC12A9	1.22437	3.93204	3.13209	0.002461	0.0500602	-1.76537
RNF40	2.05262	5.53613	3.13187	0.00246267	0.0500602	-1.76598
TRIM68	1.20651	5.54837	3.13058	0.00247225	0.050214	-1.76946
AMBP	-0.905248	2.27321	-3.12955	0.00247992	0.0503286	-1.77223
ZDHHC17	-0.927948	5.90723	-3.12909	0.00248333	0.0503567	-1.77346
WDR3	1.29206	4.65201	3.12812	0.00249059	0.0504372	-1.77608
ATP6V0A2	1.23533	4.9519	3.12802	0.00249135	0.0504372	-1.77635
IFRD2	0.991535	3.72136	3.12699	0.00249909	0.0505526	-1.77913
KCTD6	-0.896442	1.99433	-3.12526	0.00251216	0.0507758	-1.7838
MFSD4A-AS1	-1.27132	2.82815	-3.12383	0.002523	0.0509536	-1.78766
TSIX	-3.01843	3.56054	-3.12353	0.0025253	0.0509585	-1.78847
ARMC7	1.12499	3.81882	3.12324	0.00252748	0.0509613	-1.78924
CINP	1.11285	6.02555	3.12286	0.00253037	0.0509783	-1.79027
RASSF2	1.29984	4.44434	3.12234	0.0025343	0.0510162	-1.79166
NPL	-1.07423	4.84042	-3.12192	0.00253751	0.0510273	-1.79279
TGIF2	0.979732	4.62348	3.12173	0.00253896	0.0510273	-1.7933
OR8H3	-0.74442	1.76544	-3.12066	0.00254715	0.0511506	-1.79619
SNORA1	-1.05668	2.10276	-3.12033	0.0025497	0.0511605	-1.79708
ADGRL1	1.02715	5.64298	3.11929	0.00255766	0.0512789	-1.79987
MAPKBP1	0.678765	3.35574	3.11885	0.00256107	0.0513059	-1.80106
SNORD96B	-0.761302	1.47958	-3.11751	0.00257142	0.0514718	-1.80468
FAM47E	-1.61455	2.70394	-3.11695	0.00257575	0.0515171	-1.80618
EFNA1	1.14666	6.19868	3.11497	0.00259108	0.0517821	-1.81149
PLEKHF1	1.00791	2.93902	3.11428	0.00259642	0.0518472	-1.81334
UQCRBP1	-0.938635	3.03968	-3.11385	0.00259983	0.0518643	-1.81451
LINC02369	-0.692411	1.78176	-3.11364	0.00260145	0.0518643	-1.81507
ANXA11	0.730578	5.8506	3.11221	0.00261262	0.052009	-1.8189
GPR22	-0.606385	1.60338	-3.11218	0.00261289	0.052009	-1.819
RPIA	0.83056	3.95635	3.10872	0.00264017	0.0524633	-1.82829
NR2C1	-1.35536	4.24234	-3.1087	0.0026403	0.0524633	-1.82834
LINCR-0001	-0.854277	1.56102	-3.10848	0.00264203	0.0524633	-1.82893
ADPRH	1.08642	4.9878	3.10803	0.0026456	0.0524921	-1.83013
STK17B	1.79831	7.51544	3.10776	0.00264774	0.0524928	-1.83086
SNORD32A	-1.81175	3.26767	-3.10702	0.00265364	0.0525679	-1.83285
SFMBT2	-1.601	5.03355	-3.1066	0.00265701	0.0525927	-1.83398
SCARNA22	-1.32517	2.57414	-3.10513	0.00266876	0.0527834	-1.83793
ZBTB2	0.782476	4.9897	3.10376	0.00267972	0.052958	-1.8416
METRNL	0.921128	4.733	3.10337	0.00268283	0.0529773	-1.84264
FICD	1.12779	5.20125	3.10291	0.00268656	0.0530089	-1.84388
SLC23A1	-2.37701	4.33335	-3.10249	0.00268989	0.0530326	-1.84499
GAL3ST2	1.2541	5.72318	3.10179	0.0026956	0.0531031	-1.84688
SLC4A4	-1.23238	6.79295	-3.10069	0.00270448	0.0532359	-1.84983
PARD6B	-0.702615	7.31904	-3.10028	0.00270778	0.0532588	-1.85092
ARGLU1	-2.76007	4.95535	-3.09908	0.00271753	0.0533829	-1.85413
KCNC4	1.78356	5.2351	3.09897	0.00271838	0.0533829	-1.85441
PIEZO2	0.902701	5.04795	3.09682	0.00273594	0.0536852	-1.86017
MACC1-AS1	-1.10553	2.5159	-3.09579	0.00274444	0.0537945	-1.86295
SLC2A2	-1.89659	3.85058	-3.09562	0.00274583	0.0537945	-1.8634
PLA2G2C	-0.625771	1.94907	-3.09328	0.00276506	0.0540777	-1.86964
DOK1	1.29459	3.74983	3.09296	0.00276772	0.0540777	-1.8705
FABP1	-1.52154	8.24949	-3.09273	0.00276963	0.0540777	-1.87112
MIR587	-1.36102	2.85253	-3.09255	0.00277115	0.0540777	-1.87161
ANKRD44	-1.33315	4.53159	-3.09143	0.00278042	0.0542056	-1.8746
CA3	-0.731543	1.85182	-3.09123	0.00278207	0.0542056	-1.87513
SUN2	1.02436	5.85726	3.09089	0.00278491	0.0542186	-1.87604
ST7-OT4	-0.78697	2.41474	-3.08942	0.00279722	0.0544156	-1.87998
PPP2R1B	-0.63127	5.3798	-3.08856	0.00280437	0.0545122	-1.88227
MSX1	1.27751	4.10486	3.08797	0.00280935	0.0545238	-1.88385
SYNE1	-0.926376	7.78526	-3.08764	0.00281212	0.054535	-1.88473
LOC101928020	-0.9944	3.12103	-3.08659	0.0028209	0.0546627	-1.88752
EGFL7	1.10517	4.81375	3.08611	0.002825	0.0546889	-1.88882
SNORD46	-3.74644	6.57066	-3.08572	0.00282828	0.0546889	-1.88985
GPRASP1	-1.42822	3.91547	-3.08565	0.00282885	0.0546889	-1.89004
DUS3L	1.15058	4.18794	3.08452	0.00283837	0.0548304	-1.89304
KRTAP12-3	-0.736639	2.4899	-3.08349	0.00284718	0.0549114	-1.89581
MCTS2P	-1.27155	3.27221	-3.08346	0.00284742	0.0549114	-1.89589
ENPP3	-1.54072	3.24058	-3.08325	0.00284919	0.0549114	-1.89644
PCK2	-2.07928	4.37799	-3.08262	0.00285453	0.0549584	-1.89812
HLX	1.68992	4.45629	3.08244	0.00285604	0.0549584	-1.89859
HOXB-AS1	1.06127	3.61143	3.08213	0.00285876	0.0549682	-1.89944
SLED1	-0.788359	1.48624	-3.07854	0.00288949	0.0554898	-1.90899
HLA-DQB1	1.83186	6.73807	3.07798	0.00289432	0.0554898	-1.91049
AKR7A3	-2.09402	5.01499	-3.07784	0.00289555	0.0554898	-1.91087
TTN-AS1	-1.11021	2.12934	-3.07758	0.00289774	0.0554898	-1.91154
PBLD	-1.92349	6.33905	-3.07743	0.00289909	0.0554898	-1.91196
IYD	-1.34795	3.4181	-3.07689	0.00290372	0.0555323	-1.91339
EMX2	-1.97543	4.52819	-3.07625	0.00290931	0.0555965	-1.91511
LOC101927884	-0.654434	2.08722	-3.07565	0.00291446	0.0556521	-1.91668
EGR1	-1.10062	7.03862	-3.07501	0.00292007	0.0556997	-1.9184
TARDBP	-1.42571	6.31295	-3.07475	0.00292227	0.0556997	-1.91908
TMEM98	1.05424	6.28395	3.07459	0.00292367	0.0556997	-1.9195
ADAT1	1.68764	5.06798	3.07389	0.00292977	0.0557733	-1.92137
JADE3	1.35308	6.03926	3.07341	0.00293399	0.0558108	-1.92265
SNORD14E	-1.93312	2.85159	-3.07287	0.00293876	0.0558162	-1.9241
PDRG1	0.825966	4.67252	3.07259	0.00294116	0.0558192	-1.92483
FAM135A	-0.964803	5.38694	-3.07172	0.0029488	0.0559215	-1.92715
JADE1	-1.05209	6.28039	-3.07134	0.00295216	0.0559426	-1.92817
ZMIZ1-AS1	0.616917	2.55369	3.07069	0.00295786	0.056008	-1.92989
USP20	0.864261	3.31462	3.07009	0.00296312	0.0560493	-1.93148
KCNJ13	-0.977705	3.35778	-3.06964	0.00296709	0.0560493	-1.93268
KHDC4	-0.716213	5.61254	-3.06942	0.00296903	0.0560493	-1.93326
STK10	0.95297	4.27246	3.06942	0.00296905	0.0560493	-1.93327
PTMAP11	-1.87319	2.81589	-3.06737	0.00298717	0.0563059	-1.9387
AJAP1	1.04823	5.19018	3.0664	0.00299588	0.0563717	-1.9413
MAN1C1	0.852906	3.41242	3.06634	0.0029964	0.0563717	-1.94146
TYMP	0.812209	4.88433	3.06622	0.00299746	0.0563717	-1.94177
SMOX	2.93695	5.47466	3.06574	0.0030017	0.0564088	-1.94304
FAM106B	-1.46792	4.396	-3.06457	0.00301221	0.0564828	-1.94616
LINC02362	-1.14515	1.66698	-3.06441	0.00301365	0.0564828	-1.94659
HLA-DMB	1.11441	7.30704	3.06429	0.00301472	0.0564828	-1.9469
CCDC66	-1.35604	3.72573	-3.06308	0.00302556	0.0566026	-1.95011
NACAD	0.841691	5.05991	3.06307	0.00302566	0.0566026	-1.95014
RGS16	1.38835	5.62598	3.06234	0.00303221	0.0566645	-1.95207
RFX3-AS1	-0.994918	1.77239	-3.06214	0.00303402	0.0566645	-1.9526
HOXD11	0.751614	3.59357	3.06194	0.0030358	0.0566645	-1.95313
SLC36A2	-3.25986	4.84763	-3.06038	0.00304988	0.0568846	-1.95726
CCNL2	-1.77577	4.93787	-3.06001	0.00305326	0.0569051	-1.95825
LRMDA	-1.85744	4.04503	-3.0578	0.0030734	0.0571588	-1.96412
MARK4	1.16457	5.33369	3.0572	0.00307887	0.0571588	-1.96571
LINC02499	-1.46143	2.48237	-3.0572	0.00307889	0.0571588	-1.96571
SLC23A3	-1.911	3.3387	-3.05716	0.00307917	0.0571588	-1.96579
ADCY7	1.14124	3.25335	3.057	0.00308066	0.0571588	-1.96623
HPCAL1	0.802657	4.06928	3.05668	0.00308356	0.0571699	-1.96707
ANK3	-2.14368	4.95523	-3.05602	0.00308963	0.0572398	-1.96882
SNORA80A	-1.17728	3.11044	-3.05576	0.00309204	0.0572419	-1.96952
HOXD3	-0.904394	3.61703	-3.05508	0.00309828	0.0573041	-1.97132
MIR4476	-0.969804	2.25969	-3.05489	0.00310001	0.0573041	-1.97182
KCTD21	0.690558	4.69998	3.05347	0.00311315	0.0574788	-1.97559
LOC101929705	1.30422	3.81195	3.05336	0.00311408	0.0574788	-1.97586
ACTR1B	0.731351	5.50787	3.05226	0.00312429	0.0576246	-1.97878
MT1G	-3.17256	7.95491	-3.05184	0.00312817	0.0576294	-1.97989
SIRT2	1.70511	6.79889	3.05173	0.00312919	0.0576294	-1.98018
CYP26B1	1.69864	4.09981	3.05145	0.00313183	0.0576353	-1.98093
ZNF337-AS1	-1.54351	2.20471	-3.05089	0.00313702	0.0576882	-1.98241
ABCC6P2	-2.00098	4.96491	-3.04966	0.00314845	0.0578556	-1.98566
SAMD14	1.31553	4.65061	3.0492	0.0031528	0.0578779	-1.98689
PAXBP1-AS1	-0.865792	2.00419	-3.04903	0.00315431	0.0578779	-1.98732
VEZT	-0.789268	6.95512	-3.04782	0.00316563	0.0580427	-1.99051
SNORD100	-1.36484	2.86723	-3.04752	0.00316848	0.0580443	-1.99132
SPAG16	-0.911565	5.68853	-3.04732	0.00317038	0.0580443	-1.99185
KDM4B	1.35335	4.97405	3.04639	0.00317909	0.0581183	-1.9943
KCTD10	0.608709	6.10446	3.04638	0.00317924	0.0581183	-1.99434
MS4A6A	0.90447	5.10752	3.04614	0.00318143	0.0581183	-1.99496
MMP2	1.94717	5.46045	3.04589	0.00318385	0.0581198	-1.99564
PLEKHH2	-2.20104	4.72185	-3.04544	0.00318807	0.0581217	-1.99682
NACA	-1.17719	3.05139	-3.04532	0.00318922	0.0581217	-1.99714
TOR4A	0.707009	4.53165	3.04513	0.00319096	0.0581217	-1.99763
LINC02274	-1.49809	1.91054	-3.04336	0.0032077	0.0583651	-2.0023
TRIM32	0.965299	4.7738	3.04323	0.00320902	0.0583651	-2.00266
POLR3K	0.674724	7.37671	3.04262	0.00321476	0.0584268	-2.00426
ACE	-0.901333	3.05605	-3.04029	0.00323697	0.0587829	-2.0104
PCDH1	0.600177	5.74023	3.04008	0.00323907	0.0587829	-2.01098
MINCR	-2.12798	3.39781	-3.0396	0.00324358	0.0588218	-2.01222
CCDC14	-2.26767	5.17216	-3.03914	0.00324803	0.0588595	-2.01344
LOC101927495	-0.742068	2.09902	-3.0383	0.00325609	0.0589627	-2.01566
RNPC3	-1.05371	6.46677	-3.0374	0.00326477	0.0590769	-2.01803
ATP2A2	1.02235	9.64644	3.03663	0.00327222	0.0591515	-2.02007
AP5S1	1.19426	3.84518	3.03623	0.00327607	0.0591515	-2.02111
SEC14L1P1	-1.01642	2.64046	-3.03606	0.00327776	0.0591515	-2.02157
NSUN5P1	-0.945951	2.72052	-3.03599	0.0032784	0.0591515	-2.02175
ESM1	-2.68556	5.02607	-3.03547	0.0032835	0.0592006	-2.02314
SP110	0.971223	6.25816	3.03353	0.00330229	0.0594962	-2.02822
AFAP1	0.742587	4.91946	3.03313	0.00330625	0.0595244	-2.02929
AP1M1	1.88071	5.77672	3.03156	0.00332164	0.0597583	-2.03344
MPP6	-0.801713	5.04366	-3.03127	0.00332445	0.0597656	-2.03419
PROSER3	0.814998	4.62792	3.03048	0.00333222	0.0598621	-2.03627
FMNL1	0.845916	3.51602	3.02898	0.00334701	0.0599912	-2.04022
TTLL7	-1.20178	3.75112	-3.02877	0.00334905	0.0599912	-2.04077
NRSN2	0.780691	5.78655	3.02815	0.00335516	0.0600573	-2.04239
IL21R	0.733383	3.04109	3.02772	0.00335944	0.0600908	-2.04353
ACAA2	-1.38811	7.10845	-3.02683	0.00336823	0.0601742	-2.04586
TK1	0.785019	3.67988	3.02676	0.00336894	0.0601742	-2.04605
CDKN2D	1.181	4.229	3.02605	0.00337608	0.0602584	-2.04793
RETREG2	0.675448	5.85504	3.02578	0.00337875	0.0602629	-2.04864
MIR550B1	-1.04143	1.55497	-3.02546	0.00338188	0.0602755	-2.04946
MIR127	-0.924945	2.7977	-3.02232	0.00341335	0.0607278	-2.05772
SLC13A1	-2.97876	5.02608	-3.02229	0.00341367	0.0607278	-2.0578
CBX4	1.32594	3.94463	3.0222	0.00341458	0.0607278	-2.05804
PPIL3	-1.77698	4.14798	-3.02069	0.00342979	0.0609548	-2.06201
HIST1H2AM	2.13734	4.67798	3.01957	0.00344106	0.0611114	-2.06493
ZNF302	-0.683272	4.40552	-3.01915	0.00344534	0.061142	-2.06604
LOC101929356	-1.17836	1.72649	-3.01892	0.0034477	0.061142	-2.06665
RBM12B-AS1	-1.02379	3.78699	-3.01802	0.00345682	0.06126	-2.069
SHPRH	-1.9659	4.64003	-3.01686	0.0034687	0.0614268	-2.07206
FAM86EP	-0.707914	2.50439	-3.01611	0.00347632	0.061485	-2.07402
OSGEPL1	-0.987243	3.49298	-3.01584	0.00347913	0.061485	-2.07474
FAM151A	-2.87615	5.06523	-3.01581	0.0034794	0.061485	-2.07481
TAF6	0.911204	6.01337	3.01507	0.00348702	0.0615759	-2.07675
SLC38A9	-1.65523	3.4977	-3.01385	0.00349955	0.0617427	-2.07995
KLHL36	1.41942	4.68872	3.01366	0.00350142	0.0617427	-2.08043
DIS3L2	0.977634	5.15666	3.01334	0.00350482	0.0617587	-2.08129
ALDH2	-1.05286	6.65641	-3.01199	0.00351869	0.0619594	-2.08481
LINC02145	-0.762683	2.12827	-3.01131	0.00352575	0.0620075	-2.0866
SMC4	0.650147	5.928	3.01093	0.00352971	0.0620075	-2.0876
RNF144A	0.742158	6.12429	3.01089	0.0035301	0.0620075	-2.0877
ARSK	0.967356	5.56995	3.01077	0.00353139	0.0620075	-2.08802
LINC00653	-0.718032	2.5986	-3.01027	0.00353659	0.062055	-2.08933
MIR563	-0.964066	2.70178	-3.00862	0.00355373	0.0623072	-2.09364
PCDHA12	1.23024	4.00039	3.0084	0.00355597	0.0623072	-2.0942
MASP1	-0.825669	2.09305	-3.00709	0.00356976	0.0625003	-2.09765
MIR4263	-1.38625	2.39614	-3.00686	0.00357218	0.0625003	-2.09825
TMEM213	-0.987789	3.57691	-3.00542	0.00358724	0.0626784	-2.102
SGSM2	1.30859	4.03809	3.00487	0.00359312	0.0627371	-2.10346
RBM18	0.666858	6.62798	3.00388	0.00360351	0.0628744	-2.10603
MYO5A	0.650629	5.48516	3.00344	0.00360815	0.0628782	-2.10718
ALDH1A1	-0.88473	6.92245	-3.00338	0.00360878	0.0628782	-2.10733
MIR4521	-2.19153	4.84862	-3.00068	0.00363747	0.0633338	-2.11439
SNORA44	-0.871952	1.54548	-2.99783	0.00366808	0.0638221	-2.12185
MIR4450	-1.30417	3.00761	-2.99686	0.0036785	0.0639113	-2.12438
ZNF71	1.64094	4.88505	2.99655	0.00368185	0.0639113	-2.12519
COL1A2	2.47384	5.50892	2.99643	0.00368316	0.0639113	-2.1255
MIR548H1	-1.38527	1.79506	-2.9964	0.00368349	0.0639113	-2.12558
MIR891A	-0.922672	1.85728	-2.99574	0.00369061	0.0639903	-2.1273
LPL	-2.10041	4.26051	-2.99359	0.00371391	0.064319	-2.13291
SNORD87	-2.11769	3.9297	-2.99351	0.00371474	0.064319	-2.13311
SNORA23	-1.66806	3.93826	-2.99134	0.00373839	0.0646386	-2.13876
LINC01612	-0.764476	1.5858	-2.99066	0.00374589	0.0647233	-2.14054
MIR4677	-1.62004	2.76453	-2.98999	0.00375325	0.0648054	-2.14229
ANXA6	1.70432	7.59669	2.98913	0.00376266	0.0649068	-2.14452
AIP	0.612352	6.49655	2.98898	0.00376434	0.0649068	-2.14491
LRRC19	-1.92188	4.44023	-2.9884	0.0037707	0.0649715	-2.14642
TTC32	-0.83171	3.48471	-2.98809	0.00377415	0.064986	-2.14723
PPP5C	0.893069	7.33034	2.98701	0.00378612	0.065147	-2.15005
RHOC	1.07578	9.35408	2.98563	0.00380144	0.0653513	-2.15364
IFIT3	1.82872	7.54301	2.98546	0.00380325	0.0653513	-2.15407
CD300A	0.820884	3.26096	2.98414	0.00381796	0.0655588	-2.1575
DDX49	1.64493	5.3059	2.98367	0.00382318	0.0655791	-2.15872
SNORA70C	-0.822884	1.38856	-2.98356	0.00382441	0.0655791	-2.15901
MYOF	1.26678	8.09732	2.98172	0.00384503	0.0658834	-2.16379
KLF16	0.644803	4.10127	2.98151	0.00384746	0.0658834	-2.16435
INPP5D	3.03726	5.16197	2.98039	0.00386	0.0660328	-2.16725
PRX	0.743021	4.61016	2.98025	0.00386162	0.0660328	-2.16762
MPND	1.38852	4.44172	2.98003	0.00386414	0.0660328	-2.1682
FIBP	0.595675	7.68952	2.97974	0.0038674	0.0660432	-2.16895
DMTF1	-2.3428	5.20044	-2.97885	0.00387747	0.0661066	-2.17126
NKTR	-1.18224	5.91398	-2.97883	0.00387762	0.0661066	-2.1713
MRGPRF	1.0455	6.98339	2.9787	0.00387909	0.0661066	-2.17164
ZBTB20-AS1	-0.930097	2.82262	-2.97825	0.0038842	0.0661122	-2.17281
ABCB8	1.47581	2.94012	2.97804	0.00388658	0.0661122	-2.17335
MIR3972	-0.813442	2.01696	-2.97797	0.00388739	0.0661122	-2.17354
HMGA1	0.963052	4.7117	2.97516	0.00391936	0.0666103	-2.18082
IP6K1	2.13175	6.59118	2.97344	0.00393913	0.0669007	-2.1853
EPN2-IT1	-0.696465	1.8694	-2.97257	0.00394914	0.067025	-2.18756
ENOSF1	-1.47883	4.51143	-2.97185	0.00395737	0.0671189	-2.18941
TAF2	-0.963927	5.38617	-2.97064	0.00397135	0.0673101	-2.19254
LETM2	-0.6389	2.41349	-2.96913	0.0039889	0.0675615	-2.19647
LINC01431	-1.07832	2.47215	-2.96859	0.00399513	0.067621	-2.19785
POGLUT1	0.709192	5.71444	2.96784	0.00400396	0.0677243	-2.19982
ZNF83	-1.81558	3.77747	-2.96758	0.00400699	0.0677295	-2.20049
KANK1	-1.20345	6.82177	-2.96709	0.00401263	0.0677789	-2.20174
ERI2	-1.65891	3.19829	-2.96519	0.00403495	0.0681097	-2.20667
IDH1	-0.666436	6.14794	-2.9646	0.0040418	0.0681791	-2.20818
LOC101927378	-1.07695	3.72598	-2.96431	0.00404527	0.0681913	-2.20894
HADH	-0.938347	6.34262	-2.96324	0.00405791	0.0683581	-2.21172
OR2T3	-0.988417	2.76439	-2.96263	0.00406503	0.0684262	-2.21328
SNAP47	0.742141	4.67363	2.96243	0.00406746	0.0684262	-2.21381
SCARNA16	-1.65374	3.41001	-2.95834	0.00411611	0.0691546	-2.22438
UGT3A1	-1.12423	2.21628	-2.95829	0.00411666	0.0691546	-2.2245
HNRNPC	-0.84189	7.30364	-2.95809	0.00411909	0.0691546	-2.22502
LIPE-AS1	-0.606752	3.77313	-2.95782	0.0041223	0.0691617	-2.22571
RSL24D1	-0.759188	7.12642	-2.95722	0.00412956	0.0692369	-2.22727
MAP2K6	-1.18534	2.88574	-2.95548	0.00415041	0.0694176	-2.23175
MARCKSL1	0.591323	6.39849	2.95539	0.0041515	0.0694176	-2.23198
DAO	-2.62908	4.51186	-2.95484	0.00415822	0.0694756	-2.23342
IL17RB	-1.77475	3.42939	-2.95389	0.00416966	0.0694756	-2.23586
FAM207A	1.69923	4.02316	2.9538	0.00417079	0.0694756	-2.2361
MT1X	-2.74472	7.90916	-2.95359	0.00417328	0.0694756	-2.23663
LYG1	-1.21136	3.38259	-2.95352	0.00417411	0.0694756	-2.23681
PDGFRL	-0.714067	1.96528	-2.95339	0.00417574	0.0694756	-2.23716
RCSD1	1.26038	4.22029	2.95332	0.00417659	0.0694756	-2.23734
RCC2	0.660895	6.03434	2.95326	0.0041773	0.0694756	-2.23749
PWWP2B	1.34981	3.59547	2.95192	0.00419357	0.0696649	-2.24094
C11orf74	-0.961197	4.3078	-2.95186	0.00419429	0.0696649	-2.2411
CALML4	-1.62053	4.85735	-2.9507	0.00420849	0.0698542	-2.2441
SPTY2D1OS	-0.811373	2.34277	-2.94978	0.00421964	0.0699559	-2.24645
LINC00265	-1.26906	3.59688	-2.94973	0.00422024	0.0699559	-2.24658
PACS2	1.07591	5.61838	2.94883	0.00423132	0.0700463	-2.24891
CC2D1A	0.844442	3.76949	2.9483	0.00423785	0.0701076	-2.25028
SFMBT1	1.03411	5.03123	2.94704	0.0042533	0.0702879	-2.25351
DPYS	-2.76251	5.06714	-2.94695	0.00425439	0.0702879	-2.25374
CAPN7	-1.79361	5.23916	-2.94633	0.00426215	0.0703693	-2.25535
TREM2	0.701029	2.64653	2.94594	0.00426691	0.0704013	-2.25635
HMGB3P1	0.668696	1.83089	2.94559	0.00427122	0.0704085	-2.25724
ARHGAP44	1.08981	4.30841	2.9451	0.00427732	0.0704085	-2.25851
TOP2A	2.65402	4.27714	2.9448	0.00428103	0.0704085	-2.25928
RTL5	1.7381	4.40058	2.94476	0.0042815	0.0704085	-2.25938
CTB-178M22.2	-1.02054	2.59031	-2.9432	0.00430093	0.0706372	-2.2634
PIGM	1.1329	5.62522	2.94319	0.00430109	0.0706372	-2.26343
SNORD94	-2.82724	4.06157	-2.94122	0.00432565	0.0709937	-2.26849
GLYAT	-3.13399	5.91279	-2.9407	0.00433216	0.0710537	-2.26983
TBC1D32	-0.725054	2.39862	-2.93948	0.00434755	0.0712458	-2.27298
LINC00957	-1.29902	2.69509	-2.9392	0.00435097	0.0712458	-2.27367
SESN2	1.35724	4.38059	2.93909	0.00435246	0.0712458	-2.27398
ZNF618	0.801494	4.72712	2.93632	0.00438741	0.0717707	-2.28108
LINC00582	-0.693737	2.01682	-2.93592	0.00439251	0.0717831	-2.28211
LINC01988	-0.606393	1.76109	-2.93571	0.00439518	0.0717831	-2.28265
OXNAD1	-0.827491	4.85722	-2.93484	0.00440631	0.0718907	-2.28489
SPNS1	1.55147	6.36409	2.93252	0.00443589	0.0723215	-2.29083
MFSD12	1.6557	5.2802	2.93231	0.00443853	0.0723215	-2.29136
ADI1	-1.47381	6.491	-2.93101	0.00445534	0.0724957	-2.29472
NEK3	-1.09564	3.82187	-2.93097	0.00445585	0.0724957	-2.29482
RALB	1.09664	6.82308	2.9308	0.00445796	0.0724957	-2.29524
ACSM2B	-3.03119	5.11891	-2.93009	0.0044672	0.0725985	-2.29708
XPC	0.760194	6.51286	2.92967	0.0044726	0.0726389	-2.29815
LOC100507507	0.935419	3.6811	2.92782	0.00449647	0.072979	-2.30287
PGM5	2.24384	3.51804	2.92702	0.00450687	0.0731	-2.30492
UMOD	-2.03254	7.22606	-2.92621	0.00451742	0.0732234	-2.307
AKT1	1.38974	6.00589	2.92574	0.00452359	0.0732756	-2.30821
LMF2	0.834101	4.99748	2.92546	0.00452723	0.0732869	-2.30892
MRPL44	0.772534	5.92518	2.92518	0.00453097	0.0732998	-2.30966
KLF13	0.911018	6.01267	2.92309	0.00455826	0.0736064	-2.31498
MYSM1	-2.19525	4.29617	-2.92301	0.00455935	0.0736064	-2.3152
C1orf162	1.35089	5.71675	2.92283	0.00456176	0.0736064	-2.31567
CHGA	2.13317	3.60669	2.9226	0.0045648	0.0736077	-2.31626
CD180	2.67633	4.81707	2.92142	0.00458031	0.07381	-2.31927
SLC16A2	0.902153	6.27319	2.92079	0.00458861	0.0738959	-2.32087
CBFB	1.13035	6.43868	2.91987	0.00460085	0.0740451	-2.32324
PCDH9	-1.49654	4.23486	-2.91798	0.00462587	0.0743942	-2.32805
ECI2	-1.31756	7.43688	-2.91756	0.0046315	0.0743942	-2.32913
OR1S1	-0.616203	1.48694	-2.91756	0.00463151	0.0743942	-2.32913
SNORD54	-0.863428	1.57669	-2.91684	0.00464116	0.0744157	-2.33097
CCDC171	-0.977166	2.64248	-2.91672	0.00464277	0.0744157	-2.33128
WDFY1	1.41964	6.3366	2.91667	0.00464348	0.0744157	-2.33142
SAMD4B	0.726263	5.73069	2.91657	0.00464481	0.0744157	-2.33167
LOC101927608	-0.89975	1.87364	-2.91607	0.00465139	0.0744252	-2.33293
IKZF5	-1.00599	5.67536	-2.91533	0.00466142	0.0745379	-2.33484
TBC1D19	-1.56498	4.3549	-2.91381	0.00468175	0.0748148	-2.3387
CTD-3080P12.3	-0.762809	2.22909	-2.91358	0.00468496	0.0748181	-2.33931
TSR1	0.629214	5.76803	2.91257	0.00469849	0.074986	-2.34186
GLOD5	-0.965285	2.38762	-2.911	0.0047198	0.0752778	-2.34587
HIST1H3A	1.25354	2.45497	2.91032	0.0047291	0.0753778	-2.34762
TMEM120B	1.18605	3.56692	2.90837	0.0047556	0.0757517	-2.35258
SENP7	-1.59608	5.59133	-2.90804	0.00476017	0.075756	-2.35343
TTC3	-0.874453	6.39115	-2.90791	0.00476196	0.075756	-2.35376
FREM2	-1.48909	3.46188	-2.90705	0.0047737	0.0758942	-2.35594
SCAMP3	1.1114	7.50181	2.90649	0.00478138	0.0759678	-2.35737
LOC101929162	-1.08415	2.13888	-2.90471	0.00480592	0.0762603	-2.36191
PLCE1-AS2	-1.30184	2.64916	-2.90252	0.00483628	0.0766443	-2.36749
MLX	0.616207	6.62986	2.9014	0.00485185	0.0767714	-2.37034
NIBAN1	0.926624	4.76135	2.9013	0.00485316	0.0767714	-2.37058
TDRD5	-1.02989	2.9077	-2.90127	0.00485356	0.0767714	-2.37065
LOC100506974	-0.906567	2.04435	-2.89964	0.00487637	0.0770689	-2.3748
NOP58	-1.24961	5.79397	-2.89948	0.00487856	0.0770689	-2.3752
HSD11B1-AS1	-1.77778	5.05388	-2.89755	0.00490561	0.0774471	-2.3801
LOC100507283	-2.03944	3.4393	-2.89682	0.00491591	0.0775604	-2.38196
INPP4A	1.03024	5.43436	2.89623	0.00492422	0.0776423	-2.38346
SNORA70B	-0.677613	1.92567	-2.89574	0.00493116	0.0776851	-2.3847
HIST1H2AI	1.60712	3.36497	2.8956	0.00493318	0.0776851	-2.38507
ZNF319	1.69824	4.42264	2.89492	0.00494275	0.0777866	-2.38679
LIMD1	1.77585	4.62214	2.89414	0.00495393	0.0778846	-2.38879
DYRK3	0.860518	3.91822	2.89389	0.00495738	0.0778846	-2.3894
LINC01116	1.13671	3.84387	2.89339	0.00496458	0.077933	-2.39069
FNBP4	-1.79471	4.60686	-2.89314	0.00496811	0.0779392	-2.39132
PLAUR	2.23871	5.86932	2.89077	0.00500189	0.0783957	-2.39732
LINC01550	-1.61448	2.9746	-2.89066	0.00500351	0.0783957	-2.39761
PNKP	1.19212	4.83682	2.88973	0.0050168	0.0785545	-2.39996
BMP1	0.724366	5.00673	2.88867	0.00503209	0.0786922	-2.40265
LOC101929540	-3.26015	5.1979	-2.88844	0.00503544	0.0786922	-2.40324
SLC36A1	0.676292	5.35466	2.88824	0.00503833	0.0786922	-2.40375
DGCR2	1.4748	6.36262	2.88802	0.00504149	0.0786922	-2.40431
ISYNA1	1.35082	5.71241	2.88784	0.005044	0.0786922	-2.40475
ORMDL1	-0.724254	6.30639	-2.88748	0.00504919	0.0786922	-2.40566
USB1	0.693752	4.88399	2.88737	0.00505088	0.0786922	-2.40596
LOC100507513	-0.687336	1.57734	-2.88723	0.00505281	0.0786922	-2.40629
LINC02280	-1.46022	2.5527	-2.88706	0.00505534	0.0786922	-2.40674
NSG1	0.83572	4.35462	2.88693	0.00505723	0.0786922	-2.40707
CD274	-1.49847	4.18011	-2.88615	0.00506844	0.0788174	-2.40903
ZBTB8OS	-1.21585	3.51986	-2.88432	0.00509514	0.0790378	-2.41368
HDHD3	-1.00236	4.21736	-2.8843	0.00509532	0.0790378	-2.41371
LOC728613	-1.45162	4.03403	-2.88398	0.00510004	0.0790618	-2.41453
MIR378I	-1.4704	3.05133	-2.88161	0.00513471	0.0795001	-2.42053
IL27RA	1.71051	4.34893	2.88091	0.00514496	0.079561	-2.4223
CMBL	-2.41876	5.72498	-2.88091	0.00514504	0.079561	-2.42231
RBP4	-1.65763	6.11374	-2.87991	0.00515975	0.0796671	-2.42484
CPPED1	1.01457	5.71434	2.87979	0.00516151	0.0796671	-2.42514
WIPF1	2.59946	7.63051	2.87936	0.00516777	0.0797143	-2.42621
LENG9	-1.52358	4.14405	-2.87876	0.00517673	0.0798031	-2.42775
DONSON	-1.54521	2.62204	-2.87628	0.00521349	0.08032	-2.43401
MIR221	-1.00321	2.05045	-2.87569	0.00522227	0.0804056	-2.4355
MS4A4A	0.95768	2.19513	2.87535	0.00522722	0.0804319	-2.43634
CACNA1C-AS4	-0.874981	1.89269	-2.87422	0.00524411	0.0806419	-2.43919
VPS13A	-0.667144	6.13754	-2.87294	0.00526331	0.0808872	-2.44243
FAM76A	-0.775472	3.40744	-2.87224	0.00527391	0.0809883	-2.44421
NID1	0.847666	5.56025	2.87207	0.0052764	0.0809883	-2.44463
ZSCAN23	-0.834071	2.46902	-2.87118	0.00528984	0.0811445	-2.44688
TBC1D8B	-1.26054	2.98085	-2.86931	0.00531815	0.0815286	-2.4516
ALMS1	-1.51497	5.02047	-2.86826	0.00533402	0.0817216	-2.45424
XPO4	-0.724508	4.75114	-2.86715	0.00535091	0.0818438	-2.45703
LOC730101	1.63843	6.5818	2.86709	0.00535187	0.0818438	-2.45719
MRPL38	1.07087	6.6263	2.86567	0.00537353	0.0821246	-2.46077
GPBAR1	0.721137	3.91285	2.86498	0.00538405	0.0822293	-2.4625
MROH8	-0.82177	2.93879	-2.86479	0.00538699	0.0822293	-2.46298
MIR101-1	-0.737477	1.26179	-2.86392	0.00540037	0.0823776	-2.46517
SLC7A7	-2.19252	5.69431	-2.86373	0.00540333	0.0823776	-2.46566
DUSP12	-1.00227	5.18412	-2.86154	0.00543699	0.0828401	-2.47115
TNFAIP2	1.5427	5.03955	2.86045	0.00545387	0.0830299	-2.47389
ZNF385A	0.957927	3.82901	2.86031	0.00545612	0.0830299	-2.47426
GJA3	0.824759	4.77487	2.85821	0.0054888	0.083476	-2.47954
CCDC69	2.0596	5.9927	2.85742	0.00550107	0.0836115	-2.48151
GLIPR1L1	-0.721313	2.27114	-2.857	0.00550762	0.0836601	-2.48257
TRAJ35	1.64465	7.0254	2.85658	0.00551419	0.0837087	-2.48362
MAP2K1	1.36591	5.86967	2.85544	0.00553207	0.0838778	-2.48648
STXBP2	0.999629	6.05546	2.85505	0.00553819	0.0839194	-2.48746
RBM38	1.50088	5.17053	2.85437	0.00554898	0.0840259	-2.48918
GPR155	-1.86255	4.10631	-2.85418	0.00555197	0.0840259	-2.48966
CRCP	1.02745	6.77408	2.85372	0.00555927	0.0840852	-2.49082
POLG2	-0.85808	2.89342	-2.85258	0.0055773	0.0843066	-2.49368
GSTA1	-3.81139	7.07918	-2.85187	0.00558853	0.0844022	-2.49546
RICTOR	-1.50471	4.82574	-2.85174	0.00559051	0.0844022	-2.49577
RHOG	1.44242	5.99422	2.85154	0.0055938	0.0844022	-2.49629
RPL41	-0.63007	7.62408	-2.84997	0.00561864	0.0847257	-2.50021
RAB23	1.1162	5.11093	2.84913	0.00563207	0.0848767	-2.50232
AOPEP	-1.13222	2.80058	-2.84877	0.00563792	0.0849135	-2.50324
GFOD2	1.9453	4.9006	2.84848	0.00564245	0.0849303	-2.50395
FLRT3	-1.51595	7.71939	-2.84812	0.00564819	0.0849653	-2.50485
GPR146	1.09532	3.60371	2.84782	0.00565306	0.0849871	-2.50561
HSPA1L	-0.916851	3.1211	-2.84753	0.00565778	0.0850068	-2.50635
IL10RA	2.02322	5.12405	2.84686	0.00566846	0.0850941	-2.50801
PAQR8	0.99055	5.21495	2.84674	0.00567043	0.0850941	-2.50832
ZNF142	1.84126	5.97341	2.84643	0.0056754	0.0851053	-2.50909
POTED	-1.19593	2.49249	-2.84627	0.00567802	0.0851053	-2.5095
SLC4A1	-1.38603	2.78065	-2.84584	0.00568497	0.085154	-2.51058
CSNK1G1	0.955021	5.36179	2.84549	0.00569055	0.085154	-2.51145
LONRF2	-0.766614	2.57732	-2.84543	0.00569154	0.085154	-2.5116
GRAMD1A	2.39555	5.8799	2.84471	0.00570317	0.085224	-2.51341
TP53I11	0.690306	5.52967	2.84462	0.00570461	0.085224	-2.51363
PCDHGB8P	-0.767082	2.14273	-2.84445	0.00570726	0.085224	-2.51404
TEAD4	1.7097	6.15471	2.84429	0.00570991	0.085224	-2.51445
CSNK2A3	-1.57632	3.01119	-2.84383	0.00571737	0.0852469	-2.5156
RARA	2.26823	6.4413	2.84377	0.0057183	0.0852469	-2.51575
HERC4	-0.597902	5.61809	-2.84297	0.00573137	0.0853906	-2.51777
ZBED3-AS1	-1.64787	3.38982	-2.84214	0.00574484	0.08554	-2.51984
LOC100129046	-1.51955	2.62134	-2.84185	0.00574944	0.08554	-2.52055
GCN1	0.706835	5.6966	2.84149	0.00575531	0.08554	-2.52145
ZFAND6	-0.70712	2.95708	-2.84131	0.00575834	0.08554	-2.52191
PCIF1	0.93407	5.15252	2.84129	0.00575859	0.08554	-2.52195
TIFA	1.11917	4.11939	2.84089	0.00576514	0.0855449	-2.52296
YTHDC2	-1.57685	4.90628	-2.8407	0.00576831	0.0855449	-2.52344
PNN	-1.23401	6.47692	-2.84064	0.00576924	0.0855449	-2.52358
RNU6-64P	-0.831034	1.75019	-2.84035	0.00577398	0.0855643	-2.52431
ELMSAN1	0.828653	4.60197	2.83981	0.00578276	0.0856433	-2.52565
MIR1304	-1.184	2.48689	-2.83942	0.00578916	0.0856666	-2.52663
MAGI1-IT1	-0.838654	2.11785	-2.8393	0.00579122	0.0856666	-2.52694
NCF2	1.56423	4.45084	2.83882	0.00579911	0.0857324	-2.52815
PLEKHA4	0.748231	5.02577	2.8378	0.00581584	0.0859286	-2.53069
ZNF625	1.32044	4.88509	2.83676	0.00583292	0.0861262	-2.53328
MORC2	0.6577	5.71689	2.83657	0.00583613	0.0861262	-2.53377
MAP1A	1.44378	5.05753	2.83564	0.00585147	0.0862486	-2.53609
LINC01237	-1.43617	2.50205	-2.83549	0.00585385	0.0862486	-2.53645
CYP4A11	-1.78616	7.34687	-2.83511	0.00586025	0.0862736	-2.53741
ZNF592	1.57897	7.19293	2.83489	0.00586388	0.0862736	-2.53796
GATA2	1.27385	4.79967	2.8347	0.00586693	0.0862736	-2.53842
CIAO3	1.21165	3.47589	2.83342	0.00588829	0.0865366	-2.54163
CFI	-1.89456	5.35687	-2.83315	0.00589278	0.0865409	-2.5423
SNORD114-3	-0.732905	1.62603	-2.83298	0.00589553	0.0865409	-2.54271
TLE3	1.38384	5.7037	2.83202	0.00591162	0.0866748	-2.54512
STARD13	-0.674844	3.53466	-2.83044	0.00593814	0.0870122	-2.54907
TRHDE	-1.51531	2.88306	-2.82967	0.00595102	0.0871497	-2.55098
TSPAN13	2.3018	5.65728	2.82868	0.00596763	0.0872534	-2.55344
INSIG2	-1.03802	5.72038	-2.82862	0.00596862	0.0872534	-2.55359
PPIAP46	-0.776263	2.15172	-2.82801	0.00597891	0.0873219	-2.55511
MIR4294	-1.09304	2.35862	-2.82793	0.00598033	0.0873219	-2.55532
BHMT	-2.30506	8.07822	-2.82687	0.00599814	0.0874921	-2.55795
TMEM200A	1.2217	4.94909	2.82682	0.00599901	0.0874921	-2.55807
GLS	-1.2341	7.3083	-2.82579	0.00601659	0.087622	-2.56066
RNU4ATAC	-1.189	2.09916	-2.82548	0.00602176	0.087622	-2.56142
KLHL8	-1.08669	5.2433	-2.82532	0.00602448	0.087622	-2.56181
MTO1	-0.965289	5.24052	-2.82527	0.00602532	0.087622	-2.56194
SCARNA5	-2.00263	3.88167	-2.82525	0.00602576	0.087622	-2.562
MT1E	-1.29127	3.91244	-2.82505	0.00602905	0.087622	-2.56248
FBP1	-2.71328	5.5894	-2.82481	0.00603321	0.0876312	-2.56309
NAT8	-1.90661	3.95331	-2.82419	0.0060438	0.0877338	-2.56464
ZCCHC8	-0.990407	4.55212	-2.82384	0.00604967	0.0877612	-2.5655
ZNF684	-0.760817	4.45776	-2.82366	0.00605274	0.0877612	-2.56595
UBALD2	1.43979	7.80819	2.82312	0.00606197	0.0878146	-2.56729
CTSV	-1.60355	5.28715	-2.82283	0.00606701	0.0878146	-2.56802
SLC7A8	-1.05389	7.91791	-2.82069	0.00610374	0.0882842	-2.57335
SKIL	0.883952	7.44498	2.81911	0.00613089	0.0885845	-2.57727
SLC35E2A	1.85593	5.20389	2.81848	0.00614169	0.0886892	-2.57882
LINC02275	-0.666063	2.05265	-2.81823	0.00614607	0.088701	-2.57945
CHL1	-0.828505	2.83008	-2.81594	0.00618586	0.0892159	-2.58514
PANTR1	-1.27261	2.69174	-2.81565	0.00619097	0.0892159	-2.58587
SLC44A4	-1.14305	4.64344	-2.81519	0.00619899	0.0892159	-2.58701
PPP1R13B	0.627006	5.81473	2.81474	0.00620681	0.0892159	-2.58813
CCDC159	1.50208	3.74349	2.81465	0.00620837	0.0892159	-2.58835
C3AR1	1.22739	3.23603	2.81401	0.00621951	0.0892431	-2.58993
RPH3AL	1.19239	4.26927	2.81293	0.00623851	0.0894642	-2.59262
IFRD1	-0.810145	4.38222	-2.81261	0.00624408	0.0894925	-2.59341
ATG101	0.79532	5.37616	2.80752	0.00633409	0.0906781	-2.60603
VRK3	1.58805	6.03579	2.80581	0.00636452	0.091049	-2.61026
LOC102723373	-1.21117	1.5796	-2.80566	0.00636732	0.091049	-2.61065
POM121L1P	-0.686802	2.6729	-2.80466	0.00638508	0.0912505	-2.6131
RXYLT1	-0.686125	4.81524	-2.80286	0.00641747	0.0915556	-2.61756
RHOXF1-AS1	-0.595714	2.11005	-2.80119	0.00644769	0.0917555	-2.6217
CLBA1	-0.665253	2.99791	-2.80107	0.00644987	0.0917555	-2.622
LINC01291	-1.77196	2.48848	-2.80093	0.00645228	0.0917555	-2.62233
DCUN1D2	-0.753433	4.12119	-2.80086	0.00645361	0.0917555	-2.62251
RIN3	1.78006	6.61129	2.80036	0.00646274	0.091833	-2.62376
HAUS2	1.63928	5.81069	2.79964	0.00647569	0.0919644	-2.62552
LINC01943	-1.00621	2.31607	-2.79882	0.00649061	0.0921237	-2.62755
XCL2	1.57161	3.97921	2.79788	0.00650775	0.0922582	-2.62988
SEMA5B	1.11476	5.10815	2.79766	0.00651173	0.0922582	-2.63042
USP40	-0.832952	4.70094	-2.79763	0.0065124	0.0922582	-2.63051
HELT	-0.641461	1.89422	-2.79749	0.00651491	0.0922582	-2.63085
MPZL3	0.969384	3.06603	2.79687	0.00652623	0.0923658	-2.63238
C5	-0.93349	3.72853	-2.7965	0.0065329	0.0924076	-2.63328
CNST	-1.7291	4.16191	-2.7958	0.00654581	0.0925377	-2.63502
CCDC110	-0.734499	2.3081	-2.7954	0.00655316	0.092589	-2.63601
MIR2909	-0.98688	1.9534	-2.7948	0.00656417	0.0926644	-2.63748
MIR7-1	-1.23121	3.37619	-2.7947	0.00656595	0.0926644	-2.63772
BLNK	-1.49177	3.19766	-2.79435	0.00657247	0.0927039	-2.6386
GSTM2	-1.50769	3.08113	-2.79261	0.00660462	0.0931046	-2.6429
TSPAN1	-1.33197	7.16148	-2.79194	0.0066169	0.0932249	-2.64454
EBP	-1.57146	7.28212	-2.79149	0.00662523	0.0932894	-2.64564
LYRM2	0.624324	5.55827	2.79016	0.00664994	0.0935412	-2.64892
TSC22D3	-1.6103	5.34272	-2.79013	0.00665063	0.0935412	-2.64902
ZNRD2	1.11284	6.61268	2.78975	0.00665761	0.0935521	-2.64994
SPICE1	-1.55	3.77758	-2.78938	0.00666455	0.0935521	-2.65086
ATP7A	0.847089	5.74502	2.78916	0.00666856	0.0935521	-2.65139
ZBED1	2.38046	4.78683	2.78914	0.00666906	0.0935521	-2.65145
PSAT1	-2.46578	4.97745	-2.789	0.00667161	0.0935521	-2.65179
SMARCD2	0.584975	4.57057	2.78876	0.00667607	0.0935521	-2.65238
NAMPT	-0.59423	6.35632	-2.78867	0.00667773	0.0935521	-2.6526
HIST1H3F	1.39841	4.51101	2.78733	0.00670279	0.0938503	-2.6559
ABHD10	-0.788464	5.41363	-2.78615	0.00672494	0.0941076	-2.6588
DOCK9	-0.640332	6.27338	-2.78575	0.00673245	0.0941348	-2.65979
COL3A1	1.28078	5.56323	2.78565	0.00673445	0.0941348	-2.66005
HNRNPA1	-2.05184	7.08931	-2.78293	0.00678577	0.0947989	-2.66673
LOC101929237	-0.620541	2.53044	-2.78259	0.00679215	0.0948347	-2.66756
NAB2	0.915196	4.79248	2.78235	0.00679671	0.0948452	-2.66815
ZNF418	-0.687561	2.63783	-2.78215	0.00680059	0.0948462	-2.66866
NAALADL2	-1.43348	3.5492	-2.78174	0.0068084	0.0948488	-2.66967
SNORD92	-1.04924	1.62135	-2.78134	0.00681594	0.0949006	-2.67064
MICOS13	1.01727	8.05647	2.78067	0.0068287	0.0950251	-2.67229
MTRNR2L3	-0.627675	1.96378	-2.77948	0.00685144	0.095235	-2.67521
GLTPD2	-0.69069	2.95977	-2.77917	0.00685732	0.0952635	-2.67597
CALCOCO1	0.682751	6.74045	2.77862	0.00686788	0.0952849	-2.67732
HEY2	1.48011	4.23977	2.7785	0.00687019	0.0952849	-2.67762
SNORD113-3	-1.15226	2.2637	-2.77849	0.00687035	0.0952849	-2.67764
COQ8A	0.94891	4.10831	2.77828	0.00687454	0.0952899	-2.67818
PIM2	1.48985	3.87203	2.77792	0.00688137	0.0953141	-2.67905
ZNF512B	1.30022	5.19793	2.77779	0.00688395	0.0953141	-2.67938
LOC101929289	-1.29299	2.91853	-2.7771	0.00689704	0.0953304	-2.68105
EEF1AKNMT	0.730246	5.21441	2.77697	0.00689961	0.0953304	-2.68138
BLOC1S4	1.6863	4.97048	2.77691	0.0069008	0.0953304	-2.68153
SLC25A1	0.652656	4.93106	2.77683	0.00690227	0.0953304	-2.68172
TTI1	0.897947	5.40505	2.77673	0.00690428	0.0953304	-2.68198
ALDH6A1	-3.02189	5.46322	-2.7765	0.00690864	0.0953377	-2.68253
TMLHE	-1.34663	5.3857	-2.77597	0.00691888	0.0954261	-2.68384
METTL27	1.10211	4.35303	2.7749	0.0069395	0.0956045	-2.68646
MIR4469	1.23499	2.28962	2.77442	0.00694878	0.0956793	-2.68763
SLC29A1	0.832047	5.90268	2.77399	0.00695711	0.0957411	-2.68869
CECR2	-1.24093	2.95647	-2.77159	0.00700391	0.0962532	-2.69459
LBHD1	1.55919	3.72429	2.77132	0.00700908	0.0962532	-2.69524
ADAMTS9	-0.891761	6.48997	-2.77131	0.00700936	0.0962532	-2.69527
UACA	-1.01766	9.57416	-2.77116	0.0070122	0.0962532	-2.69563
METTL3	-0.691461	6.02382	-2.77109	0.00701367	0.0962532	-2.69581
SNORD114-4	-0.652238	1.44054	-2.77082	0.00701897	0.0962571	-2.69648
ATP1A1-AS1	-1.31503	2.97135	-2.77068	0.00702169	0.0962571	-2.69682
B3GNT8	0.730797	2.77388	2.76986	0.0070377	0.0964173	-2.69882
NFKBIZ	-1.82435	4.30375	-2.76968	0.00704134	0.0964173	-2.69928
PLEKHM2	0.8077	5.30113	2.76945	0.00704578	0.0964173	-2.69983
TTF2	1.35965	4.41364	2.76929	0.00704887	0.0964173	-2.70022
MIR4437	0.82405	2.36873	2.7676	0.00708217	0.0968195	-2.70437
RUNX1T1	1.05615	4.31697	2.76634	0.00710711	0.0970773	-2.70746
PPA1	-0.894766	8.32767	-2.76625	0.00710883	0.0970773	-2.70767
RNF24	1.62035	5.92278	2.76534	0.00712679	0.0972692	-2.70989
GULP1	-1.22682	7.55907	-2.76375	0.00715834	0.0975927	-2.71378
CNTFR	1.93363	4.57044	2.76327	0.007168	0.0976709	-2.71497
TADA3	1.3603	5.80567	2.76274	0.00717862	0.0976881	-2.71627
ECM1	1.8319	8.7682	2.76269	0.00717948	0.0976881	-2.71637
TOP1MT	0.948479	3.16759	2.76261	0.00718104	0.0976881	-2.71656
MBD5	-0.702768	5.78305	-2.76229	0.0071876	0.0977238	-2.71737
RGS19	1.92046	4.53285	2.76007	0.00723208	0.0982749	-2.72279
PTPA	1.33879	5.35387	2.75918	0.00724995	0.098416	-2.72496
LOC644656	-0.642362	2.13198	-2.75916	0.00725038	0.098416	-2.72502
MIR558	-1.07391	2.11166	-2.75877	0.00725813	0.0984645	-2.72596
SPATS2	0.674796	5.52239	2.75841	0.00726544	0.0984645	-2.72684
LOC101927963	-1.26064	2.89971	-2.75839	0.00726582	0.0984645	-2.72689
ZSWIM4	0.992896	2.51551	2.75802	0.00727339	0.0984748	-2.7278
HIST3H3	0.915034	1.75347	2.75796	0.00727449	0.0984748	-2.72794
PLA2G6	-0.756168	2.29923	-2.75726	0.00728869	0.0985187	-2.72965
ACAA1	-1.53962	4.26049	-2.75721	0.00728962	0.0985187	-2.72976
PRPF6	1.34128	6.77234	2.75628	0.00730848	0.09872	-2.73203
FAM86HP	-0.795128	2.91445	-2.75582	0.00731781	0.0987849	-2.73316
SEC61A2	-0.683333	2.99389	-2.75434	0.00734801	0.0990926	-2.73678
LRP2	-2.92655	6.04545	-2.75373	0.0073604	0.0991248	-2.73826
LOC100192426	-0.664711	2.44174	-2.75359	0.00736337	0.0991248	-2.73861
LNX2	-2.13907	4.98616	-2.75341	0.00736698	0.0991248	-2.73904
ZFP36	-1.82288	6.98001	-2.75325	0.00737032	0.0991248	-2.73944
MIR3675	-1.42224	2.27956	-2.7524	0.00738763	0.0993039	-2.7415
LILRB2	1.39647	4.58701	2.75041	0.00742858	0.0998005	-2.74636
MICOS10P1	-1.27437	2.37003	-2.74962	0.00744487	0.0999654	-2.74829
MARC2	-1.72218	6.15439	-2.74848	0.00746833	0.100226	-2.75106
POLE3	0.983852	5.27696	2.74767	0.00748508	0.100343	-2.75302
TBCK	-1.63412	5.26264	-2.74496	0.00754162	0.101046	-2.75964
ARHGEF26	-2.14234	5.64794	-2.74463	0.00754838	0.101083	-2.76042
RRP8	0.781073	5.08327	2.74386	0.00756448	0.101244	-2.7623
LOC101928387	-1.19559	2.61426	-2.74337	0.00757484	0.101328	-2.7635
MRS2P2	-0.637125	1.76765	-2.74228	0.00759776	0.10158	-2.76615
TOM1L1	-0.963534	6.86692	-2.74137	0.00761684	0.101728	-2.76836
IL5RA	0.645972	2.6365	2.74134	0.00761742	0.101728	-2.76842
LAMB1	-1.36892	5.12005	-2.74084	0.00762804	0.101728	-2.76965
AP1AR	-1.03737	4.63719	-2.74074	0.00763011	0.101728	-2.76989
TRAF3IP2	-0.631221	4.77449	-2.74072	0.00763059	0.101728	-2.76994
FAM53C	1.29652	5.3931	2.74058	0.0076334	0.101728	-2.77026
FAM102B	2.24678	4.82566	2.73998	0.00764614	0.10176	-2.77173
CGAS	1.4707	3.94593	2.73989	0.00764802	0.10176	-2.77195
UBE2A	1.06111	7.14465	2.73835	0.00768074	0.102128	-2.7757
CBLB	-1.41161	7.12702	-2.73771	0.00769436	0.102191	-2.77725
OR52N1	-0.774735	1.68477	-2.73752	0.0076983	0.102191	-2.7777
PIK3CD	1.62378	4.16174	2.7374	0.00770096	0.102191	-2.778
MTRNR2L2	-1.30885	1.93613	-2.73715	0.00770624	0.1022	-2.77861
GIPC1	1.33467	4.74662	2.73684	0.00771282	0.1022	-2.77936
MAEL	-1.16641	2.76332	-2.73678	0.00771401	0.1022	-2.77949
GSTM4	-1.70672	5.07232	-2.73639	0.00772238	0.102257	-2.78044
SNORD114-25	-0.745358	1.38449	-2.73584	0.00773413	0.102358	-2.78178
PRKG1	-0.659101	5.64368	-2.73471	0.00775834	0.102558	-2.78452
PDPN	0.66033	6.05767	2.73457	0.00776135	0.102558	-2.78487
UGT1A9	-3.46182	5.95244	-2.73426	0.00776808	0.102558	-2.78563
MIR503HG	-1.09529	5.76096	-2.73419	0.00776938	0.102558	-2.78577
RNF126	1.03593	4.65633	2.73417	0.00776986	0.102558	-2.78583
TACC3	0.609873	3.22493	2.73099	0.00783834	0.103352	-2.79353
NOX4	-2.90958	5.10993	-2.7306	0.00784687	0.10341	-2.79449
HOTAIRM1	-1.28109	3.17508	-2.73	0.00785978	0.103525	-2.79593
PACRGL	-1.12141	3.02519	-2.72931	0.0078749	0.10367	-2.79762
MSC	1.41813	4.31674	2.72704	0.00792418	0.104208	-2.80309
TERF2	0.717459	6.48099	2.72454	0.00797914	0.104861	-2.80916
SRSF5	-0.774309	9.32092	-2.72439	0.00798226	0.104861	-2.8095
GSE1	0.728013	3.28701	2.7234	0.0080042	0.105094	-2.81191
MTERF2	-0.670887	2.8015	-2.72261	0.00802158	0.105266	-2.81382
CGREF1	-0.712979	2.23106	-2.72066	0.00806486	0.105754	-2.81854
LOC101928433	-0.586574	1.99402	-2.72055	0.00806726	0.105754	-2.8188
ZNF227	-0.744853	4.90619	-2.72026	0.0080736	0.105782	-2.81949
TTC28-AS1	-1.20659	2.86133	-2.72002	0.00807896	0.105796	-2.82007
RPL29P2	-0.980582	4.8889	-2.71925	0.00809614	0.105915	-2.82193
TCEA3	-2.40193	4.79016	-2.71923	0.00809656	0.105915	-2.82198
SLC12A1	-2.48198	5.21661	-2.7187	0.0081085	0.106015	-2.82327
LOC100507562	-0.592816	1.92636	-2.71679	0.00815109	0.106461	-2.82787
RPSAP58	-0.92499	1.99816	-2.71679	0.00815115	0.106461	-2.82788
SOST	0.841473	8.76956	2.71598	0.00816936	0.106643	-2.82983
RUFY2	-1.07752	5.7287	-2.71508	0.00818952	0.106745	-2.832
THAP7	0.791748	6.162	2.71506	0.00819002	0.106745	-2.83205
ENO2	2.28631	4.11744	2.71486	0.00819452	0.106748	-2.83253
FSIP1	-0.750466	2.24797	-2.71459	0.00820062	0.106771	-2.83318
PAX8-AS1	-1.63798	4.25771	-2.7143	0.00820713	0.1068	-2.83388
ZNF662	-0.80928	2.77718	-2.71336	0.00822822	0.106963	-2.83613
TRIM59	0.864188	3.47318	2.71245	0.00824886	0.107175	-2.83833
TLE1	1.1159	4.74678	2.71164	0.00826729	0.107284	-2.84028
RASL11B	-1.13496	6.09573	-2.71068	0.00828914	0.107474	-2.8426
STX16-NPEPL1	-0.940257	2.85351	-2.71029	0.00829796	0.107532	-2.84353
KLK3	-0.712066	2.12099	-2.70812	0.00834758	0.108111	-2.84876
PABPC5-AS1	-0.842062	1.5326	-2.70792	0.00835222	0.108111	-2.84925
BICD2	0.705816	4.31416	2.70777	0.00835565	0.108111	-2.84961
LOC102724553	-1.19139	2.87991	-2.70754	0.00836077	0.108121	-2.85014
DNPH1	-1.21275	5.37288	-2.7071	0.00837101	0.108196	-2.85122
MYT1	-0.629966	2.53674	-2.70635	0.00838816	0.108196	-2.85301
SNORD50B	-1.50938	3.95988	-2.70629	0.00838955	0.108196	-2.85316
PIEZO1	0.75686	5.67245	2.70619	0.00839181	0.108196	-2.85339
B4GALT7	1.81718	5.71026	2.70584	0.00839989	0.108196	-2.85424
SCHIP1	-1.4576	2.77552	-2.70584	0.00840003	0.108196	-2.85425
RPS4Y1	2.89969	6.44922	2.70573	0.00840258	0.108196	-2.85452
SYCP2L	-0.69416	2.30232	-2.70548	0.00840817	0.108196	-2.8551
LOC389765	-2.26076	4.16333	-2.70541	0.00840982	0.108196	-2.85527
SNRNP35	1.26927	6.03393	2.70497	0.00842001	0.108262	-2.85633
ZNF204P	-1.14016	3.90465	-2.70471	0.00842608	0.108262	-2.85697
ACADM	-1.98156	7.22583	-2.70461	0.00842822	0.108262	-2.85719
SESN3	-0.624378	5.22025	-2.70414	0.00843912	0.108315	-2.85832
CDKAL1	-0.745496	5.07956	-2.70406	0.00844111	0.108315	-2.85853
APOBR	1.43532	3.50353	2.70354	0.00845303	0.108412	-2.85976
GGH	-2.45978	5.30662	-2.70331	0.00845838	0.108425	-2.86032
NOP2	2.05557	4.28451	2.70309	0.00846354	0.108435	-2.86085
DDAH1	-1.71674	6.13881	-2.70256	0.00847579	0.108536	-2.86212
ZBTB17	1.03568	4.81959	2.70188	0.00849156	0.108633	-2.86375
SNORD113-5	-0.619188	1.5441	-2.70186	0.00849207	0.108633	-2.8638
IGFBP6	2.39821	7.5599	2.70157	0.00849894	0.108665	-2.86451
MIOX	-3.38766	6.78484	-2.7013	0.00850518	0.108683	-2.86516
BST2	0.814013	9.03708	2.70113	0.00850909	0.108683	-2.86556
PIGZ	0.820267	3.56275	2.70048	0.00852418	0.10882	-2.86711
NEAT1	-3.24888	7.41831	-2.70005	0.00853431	0.108893	-2.86815
PKN1	2.53057	7.73629	2.69969	0.0085428	0.108946	-2.86902
DNM3OS	-0.837462	4.24275	-2.69914	0.0085556	0.109053	-2.87034
SNORD53	-0.675336	4.65288	-2.69818	0.00857811	0.109228	-2.87264
SNORD23	1.34403	2.79894	2.69713	0.00860273	0.109486	-2.87515
LRRC6	-2.15855	4.82104	-2.69655	0.00861649	0.109605	-2.87655
MAF	-1.01786	6.58096	-2.69627	0.00862312	0.109633	-2.87722
FADS3	0.637834	5.54262	2.69589	0.00863208	0.109639	-2.87813
JAG2	0.619289	3.07829	2.69588	0.0086324	0.109639	-2.87817
MAP3K7	-0.910732	5.84025	-2.69488	0.00865588	0.109732	-2.88054
TRAJ24	-0.693963	3.19048	-2.69482	0.00865738	0.109732	-2.8807
ACP2	0.604718	5.73235	2.6936	0.00868633	0.109987	-2.88362
PDZK1	-2.28923	4.76387	-2.69322	0.00869528	0.11001	-2.88452
ZNF737	-1.14199	4.48911	-2.69195	0.00872556	0.110259	-2.88757
MIR3116-2	-0.761183	1.83549	-2.69097	0.00874902	0.1105	-2.88992
GPR27	1.25837	4.82903	2.6903	0.00876508	0.110646	-2.89153
SMIM5	-0.698074	2.07217	-2.68994	0.00877373	0.110655	-2.89239
CACHD1	-0.882235	4.47495	-2.68965	0.00878057	0.110673	-2.89307
SBF2-AS1	-1.32545	4.23817	-2.68933	0.00878832	0.110715	-2.89385
INAFM2	0.875953	6.77876	2.68902	0.00879581	0.110753	-2.89459
VPS16	0.624481	4.36037	2.6886	0.00880587	0.11079	-2.89559
PLXNC1	1.33077	5.10748	2.68853	0.00880759	0.11079	-2.89576
MTNR1A	-0.941034	2.27439	-2.68757	0.00883059	0.111022	-2.89805
RNF32	-1.00015	2.53958	-2.68679	0.00884947	0.111099	-2.89992
TMEM191C	-1.08602	2.63159	-2.68677	0.00885002	0.111099	-2.89997
MMP15	1.93162	5.03555	2.68651	0.00885621	0.111106	-2.90058
BRD1	0.769793	4.6974	2.68619	0.00886401	0.111106	-2.90136
LRP1	1.22109	5.37738	2.68595	0.00886968	0.111121	-2.90192
TCF15	2.29627	4.86552	2.68452	0.00890438	0.111461	-2.90533
TAF9	-0.877588	6.71526	-2.68447	0.00890575	0.111461	-2.90547
OR51E1	2.34903	4.03685	2.68413	0.00891401	0.111469	-2.90628
WDR24	1.32851	4.32761	2.68407	0.0089154	0.111469	-2.90642
ARHGAP26-IT1	-0.942516	2.26045	-2.68346	0.00893013	0.111598	-2.90786
FAM228A	-0.720213	2.10433	-2.68282	0.00894573	0.11166	-2.90939
ATP1A2	1.24374	4.4389	2.6828	0.00894628	0.11166	-2.90944
TRADD	1.35471	3.59033	2.68271	0.00894858	0.11166	-2.90967
TTLL3	-1.24084	3.19758	-2.68215	0.0089621	0.111772	-2.91099
PCDHB10	1.28781	5.36244	2.68126	0.00898405	0.11199	-2.91313
BTC	-1.30872	3.2497	-2.68046	0.00900355	0.112121	-2.91503
EIF4A2	-1.16583	8.87662	-2.68011	0.00901216	0.112172	-2.91587
SLC34A1	-1.23034	6.76026	-2.6791	0.00903705	0.112341	-2.91828
DZIP3	-1.30068	4.9651	-2.67906	0.00903811	0.112341	-2.91838
SHC2	1.81649	4.27311	2.67876	0.00904529	0.112341	-2.91908
SEPTIN7-AS1	-0.969954	2.64445	-2.67865	0.00904799	0.112341	-2.91934
CDK10	1.58588	4.36087	2.67864	0.00904829	0.112341	-2.91937
ACTR3C	-1.27745	3.13672	-2.67827	0.00905738	0.112397	-2.92025
C8orf74	-1.11001	3.17044	-2.67806	0.00906266	0.112407	-2.92076
SAT1	-1.97054	7.42444	-2.6772	0.00908392	0.112614	-2.92281
OR7E2P	-0.601382	1.52545	-2.67668	0.00909669	0.112658	-2.92404
FUT6	-1.67753	3.99363	-2.67644	0.00910269	0.112658	-2.92461
AMDHD2	0.841446	3.61003	2.67639	0.00910386	0.112658	-2.92473
FAM210A	0.938528	5.0558	2.67633	0.00910555	0.112658	-2.92489
VEGFB	0.773424	5.57715	2.67516	0.00913463	0.112927	-2.92768
DSCAML1	-0.688287	2.34152	-2.67508	0.0091364	0.112927	-2.92785
TRPC1	-1.54614	4.21086	-2.67407	0.00916162	0.113183	-2.93026
IFI6	0.983452	7.68374	2.67373	0.00917005	0.113231	-2.93106
LOC100507103	-0.597996	1.69298	-2.6733	0.00918098	0.113253	-2.93211
GPN2	1.36174	6.27714	2.6721	0.00921093	0.113567	-2.93496
FAN1	-1.34841	3.04061	-2.6719	0.00921593	0.113572	-2.93543
SPRY3	1.00106	4.59483	2.67079	0.00924374	0.113858	-2.93807
MAN2B2	0.646095	6.60324	2.6685	0.00930149	0.114405	-2.94351
SNAPC2	2.79063	5.33908	2.66848	0.00930191	0.114405	-2.94355
ZSCAN29	0.825592	4.69642	2.66663	0.00934885	0.114862	-2.94796
TBC1D9B	1.35791	6.47498	2.66633	0.0093566	0.114862	-2.94868
PHF3	-0.869042	7.24204	-2.66628	0.00935791	0.114862	-2.9488
MIR3150A	-0.724703	2.25288	-2.66603	0.00936404	0.114862	-2.94938
ZNF565	1.22933	3.32225	2.66593	0.00936678	0.114862	-2.94963
CPAMD8	0.713621	3.56157	2.66435	0.00940709	0.115137	-2.95339
TAS2R14	-1.44988	2.7278	-2.66411	0.00941303	0.115137	-2.95394
KCNIP1	-1.1923	2.95888	-2.66396	0.00941693	0.115137	-2.9543
SAT2	-1.32917	6.61927	-2.66379	0.00942128	0.115137	-2.9547
RBM26-AS1	-0.718574	2.2863	-2.66368	0.00942417	0.115137	-2.95497
HECTD3	0.653401	4.25905	2.6636	0.00942623	0.115137	-2.95516
DCAF15	0.792599	4.58428	2.66327	0.00943465	0.115183	-2.95594
AAGAB	0.738904	5.80874	2.66291	0.0094437	0.115237	-2.95678
SNORD95	-1.78119	3.43982	-2.66249	0.00945456	0.115313	-2.95779
OR2T12	-0.808916	3.01565	-2.66206	0.00946559	0.115356	-2.95881
FEM1A	1.2989	5.50889	2.66196	0.00946812	0.115356	-2.95904
BRWD1-AS1	0.605564	1.5434	2.66181	0.009472	0.115356	-2.9594
FITM2	0.898425	6.48484	2.66057	0.00950408	0.11569	-2.96235
NUDCD1	-1.91226	4.31127	-2.66007	0.00951689	0.115735	-2.96353
GPR137B	-1.56821	6.13809	-2.66006	0.00951707	0.115735	-2.96355
LOC101927995	-1.57176	3.38319	-2.65949	0.00953187	0.115859	-2.96491
MIRLET7BHG	-0.846502	2.46654	-2.65915	0.00954075	0.11591	-2.96572
SFRP2	3.74133	5.53231	2.65884	0.00954877	0.115951	-2.96646
KIAA0586	-0.963676	4.5663	-2.65864	0.00955375	0.115955	-2.96691
PCMTD2	-1.78772	6.67803	-2.65822	0.00956486	0.116033	-2.96793
ANGPTL1	-0.907403	4.01034	-2.65613	0.00961907	0.116631	-2.97287
TMUB2	1.29074	5.97544	2.65585	0.00962642	0.116631	-2.97353
DGKZ	1.55958	5.50092	2.65578	0.00962831	0.116631	-2.97371
SNORA52	-1.12125	2.72364	-2.65548	0.00963608	0.116631	-2.97441
PNPLA6	1.95973	5.67457	2.65542	0.00963765	0.116631	-2.97455
FREM1	-1.11983	2.66428	-2.65464	0.00965809	0.116822	-2.9764
PRELID2	-1.13264	2.77547	-2.65374	0.00968167	0.116993	-2.97853
SMIM30	-1.00947	4.34703	-2.65317	0.00969658	0.117117	-2.97988
STOX2	0.664735	4.00347	2.65242	0.00971611	0.117296	-2.98164
ZNF460	0.972453	5.79068	2.65175	0.00973389	0.117453	-2.98324
LRIG3	-1.52812	3.96574	-2.6513	0.00974565	0.117516	-2.98429
DPH2	0.768706	3.13604	2.65119	0.00974849	0.117516	-2.98454
EPHX2	-1.94833	4.42254	-2.65037	0.00977026	0.117707	-2.98649
LINC01781	-1.34572	2.30706	-2.65024	0.00977381	0.117707	-2.98681
CPNE5	1.14609	2.88518	2.64962	0.00979013	0.117846	-2.98827
PRDM5	-0.894146	6.44343	-2.64932	0.00979796	0.117883	-2.98897
KCTD9	-1.79531	5.5198	-2.64905	0.00980516	0.117913	-2.98961
IDUA	1.01937	4.13416	2.64865	0.00981594	0.117962	-2.99057
SMARCAD1	-1.05858	6.10953	-2.64854	0.00981868	0.117962	-2.99081
MIR4660	-0.758808	1.90268	-2.6476	0.00984366	0.118205	-2.99303
CNOT2	-1.13244	5.03039	-2.6471	0.00985718	0.11831	-2.99423
SNORD11	-0.76808	1.64635	-2.64582	0.0098911	0.118497	-2.99723
LOC100133331	-2.09429	6.11619	-2.6458	0.00989179	0.118497	-2.99729
PCDHA10	1.4924	3.18463	2.64555	0.00989849	0.118497	-2.99788
LOC101928236	1.29277	2.50005	2.64503	0.00991239	0.118497	-2.99911
KBTBD3	-1.08313	4.11825	-2.6449	0.00991576	0.118497	-2.99941
USP5	0.791869	5.34503	2.64481	0.0099183	0.118497	-2.99963
SNORA22	-2.75566	6.46467	-2.6446	0.00992395	0.118497	-3.00013
ACTN1	2.6973	6.75398	2.64452	0.00992615	0.118497	-3.00032
SMG9	0.685043	5.2023	2.64433	0.00993126	0.118497	-3.00077
TPTEP2	-1.44514	3.35536	-2.6443	0.00993199	0.118497	-3.00083
BAHD1	0.948619	4.65607	2.64402	0.00993947	0.118497	-3.00149
MCPH1	-0.597998	5.6411	-2.64346	0.00995453	0.11862	-3.00281
RBM33	-1.52458	4.25207	-2.64276	0.00997343	0.11877	-3.00447
RPS6KB2	1.67284	5.78273	2.64248	0.00998098	0.11877	-3.00513
LOC100505736	-0.773574	2.06638	-2.64246	0.00998144	0.11877	-3.00517
SOD3	0.665217	4.75439	2.64199	0.00999423	0.118865	-3.00629
RALYL	-0.886332	2.38608	-2.64154	0.0100062	0.118951	-3.00733
[truncated: 2,260 more rows]
