# Supplementary material for: Mesangial cell-derived CircRNAs in chronic glomerulonephritis: RNA sequencing and bioinformatics analysis
Source: Ren Fail. 2024 Jul 1;46(2):2371059. doi: 10.1080/0886022X.2024.2371059 (PMC467094; doi:10.1080/0886022X.2024.2371059)
Supplement: Supplemental Material [file IRNF_A_2371059_SM1376.zip › Supplementary File 8.xlsx]

## Sheet: e65616b8-6b94-44be-86b5-8fb5c89
ID	module
EGF	black
CLCNKA	black
MFSD4A-AS1	black
GSTA2	blue
SLC36A2	blue
DAO	blue
SLC27A2	blue
G6PC	blue
FAM151A	blue
MGAM	blue
HAO2	blue
SLC16A12	blue
DPYS	blue
SLC22A8	blue
BHMT	blue
FMO1	blue
SLC5A12	blue
DDC	blue
AKR7A3	blue
CLTRN	blue
NAPSA	blue
PSAT1	blue
SFXN2	blue
CLRN3	blue
SERPINA6	blue
PCK1	blue
SLC2A2	blue
HGD	blue
PVALB	blue
LRRC19	blue
FUT6	blue
PRODH2	blue
RNF152	blue
LOC102723493	blue
ALPL	blue
SLC6A19	blue
PAH	blue
SLC23A1	blue
LOC100505985	blue
PIPOX	blue
LINC01874	blue
PLG	blue
SLC12A3	blue
C3	blue
SLC39A5	blue
SLC16A9	blue
HNF4G	blue
PCK2	blue
DMGDH	blue
MRLN	blue
ANPEP	blue
DEFB1	blue
AZGP1	blue
ABCC6P2	blue
FREM2	blue
TRHDE	blue
PBLD	blue
PLPPR1	blue
MCCD1	blue
SLC51B	blue
SLC23A3	blue
IL17RB	blue
SLIT2	blue
PP7080	blue
SLC5A10	blue
MUC13	blue
SNORD116-14	blue
SLC13A3	blue
SNORD5	blue
PLGLA	blue
ACY3	blue
LINC02294	blue
OXER1	blue
SLC13A2	blue
ENPP3	blue
CCL4L2	blue
A1CF	blue
PRLR	blue
TSPAN1	blue
ENPP6	blue
C3orf85	blue
IYD	blue
FTCD	blue
GRAMD1C	blue
SLC16A12-AS1	blue
ERICH4	blue
ACSM5	blue
SLC44A4	blue
APOH	blue
SERPINF2	blue
ACAA2	blue
FCAMR	blue
KCNJ3	blue
AOX1	blue
TMIE	blue
C11orf54	blue
MRC2	blue
DRAIC	blue
LRRC55	blue
CYP8B1	blue
KMO	blue
GAL3ST1	blue
HRG	blue
COX6A2	blue
CLMN	blue
OLFML2B	blue
IL2RG	blue
SORD	blue
XAGE2	blue
TMEM244	blue
TMED6	blue
CAHM	blue
GJA4	blue
HADH	blue
CACHD1	blue
LOC101928005	blue
HIST2H2BC	blue
CDH16	blue
CA4	blue
MFSD4A	blue
DOCK6	blue
LOC100288798	blue
APOC3	blue
PRR15L	blue
CCL4	blue
SLC22A12	blue
MCAM	blue
ADPRH	blue
HDHD3	blue
ALDH2	blue
LINC01510	brown
DIO1	brown
GLYATL1	brown
TMEM246-AS1	brown
APOM	brown
SLC7A9	brown
ADH6	brown
CTXN3	brown
ABCC2	brown
GATM	brown
HPD	brown
BHMT2	brown
TINAG	brown
FOLH1	brown
KCNJ15	brown
GBA3	brown
SLC17A1	brown
EAF2	brown
SULT1C2	brown
TMEM174	brown
AGMAT	brown
RBP4	brown
SLCO4C1	brown
SLC34A1	brown
TM4SF5	brown
CYP4A11	brown
PAIP2B	brown
LINC02027	brown
SLC4A4	brown
BBOX1	brown
RNF186	brown
FABP1	brown
SLC17A3	brown
RIDA	brown
GNAO1	brown
LINC02499	brown
ANKS4B	brown
ACE2	brown
SUGCT	brown
PRAP1	brown
ACAT1	brown
CALB1	green
SPINK1	green
CLDN8	green
TMEM52B	green
ATP6V0D2	green
SERPINA5	green
ATP6V1G3	green
OR51E1	grey
FMO2	grey
SNORA23	grey
SNORA70G	grey
MIR3916	grey
SNORA60	grey
SNORA7B	grey
MIR7-1	grey
COLEC12	grey
LOC101928195	grey
PCDHGA3	grey
MIR548F2	grey
RASA4B	grey
SNORD52	grey
FKBP5	grey
SNORA11	grey
SNORA49	grey
MIR29C	grey
SCARNA9L	grey
S100A12	grey
ZNF625	grey
BAK1	grey
RPL23AP32	grey
TPTE2P5	grey
FAM24B	grey
NR1D1	grey
LOC101929095	grey
DCLRE1C	grey
AJAP1	grey
CYP3A5	grey
MACC1-AS1	grey
SNORA75	grey
SNORD81	grey
RNASE6	grey
MIR4275	grey
C3AR1	grey
LINC02432	grey
ANXA8	grey
SNORA14B	grey
LOC100506282	grey
RNU4ATAC	grey
RNU6-82P	grey
SNORD14A	grey
LINC01423	grey
LOC101928020	grey
LOC101928524	grey
TVP23C	grey
SNORA26	grey
SNORD59B	grey
RTCA-AS1	grey
SNORD69	grey
EPHA2	grey
ADAM12	grey
LOC102724553	grey
SNORD113-3	grey
CTB-178M22.2	grey
LINC00379	grey
CLIC3	grey
LUC7L2	grey
SPATA13-AS1	grey
ADAM28	grey
XIST	red
EIF1AY	red
KDM5D	red
TSIX	red
DEFA3	turquoise
PLEKHA8P1	turquoise
SFRP2	turquoise
KNG1	turquoise
TXLNGY	turquoise
OR51E2	turquoise
IGLC7	turquoise
SCARNA17	turquoise
MIOX	turquoise
HIST1H2BM	turquoise
RNASE2	turquoise
CD180	turquoise
SNORD116-21	turquoise
SLC12A1	turquoise
SNORD94	turquoise
FAM180A	turquoise
HIST1H4L	turquoise
ACMSD	turquoise
LOC101927960	turquoise
ESM1	turquoise
GSTA1	turquoise
SLC13A1	turquoise
FXYD4	turquoise
SNORD89	turquoise
SNORD17	turquoise
ZFY	turquoise
CLDN10	turquoise
UMOD	turquoise
CUBN	turquoise
MT1G	turquoise
HIST1H3G	turquoise
UGT1A9	turquoise
TOP2A	turquoise
INSL4	turquoise
FBP1	turquoise
SNORA50A	turquoise
SNORA79	turquoise
SNORA24	turquoise
MIR612	turquoise
AOC1	turquoise
HIST1H2AM	turquoise
PPIEL	turquoise
ECM1	turquoise
IP6K3	turquoise
SNORD3C	turquoise
SNORD87	turquoise
GALM	turquoise
CATSPER2P1	turquoise
LOC100128108	turquoise
S100A8	turquoise
IL18	turquoise
WDR72	turquoise
GLYAT	turquoise
SNORD67	turquoise
LINC01139	turquoise
IGFBP1	turquoise
FMO4	turquoise
SCARNA5	turquoise
MIR4256	turquoise
ATP6V0A4	turquoise
SNORA32	turquoise
LGALS2	turquoise
SCARNA7	turquoise
SLC3A1	turquoise
RBP5	turquoise
SNORD110	turquoise
LILRB1	turquoise
LPL	turquoise
VTRNA1-3	turquoise
ACSM2B	turquoise
SMG1P3	turquoise
ZNF701	turquoise
LINC01031	turquoise
SNORD46	turquoise
SNORD102	turquoise
PTMAP11	turquoise
CMBL	turquoise
SNORD14E	turquoise
TRBJ2-7	turquoise
ERICH6-AS1	turquoise
MIR421	turquoise
CXCL14	turquoise
SUSD2	turquoise
HSD11B1-AS1	turquoise
ALDOB	turquoise
SMIM24	turquoise
LINC00853	turquoise
PCSK1N	turquoise
SCARNA3	turquoise
SNORD76	turquoise
MT1H	turquoise
CST6	turquoise
RUNDC3A-AS1	turquoise
LINC00515	turquoise
MIR4521	turquoise
PGM5	turquoise
SCNN1G	turquoise
LRP2	turquoise
SCIMP	turquoise
MIR3621	turquoise
SCARNA9	turquoise
CGB3	turquoise
ARL4C	turquoise
TRAJ31	turquoise
RHOF	turquoise
MIR644A	turquoise
LL0XNC01-250H12.3	turquoise
SNORD32A	turquoise
HLX	turquoise
SCN7A	turquoise
UGT2B7	turquoise
RND1	turquoise
PDZK1	turquoise
CHGA	turquoise
DPP4	turquoise
SNORA3B	turquoise
ZNF319	turquoise
CNTNAP3B	turquoise
HIST1H4F	turquoise
UCP2	turquoise
SNORA5A	turquoise
ENC1	turquoise
CCDC18-AS1	turquoise
SNORA28	turquoise
CST7	turquoise
SNORD13	turquoise
CHRM3-AS2	turquoise
ZNF705B	turquoise
C5AR1	turquoise
C1QC	turquoise
GGH	turquoise
DUSP10	turquoise
HIST1H2BG	turquoise
RGS4	turquoise
EEF1DP3	turquoise
PLCG2	turquoise
SNORD29	turquoise
TGFBI	turquoise
NAT8	turquoise
CYP17A1	turquoise
GGTLC2	turquoise
PLEK	turquoise
CYP24A1	turquoise
HILPDA	turquoise
MT1A	turquoise
TFCP2L1	turquoise
VTRNA2-1	turquoise
FABP3	turquoise
TSPAN13	turquoise
HIST1H2AI	turquoise
FCGR1B	turquoise
SCARNA10	turquoise
SNORD97	turquoise
CCL5	turquoise
ZFP69B	turquoise
TTC9	turquoise
LINC01550	turquoise
MIR3675	turquoise
ESPN	turquoise
LOC389765	turquoise
FAM85A	turquoise
TNXA	turquoise
ALDH6A1	turquoise
RPS2P32	turquoise
HIST1H2AJ	turquoise
LOC100506725	turquoise
ZBED3-AS1	turquoise
GSTM2	turquoise
MIR103A2	turquoise
SNORA33	turquoise
CPXM2	turquoise
HIST1H2BN	turquoise
KLRF1	turquoise
BPHL	turquoise
HSD17B14	turquoise
UBE2C	turquoise
RPS6KA6	turquoise
TNFRSF10C	turquoise
HSPB6	turquoise
LOC100289361	turquoise
PCP4	turquoise
KRT7	turquoise
TMEM176A	turquoise
RDH10	turquoise
LYPD1	turquoise
SNORA18	turquoise
SNORD80	turquoise
LINC02149	turquoise
LHFPL3-AS2	turquoise
ARHGAP11A	turquoise
GCHFR	turquoise
IL1B	turquoise
LUM	turquoise
SMCO3	turquoise
LOC653513	turquoise
FAM102B	turquoise
ZNF14	turquoise
CSNK2A3	turquoise
HIST1H3E	turquoise
RHEX	turquoise
TMSB4Y	turquoise
MSC	turquoise
LOC101927999	turquoise
MIR661	turquoise
SNORA12	turquoise
ADM	turquoise
PARGP1	turquoise
ZNF826P	turquoise
GPAT3	turquoise
PCOTH	turquoise
IL10RA	turquoise
FOS	turquoise
LOC101928472	turquoise
BCL2A1	turquoise
UGT2A3	turquoise
AOAH	turquoise
IGFBP6	turquoise
PCDHGA12	turquoise
SUGT1P4-STRA6LP	turquoise
NOX4	turquoise
LOC202181	turquoise
PAPPA-AS1	turquoise
METTL7B	turquoise
CYP4F12	turquoise
FNDC4	turquoise
S1PR4	turquoise
ADRA2B	turquoise
NOP2	turquoise
SNORD23	turquoise
ABCB1	turquoise
FLJ20021	turquoise
APBB1IP	turquoise
CD274	turquoise
IGLV1-40	turquoise
ENO2	turquoise
RNU12	turquoise
LOC101927995	turquoise
FCN1	turquoise
HSPB3	turquoise
ACTN1	turquoise
NR2F2-AS1	turquoise
MIR27B	turquoise
TRBV5-5	turquoise
CENPF	turquoise
DAPK2	turquoise
TAS2R14	turquoise
LINC00622	turquoise
LINC02532	turquoise
GZMB	turquoise
LINC00472	turquoise
CCL11	turquoise
XCL2	turquoise
STAG3L4	turquoise
HBA1	turquoise
MIR4458HG	turquoise
BMS1P1	turquoise
SNORD116-20	turquoise
SLC10A5	turquoise
LOC101928000	turquoise
TPX2	turquoise
THAP9-AS1	turquoise
NAALADL2	turquoise
DOCK8-AS1	turquoise
PLA2G12B	turquoise
BANK1	turquoise
SCIN	turquoise
TACR3	turquoise
MIR570	turquoise
HES4	turquoise
CCDC200	turquoise
SCHIP1	turquoise
RCC1	turquoise
E2F6	turquoise
LBHD1	turquoise
DCXR	turquoise
TMEFF2	turquoise
ZNF565	turquoise
ADGRA1-AS1	turquoise
CD70	turquoise
INPP5D	turquoise
RGS2	turquoise
LINC01237	turquoise
WNT8B	turquoise
SPN	turquoise
PINX1	turquoise
SCARNA16	turquoise
HYAL3	turquoise
EMX2	turquoise
RRM2	turquoise
LINC01781	turquoise
ZBED1	turquoise
TARID	turquoise
SEMA7A	turquoise
LINC00513	turquoise
PTPN7	turquoise
KLK8	turquoise
SNORA47	turquoise
HEY2	turquoise
ASPDH	turquoise
CYB561D2	turquoise
SNORA22	turquoise
NCF1C	turquoise
HLA-DQB1	turquoise
SNORA14A	turquoise
LINC02280	turquoise
LOC730101	turquoise
SNORD116-15	turquoise
HIC2	turquoise
POM121L8P	turquoise
TMEM170B	turquoise
SCUBE1	turquoise
TMEM163	turquoise
SLC22A2	turquoise
LINC01507	turquoise
TPTEP2	turquoise
SNORD95	turquoise
ZNF547	turquoise
SLC35E2A	turquoise
CXCR2P1	turquoise
MINCR	turquoise
LIMD1	turquoise
LOC392364	turquoise
CYP26B1	turquoise
LILRB2	turquoise
LEAP2	turquoise
PPP1R2	turquoise
TMEM232	turquoise
LINC00265	turquoise
MEST	turquoise
WASIR2	turquoise
SNORD50B	turquoise
GINS2	turquoise
SLC7A5	turquoise
PIGR	turquoise
TLCD5	turquoise
LOC728613	turquoise
MIR657	turquoise
BET1L	turquoise
KRTAP21-2	turquoise
CALML4	turquoise
LOC101929633	turquoise
USP2-AS1	turquoise
RNFT2	turquoise
GOLGA8A	turquoise
HIST2H2BA	turquoise
HOOK1	turquoise
CTSH	turquoise
CNTFR	turquoise
TPT1	turquoise
LINC00641	turquoise
SLC7A7	turquoise
LOC728024	turquoise
PER1	turquoise
TPD52L1	turquoise
FLVCR1	turquoise
PHYHD1	turquoise
RUNX1	turquoise
UNC5D	turquoise
PAX8-AS1	turquoise
APOE	turquoise
TESK2	turquoise
STRIP2	turquoise
CPOX	turquoise
CTSV	turquoise
ZNF417	turquoise
RAP2C-AS1	turquoise
CSF2RB	turquoise
UPK1A	turquoise
SPTSSB	turquoise
LOC101928004	turquoise
BIN2	turquoise
HEYL	turquoise
VEPH1	turquoise
ZNF439	turquoise
TIAF1	turquoise
HIST1H2BJ	turquoise
RHD	turquoise
PRF1	turquoise
CFH	turquoise
LDLR	turquoise
DLG4	turquoise
L3MBTL3	turquoise
BCL6B	turquoise
ANG	turquoise
PSTPIP2	turquoise
N6AMT1	turquoise
FAM83G	turquoise
GMNC	turquoise
LILRA2	turquoise
EMX2OS	turquoise
LOC100507283	turquoise
LST1	turquoise
RBM5-AS1	turquoise
LINC00662	turquoise
NUSAP1	turquoise
TAS2R5	turquoise
MKI67	turquoise
LOC101929709	turquoise
PTGR2	turquoise
ATP1A2	turquoise
ACTR3C	turquoise
LOC102724883	turquoise
CLDND2	turquoise
FRY-AS1	turquoise
SNORD123	turquoise
CD247	turquoise
EIF4EBP1	turquoise
PSMD6-AS2	turquoise
CD2	turquoise
ABCB6	turquoise
SLC4A11	turquoise
SUMO1P3	turquoise
HOXA11	turquoise
LINC02696	turquoise
SMIM2-AS1	turquoise
PRXL2C	turquoise
RAB17	turquoise
MTX1	turquoise
TIMM8A	turquoise
OCIAD2	turquoise
PCDHB11	turquoise
P2RY13	turquoise
CRYBB2P1	turquoise
SMOX	turquoise
GSTA5	turquoise
MIR564	turquoise
SNORD83B	turquoise
TMEM176B	turquoise
WDR24	turquoise
BIRC5	turquoise
LHFPL2	turquoise
CAMK2N1	turquoise
TAFA1	turquoise
TMEM63C	turquoise
MIR574	turquoise
SPP1	turquoise
C8orf88	turquoise
KLK1	turquoise
GBAT2	turquoise
LDLRAD3	turquoise
DMKN	turquoise
KPNA2	turquoise
CD38	turquoise
FAT4	turquoise
LAIR1	turquoise
SLC44A3	turquoise
PPIL3	turquoise
CIB2	turquoise
MIR4526	turquoise
MELK	turquoise
UBQLN4	turquoise
LOC100128002	turquoise
STK17B	turquoise
NAP1L3	turquoise
SNORA38B	turquoise
DTX3	turquoise
MYO1G	turquoise
G0S2	turquoise
MIR21	turquoise
RAC2	turquoise
LILRB4	turquoise
MIR3161	turquoise
TREML5P	turquoise
HIST1H4C	turquoise
TRAJ59	turquoise
C1orf162	turquoise
PCDH9	turquoise
MIR378I	turquoise
GPER1	turquoise
HS3ST2	turquoise
RTN4R	turquoise
TC2N	turquoise
MSX2P1	turquoise
GEM	turquoise
ACOX2	turquoise
OR7A17	turquoise
GRIK1-AS1	turquoise
WDR86-AS1	turquoise
INSIG1	turquoise
NT5E	turquoise
NRL	turquoise
FHIT	turquoise
IRX5	turquoise
MFAP2	turquoise
PCOLCE	turquoise
LINC01881	turquoise
LOC101927013	turquoise
MIR4783	turquoise
NKTR	turquoise
MT1X	turquoise
CA12	turquoise
ZNF860	turquoise
HCK	turquoise
RAG1	turquoise
PKP1	turquoise
ZNF350-AS1	turquoise
LOC101929705	turquoise
SPACA9	turquoise
44988	turquoise
RPS26	turquoise
ZNF204P	turquoise
PTGS2	turquoise
TTC38	turquoise
TPSB2	turquoise
CCDC198	turquoise
SNORD91A	turquoise
HERC6	turquoise
KRTAP10-12	turquoise
ENDOV	turquoise
ADAMTS9-AS2	turquoise
PCDHAC2	turquoise
ZNF320	turquoise
ZNF487	turquoise
PCDHB10	turquoise
TRAJ23	turquoise
VHL	turquoise
POU2F2	turquoise
ASS1	turquoise
FRAS1	turquoise
MICOS10P1	turquoise
SNORD84	turquoise
TBC1D22B	turquoise
IMPA2	turquoise
PLAUR	turquoise
GUCY1A2	turquoise
PRMT9	turquoise
PCDHGA4	turquoise
HERC2P3	turquoise
ARPC1B	turquoise
SNAPC2	turquoise
KCNN2	turquoise
GRAP2	turquoise
LOC101927963	turquoise
BLNK	turquoise
MAEL	turquoise
LOC102724748	turquoise
FTX	turquoise
LOC101929540	turquoise
UBL7-AS1	turquoise
C3orf70	turquoise
IQCB1	turquoise
TMEM117	turquoise
LINC02708	turquoise
PCDHA10	turquoise
TIA1	turquoise
HNRNPA1	turquoise
SAT2	turquoise
CLDN7	turquoise
CFI	turquoise
EPHX2	turquoise
PNPLA3	turquoise
PDLIM4	turquoise
CR1	turquoise
GABPB1-AS1	turquoise
MAOB	turquoise
IFIT3	turquoise
CLUH	turquoise
RASA3	turquoise
STAG3L5P-PVRIG2P-PILRB	turquoise
GPRASP1	turquoise
LYN	turquoise
SCARNA2	turquoise
MIR149	turquoise
PRKG2	turquoise
MYO7B	turquoise
SLC19A2	turquoise
ITGAL	turquoise
NCF2	turquoise
SNORD74	turquoise
AMT	turquoise
DENND2C	turquoise
TMEM97	turquoise
EGFL6	turquoise
SYN1	turquoise
RASL11B	turquoise
TGIF2LY	turquoise
LINC01291	turquoise
UBE2F	turquoise
PPP3CB-AS1	turquoise
MIR3135B	turquoise
FKBP1B	turquoise
CD33	turquoise
PCDHGA7	turquoise
COL1A2	turquoise
KCNIP1	turquoise
LINC01594	turquoise
RANBP3L	turquoise
ZNF461	turquoise
TTF2	turquoise
TTC39A	turquoise
RAB11FIP3	turquoise
NCAPG	turquoise
CLCNKB	turquoise
SNORD71	turquoise
SUMO1	turquoise
PRELID2	turquoise
SKI	turquoise
COLGALT2	turquoise
RDH14	turquoise
PTGFRN	turquoise
FAM245B	turquoise
SNORA25	turquoise
ZNF687-AS1	turquoise
HIBCH	turquoise
UBXN2B	turquoise
BAMBI	turquoise
HIST1H3F	turquoise
TWIST1	turquoise
GPR137B	turquoise
LOC642648	turquoise
ITGB2	turquoise
GPX7	turquoise
MAP2K6	turquoise
FAM110B	turquoise
BTC	turquoise
SHC2	turquoise
COL4A1	turquoise
PPP1R16B	turquoise
ANLN	turquoise
BICC1	turquoise
DUSP1	turquoise
CDH24	turquoise
NCKAP1L	turquoise
NOTCH3	turquoise
OLAH	turquoise
MIR4525	turquoise
ABCG1	turquoise
LOC101928323	turquoise
LINC01089	turquoise
IGKV2D-26	turquoise
MIR4450	turquoise
KCNK5	turquoise
LOC645513	turquoise
NSUN6	turquoise
PCBP1-AS1	turquoise
MCM2	turquoise
KL	turquoise
TRBJ2-1	turquoise
PTPA	turquoise
CDK10	turquoise
ENTPD5	turquoise
MIR3650	turquoise
FAM106B	turquoise
TSKU	turquoise
ZNF514	turquoise
LRRN2	turquoise
CHORDC1	turquoise
ZNF585B	turquoise
LAGE3	turquoise
MEIS1-AS2	turquoise
FAM49B	turquoise
TMEM161B	turquoise
ZNF350	turquoise
CYTH4	turquoise
NETO2	turquoise
SNORA52	turquoise
RALGDS	turquoise
THAP10	turquoise
WDR49	turquoise
CDCA7L	turquoise
CA2	turquoise
RGN	turquoise
PWWP2B	turquoise
ZNF546	turquoise
ZNF426-DT	turquoise
PDYN-AS1	turquoise
MT1E	turquoise
AGMO	turquoise
DTL	turquoise
HLA-DRB1	turquoise
LOC102467216	turquoise
HIST3H2A	turquoise
ABCB8	turquoise
SLC51A	turquoise
DDAH1	turquoise
DRAM1	turquoise
FRMD8P1	turquoise
TTYH3	turquoise
FAM133B	turquoise
PRELID3A	turquoise
TTC28-AS1	turquoise
CECR2	turquoise
TMEM243	turquoise
CDH11	turquoise
CCDC69	turquoise
PWAR5	turquoise
RELB	turquoise
GSTM4	turquoise
LOC101929289	turquoise
TTC14	turquoise
SNORA80A	turquoise
CENPK	turquoise
SMAD5-AS1	turquoise
LOC101929243	turquoise
RGPD3	turquoise
LRRC6	turquoise
LINC01545	turquoise
ZNF432	turquoise
LINC01116	turquoise
ZNF491	turquoise
TTLL3	turquoise
TNFSF18	turquoise
ZNF841	turquoise
ERP27	turquoise
RPH3AL	turquoise
SBF2-AS1	turquoise
TMEM67	turquoise
FBXO32	turquoise
SFRP4	turquoise
IGLV3-21	turquoise
PTPRQ	turquoise
INTS6-AS1	turquoise
KLHL36	turquoise
LOC102724017	turquoise
SPINK4	turquoise
CPM	turquoise
MIR3922	turquoise
RGS16	turquoise
SNHG28	turquoise
PPP1R32	turquoise
RNU6-79P	turquoise
PRUNE2	turquoise
TCEA3	turquoise
PDK4	turquoise
FPR3	turquoise
PLAGL1	turquoise
PRKAR2B	turquoise
LYAR	turquoise
MAP3K21	turquoise
ROBO2	turquoise
LOC100133331	turquoise
PIK3CG	turquoise
SNORA5C	turquoise
STK33	turquoise
LOC101927178	turquoise
SNORD88B	turquoise
LOC101927021	turquoise
RAB3IP	turquoise
BEND7	turquoise
NBPF3	turquoise
BHLHB9	turquoise
RASA2	turquoise
DEFB4A	turquoise
ZNF528-AS1	turquoise
LOC101928236	turquoise
NLGN2	turquoise
MADCAM1	turquoise
PSD4	turquoise
HACE1	turquoise
LOC101927759	turquoise
CCDC144B	turquoise
WDHD1	turquoise
GPR27	turquoise
NLRP2	turquoise
L3MBTL4	turquoise
CD14	turquoise
HIST1H3A	turquoise
AGPAT4	turquoise
LOC102723968	turquoise
C8orf74	turquoise
ECM2	turquoise
KIF11	turquoise
GFOD2	turquoise
PLCE1-AS2	turquoise
ACO1	turquoise
TDRKH	turquoise
CIAO3	turquoise
LOC101928451	turquoise
POTED	turquoise
NRXN2	turquoise
PRR11	turquoise
PACRGL	turquoise
PRKAR1B	turquoise
PSMD5	turquoise
LOC101927093	turquoise
PEPD	turquoise
MIR570HG	turquoise
SNORD101	turquoise
TRAV12-3	turquoise
WDR53	turquoise
LY6G5B	turquoise
DUSP8	turquoise
LOC101927365	turquoise
ZBTB39	turquoise
LINC01578	turquoise
CDCP1	turquoise
FKBP10	turquoise
IMPDH2	turquoise
FZD4-DT	turquoise
TMEM106A	turquoise
NECAB1	turquoise
CA10	turquoise
KCNK15	turquoise
RUNX3	turquoise
DPF1	turquoise
TRIM3	turquoise
FAM47E	turquoise
CDR1	turquoise
ATP2A3	turquoise
NFKBIZ	turquoise
CDC25B	turquoise
SAMD12	turquoise
SLC7A8	turquoise
LOC101928658	turquoise
MT1M	turquoise
IDUA	turquoise
MIR571	turquoise
FKSG29	turquoise
SPIN4	turquoise
SESN2	turquoise
PITPNM2	turquoise
ITLN2	turquoise
RBPMS-AS1	turquoise
MIR503HG	turquoise
ZNF529	turquoise
NALCN	turquoise
ARHGAP20	turquoise
ZNF337-AS1	turquoise
KDM4B	turquoise
BIRC3	turquoise
KRBOX1	turquoise
NMU	turquoise
KLF2	turquoise
TRMT11	turquoise
NAGS	turquoise
PLCD1	turquoise
SLC8A1-AS1	turquoise
CYFIP2	turquoise
TRIM52	turquoise
ZC2HC1A	turquoise
MYD88	turquoise
CRYZL2P	turquoise
LOC100129046	turquoise
WDR3	turquoise
SIGLEC5	turquoise
KIF1A	turquoise
GIHCG	turquoise
CX3CR1	turquoise
UCK2	turquoise
TRIM65	turquoise
KLF12	turquoise
CENPL	turquoise
TTLL1	turquoise
NVL	turquoise
RPL13AP6	turquoise
RPL13AP20	turquoise
NQO2	turquoise
SLC38A7	turquoise
MMP2	turquoise
LOC102724429	turquoise
HPSE	turquoise
CCNL1	turquoise
SEMA3G	turquoise
PIK3CD	turquoise
IDNK	turquoise
ARHGAP26-IT1	turquoise
SERHL2	turquoise
NTHL1	turquoise
ZFP28	turquoise
MIR4295	turquoise
MIR1304	turquoise
ATP1B2	turquoise
TRIM68	turquoise
KAT2A	turquoise
TIFA	turquoise
INSIG2	turquoise
GPR155	turquoise
NLRP1	turquoise
GAS5	turquoise
MIR194-1	turquoise
LOC101927252	turquoise
LACTB2	turquoise
JADE3	turquoise
CSF1	turquoise
CPLANE2	turquoise
MGST1	turquoise
MED25	turquoise
PCDHB16	turquoise
LINC-PINT	turquoise
IKZF1	turquoise
SLC6A16	turquoise
TMEM191C	turquoise
OSGEPL1-AS1	turquoise
ELF3-AS1	turquoise
TUSC2	turquoise
TATDN2	turquoise
SNORD116-28	turquoise
OR5H6	turquoise
SMO	turquoise
CSK	turquoise
POLR2J4	turquoise
ANKRD45	turquoise
SPRNP1	turquoise
LINC01431	turquoise
TLE1	turquoise
ZNF37A	turquoise
ANGPT1	turquoise
LMLN	turquoise
LOC102724156	turquoise
RNF122	turquoise
NID2	turquoise
MIR548V	turquoise
RBM11	turquoise
UTP14A	turquoise
C2CD2L	turquoise
NUTM2F	turquoise
BTF3L4	turquoise
RCSD1	turquoise
NOCT	turquoise
TRIAP1	turquoise
LRMDA	turquoise
PDGFRA	turquoise
LINC02603	turquoise
CYP2A7	turquoise
GCLM	turquoise
TLR1	turquoise
RFC2	turquoise
TIMELESS	turquoise
KIFC3	turquoise
LINC00920	turquoise
SIPA1L2	turquoise
MED22	turquoise
FZD8	turquoise
CHST3	turquoise
CCDC71	turquoise
LOC100506851	turquoise
LOC284454	turquoise
KIAA1211	turquoise
TRMU	turquoise
CMYA5	turquoise
MAPK8	turquoise
TAF12	turquoise
TTLL4	turquoise
TIGAR	turquoise
MIR4294	turquoise
PPARGC1B	turquoise
CD3E	turquoise
CCDC134	turquoise
LYNX1	turquoise
IL32	turquoise
ZNF469	turquoise
FAM228B	turquoise
USP2	turquoise
RBAK	turquoise
ADAL	turquoise
SDC3	turquoise
TMEM70	turquoise
FAM53C	turquoise
TNF	turquoise
ADCY7	turquoise
R3HCC1L	turquoise
RHOBTB3	turquoise
SNORA80E	turquoise
DYRK2	turquoise
DEFB124	turquoise
SNORD105B	turquoise
MIER2	turquoise
OR2L3	turquoise
SPAG5	turquoise
SLC38A9	turquoise
DIPK1B	turquoise
NOVA2	turquoise
DKK3	turquoise
LRRC70	turquoise
CDH3	turquoise
LINC02345	turquoise
TTC39B	turquoise
SSH1	turquoise
ZNF778	turquoise
AGO3	turquoise
ENOSF1	turquoise
LINC00473	turquoise
ZNF83	turquoise
INHBB	turquoise
PRRG4	turquoise
IRX1	turquoise
ACAA1	turquoise
PWARSN	turquoise
PBK	turquoise
SPTLC3	turquoise
RNF144A-AS1	turquoise
IQCD	turquoise
TMEM132A	turquoise
MYOF	turquoise
MIR3671	turquoise
SPDYE1	turquoise
MIR3911	turquoise
ASF1B	turquoise
RNASE3	turquoise
C1QL3	turquoise
IGF2	turquoise
PCDH18	turquoise
SPATA31D3	turquoise
FCMR	turquoise
LRRC29	turquoise
TIMM44	turquoise
ZBTB21	turquoise
MMP15	turquoise
FBXW4	turquoise
MXD4	turquoise
CD48	turquoise
E2F3	turquoise
CGAS	turquoise
CCR1	turquoise
PITPNM3	turquoise
AKR1A1	turquoise
CMAHP	turquoise
THSD1	turquoise
A2M-AS1	turquoise
HEPH	turquoise
GAL3ST3	turquoise
ZNF185	turquoise
TGFB3	turquoise
PLK3	turquoise
ARHGEF15	turquoise
PLEKHH2	turquoise
MIR3646	turquoise
MFSD12	turquoise
LOC102724122	turquoise
PSMA3-AS1	turquoise
SNHG5	turquoise
RNF113A	turquoise
TMPO-AS1	turquoise
LOC102723672	turquoise
CBX4	turquoise
CAV2	turquoise
FAM71E1	turquoise
FAM161A	turquoise
SIGLEC10	turquoise
DISP1	turquoise
PLXNA3	turquoise
SGCD	turquoise
JAKMIP2	turquoise
NPAS3	turquoise
AOPEP	turquoise
RHBDF2	turquoise
BAHD1	turquoise
GPR63	turquoise
RPL21P28	turquoise
FBN1	turquoise
HOXD1	turquoise
SLC4A1	turquoise
SNORA8	turquoise
MAPK11	turquoise
ADGRE3	turquoise
SMLR1	turquoise
SAMD15	turquoise
KCTD9	turquoise
ALAS2	turquoise
PLCXD3	turquoise
WDR55	turquoise
RABEPK	turquoise
ITIH3	turquoise
SNORD100	turquoise
MICU3	turquoise
ANXA2R	turquoise
SMR3A	turquoise
RFTN1	turquoise
CHKB-DT	turquoise
CENPH	turquoise
SNORD114-19	turquoise
GDPD5	turquoise
GAL	turquoise
PDZK1IP1	turquoise
WFIKKN1	turquoise
MIR587	turquoise
GAL3ST2	turquoise
TMEM132C	turquoise
LOC101928387	turquoise
AMPH	turquoise
LINC01590	turquoise
INCENP	turquoise
PGLYRP1	turquoise
CAMK1D	turquoise
ZNF154	turquoise
MIR4470	turquoise
ROM1	turquoise
HIKESHI	turquoise
STX6	turquoise
LETMD1	turquoise
IGSF8	turquoise
KRT31	turquoise
STXBP2	turquoise
TOP3A	turquoise
LOC101929162	turquoise
STK39	turquoise
RNF126	turquoise
CD3G	turquoise
PABPC3	turquoise
GPR143	turquoise
WDFY2	turquoise
PLA2G7	turquoise
GEMIN6	turquoise
ANKAR	turquoise
PCDHA12	turquoise
CDCA8	turquoise
ZBTB3	turquoise
TOMM40L	turquoise
IL27RA	turquoise
NELFA	turquoise
RGS9	turquoise
KIR2DL1	turquoise
GRAMD1A	turquoise
CNTLN	turquoise
TXLNG	turquoise
RNF150	turquoise
DPY19L1P1	turquoise
PRTG	turquoise
RIOX1	turquoise
COL3A1	turquoise
PRR29	turquoise
NEK3	turquoise
ABHD11-AS1	turquoise
LGMN	turquoise
CYSLTR2	turquoise
SH2B3	turquoise
ZNF71	turquoise
NIPAL1	turquoise
GALK1	turquoise
PIM1	turquoise
TP53	turquoise
CDC42EP5	turquoise
PPIF	turquoise
DDX28	turquoise
SNORD8	turquoise
NME4	turquoise
EFNB3	turquoise
MIR4263	turquoise
ERI2	turquoise
WDSUB1	turquoise
PCSK7	turquoise
NCAM2	turquoise
CEMP1	turquoise
DLX3	turquoise
PROCR	turquoise
SMARCD3	turquoise
MIR1976	turquoise
HOXB6	turquoise
AURKA	turquoise
TOMM40	turquoise
EXTL1	turquoise
LCE4A	turquoise
IQCJ	turquoise
ZNF628	turquoise
DVL2	turquoise
CCL3	turquoise
ATG4B	turquoise
ZMAT5	turquoise
CCDC159	turquoise
PANTR1	turquoise
B4GALT7	turquoise
NTN1	turquoise
MIR619	turquoise
NXN	turquoise
MIR3163	turquoise
ZNF540	turquoise
DOK1	turquoise
MIR2909	turquoise
CCDC14	turquoise
NEBL-AS1	turquoise
RNF217	turquoise
MAST3	turquoise
ATP6V0A2	turquoise
LOC100294145	turquoise
ZNF746	turquoise
MECR	turquoise
C8orf82	turquoise
GOLGA8DP	turquoise
SFMBT1	turquoise
RNF138P1	turquoise
PLCB3	turquoise
RARB	turquoise
GATA3	turquoise
TDRD5	turquoise
AASS	turquoise
MPIG6B	turquoise
PEG3-AS1	turquoise
BNIP1	turquoise
BIVM	turquoise
WDR47	turquoise
LOC653160	turquoise
TMEM104	turquoise
RNPC3	turquoise
EDEM2	turquoise
CCNL2	turquoise
TOP1MT	turquoise
SNX30	turquoise
MIR1250	turquoise
RIC1	turquoise
CHN2	turquoise
CRTC1	turquoise
ANK2	turquoise
LILRA5	turquoise
LAMB1	turquoise
CHML	turquoise
DENND4B	turquoise
PTENP1	turquoise
RNU11	turquoise
SNORD88A	turquoise
TRAJ4	turquoise
CTAGE9	turquoise
HCG23	turquoise
ARHGAP11B	turquoise
RPL10	turquoise
RBM33	turquoise
ZNF112	turquoise
RGS19	turquoise
ZNF556	turquoise
NEAT1	turquoise
METTL27	turquoise
COBLL1	turquoise
ARHGEF37	turquoise
PLEKHF1	turquoise
LOC100506142	turquoise
PIP5K1C	turquoise
TRAF3	turquoise
ZNF444	turquoise
ABRAXAS1	turquoise
RAB42	turquoise
TRIM47	turquoise
RORA-AS1	turquoise
NR1H2	turquoise
IGKV1-27	turquoise
RASSF2	turquoise
GSDMD	turquoise
LOC101927136	turquoise
STXBP4	turquoise
SNRPA1	turquoise
MCTS2P	turquoise
MIR4469	turquoise
FBXO45	turquoise
PTPDC1	turquoise
USP45	turquoise
USHBP1	turquoise
KIAA0930	turquoise
LYPD3	turquoise
ZNRD2	turquoise
C14orf178	turquoise
METTL17	turquoise
AHNAK2	turquoise
PITPNM1	turquoise
REL	turquoise
44986	turquoise
NAA16	turquoise
SEMA5B	turquoise
DLL1	turquoise
SLC35F6	turquoise
FEZ1	turquoise
DGCR2	turquoise
ZFP2	turquoise
FLRT1	turquoise
UGT3A1	turquoise
KCNIP3	turquoise
IVNS1ABP	turquoise
LOC100128340	turquoise
ZNF610	turquoise
IQSEC2	turquoise
UBALD2	turquoise
MED31	turquoise
HIST2H2BE	turquoise
TET1	turquoise
SNORD6	turquoise
BLOC1S4	turquoise
DLL4	turquoise
PNKP	turquoise
METAP1D	turquoise
LY6K	turquoise
PGBD5	turquoise
KCNT2	turquoise
UTP4	turquoise
MYOCD	turquoise
PRLH	turquoise
ACER2	turquoise
TRAM2-AS1	turquoise
STRIT1	turquoise
RNU5B-1	turquoise
SLAMF6	turquoise
MVD	turquoise
OR52E8	turquoise
SLC43A1	turquoise
LINC01473	turquoise
ZNF706	turquoise
STK19	turquoise
RAB30-DT	turquoise
CAND2	turquoise
VAV1	turquoise
TMEM9B-AS1	turquoise
FAM207A	turquoise
TBL2	turquoise
MIR151B	turquoise
CENPE	turquoise
MAN1B1	turquoise
NAIF1	turquoise
TARBP1	turquoise
PLXNC1	turquoise
DDX49	turquoise
VWA1	turquoise
TRIM74	turquoise
LRIG3	turquoise
SEPTIN7-AS1	turquoise
TBC1D2B	turquoise
ABHD17C	turquoise
CHMP6	turquoise
MANSC4	turquoise
FAM173A	turquoise
ZNF385A	turquoise
RPL22L1	turquoise
SNAR-G1	turquoise
RNF180	turquoise
NIPAL2	turquoise
MAP2K1	turquoise
GRAP	turquoise
MIER3	turquoise
SYT11	turquoise
NFX1	turquoise
GJD3	turquoise
PRXL2B	turquoise
LINC00957	turquoise
RFTN2	turquoise
HMGCS2	turquoise
AP1M1	turquoise
KCNJ13	turquoise
RBBP8	turquoise
LOC100270746	turquoise
PPP2R2D	turquoise
AHSA2P	turquoise
TRAF3IP2-AS1	turquoise
RASGRP2	turquoise
DNAJC17	turquoise
DONSON	turquoise
TPGS1	turquoise
TLE3	turquoise
SLC12A9	turquoise
ST8SIA4	turquoise
ASB16	turquoise
SGF29	turquoise
PIM2	turquoise
FOCAD-AS1	turquoise
EEF2K	turquoise
MTRNR2L2	turquoise
RIN3	turquoise
MARC2	turquoise
ZNF85	turquoise
NTF4	turquoise
ANGPTL1	turquoise
JAK2	turquoise
NUMBL	turquoise
PLK2	turquoise
PLEKHG2	turquoise
PROM2	turquoise
CDKL5	turquoise
WDR91	turquoise
ZNF766	turquoise
FBXO10	turquoise
ACCS	turquoise
CSGALNACT1	turquoise
LRRC17	turquoise
KCNK1	turquoise
SDCBP2-AS1	turquoise
GORASP1	turquoise
ZNF862	turquoise
MRPS31	turquoise
TBXAS1	turquoise
RET	turquoise
PUS7	turquoise
MIR637	turquoise
RAB3IL1	turquoise
ZFP36	turquoise
PRICKLE2-AS3	turquoise
ARSK	turquoise
ANKRD26	turquoise
NUP210	turquoise
CASP17P	turquoise
LNX2	turquoise
EZH1	turquoise
EGFLAM	turquoise
KLHDC1	turquoise
KIR3DL3	turquoise
FKBP14	turquoise
HECA	turquoise
AMDHD2	turquoise
WHAMMP3	turquoise
RTTN	turquoise
MYH14	turquoise
EPHB6	turquoise
LOC101927168	turquoise
OR2T3	turquoise
ZNF629	turquoise
CCN5	turquoise
C9orf106	turquoise
LRRC45	turquoise
SNORA72	turquoise
PAQR8	turquoise
VIPR1	turquoise
NBPF15	turquoise
ERCC6L2	turquoise
CNST	turquoise
SUPT3H	turquoise
IGKV6D-41	turquoise
DHTKD1	turquoise
CRLS1	turquoise
CITED4	turquoise
FAM110D	turquoise
CDNF	turquoise
GSTA4	turquoise
HJURP	turquoise
OR8B8	turquoise
CBFB	turquoise
FAN1	turquoise
TSPAN4	turquoise
H2AFY2	turquoise
LOC101927378	turquoise
POLR2E	turquoise
SEC14L1P1	turquoise
RFNG	turquoise
SOX13	turquoise
HAUS2	turquoise
IGKV2-29	turquoise
LENG9	turquoise
NDUFAF2	turquoise
FTH1P3	turquoise
MGAT3	turquoise
NCLN	turquoise
ZNF234	turquoise
ENG	turquoise
LIPE	turquoise
PHRF1	turquoise
ERN1	turquoise
ARRDC3-AS1	turquoise
SEMA4A	turquoise
MRGPRF	turquoise
PHLDA2	turquoise
GATA1	turquoise
SPR	turquoise
HLA-DMB	turquoise
TNNT1	turquoise
LRRC75B	turquoise
FOSL1	turquoise
SLFN11	turquoise
SENP7	turquoise
SEMA6C	turquoise
SPHK1	turquoise
SH3BP1	turquoise
STK11	turquoise
SLC16A4	turquoise
UBASH3B	turquoise
ZNF559	turquoise
GVQW3	turquoise
FRAT1	turquoise
GHDC	turquoise
GNGT2	turquoise
CDKN2D	turquoise
PPTC7	turquoise
TMC7	turquoise
SEMA3F	turquoise
UQCRHL	turquoise
LMO3	turquoise
TMEM98	turquoise
SPESP1	turquoise
HSPB11	turquoise
LRRC8C	turquoise
LOC101929340	turquoise
SNED1	turquoise
FKBPL	turquoise
KMT2E-AS1	turquoise
ZNF117	turquoise
EPHB3	turquoise
EXOC6	turquoise
ZNF516	turquoise
CEP126	turquoise
EP400P1	turquoise
MTHFD2	turquoise
SLC16A3	turquoise
FYB1	turquoise
NPTXR	turquoise
TSPO	turquoise
ZNF737	turquoise
FEM1A	turquoise
MIR645	turquoise
RALYL	turquoise
TMLHE	turquoise
CLMAT3	turquoise
SNORA1	turquoise
LONRF1	turquoise
TRAJ35	turquoise
ZNF274	turquoise
SNPH	turquoise
DPH5	turquoise
ATAD3A	turquoise
MAIP1	turquoise
UBALD1	turquoise
ADAT1	turquoise
DEPDC1	turquoise
PTDSS2	turquoise
PYGO2	turquoise
XYLT2	turquoise
ITGA9	turquoise
HMMR	turquoise
TAPBPL	turquoise
ARRDC2	turquoise
EXOSC7	turquoise
ATF3	turquoise
MELTF	turquoise
DIPK2B	turquoise
ARHGEF2	turquoise
GCA	turquoise
GALNT10	turquoise
MGME1	turquoise
GAS2L1P2	turquoise
KCND1	turquoise
ZFP14	turquoise
MLST8	turquoise
DDX11L2	turquoise
RAB39A	turquoise
PRR16	turquoise
SASH3	turquoise
TAF9	turquoise
OPN3	turquoise
FICD	turquoise
COQ8A	turquoise
IFIT2	turquoise
RUFY3	turquoise
MIR99A	turquoise
MCCC2	turquoise
FDXACB1	turquoise
PLD6	turquoise
ZNF189	turquoise
PRG4	turquoise
CLDN5	turquoise
TNFAIP2	turquoise
CNNM4	turquoise
ELMOD2	turquoise
PPARD	turquoise
LSMEM1	turquoise
REM1	turquoise
FDX1	turquoise
TAPT1-AS1	turquoise
TSTD1	turquoise
RGMA	turquoise
TMEM120B	turquoise
KHDC1L	turquoise
ZNF662	turquoise
TFEB	turquoise
ZDHHC21	turquoise
ACADM	turquoise
ERMARD	turquoise
IFT88	turquoise
SNAR-I	turquoise
IRX2	turquoise
MPND	turquoise
LRRC25	turquoise
GALK2	turquoise
NPTX2	turquoise
ZNF521	turquoise
STXBP6	turquoise
SAT1	turquoise
THUMPD3-AS1	turquoise
LOC100507507	turquoise
LCE2A	turquoise
ZCCHC8	turquoise
NEMP2	turquoise
RAP1B	turquoise
DNPH1	turquoise
HOXB1	turquoise
HTATIP2	turquoise
PAN3-AS1	turquoise
GLRX	turquoise
C5	turquoise
TM7SF3	turquoise
SPRY3	turquoise
ZBTB17	turquoise
PODXL2	turquoise
YEATS4	turquoise
DTX1	turquoise
WDR31	turquoise
TBX2	turquoise
TBX3	turquoise
MIR558	turquoise
TRIB3	turquoise
ZSCAN21	turquoise
CRCP	turquoise
ARNTL2	turquoise
DRAP1	turquoise
SLITRK4	turquoise
VAC14-AS1	turquoise
MIR4442	turquoise
LINC00964	turquoise
LOC339874	turquoise
TIMM17B	turquoise
GZF1	turquoise
ISG20	turquoise
SARM1	turquoise
ASPM	turquoise
RCL1	turquoise
ANK3	turquoise
TATDN1	turquoise
OPA3	turquoise
GLA	turquoise
LOC102723566	turquoise
ANKRD13D	turquoise
IKZF5	turquoise
CYP4F8	turquoise
TADA3	turquoise
ITGA5	turquoise
PHYH	turquoise
MIR4476	turquoise
UCN3	turquoise
CHPF2	turquoise
MTERF4	turquoise
MIR550B2	turquoise
KCNH2	turquoise
PWWP2A	turquoise
FAM160A1	turquoise
SULT1A2	turquoise
ARHGAP9	turquoise
RNU6-72P	turquoise
OSBPL10-AS1	turquoise
ZNF566	turquoise
ADI1	turquoise
LDHB	turquoise
NR2C1	turquoise
YARS2	turquoise
SERPINB8	turquoise
C1QA	turquoise
FRG1HP	turquoise
PCYT1A	turquoise
ZBTB8OS	turquoise
MIR346	turquoise
OTUB2	turquoise
ITGBL1	turquoise
PRKN	turquoise
C9orf64	turquoise
NMBR	turquoise
ATP6V1G2	turquoise
LAMTOR5-AS1	turquoise
PLPPR2	turquoise
PIGZ	turquoise
ANKRD44	turquoise
MEMO1	turquoise
SOX17	turquoise
MIR193B	turquoise
STX16-NPEPL1	turquoise
TNFRSF19	turquoise
CLK1	turquoise
CHD7	turquoise
HELLS	turquoise
MRPL20-AS1	turquoise
JPT1	turquoise
WDR41	turquoise
BOC	turquoise
TRPC1	turquoise
METTL16	turquoise
KIF9-AS1	turquoise
KLHL8	turquoise
TSPAN12	turquoise
TRERF1	turquoise
EPOP	turquoise
RRP8	turquoise
TARS2	turquoise
ARHGAP44	turquoise
NOTCH1	turquoise
PFDN4	turquoise
SLITRK3	turquoise
TCF15	turquoise
SFMBT2	turquoise
SH3RF3	turquoise
PCMTD2	turquoise
RPS15A	turquoise
CMTM5	turquoise
RPAP3	turquoise
RFC3	turquoise
RRP12	turquoise
GPATCH2	turquoise
PNPLA6	turquoise
P3H2-AS1	turquoise
RBM12B-AS1	turquoise
NOS3	turquoise
PPP2R2C	turquoise
EGFL7	turquoise
LOC101929901	turquoise
E2F4	turquoise
ZNF577	turquoise
LOC728755	turquoise
FSIP2	turquoise
SLC37A1	turquoise
MIR3978	turquoise
LOC727896	turquoise
LOC101928504	turquoise
EXOSC4	turquoise
CBX7	turquoise
MFNG	turquoise
ICAM1	turquoise
RAB32	turquoise
PDPR	turquoise
RGP1	turquoise
IL4R	turquoise
FAM171A2	turquoise
MYO9B	turquoise
TUBE1	turquoise
PHKA2	turquoise
EML2	turquoise
RBM14	turquoise
BMP8A	turquoise
CCDC115	turquoise
AP5S1	turquoise
WDFY1	turquoise
ZBTB38	turquoise
IL36RN	turquoise
PLCE1-AS1	turquoise
CHAF1B	turquoise
PPP1R14D	turquoise
RNF40	turquoise
POC1A	turquoise
TRBV4-1	turquoise
PCA3	turquoise
ADAMTS9	turquoise
AP4E1	turquoise
ZNF782	turquoise
AKT1	turquoise
MIR4677	turquoise
CSTA	turquoise
ZNF18	turquoise
ADGRF1	turquoise
HPS1	turquoise
SNRNP48	turquoise
COL15A1	turquoise
ZBTB1	turquoise
TNFRSF14	turquoise
SUCNR1	turquoise
SNORD98	turquoise
STX17	turquoise
PHOSPHO2	turquoise
STUM	turquoise
WIPF1	turquoise
LRIG1	turquoise
ZSWIM4	turquoise
UQCRH	turquoise
REEP4	turquoise
PTPN13	turquoise
GRIN2B	turquoise
HSD17B7P2	turquoise
AGFG2	turquoise
TRAJ20	turquoise
PTAFR	turquoise
OR5K2	turquoise
LINC01586	turquoise
GEMIN7	turquoise
ALB	yellow
FSCN1	yellow
GPR4	yellow
CSF1R	yellow
CD52	yellow
MS4A7	yellow
RMST	yellow
RNF212B	yellow
MTNR1A	yellow
[truncated: 1 more rows]
