# Supplementary material for: Mesangial cell-derived CircRNAs in chronic glomerulonephritis: RNA sequencing and bioinformatics analysis
Source: Ren Fail. 2024 Jul 1;46(2):2371059. doi: 10.1080/0886022X.2024.2371059 (PMC467094; doi:10.1080/0886022X.2024.2371059)
Supplement: Supplemental Material [file IRNF_A_2371059_SM1376.zip › Supplementary File 9.xlsx]

## Sheet: Sheet1
circAltas ID	microRNA	Score	Energy	microRNA start	microRNA end	circ start	circ end
Circ-Rassf1	mmu-miR-346-3p	163	-31.15	2	21	104	129
Circ-Rassf1	mmu-miR-6953-5p	160	-29.45	2	17	107	132
Circ-Rassf1	mmu-miR-7046-5p	153	-28.13	2	18	105	128
Circ-Rassf1	mmu-miR-326-5p	150	-27.54	2	11	108	131
Circ-Rassf1	mmu-miR-7663-5p	156	-25.68	2	19	78	99
Circ-Rassf1	mmu-miR-7005-5p	152	-25.36	2	21	142	163
Circ-Rassf1	mmu-miR-330-5p	152	-24.89	2	21	42	63
Circ-Rassf1	mmu-miR-6990-5p	150	-24.57	3	20	107	128
Circ-Rassf1	mmu-miR-7669-3p	152	-24.42	2	22	18	44
Circ-Rassf1	mmu-miR-6954-5p	150	-23.61	2	21	111	131
Circ-Rassf1	mmu-miR-7689-3p	152	-23.09	2	22	99	122
Circ-Rassf1	mmu-miR-5114	162	-22.58	2	15	142	163
Circ-Rassf1	mmu-miR-3081-5p	160	-22.5	2	21	142	164
Circ-Rassf1	mmu-miR-486a-3p	150	-22.1	2	20	110	131
Circ-Rassf1	mmu-miR-7001-5p	153	-21.92	2	16	108	129
Circ-Rassf1	mmu-miR-7020-5p	151	-21.61	2	21	135	160
Circ-Rassf1	mmu-miR-7094b-2-5p	150	-21.46	2	20	143	163
Circ-Rassf1	mmu-miR-1956	153	-21.43	2	19	114	136
Circ-Rassf1	mmu-miR-301a-5p	160	-20.74	2	19	51	71
Circ-Rassf1	mmu-miR-7039-3p	157	-20.33	2	21	15	34
circAltas ID	microRNA	Score	Energy	microRNA start	microRNA end	circ start	circ end
Circ-Rnf169	mmu-miR-1946b	158	-48.07	2	25	13176	13200
Circ-Rnf169	mmu-miR-1195	197	-45.31	2	22	13116	13138
Circ-Rnf169	mmu-miR-1946a	191	-43.71	2	26	13176	13201
Circ-Rnf169	mmu-miR-207	168	-43.21	2	22	18622	18645
Circ-Rnf169	mmu-miR-1946a	174	-43.11	2	23	2179	2205
Circ-Rnf169	mmu-miR-3472	203	-42.18	2	24	3485	3509
Circ-Rnf169	mmu-miR-8112	185	-42.09	2	18	10497	10516
Circ-Rnf169	mmu-miR-3470b	163	-41.63	2	20	14799	14819
Circ-Rnf169	mmu-miR-7669-3p	153	-41.34	3	22	13180	13202
Circ-Rnf169	mmu-miR-709	177	-39.73	2	18	2146	2164
Circ-Rnf169	mmu-miR-709	177	-39.73	2	18	13143	13161
Circ-Rnf169	mmu-miR-3547-5p	159	-39.06	2	21	6531	6557
Circ-Rnf169	mmu-miR-466f-3p	175	-38.83	2	20	970	990
Circ-Rnf169	mmu-miR-6914-5p	155	-38.75	2	23	18434	18457
Circ-Rnf169	mmu-miR-7056-5p	159	-38.55	2	21	2694	2720
Circ-Rnf169	mmu-miR-466i-5p	190	-38.3	2	19	15033	15052
Circ-Rnf169	mmu-miR-466m-3p	176	-38.15	2	21	969	990
Circ-Rnf169	mmu-miR-669f-3p	185	-37.98	2	22	16758	16780
Circ-Rnf169	mmu-miR-1946b	161	-37.86	2	22	2179	2204
Circ-Rnf169	mmu-miR-3081-5p	173	-37.86	2	22	193	215
circAltas ID	microRNA	Score	Energy	microRNA start	microRNA end	circ start	circ end
Circ-Pum1	mmu-miR-6923-5p	150	-35.92	4	19	681	704
Circ-Pum1	mmu-miR-1946a	151	-35.18	2	26	1861	1886
Circ-Pum1	mmu-miR-7647-5p	167	-33.93	2	20	1244	1265
Circ-Pum1	mmu-miR-1195	159	-33.02	2	20	663	685
Circ-Pum1	mmu-miR-344d-1-5p	171	-32.04	2	23	1863	1886
Circ-Pum1	mmu-miR-598-3p	152	-31.43	3	21	1270	1291
Circ-Pum1	mmu-miR-1946b	150	-30.23	3	25	1861	1885
Circ-Pum1	mmu-miR-3110-3p	170	-29.87	2	20	1927	1950
Circ-Pum1	mmu-miR-7652-5p	156	-29.35	2	21	1518	1539
Circ-Pum1	mmu-miR-344d-3-5p	167	-29.24	2	22	1862	1886
Circ-Pum1	mmu-miR-6959-5p	173	-29.14	2	22	1508	1530
Circ-Pum1	mmu-miR-1306-5p	152	-29.05	2	16	1242	1262
Circ-Pum1	mmu-miR-7041-5p	156	-28.93	3	22	805	829
Circ-Pum1	mmu-miR-12201-3p	168	-28.69	2	17	2451	2471
Circ-Pum1	mmu-miR-7009-5p	162	-28.18	2	16	2419	2442
Circ-Pum1	mmu-miR-7008-5p	150	-28.06	2	23	541	564
Circ-Pum1	mmu-miR-7656-3p	154	-27.89	3	19	1177	1198
Circ-Pum1	mmu-miR-9768-5p	154	-27.59	2	20	692	716
Circ-Pum1	mmu-miR-3076-5p	151	-27.47	2	23	1512	1533
Circ-Pum1	mmu-miR-5098	155	-27.38	2	18	646	665
circAltas ID	microRNA	Score	Energy	microRNA start	microRNA end	circ start	circ end
Circ-Eri3	mmu-miR-7032-5p	173	-40.5	2	25	4028	4051
Circ-Eri3	mmu-miR-1946a	179	-40.17	2	26	9149	9174
Circ-Eri3	mmu-miR-7032-5p	163	-39.02	2	25	1289	1319
Circ-Eri3	mmu-miR-344d-1-5p	167	-38.69	2	23	9151	9174
Circ-Eri3	mmu-miR-665-5p	157	-38.54	3	25	6056	6079
Circ-Eri3	mmu-miR-12202-5p	169	-36.88	2	23	9281	9306
Circ-Eri3	mmu-miR-6953-5p	166	-36.66	2	24	7719	7746
Circ-Eri3	mmu-miR-7016-5p	155	-36.37	2	17	10397	10418
Circ-Eri3	mmu-miR-5120	156	-36.25	2	22	4112	4137
Circ-Eri3	mmu-miR-7058-3p	155	-36.14	2	21	4630	4657
Circ-Eri3	mmu-miR-7222-5p	179	-35.96	2	25	6528	6554
Circ-Eri3	mmu-miR-5107-5p	174	-35.73	2	20	10044	10065
Circ-Eri3	mmu-miR-1946b	166	-35.69	2	25	9149	9173
Circ-Eri3	mmu-miR-6934-3p	174	-35.69	2	21	6833	6853
Circ-Eri3	mmu-miR-7046-5p	150	-35.68	2	23	1658	1681
Circ-Eri3	mmu-miR-3547-5p	165	-35.16	2	24	1281	1304
Circ-Eri3	mmu-miR-7022-5p	150	-35	2	22	4080	4102
Circ-Eri3	mmu-miR-7052-3p	167	-34.82	2	20	6832	6852
Circ-Eri3	mmu-miR-6988-5p	159	-34.52	2	20	6453	6473
Circ-Eri3	mmu-miR-6954-5p	162	-34.02	2	19	1026	1047
circAltas ID	microRNA	Score	Energy	microRNA start	microRNA end	circ start	circ end
Circ-Pex6	mmu-miR-24-1-5p	165	-33.47	2	18	70	92
Circ-Pex6	mmu-miR-24-2-5p	164	-32.76	2	17	71	92
Circ-Pex6	mmu-miR-7023-5p	160	-28.95	2	21	41	63
Circ-Pex6	mmu-miR-7118-5p	155	-28.3	2	21	40	62
Circ-Pex6	mmu-miR-12187-5p	152	-27.88	3	21	118	139
Circ-Pex6	mmu-miR-7224-3p	164	-27.54	2	17	69	89
Circ-Pex6	mmu-miR-1966-5p	158	-26.78	2	24	127	153
Circ-Pex6	mmu-miR-7684-3p	150	-26.26	2	19	61	82
Circ-Pex6	mmu-miR-5129-3p	158	-25.13	2	21	100	120
Circ-Pex6	mmu-miR-7118-5p	155	-24.99	2	17	25	47
Circ-Pex6	mmu-miR-6418-5p	154	-24.64	2	16	118	139
Circ-Pex6	mmu-miR-6927-3p	152	-24.5	2	13	66	86
Circ-Pex6	mmu-miR-6975-5p	169	-24.25	2	22	42	64
Circ-Pex6	mmu-miR-1894-5p	150	-23.63	2	19	1	22
Circ-Pex6	mmu-miR-6916-5p	150	-23.53	2	20	112	133
Circ-Pex6	mmu-miR-708-5p	156	-22.92	2	19	131	152
Circ-Pex6	mmu-miR-8108	161	-22.53	2	20	44	64
Circ-Pex6	mmu-miR-674-5p	154	-22.38	2	20	63	88
Circ-Pex6	mmu-miR-7072-5p	159	-22.02	2	19	117	138
Circ-Pex6	mmu-miR-6924-5p	150	-21.54	2	22	39	59
circAltas ID	microRNA	Score	Energy	microRNA start	microRNA end	circ start	circ end
Circ-Pvt1	mmu-miR-7033-5p	170	-33.39	2	20	283	306
Circ-Pvt1	mmu-miR-6362	171	-31.01	2	16	197	218
Circ-Pvt1	mmu-miR-1966-5p	156	-28.89	2	23	284	312
Circ-Pvt1	mmu-miR-7055-5p	157	-26.96	2	20	202	221
Circ-Pvt1	mmu-miR-7666-5p	159	-26.62	2	16	278	299
Circ-Pvt1	mmu-miR-7033-5p	150	-25.24	2	22	154	176
Circ-Pvt1	mmu-miR-1955-5p	165	-24.4	2	23	43	68
Circ-Pvt1	mmu-miR-6965-5p	152	-23.47	2	21	292	313
Circ-Pvt1	mmu-miR-370-3p	154	-23.27	2	20	29	52
Circ-Pvt1	mmu-miR-6926-5p	150	-23.1	2	20	199	221
Circ-Pvt1	mmu-miR-7037-5p	152	-22.51	2	23	280	302
Circ-Pvt1	mmu-miR-7216-3p	153	-21.68	2	20	130	149
Circ-Pvt1	mmu-miR-7656-3p	152	-21.25	2	17	189	210
Circ-Pvt1	mmu-miR-680	154	-20.38	2	15	19	39
Circ-Pvt1	mmu-miR-216c-5p	162	-20.12	2	19	181	203
Circ-Pvt1	mmu-miR-200b-5p	152	-19.06	2	17	89	110
Circ-Pvt1	mmu-miR-677-3p	157	-18.19	2	25	143	168
Circ-Pvt1	mmu-miR-741-3p	156	-17.92	2	21	271	293
Circ-Pvt1	mmu-miR-1843a-5p	156	-17.68	2	20	25	45
Circ-Pvt1	mmu-miR-7664-3p	152	-17.5	2	17	222	244
